# Supplementary material for: The causal relationship between gut microbiota and type 2 diabetes: a two-sample Mendelian randomized study
Source: Front Public Health. 2023 Sep 22;11:1255059. doi: 10.3389/fpubh.2023.1255059 (PMC10556527; doi:10.3389/fpubh.2023.1255059)
Supplement: Supplementary file 1 [file Table_1.xlsx]

## Sheet: Sheet1
Exposure	Outcome	Method	Number of SNPs	Beta	SE	P-value
family.Bacteroidaceae.id.917	type 2 diabetes	MR Egger	7	-0.00216584	0.00791909	0.795409
family.Bacteroidaceae.id.917	type 2 diabetes	Weighted median	7	0.00105583	0.00166943	0.527096
family.Bacteroidaceae.id.917	type 2 diabetes	Inverse variance weighted	7	-0.000713058	0.00126227	0.572141
family.Bacteroidaceae.id.917	type 2 diabetes	Simple mode	7	0.00135147	0.00246016	0.602602
family.Bacteroidaceae.id.917	type 2 diabetes	Weighted mode	7	0.00135147	0.00255988	0.616486
family.Bifidobacteriaceae.id.433	type 2 diabetes	MR Egger	9	-0.000661719	0.00400714	0.873506
family.Bifidobacteriaceae.id.433	type 2 diabetes	Weighted median	9	-0.000446034	0.0012553	0.72235
family.Bifidobacteriaceae.id.433	type 2 diabetes	Inverse variance weighted	9	-0.000442444	0.00107518	0.6807
family.Bifidobacteriaceae.id.433	type 2 diabetes	Simple mode	9	-0.000526669	0.0019062	0.789327
family.Bifidobacteriaceae.id.433	type 2 diabetes	Weighted mode	9	-0.000427034	0.00152652	0.786771
family.Clostridiaceae1.id.1869	type 2 diabetes	MR Egger	7	0.00201038	0.00767381	0.803788
family.Clostridiaceae1.id.1869	type 2 diabetes	Weighted median	7	0.0022481	0.00156948	0.152033
family.Clostridiaceae1.id.1869	type 2 diabetes	Inverse variance weighted	7	0.00293504	0.00116995	0.0121176
family.Clostridiaceae1.id.1869	type 2 diabetes	Simple mode	7	0.00277728	0.00230782	0.274136
family.Clostridiaceae1.id.1869	type 2 diabetes	Weighted mode	7	0.00255435	0.0023951	0.327223
family.Coriobacteriaceae.id.811	type 2 diabetes	MR Egger	8	0.00647946	0.00990097	0.5371
family.Coriobacteriaceae.id.811	type 2 diabetes	Weighted median	8	0.00246922	0.00158121	0.118382
family.Coriobacteriaceae.id.811	type 2 diabetes	Inverse variance weighted	8	0.00258214	0.00127771	0.0432893
family.Coriobacteriaceae.id.811	type 2 diabetes	Simple mode	8	0.00265711	0.00244559	0.313253
family.Coriobacteriaceae.id.811	type 2 diabetes	Weighted mode	8	0.00265711	0.00240014	0.304852
genus.Actinomyces.id.423	type 2 diabetes	MR Egger	4	-0.00769179	0.00860276	0.465614
genus.Actinomyces.id.423	type 2 diabetes	Weighted median	4	0.00302454	0.00145071	0.0370808
genus.Actinomyces.id.423	type 2 diabetes	Inverse variance weighted	4	0.00323272	0.00113452	0.00437995
genus.Actinomyces.id.423	type 2 diabetes	Simple mode	4	0.00287513	0.00212471	0.268935
genus.Actinomyces.id.423	type 2 diabetes	Weighted mode	4	0.0028022	0.00187317	0.231555
genus.Alistipes.id.968	type 2 diabetes	MR Egger	10	-0.00816395	0.00837213	0.296359
genus.Alistipes.id.968	type 2 diabetes	Weighted median	10	-0.00169802	0.00131495	0.518787
genus.Alistipes.id.968	type 2 diabetes	Inverse variance weighted	10	-0.00220959	0.00106852	0.126982
genus.Alistipes.id.968	type 2 diabetes	Simple mode	10	-0.000464007	0.00245206	0.968552
genus.Alistipes.id.968	type 2 diabetes	Weighted mode	10	-0.000464007	0.00226241	0.967914
genus.Allisonella.id.2174	type 2 diabetes	MR Egger	8	0.00024318	0.00333936	0.944314
genus.Allisonella.id.2174	type 2 diabetes	Weighted median	8	-0.000871354	0.000630928	0.167259
genus.Allisonella.id.2174	type 2 diabetes	Inverse variance weighted	8	-0.001055	0.000495419	0.0332128
genus.Allisonella.id.2174	type 2 diabetes	Simple mode	8	-0.000747489	0.00087034	0.41886
genus.Allisonella.id.2174	type 2 diabetes	Weighted mode	8	-0.000633391	0.000936895	0.52071
genus.CandidatusSoleaferrea.id.11350	type 2 diabetes	MR Egger	10	0.00523568	0.00679672	0.412095
genus.CandidatusSoleaferrea.id.11350	type 2 diabetes	Weighted median	10	0.00162304	0.000881783	0.0569278
genus.CandidatusSoleaferrea.id.11350	type 2 diabetes	Inverse variance weighted	10	0.00172845	0.000639702	0.00574535
genus.CandidatusSoleaferrea.id.11350	type 2 diabetes	Simple mode	10	0.000820947	0.00136216	0.218949
genus.CandidatusSoleaferrea.id.11350	type 2 diabetes	Weighted mode	10	0.000886738	0.00148591	0.292647
genus.Flavonifractor.id.2059	type 2 diabetes	MR Egger	3	-0.0189388	0.0254199	0.592361
genus.Flavonifractor.id.2059	type 2 diabetes	Weighted median	3	-0.00436746	0.00182499	0.0167051
genus.Flavonifractor.id.2059	type 2 diabetes	Inverse variance weighted	3	-0.00411397	0.00142095	0.0037888
genus.Flavonifractor.id.2059	type 2 diabetes	Simple mode	3	-0.00518236	0.00220031	0.142675
genus.Flavonifractor.id.2059	type 2 diabetes	Weighted mode	3	-0.0051389	0.00223604	0.14833
genus.Haemophilus.id.3698	type 2 diabetes	MR Egger	4	-0.00622733	0.00832761	0.532556
genus.Haemophilus.id.3698	type 2 diabetes	Weighted median	4	-0.00281178	0.00132513	0.033847
genus.Haemophilus.id.3698	type 2 diabetes	Inverse variance weighted	4	-0.00301585	0.00113879	0.00808998
genus.Haemophilus.id.3698	type 2 diabetes	Simple mode	4	-0.00267319	0.00168726	0.211287
genus.Haemophilus.id.3698	type 2 diabetes	Weighted mode	4	-0.00271538	0.00182026	0.232573
genus.Faecalibacterium.id.2057	type 2 diabetes	MR Egger	3	-0.00352837	0.0173787	0.872481
genus.Faecalibacterium.id.2057	type 2 diabetes	Weighted median	3	-4.44e-05	0.0024454	0.985512
genus.Faecalibacterium.id.2057	type 2 diabetes	Inverse variance weighted	3	0.000265643	0.00198457	0.893518
genus.Faecalibacterium.id.2057	type 2 diabetes	Simple mode	3	-5.03e-05	0.00282997	0.987443
genus.Faecalibacterium.id.2057	type 2 diabetes	Weighted mode	3	-5.03e-05	0.00258587	0.986258
genus.Bifidobacterium.id.436	type 2 diabetes	MR Egger	10	-0.0013643	0.0037692	0.726755
genus.Bifidobacterium.id.436	type 2 diabetes	Weighted median	10	2.38e-06	0.00123783	0.998469
genus.Bifidobacterium.id.436	type 2 diabetes	Inverse variance weighted	10	-0.000253371	0.0009629	0.792448
genus.Bifidobacterium.id.436	type 2 diabetes	Simple mode	10	0.000533578	0.00186835	0.781658
genus.Bifidobacterium.id.436	type 2 diabetes	Weighted mode	10	7.01e-05	0.00144912	0.962448
genus.Lactobacillus.id.1837	type 2 diabetes	MR Egger	6	-2.51e-05	0.00870709	0.997839
genus.Lactobacillus.id.1837	type 2 diabetes	Weighted median	6	-0.000771271	0.00100223	0.441562
genus.Lactobacillus.id.1837	type 2 diabetes	Inverse variance weighted	6	-0.000255508	0.00087356	0.769912
genus.Lactobacillus.id.1837	type 2 diabetes	Simple mode	6	-0.00121686	0.00177237	0.522891
genus.Lactobacillus.id.1837	type 2 diabetes	Weighted mode	6	-0.00129777	0.00169752	0.47907
genus.Desulfovibrio.id.3173	type 2 diabetes	MR Egger	5	-0.0132541	0.00649937	0.134138
genus.Desulfovibrio.id.3173	type 2 diabetes	Weighted median	5	-0.00125386	0.00153631	0.414417
genus.Desulfovibrio.id.3173	type 2 diabetes	Inverse variance weighted	5	-0.00221309	0.00124211	0.074795
genus.Desulfovibrio.id.3173	type 2 diabetes	Simple mode	5	-0.00106771	0.00216866	0.64828
genus.Desulfovibrio.id.3173	type 2 diabetes	Weighted mode	5	-0.000964696	0.00231711	0.698533
genus.Clostridiumsensustricto1.id.1873	type 2 diabetes	MR Egger	3	-0.00788402	0.0196476	0.757065
genus.Clostridiumsensustricto1.id.1873	type 2 diabetes	Weighted median	3	0.00377211	0.00248808	0.129501
genus.Clostridiumsensustricto1.id.1873	type 2 diabetes	Inverse variance weighted	3	0.00278314	0.00247163	0.260152
genus.Clostridiumsensustricto1.id.1873	type 2 diabetes	Simple mode	3	0.005435	0.0033094	0.242235
genus.Clostridiumsensustricto1.id.1873	type 2 diabetes	Weighted mode	3	0.00530516	0.00362871	0.281245
genus.Phascolarctobacterium.id.2168	type 2 diabetes	MR Egger	7	0.00342175	0.00642849	0.617327
genus.Phascolarctobacterium.id.2168	type 2 diabetes	Weighted median	7	0.00153767	0.00119293	0.197403
genus.Phascolarctobacterium.id.2168	type 2 diabetes	Inverse variance weighted	7	0.00141483	0.00100054	0.157343
genus.Phascolarctobacterium.id.2168	type 2 diabetes	Simple mode	7	0.00184832	0.0016596	0.308019
genus.Phascolarctobacterium.id.2168	type 2 diabetes	Weighted mode	7	0.00179204	0.00163922	0.316229
family.Veillonellaceae.id.2172	type 2 diabetes	MR Egger	12	-0.00166855	0.00757929	0.830187
family.Veillonellaceae.id.2172	type 2 diabetes	Weighted median	12	-0.00127363	0.0011501	0.268117
family.Veillonellaceae.id.2172	type 2 diabetes	Inverse variance weighted	12	-0.000786909	0.000918946	0.391822
family.Veillonellaceae.id.2172	type 2 diabetes	Simple mode	12	-0.001521	0.00183677	0.425225
family.Veillonellaceae.id.2172	type 2 diabetes	Weighted mode	12	-0.00150099	0.00182598	0.428525
family.Pasteurellaceae.id.3689	type 2 diabetes	MR Egger	5	0.00846313	0.0180724	0.671501
family.Pasteurellaceae.id.3689	type 2 diabetes	Weighted median	5	-0.00244881	0.00171026	0.152191
family.Pasteurellaceae.id.3689	type 2 diabetes	Inverse variance weighted	5	-0.00215703	0.00168022	0.19922
family.Pasteurellaceae.id.3689	type 2 diabetes	Simple mode	5	-0.00209989	0.0023293	0.418291
family.Pasteurellaceae.id.3689	type 2 diabetes	Weighted mode	5	-0.00214482	0.00214414	0.373764
genus.Peptococcus.id.2037	type 2 diabetes	MR Egger	4	0.00568865	0.00686362	0.494376
genus.Peptococcus.id.2037	type 2 diabetes	Weighted median	4	0.000220697	0.00105873	0.834874
genus.Peptococcus.id.2037	type 2 diabetes	Inverse variance weighted	4	0.000116175	0.000900839	0.897386
genus.Peptococcus.id.2037	type 2 diabetes	Simple mode	4	0.000310503	0.00161369	0.859703
genus.Peptococcus.id.2037	type 2 diabetes	Weighted mode	4	0.00035237	0.00138908	0.816141
family.Prevotellaceae.id.960	type 2 diabetes	MR Egger	15	-0.000937462	0.00500713	0.854374
family.Prevotellaceae.id.960	type 2 diabetes	Weighted median	15	0.00074841	0.00112622	0.506348
family.Prevotellaceae.id.960	type 2 diabetes	Inverse variance weighted	15	0.00130255	0.000820902	0.112573
family.Prevotellaceae.id.960	type 2 diabetes	Simple mode	15	0.00153724	0.00206578	0.469095
family.Prevotellaceae.id.960	type 2 diabetes	Weighted mode	15	0.00103565	0.00204534	0.620492
