# Supplementary material for: The causal relationship between gut microbiota and type 2 diabetes: a two-sample Mendelian randomized study
Source: Front Public Health. 2023 Sep 22;11:1255059. doi: 10.3389/fpubh.2023.1255059 (PMC10556527; doi:10.3389/fpubh.2023.1255059)
Supplement: Supplementary file 2 [file Data_Sheet_1.zip]

Archive with 20 entries (20 files):
- Additional documents 1/exposure family.Bacteroidaceae.id.917.csv
- Additional documents 1/exposure family.Bifidobacteriaceae.id.433.csv
- Additional documents 1/exposure family.Clostridiaceae1.id.1869.csv
- Additional documents 1/exposure family.Coriobacteriaceae.id.811.csv
- Additional documents 1/exposure family.Pasteurellaceae.id.3689.csv
- Additional documents 1/exposure family.Prevotellaceae.id.960.csv
- Additional documents 1/exposure family.Veillonellaceae.id.2172.csv
- Additional documents 1/exposure genus.Actinomyces.id.423.csv
- Additional documents 1/exposure genus.Alistipes.id.968.csv
- Additional documents 1/exposure genus.Allisonella.id.2174.csv
- Additional documents 1/exposure genus.Bifidobacterium.id.436.csv
- Additional documents 1/exposure genus.CandidatusSoleaferrea.id.11350.csv
- Additional documents 1/exposure genus.Clostridiumsensustricto1.id.1873.csv
- Additional documents 1/exposure genus.Desulfovibrio.id.3173.csv
- Additional documents 1/exposure genus.Faecalibacterium.id.2057.csv
- Additional documents 1/exposure genus.Flavonifractor.id.2059.csv
- Additional documents 1/exposure genus.Haemophilus.id.3698.csv
- Additional documents 1/exposure genus.Lactobacillus.id.1837.csv
- Additional documents 1/exposure genus.Peptococcus.id.2037.csv
- Additional documents 1/exposure genus.Phascolarctobacterium.id.2168.csv
