# Supplementary material for: The causal relationship between gut microbiota and type 2 diabetes: a two-sample Mendelian randomized study
Source: Front Public Health. 2023 Sep 22;11:1255059. doi: 10.3389/fpubh.2023.1255059 (PMC10556527; doi:10.3389/fpubh.2023.1255059)
Supplement: Supplementary file 2 [file Data_Sheet_1.zip › Additional documents 1/exposure family.Bacteroidaceae.id.917.csv]

	bac	chr	bp	rsID	ref.allele	eff.allele	beta	SE	Z.weightedSumZ	P.weightedSumZ	N	Ncohorts
11929	family.Bacteroidaceae.id.917	3	10593224	rs6795673	T	C	0.0538565254455662	0.0105251271232387	5.10097468523672	3.37908761689772e-07	18301	24
11930	family.Bacteroidaceae.id.917	3	10594207	rs6810046	A	G	0.05286281178562	0.0105246429905339	5.00594631942729	5.55882484186193e-07	18302	24
11931	family.Bacteroidaceae.id.917	3	10595393	rs750423	G	A	0.05198708013264	0.010538377987022	4.91476844211011	8.88874553731205e-07	18302	24
11932	family.Bacteroidaceae.id.917	6	29143451	rs28757219	A	T	0.0818398265734493	0.0170318661039343	4.84064239275299	1.29420082975282e-06	14833	20
11933	family.Bacteroidaceae.id.917	13	24910476	rs9507307	T	C	0.0604456209794885	0.012912793116307	4.74095773747929	2.12710304341317e-06	18184	23
11934	family.Bacteroidaceae.id.917	20	58605432	rs66474973	T	G	0.081251539413751	0.016447899225862	4.96671476527493	6.8096632197172e-07	17405	22
11935	family.Bacteroidaceae.id.917	1	10644351	rs11585893	G	A	-0.0740745609553361	0.0147633248623595	-4.77521984430709	1.79511038235024e-06	17821	23
11936	family.Bacteroidaceae.id.917	9	112855426	rs495004	G	C	-0.0607474911662983	0.0129865364234517	-4.64377961132401	3.42092477319303e-06	17707	22
11937	family.Bacteroidaceae.id.917	19	24342250	rs17619981	G	T	0.088097760672572	0.0187002065965595	4.69341398322736	2.68682992818334e-06	15801	20
11938	family.Bacteroidaceae.id.917	20	58607602	rs195028	A	G	0.0798700585677679	0.0165559071600805	4.83453979154667	1.33454009376113e-06	17404	22
11939	family.Bacteroidaceae.id.917	14	22045949	rs2023437	C	T	-0.0782324503029468	0.0167633994815769	-4.56402394158729	5.01823522681704e-06	17484	23
11940	family.Bacteroidaceae.id.917	13	24912393	rs79471440	G	T	0.0580526602921823	0.0129083088551921	4.55497678020496	5.23913652176036e-06	18182	23
11941	family.Bacteroidaceae.id.917	9	112855172	rs480694	T	A	-0.0591853414941502	0.0129897941166438	-4.52077896733944	6.16124933052831e-06	17707	22
11942	family.Bacteroidaceae.id.917	13	24888712	rs7322219	T	C	0.0523634721216202	0.0116115466884991	4.5323235240475	5.83384090885579e-06	17821	23
11943	family.Bacteroidaceae.id.917	4	124837654	rs28525675	G	A	0.0476385289839004	0.0107929742197854	4.39950381002986	1.08498672624067e-05	18299	24
11944	family.Bacteroidaceae.id.917	14	22047444	rs68118234	T	C	-0.0771338276950382	0.0167861294049108	-4.53921937389377	5.64628697954374e-06	17484	23
11945	family.Bacteroidaceae.id.917	12	115627815	rs16945128	C	A	-0.0758201483550565	0.0178275812872807	-4.34348740760926	1.40238519586969e-05	17490	23
11946	family.Bacteroidaceae.id.917	13	24909900	rs78280928	G	A	0.0567265453090636	0.0129346112629322	4.44102704473139	8.95305407001295e-06	18184	23
11947	family.Bacteroidaceae.id.917	13	24904985	rs79325005	A	G	0.0568029775685335	0.0129241805798403	4.45026003023871	8.57663800973263e-06	18187	23
11948	family.Bacteroidaceae.id.917	3	172339351	rs234027	A	G	0.0494002982559039	0.0113604191456448	4.34121264267241	1.41698506864088e-05	18301	24
11949	family.Bacteroidaceae.id.917	3	77215327	rs66710942	T	C	0.0488037767519042	0.010741208925086	4.53128536635714	5.86258815592672e-06	17821	23
11950	family.Bacteroidaceae.id.917	5	125936318	rs28365789	A	G	0.104671277157739	0.0261697369340348	4.40601713149555	1.05288639775441e-05	12557	15
11951	family.Bacteroidaceae.id.917	6	41519430	rs13207588	G	A	-0.0592049817780405	0.013119468145554	-4.47940774917875	7.48504302570058e-06	17707	22
11952	family.Bacteroidaceae.id.917	3	62019400	rs2366421	A	T	-0.0528152704348437	0.0117124367396841	-4.47476765063253	7.64944504379915e-06	18299	24
11953	family.Bacteroidaceae.id.917	4	124832215	rs3113372	T	C	0.0463014876251857	0.0107796128465852	4.29665718840876	1.73393027767179e-05	18297	24
11954	family.Bacteroidaceae.id.917	3	172342303	rs234020	T	C	0.0492373932599205	0.0113360915434372	4.33255731521454	1.47387276369638e-05	18289	24
11955	family.Bacteroidaceae.id.917	1	187585647	rs12040461	G	A	-0.057037383669662	0.0136462330822107	-4.24214807176336	2.21390539672981e-05	18301	24
11956	family.Bacteroidaceae.id.917	4	124832902	rs3113373	G	A	0.0461882252801528	0.0107786331657412	4.28749765445588	1.80697164938761e-05	18300	24
11957	family.Bacteroidaceae.id.917	9	112859074	rs1752332	G	C	-0.0580393199562921	0.013118039620575	-4.37440579032511	1.21763693594083e-05	17707	22
11958	family.Bacteroidaceae.id.917	1	102960989	rs1340391	C	T	-0.0592003815046436	0.0132244159756789	-4.50205039412501	6.73010181822767e-06	18302	24
11959	family.Bacteroidaceae.id.917	1	181306353	rs12118009	A	G	-0.0497606609384821	0.0117903015579284	-4.35241457264693	1.34646343766968e-05	18301	24
11960	family.Bacteroidaceae.id.917	1	187584699	rs10798122	G	A	-0.0568867364490043	0.0136998095067796	-4.21590869583141	2.48774404997519e-05	18302	24
11961	family.Bacteroidaceae.id.917	9	112855644	rs506550	T	C	-0.053178314196343	0.012207870870467	-4.33208062020625	1.47706832282408e-05	17707	22
11962	family.Bacteroidaceae.id.917	19	18475308	rs4808788	C	T	0.0475639930525432	0.0110103909552292	4.35548625790323	1.32771846828626e-05	17821	23
11963	family.Bacteroidaceae.id.917	3	10592163	.	A	T	0.0459634143089902	0.0104724167619582	4.38097411429873	1.18149908559737e-05	18301	24
11964	family.Bacteroidaceae.id.917	1	181306602	rs12141165	G	A	-0.0497335619306591	0.0117997712552327	-4.34142013543393	1.41564735579368e-05	18301	24
11965	family.Bacteroidaceae.id.917	10	105346764	rs2840221	C	T	-0.0512984638541528	0.0118098045505728	-4.31413202697586	1.60231173455841e-05	18302	24
11966	family.Bacteroidaceae.id.917	12	115626289	rs57810043	T	C	-0.0731733797617333	0.0179017310039415	-4.20764535858818	2.58045414840683e-05	17490	23
11967	family.Bacteroidaceae.id.917	10	105351349	rs4918028	T	C	-0.0511512826462447	0.0117997814931053	-4.29603299218668	1.73881715407338e-05	18297	24
11968	family.Bacteroidaceae.id.917	3	172340263	rs234026	C	T	0.0486847490494766	0.0113594674100055	4.27112884114326	1.94486000513851e-05	18302	24
11969	family.Bacteroidaceae.id.917	1	63785457	rs2235949	C	G	0.051056842059416	0.0116784583790451	4.34570133938513	1.38831360902589e-05	18288	24
11970	family.Bacteroidaceae.id.917	4	124808047	rs1469720	G	A	0.0447708976273953	0.0105167546502161	4.2612105673118	2.03322549758123e-05	18299	24
11971	family.Bacteroidaceae.id.917	12	14469164	rs2080615	T	C	-0.0477291079015496	0.0112716077065276	-4.1982362824588	2.69001877610524e-05	17821	23
11972	family.Bacteroidaceae.id.917	13	111002576	rs9559775	G	A	-0.0785507297015842	0.0192690736703822	-4.21656896377176	2.48047453243674e-05	17707	22
11973	family.Bacteroidaceae.id.917	4	124826734	rs1821308	G	T	0.0455060339300205	0.0107795495296616	4.22507644807425	2.38859677712838e-05	18299	24
11974	family.Bacteroidaceae.id.917	4	124806826	rs3097931	C	T	0.0446710390420023	0.0105169277784875	4.25213453695903	2.11742585552504e-05	18299	24
11975	family.Bacteroidaceae.id.917	19	28444261	rs79816978	G	A	0.0807239552844493	0.0184964391124929	4.37136979203365	1.23469473550952e-05	16693	20
11976	family.Bacteroidaceae.id.917	1	10645656	rs61776263	G	C	-0.0682661046762129	0.0145293985963981	-4.3916634338098	1.12486733340498e-05	17821	23
11977	family.Bacteroidaceae.id.917	20	58614853	rs6015624	A	G	0.0753210409194137	0.0166192369267377	4.55598679751999	5.21402114308152e-06	17411	22
11978	family.Bacteroidaceae.id.917	4	124833001	rs1433220	G	A	0.0453203419857125	0.0107784365419921	4.20745778583795	2.58259627808916e-05	18302	24
11979	family.Bacteroidaceae.id.917	4	124808889	rs1469718	A	G	0.0445647963206137	0.0105168000469037	4.24268519281087	2.20861150802772e-05	18299	24
11980	family.Bacteroidaceae.id.917	3	172342272	rs234021	G	A	0.0485533191096233	0.0113665256405101	4.2535020086663	2.10453049782266e-05	18292	24
11981	family.Bacteroidaceae.id.917	13	24905769	rs9318474	T	C	0.0551390382395961	0.0128861485844111	4.3305604756367	1.48730290525201e-05	18188	23
11982	family.Bacteroidaceae.id.917	4	149165761	rs3846320	G	A	0.0585922379752979	0.0133494214134046	4.35752341536021	1.31542429469783e-05	18291	24
11983	family.Bacteroidaceae.id.917	10	105346762	rs4917393	G	A	-0.0508249496839978	0.0118998027913573	-4.26246646736247	2.02182845437646e-05	18302	24
11984	family.Bacteroidaceae.id.917	1	102961031	rs1340392	G	A	-0.0582107025325323	0.0131944969696697	-4.42603004007344	9.59831633886859e-06	18302	24
11985	family.Bacteroidaceae.id.917	13	24913678	rs9507308	G	A	0.0549211093970012	0.0128286688714671	4.31435694799735	1.6006814159736e-05	18297	24
11986	family.Bacteroidaceae.id.917	13	24904737	rs9511200	T	C	0.0549515817781151	0.0129173519911682	4.30918326452835	1.63858546389687e-05	18187	23
11987	family.Bacteroidaceae.id.917	4	124826218	rs3097929	T	C	0.0450477125905457	0.0107798075205887	4.18389821238051	2.86552454388312e-05	18299	24
11988	family.Bacteroidaceae.id.917	6	41552005	rs12215942	C	T	-0.0526277110377527	0.0119764880019294	-4.36201901024268	1.28867669429419e-05	18188	23
11989	family.Bacteroidaceae.id.917	4	124833917	rs3113376	T	G	0.0456471750783409	0.0107906000781232	4.2172117942301	2.47341641824173e-05	18300	24
11990	family.Bacteroidaceae.id.917	4	124831554	rs3113370	G	A	0.0450439615953728	0.0107788223999276	4.18175338167693	2.89269640916436e-05	18298	24
11991	family.Bacteroidaceae.id.917	4	124833360	rs3113374	A	G	0.0454951760697936	0.0107818621791751	4.21466828708915	2.50145572429889e-05	18300	24
11992	family.Bacteroidaceae.id.917	16	22980461	rs1110459	G	C	-0.0503187488275587	0.0120697283009905	-4.20935659450047	2.56098926907625e-05	18299	24
11993	family.Bacteroidaceae.id.917	3	10594178	rs10510402	G	T	0.0471948587355084	0.01080795273896	4.35385774331977	1.33762525730598e-05	18302	24
11994	family.Bacteroidaceae.id.917	12	115628587	rs12425171	A	G	-0.0739282051021231	0.0180631355327138	-4.17396097255274	2.99349057922668e-05	17376	22
11995	family.Bacteroidaceae.id.917	3	10590385	rs7635645	C	T	0.0450231920150373	0.010526342540935	4.26982486234502	1.95626520371853e-05	18302	24
11996	family.Bacteroidaceae.id.917	16	22980418	rs208587	A	C	-0.0501380043209276	0.012068799432565	-4.19263166271933	2.75736951964946e-05	18301	24
11997	family.Bacteroidaceae.id.917	12	115614252	rs73202265	T	C	-0.0720953434037342	0.0178772919623124	-4.11900663695194	3.80509188682609e-05	17490	23
11998	family.Bacteroidaceae.id.917	3	10595564	rs750422	G	A	-0.0445799174593375	0.0105184806694754	-4.26609497418322	1.98924124939886e-05	18294	24
11999	family.Bacteroidaceae.id.917	16	22980465	rs1110458	T	C	-0.0499624718829848	0.0120698754148272	-4.17961818050097	2.91998943791046e-05	18299	24
12000	family.Bacteroidaceae.id.917	9	112860621	rs528811	G	A	-0.0562379939642003	0.0131278090076523	-4.23260244101812	2.31002636542758e-05	17707	22
12001	family.Bacteroidaceae.id.917	12	23384811	rs7966507	G	C	-0.0497583024647439	0.0118681059478731	-4.10535708800702	4.03690795745657e-05	18294	24
12002	family.Bacteroidaceae.id.917	4	124833774	rs3097927	A	T	0.0450585828578714	0.0107826166572518	4.17274188843597	3.00955816442164e-05	18300	24
12003	family.Bacteroidaceae.id.917	3	172342922	rs234019	G	A	0.0477280847733796	0.0113542804065043	4.18541997158208	2.84639341328433e-05	18292	24
12004	family.Bacteroidaceae.id.917	1	206727445	rs10863706	C	T	-0.0483981862369755	0.0116977515027987	-4.17578387067501	2.96961671942556e-05	18298	24
12005	family.Bacteroidaceae.id.917	4	124834671	rs3113377	G	C	0.045128122047476	0.0107919975571229	4.16456596472092	3.11945429484007e-05	18300	24
12006	family.Bacteroidaceae.id.917	16	22980382	rs208588	G	A	-0.0498391002372887	0.0120684242660377	-4.16087782279473	3.17026664164595e-05	18301	24
12007	family.Bacteroidaceae.id.917	22	48770418	rs133695	C	G	-0.0525970402449552	0.0124911170136765	-4.28030447472816	1.8663779726138e-05	18295	24
12008	family.Bacteroidaceae.id.917	3	154172230	rs4679735	T	C	-0.0604093537404138	0.0140374698293069	-4.2953874120068	1.74388525148099e-05	18302	24
12009	family.Bacteroidaceae.id.917	6	168616077	rs77779266	C	T	0.183279839421995	0.0462119015227501	4.05822147807332	4.94478614101414e-05	4446	6
12010	family.Bacteroidaceae.id.917	1	187575386	rs2789405	C	T	-0.0550682778344082	0.0137016493890269	-4.08137149067327	4.47707297238214e-05	18302	24
12011	family.Bacteroidaceae.id.917	3	62003816	rs62243280	A	G	-0.0528077903711421	0.0121233537432838	-4.30156586984881	1.69595341664556e-05	18300	24
12012	family.Bacteroidaceae.id.917	10	105343999	rs3781366	C	A	-0.0494199324244038	0.0117863903506803	-4.18828684807898	2.81068122125704e-05	18302	24
12013	family.Bacteroidaceae.id.917	4	124810733	rs2116985	T	C	0.0436668695300479	0.0105160792013826	4.14924857772405	3.33568432894965e-05	18299	24
12014	family.Bacteroidaceae.id.917	19	49523088	rs10423795	T	C	0.0468445948960277	0.0108491295048099	4.31407888919686	1.60269712976057e-05	17707	22
12015	family.Bacteroidaceae.id.917	20	58614443	rs17788984	A	G	0.075306558578522	0.0169849002257739	4.45305397198787	8.46574634736473e-06	17291	21
12016	family.Bacteroidaceae.id.917	4	124834717	rs3113378	T	G	0.0446414417242482	0.0107800209361132	4.14191883592318	3.4441223201492e-05	18302	24
12017	family.Bacteroidaceae.id.917	19	49514016	rs35881867	C	A	-0.045105017153602	0.0106301738033761	-4.23681569515592	2.26712080229257e-05	17707	22
12018	family.Bacteroidaceae.id.917	12	23409070	rs7301462	T	C	-0.050655352414747	0.0122832142521002	-4.06980187615212	4.70531349374612e-05	18302	24
12019	family.Bacteroidaceae.id.917	13	24902634	rs113220633	G	A	0.0522376474558757	0.0125952305220247	4.16827916226524	3.06907912464148e-05	18174	23
12020	family.Bacteroidaceae.id.917	15	66522062	rs11633990	T	C	-0.0514384595915375	0.0121453151871412	-4.27571932811223	1.90521128465795e-05	18298	24
12021	family.Bacteroidaceae.id.917	17	12545724	rs9901143	C	G	-0.0453342505227712	0.0109441597776854	-4.17941824380599	2.92255760746426e-05	18297	24
12022	family.Bacteroidaceae.id.917	16	22980758	rs208585	C	G	-0.049199516094636	0.0120683023389676	-4.11654387312024	3.84596145972547e-05	18302	24
12023	family.Bacteroidaceae.id.917	16	22980634	rs208586	C	G	-0.0491814609441118	0.0120687330092039	-4.11458607545554	3.8787480411886e-05	18302	24
12024	family.Bacteroidaceae.id.917	2	67277650	rs6737273	C	A	0.193346715003285	0.0472590289024621	4.22324214488255	2.40812850610091e-05	3437	5
12025	family.Bacteroidaceae.id.917	4	124802903	rs1347189	G	A	0.0432728152167732	0.0105157498925125	4.11959992163769	3.79530812871597e-05	18302	24
12026	family.Bacteroidaceae.id.917	16	21243950	rs9929374	A	G	0.0446364457373925	0.0107077892150689	4.16424236270887	3.12388147251853e-05	18302	24
12027	family.Bacteroidaceae.id.917	12	115628611	rs16945134	A	G	-0.0714615156089027	0.0178299703285018	-4.07661692680291	4.56956818948382e-05	17490	23
12028	family.Bacteroidaceae.id.917	1	157483865	rs3811037	T	C	0.0478962232260687	0.0114141484508152	4.19855769027001	2.68620423246887e-05	18300	24
12029	family.Bacteroidaceae.id.917	16	22982610	rs208581	T	C	-0.0489810758673482	0.0120702933930152	-4.09893952432928	4.15047455943447e-05	18295	24
12030	family.Bacteroidaceae.id.917	13	36402152	rs2296643	G	T	-0.0539936371892185	0.0127540966819602	-4.18701917543333	2.82641954912737e-05	17821	23
12031	family.Bacteroidaceae.id.917	13	111023282	rs34204050	T	G	-0.0758663330508592	0.0188097012825883	-4.10921477495029	3.97006721192506e-05	18177	23
12032	family.Bacteroidaceae.id.917	12	83423108	rs10862569	T	A	0.0466866491774397	0.0110737085609335	4.20580621369103	2.60153080866544e-05	17821	23
12033	family.Bacteroidaceae.id.917	12	115615622	rs61929692	T	A	-0.0705212125391067	0.0178470313707852	-4.03250903272553	5.51844931949458e-05	17489	23
12034	family.Bacteroidaceae.id.917	15	66529936	rs4776768	C	T	-0.0502824434871852	0.0117782968707288	-4.2468373594254	2.1680922460511e-05	18297	24
12035	family.Bacteroidaceae.id.917	10	10806831	rs12357120	A	T	-0.063350801861918	0.0154823227426196	-4.30060604697593	1.7033163474033e-05	18184	23
12036	family.Bacteroidaceae.id.917	8	13255969	rs17216985	G	C	0.0605449558254047	0.0139857669774876	4.20913150903159	2.56354155989637e-05	17491	23
12037	family.Bacteroidaceae.id.917	3	5258431	rs370476	A	G	0.0545245183012541	0.0130697559491812	4.19387303938797	2.74231507131756e-05	18302	24
12038	family.Bacteroidaceae.id.917	4	171672733	rs1522573	C	T	0.132150066321669	0.0314875123050898	4.25244676645067	2.11447489866531e-05	7049	10
12039	family.Bacteroidaceae.id.917	10	105343280	rs4918026	C	T	-0.0487363090776734	0.0117864087922957	-4.12868673220125	3.64841077472313e-05	18302	24
12040	family.Bacteroidaceae.id.917	12	115623919	rs12427260	C	A	-0.0710340197012012	0.01814850977447	-4.01651977374963	5.90639102219288e-05	17376	22
12041	family.Bacteroidaceae.id.917	12	115628831	rs16945137	A	G	-0.0709345538853341	0.0178395565849771	-4.04813913128961	5.16264561036857e-05	17490	23
12042	family.Bacteroidaceae.id.917	2	203454011	rs11679006	C	G	-0.0448719426784567	0.0112229429396114	-4.03262109001821	5.51581770209888e-05	17821	23
12043	family.Bacteroidaceae.id.917	12	115622103	rs12423839	G	A	-0.0696754176834145	0.0178032646174707	-4.0043406619311	6.21906917796945e-05	17489	23
12044	family.Bacteroidaceae.id.917	16	22980156	rs208589	T	C	-0.0487480712460344	0.0120021742654231	-4.06512262295152	4.8007214756142e-05	18302	24
12045	family.Bacteroidaceae.id.917	11	7351487	rs72855083	A	G	0.143232579897035	0.0335760404427931	4.27858099024347	1.88088552415176e-05	8573	10
12046	family.Bacteroidaceae.id.917	10	121435955	rs196294	C	A	0.0475257075915109	0.0116160694774355	4.14643299984326	3.3769493580026e-05	18295	24
12047	family.Bacteroidaceae.id.917	1	157484575	rs3843307	G	A	0.047876548380423	0.0114101917222138	4.18823550292941	2.81131705603774e-05	18302	24
12048	family.Bacteroidaceae.id.917	16	22981708	rs208584	T	C	-0.0485257262092222	0.0120686841045488	-4.06355080199027	4.83317970616414e-05	18302	24
12049	family.Bacteroidaceae.id.917	16	22984081	rs2519977	A	T	-0.0487319412440845	0.0120729410364017	-4.07022919764751	4.69669075837301e-05	18302	24
12050	family.Bacteroidaceae.id.917	2	22448244	rs72798143	C	A	-0.113459136438265	0.0272831214644684	-4.13654844813453	3.52568942451324e-05	12628	14
12051	family.Bacteroidaceae.id.917	13	24966069	rs12427634	G	A	0.0507295190508036	0.012502292871973	4.11069150228064	3.94475956673427e-05	18179	23
12052	family.Bacteroidaceae.id.917	1	86455163	rs17413395	G	C	-0.0476842449778361	0.0117787741583539	-4.02173298077304	5.77715271126665e-05	17707	22
12053	family.Bacteroidaceae.id.917	15	95196321	rs7172581	C	T	-0.0608257907860054	0.0151454151635962	-4.01904053213535	5.84356186540915e-05	18299	24
12054	family.Bacteroidaceae.id.917	13	24890497	rs9511197	G	A	0.0522986892427656	0.0128680718530748	4.12290194711488	3.74128983274896e-05	18287	24
12055	family.Bacteroidaceae.id.917	20	47397253	rs62210126	G	A	-0.0470679554811714	0.0111670352599495	-4.20843757227516	2.57142548856136e-05	18221	23
12056	family.Bacteroidaceae.id.917	16	22982500	rs208582	G	A	-0.048375324700071	0.0120007904361368	-4.03507988950695	5.45837222402121e-05	18302	24
12057	family.Bacteroidaceae.id.917	2	22448412	rs72798144	G	A	-0.113042163852821	0.027301107355359	-4.12215626268976	3.75342440490605e-05	12628	14
12058	family.Bacteroidaceae.id.917	10	121435524	rs12572016	G	A	0.0472858966084845	0.0116156788494449	4.12425431824201	3.7193775690573e-05	18297	24
12059	family.Bacteroidaceae.id.917	1	157483440	rs1133427	T	C	0.0472907318534242	0.0114148051190874	4.1414122443537	3.45173935661616e-05	18297	24
12060	family.Bacteroidaceae.id.917	12	56711371	rs3809129	C	T	0.132163869245064	0.0319325247710197	4.14867484795885	3.34405384364627e-05	5931	8
12061	family.Bacteroidaceae.id.917	11	7351456	rs79778855	A	G	0.142348159567187	0.0335765696685128	4.24978151772599	2.13979125859068e-05	8573	10
12062	family.Bacteroidaceae.id.917	16	22985554	rs2519976	G	A	-0.0484060061222224	0.0119988922049416	-4.03971450925187	5.3516303114224e-05	18302	24
12063	family.Bacteroidaceae.id.917	16	22982266	rs208583	C	T	-0.0481433104682333	0.0120680800289207	-4.02808490781586	5.62330366566841e-05	18302	24
12064	family.Bacteroidaceae.id.917	10	87724145	rs7919945	C	A	-0.0616516582776507	0.014543078889316	-4.18660043418743	2.83163666096461e-05	17482	23
12065	family.Bacteroidaceae.id.917	12	115634169	rs11067467	C	T	-0.0686012201352452	0.0175124478669209	-4.00626127604206	6.1687410823299e-05	17491	23
12066	family.Bacteroidaceae.id.917	12	128971704	rs11059715	A	G	-0.108878796518471	0.0264741254524704	-4.06458526840372	4.81179457108809e-05	11754	15
12067	family.Bacteroidaceae.id.917	1	206736573	rs4844540	G	A	-0.0471671043973524	0.0117448041909942	-4.05559743331171	5.00063216382544e-05	18302	24
12068	family.Bacteroidaceae.id.917	20	50341410	rs35024663	A	G	0.0848171566215199	0.021130872237466	4.07799145054882	4.54264365527491e-05	17408	22
12069	family.Bacteroidaceae.id.917	1	206755867	rs4489558	G	A	-0.0470090862148336	0.0118507466061423	-4.04295951454905	5.27807369507529e-05	18290	24
12070	family.Bacteroidaceae.id.917	2	147469853	rs13008521	G	A	0.0429908906552543	0.0105739401382024	4.06378129308954	4.82840706315441e-05	18302	24
12071	family.Bacteroidaceae.id.917	8	13253759	rs55667621	G	A	0.0593260795745014	0.0139364351226226	4.14706899965528	3.36758598632954e-05	17491	23
12072	family.Bacteroidaceae.id.917	16	22983157	rs208579	C	T	-0.048134238799893	0.0120687812159846	-4.0226988338924	5.75350465810008e-05	18302	24
12073	family.Bacteroidaceae.id.917	3	5181789	rs17042017	A	G	0.0514381694490783	0.0129436610109073	4.0302686867999	5.57131315772223e-05	18292	24
12074	family.Bacteroidaceae.id.917	12	115619341	rs56351238	T	C	-0.0672759757355646	0.0176219283189872	-3.9504712147542	7.79974786429042e-05	17489	23
12075	family.Bacteroidaceae.id.917	20	58610765	rs7265455	C	T	0.0718338699377384	0.0166720193663378	4.3381263452984	1.4370254166726e-05	17407	22
12076	family.Bacteroidaceae.id.917	13	24902506	rs74860689	G	A	0.0511682255639074	0.0126908423032493	4.08148057445837	4.47497184117653e-05	18183	23
12077	family.Bacteroidaceae.id.917	16	25907636	rs34834688	C	T	-0.0541496784585662	0.0134366253580019	-4.06843150047559	4.7330670764085e-05	18300	24
12078	family.Bacteroidaceae.id.917	20	50341371	rs34484478	C	T	0.0845115703721661	0.0211311560221593	4.06484719512737	4.80639410836553e-05	17408	22
12079	family.Bacteroidaceae.id.917	3	62004585	rs11718787	T	C	-0.0481170051305988	0.0116222412138312	-4.14628959962847	3.37906395079171e-05	18302	24
12080	family.Bacteroidaceae.id.917	1	63771649	rs12731005	C	G	0.0547339351003655	0.0133821055062266	4.12515610359326	3.70483384797984e-05	18290	24
12081	family.Bacteroidaceae.id.917	16	22985385	rs11643581	C	T	-0.0482493375915599	0.0119980443126409	-4.02331297124267	5.73851576560357e-05	18302	24
12082	family.Bacteroidaceae.id.917	3	172338633	rs234028	A	G	0.0455380578724644	0.0113362503516929	4.0121298477013	6.01733848570577e-05	18287	24
12083	family.Bacteroidaceae.id.917	3	62004175	rs62243281	A	G	-0.0478543100273014	0.011622094817231	-4.13150364769333	3.60397971484973e-05	18302	24
12084	family.Bacteroidaceae.id.917	13	24963729	rs7999780	A	G	0.0505098500108265	0.012420371080162	4.10091641560609	4.11517192624084e-05	18292	24
12085	family.Bacteroidaceae.id.917	13	24963795	rs7982575	T	C	0.0497829009801196	0.0122232096818731	4.08115858381896	4.48117660045045e-05	18288	24
12086	family.Bacteroidaceae.id.917	10	117726751	rs180729	T	G	-0.042146905490427	0.0107204665220884	-3.92744377645296	8.58534820326634e-05	17821	23
12087	family.Bacteroidaceae.id.917	13	24956987	rs9511226	C	T	0.0505449832832096	0.0124843249292115	4.08885329122246	4.33510910678111e-05	18180	23
12088	family.Bacteroidaceae.id.917	20	47395325	rs6066855	C	A	-0.0444220179677228	0.0106813088385844	-4.16199849046667	3.15474437045264e-05	18222	23
12089	family.Bacteroidaceae.id.917	3	62004535	rs11714624	G	A	-0.0478840774909209	0.0116206290027426	-4.13137773652882	3.60595468712908e-05	18302	24
12090	family.Bacteroidaceae.id.917	15	40217759	rs58498873	T	C	-0.0935336997696506	0.0227382357228149	-4.2700277321823	1.95448663642562e-05	14545	19
12091	family.Bacteroidaceae.id.917	16	22983650	rs208578	T	C	-0.0478313694545097	0.0120004447114408	-3.99046323530321	6.59443710094244e-05	18302	24
12092	family.Bacteroidaceae.id.917	12	14467914	rs57372575	A	C	-0.0462030700847561	0.0115604777476754	-3.96693637917267	7.28024160656006e-05	17821	23
12093	family.Bacteroidaceae.id.917	10	105353046	rs902998	G	A	-0.0579160112456049	0.0142026057351619	-4.07208593944629	4.65939805803452e-05	17487	23
12094	family.Bacteroidaceae.id.917	19	49529890	rs4452061	C	T	0.0455187374831129	0.0108696195790896	4.18328523438606	2.87326521409775e-05	17707	22
12095	family.Bacteroidaceae.id.917	16	22985159	rs184079	C	T	-0.0478667371667431	0.0120003094461164	-3.99393304174087	6.49862227542434e-05	18302	24
12096	family.Bacteroidaceae.id.917	8	13254032	rs56157545	A	G	0.0588571870375561	0.013936711683191	4.11872096574891	3.80981137752174e-05	17491	23
12097	family.Bacteroidaceae.id.917	13	24888240	rs9580935	C	G	0.0514080149454433	0.0129337503629049	4.05373963350605	5.04053154292028e-05	18173	23
12098	family.Bacteroidaceae.id.917	3	133181146	rs9289447	T	A	-0.0483612770367042	0.0124374346887389	-3.99624844152097	6.43541971577508e-05	17484	23
12099	family.Bacteroidaceae.id.917	14	105585321	rs12890937	A	T	0.0790324064653576	0.0192962135120657	4.15041509905579	3.31872854540226e-05	17369	22
12100	family.Bacteroidaceae.id.917	13	24899424	rs9507305	G	C	0.0517401611688997	0.0129264359144507	4.06700381693662	4.76214633582295e-05	18179	23
12101	family.Bacteroidaceae.id.917	17	18634541	rs8073459	C	T	0.080472544061952	0.0198842565303022	4.07799378938054	4.5425979701045e-05	16764	20
12102	family.Bacteroidaceae.id.917	19	28342328	rs73037829	C	T	0.146695703388453	0.034328538334883	4.24072242439659	2.2280152740646e-05	8248	10
12103	family.Bacteroidaceae.id.917	3	62004164	rs11706702	A	C	-0.0476077046146645	0.0116121482282676	-4.11331349427816	3.90020161047222e-05	18302	24
12104	family.Bacteroidaceae.id.917	10	121421684	rs2577338	C	T	0.0466149918234853	0.0116144391820791	4.06458476795197	4.81180489501636e-05	18300	24
12105	family.Bacteroidaceae.id.917	1	94455420	rs11165057	G	T	-0.0801380760472471	0.0191365744631953	-4.05855729334447	4.93768199951617e-05	17780	23
12106	family.Bacteroidaceae.id.917	16	22984660	rs208576	A	G	-0.04775710200079	0.012000723714626	-3.98491421122239	6.75045092592925e-05	18302	24
12107	family.Bacteroidaceae.id.917	8	13251795	rs17805260	G	A	0.0584312396771664	0.0139252734960104	4.09864632735416	4.15573477400422e-05	17491	23
12108	family.Bacteroidaceae.id.917	19	49515979	rs10411015	C	T	-0.043020641391964	0.0105093213960822	-4.08742631745239	4.36185144131296e-05	18181	23
12109	family.Bacteroidaceae.id.917	2	147461143	rs6758166	T	C	0.0425662258006206	0.0105757466510298	4.02096925715618	5.79591694799972e-05	18302	24
12110	family.Bacteroidaceae.id.917	20	49474234	rs6020796	C	A	-0.0542946139987899	0.0132774636304495	-4.10765134223555	3.99702867338612e-05	18222	23
12111	family.Bacteroidaceae.id.917	7	36957350	rs6462723	G	A	-0.06594393379286	0.0157998994044167	-4.07224889005434	4.65613862827234e-05	18299	24
12112	family.Bacteroidaceae.id.917	10	105336956	rs1536224	C	G	-0.0471542630675989	0.0117969771507443	-4.00222298134873	6.2750117504528e-05	18300	24
12113	family.Bacteroidaceae.id.917	3	154146922	rs34792862	A	G	-0.0599567237178726	0.0146186226647029	-4.15237930441053	3.29036300272155e-05	18295	24
12114	family.Bacteroidaceae.id.917	16	22986265	rs11640170	T	C	-0.0476653297283972	0.011999939941542	-3.97392415689058	7.06980836160773e-05	18302	24
12115	family.Bacteroidaceae.id.917	12	115634875	rs12425761	T	C	-0.0690746755429817	0.0178044250239379	-3.94439157394377	8.00028408462542e-05	17491	23
12116	family.Bacteroidaceae.id.917	8	13255596	rs4454276	C	T	0.0593797349561175	0.013989194811044	4.07804248162216	4.5416469474682e-05	17491	23
12117	family.Bacteroidaceae.id.917	2	147470112	rs13421795	G	C	0.0424863935356896	0.0105770138231601	4.01403882201685	5.9688522694441e-05	18302	24
12118	family.Bacteroidaceae.id.917	16	22984080	rs2655116	G	A	-0.0475323797506084	0.0120745818852734	-3.9763796564743	6.9972383533319e-05	18302	24
12119	family.Bacteroidaceae.id.917	9	112845251	rs10980177	G	A	-0.0527124537518877	0.0130619488539607	-4.06587065702885	4.78534719127813e-05	18170	23
12120	family.Bacteroidaceae.id.917	3	62005655	rs6445247	G	A	-0.0477034969514085	0.011622041292275	-4.11118083980866	3.93640729652303e-05	18301	24
12121	family.Bacteroidaceae.id.917	1	206747376	rs1930434	A	G	-0.046591634757583	0.0118536248562386	-3.99480466428761	6.47476129489978e-05	18301	24
12122	family.Bacteroidaceae.id.917	2	217182568	rs17550379	A	C	-0.077074839898355	0.0186427426808384	-4.05053339105093	5.11010166792903e-05	18184	23
12123	family.Bacteroidaceae.id.917	12	115616996	rs73202269	G	A	-0.0641499977587176	0.0173094767135215	-3.9001346247301	9.61392141960138e-05	17490	23
12124	family.Bacteroidaceae.id.917	10	121423759	rs196316	C	A	0.0464096687834964	0.0116153980139054	4.04461181516156	5.24098904147577e-05	18301	24
12125	family.Bacteroidaceae.id.917	3	62019552	rs13071276	T	C	-0.0485388105711008	0.011742308829395	-4.09681940284013	4.18865420039164e-05	18300	24
12126	family.Bacteroidaceae.id.917	8	13256290	rs7008120	G	A	0.0593584477283935	0.0139882677307449	4.07993913490966	4.5047494269291e-05	17491	23
12127	family.Bacteroidaceae.id.917	3	62004785	rs11715518	G	A	-0.0510646424911567	0.0122006284587606	-4.12615550074096	3.68877895204079e-05	18302	24
12128	family.Bacteroidaceae.id.917	3	62004450	rs11714561	C	T	-0.047372646748575	0.0116206979473367	-4.08965611913544	4.32013207789809e-05	18302	24
12129	family.Bacteroidaceae.id.917	15	66526683	rs7164024	G	A	-0.0485901171938032	0.0117854685106226	-4.09864451176099	4.15576736705847e-05	18295	24
12130	family.Bacteroidaceae.id.917	2	147470766	rs4325697	C	T	0.0423016117736346	0.010575814200584	3.99791952636397	6.39016672829134e-05	18302	24
12131	family.Bacteroidaceae.id.917	3	62003802	rs11714411	G	A	-0.0472590014290059	0.0116196264761147	-4.07855050589149	4.53173583026764e-05	18300	24
12132	family.Bacteroidaceae.id.917	20	47391576	rs13045689	C	T	-0.0460215382164678	0.0111597110708029	-4.11840837356798	3.81498198836948e-05	18222	23
12133	family.Bacteroidaceae.id.917	1	206733417	rs10442694	C	T	-0.0465422164830024	0.0117488221638724	-3.98176987857242	6.84039921930104e-05	18301	24
12134	family.Bacteroidaceae.id.917	6	111399960	rs12215414	C	T	-0.0918768002127046	0.0224238921328791	-4.0720328839381	4.66045977098925e-05	17170	19
12135	family.Bacteroidaceae.id.917	1	212456621	rs79543712	T	C	0.0788156273548729	0.0198574948948525	3.9839112721727	6.77901920636885e-05	16374	20
12136	family.Bacteroidaceae.id.917	2	147465195	rs10184858	A	G	0.0422950752209487	0.01057393663589	3.99605447586743	6.44069191041557e-05	18302	24
12137	family.Bacteroidaceae.id.917	6	163545782	rs578647	G	A	0.0530372315236745	0.0131175279899204	4.12464153386174	3.71312604501488e-05	18299	24
12138	family.Bacteroidaceae.id.917	10	121425186	rs2577340	C	T	0.0461953007114541	0.0116162600406721	4.0286179614665	5.61057071148811e-05	18301	24
12139	family.Bacteroidaceae.id.917	16	25907418	rs7203081	C	A	-0.0534457727475729	0.0134357081986818	-4.00283493657426	6.25879703561989e-05	18300	24
12140	family.Bacteroidaceae.id.917	12	83421339	rs4374000	C	A	0.0448342238595841	0.0109422641982619	4.09635520894373	4.19705786221949e-05	18301	24
12141	family.Bacteroidaceae.id.917	15	40218069	rs12592148	G	A	-0.0954103048685883	0.0233089151762197	-4.22505135155011	2.38886298593548e-05	14431	18
12142	family.Bacteroidaceae.id.917	4	165647164	rs1881523	G	A	-0.0499509996455125	0.0122428139526347	-4.08688203724726	4.37209274156905e-05	17491	23
12143	family.Bacteroidaceae.id.917	20	47393766	rs749339	C	T	-0.0460324841373476	0.0111580278108866	-4.11061911758064	3.9459964939464e-05	18222	23
12144	family.Bacteroidaceae.id.917	3	10588778	rs6442181	C	A	-0.0420283142576929	0.0105362192241471	-4.02651770536927	5.66089787049497e-05	18302	24
12145	family.Bacteroidaceae.id.917	20	47392829	rs4809727	T	C	-0.045985068558951	0.0111583425153341	-4.11214862534084	3.91993802154297e-05	18222	23
12146	family.Bacteroidaceae.id.917	13	94985142	rs9561539	C	T	0.0562575973072554	0.0146781291609058	3.95858421264419	7.53953578399769e-05	18302	24
12147	family.Bacteroidaceae.id.917	2	147465721	rs12691748	A	G	0.0422480124879827	0.0105779533264128	3.98839915194788	6.65206704921748e-05	18301	24
12148	family.Bacteroidaceae.id.917	6	65611064	rs11967217	A	G	-0.0530756109832639	0.0134892973992111	-3.93102851535617	8.45832381021836e-05	17010	22
12149	family.Bacteroidaceae.id.917	15	66528988	rs62011685	A	G	-0.049664994661408	0.0121790112604874	-4.091659029154	4.28298079958436e-05	18297	24
12150	family.Bacteroidaceae.id.917	8	115982486	rs34547819	G	A	0.152239120182522	0.0385815802628737	3.91413979879815	9.07270624224735e-05	6399	7
12151	family.Bacteroidaceae.id.917	3	123960008	rs9835111	C	A	-0.0460353038894076	0.0110976267741013	-4.11245952048698	3.91466126188575e-05	17821	23
12152	family.Bacteroidaceae.id.917	10	105342900	rs902991	T	C	-0.0468417626902838	0.0118230965607981	-3.97401149354132	7.06721504162874e-05	18302	24
12153	family.Bacteroidaceae.id.917	2	147437780	rs12691747	T	C	0.0417949957899395	0.0105785276430648	3.93603721100993	8.28381340297425e-05	18301	24
12154	family.Bacteroidaceae.id.917	2	230920774	rs13399689	T	A	0.0470690036616497	0.0121398535839195	3.9201341701666	8.849968411302e-05	18283	24
12155	family.Bacteroidaceae.id.917	19	20352904	rs56231405	C	A	-0.162509574436985	0.0401986243051779	-4.07195875832705	4.66194350954537e-05	6046	6
12156	family.Bacteroidaceae.id.917	11	21064356	rs16907316	G	A	-0.0731794790980918	0.017949812850189	-3.97052874142522	7.17133039563814e-05	18188	23
12157	family.Bacteroidaceae.id.917	5	353603	rs2671915	G	C	0.07723612690619	0.0196427246120425	4.11531548676662	3.86650194746182e-05	18184	23
12158	family.Bacteroidaceae.id.917	10	73384129	rs72813972	C	T	0.12581474927014	0.0312269408354053	4.05124310217932	5.09462413646516e-05	9982	12
12159	family.Bacteroidaceae.id.917	7	17600137	rs73078703	C	G	0.0862985684696296	0.0212012333540561	4.11595027077674	3.85587442702755e-05	16612	21
12160	family.Bacteroidaceae.id.917	22	48783397	rs130774	G	A	-0.0607796841874407	0.0148983315884033	-4.10943695949853	3.96624966649156e-05	18302	24
12161	family.Bacteroidaceae.id.917	7	73169228	rs117413596	A	G	0.16837025822489	0.0427529788462503	3.93430387407953	8.3438167736398e-05	5419	7
12162	family.Bacteroidaceae.id.917	18	7025388	rs117964676	A	G	-0.122868116868628	0.0288834559137175	-4.15862288435829	3.20171977903251e-05	10817	13
12163	family.Bacteroidaceae.id.917	8	13255605	rs4370532	A	C	0.0587935753265124	0.0139902597677482	4.03493927471186	5.4616420994341e-05	17491	23
12164	family.Bacteroidaceae.id.917	2	147437694	rs6741026	C	T	0.0417172052721305	0.0105769808972182	3.92958472297457	8.50926916364951e-05	18301	24
12165	family.Bacteroidaceae.id.917	3	147655682	rs72999612	A	T	-0.16247719952343	0.0394818351656855	-4.02665370431086	5.65762610505482e-05	6358	8
12166	family.Bacteroidaceae.id.917	14	22049298	rs12883264	T	G	-0.0693699363868071	0.0166972454352235	-4.05883972791438	4.93171461338524e-05	17491	23
12167	family.Bacteroidaceae.id.917	12	123326326	rs897392	A	G	-0.0585737934125084	0.0145988250343774	-3.98128789102973	6.85428702428179e-05	17821	23
12168	family.Bacteroidaceae.id.917	8	13251235	rs17805176	C	T	0.05854052269908	0.0139741969173252	4.03003876700228	5.57676547047961e-05	17491	23
12169	family.Bacteroidaceae.id.917	20	50346644	rs35031713	G	C	0.0838910562614555	0.0211449502739792	3.99714984200797	6.41097223986305e-05	17408	22
12170	family.Bacteroidaceae.id.917	18	66138298	rs1400404	A	T	0.0455148822380081	0.0112587222468946	3.99727522197021	6.40757869975935e-05	18295	24
12171	family.Bacteroidaceae.id.917	4	124789880	rs3097938	G	A	0.0415870472265166	0.0105697723670046	3.93805272762374	8.2145545783713e-05	18302	24
12172	family.Bacteroidaceae.id.917	20	8253805	rs2749968	G	A	-0.0440612141093299	0.0106642549427912	-4.12291411523867	3.74109212923102e-05	17741	22
12173	family.Bacteroidaceae.id.917	2	230921261	rs4972928	C	T	0.0468926823801818	0.0121395334865439	3.90044325044465	9.60167319183556e-05	18283	24
12174	family.Bacteroidaceae.id.917	8	13252197	rs67840191	A	G	0.0574411506686861	0.013914334881185	4.02516374728375	5.69356831119652e-05	17491	23
12175	family.Bacteroidaceae.id.917	4	149193698	rs28372032	A	G	-0.0440438549720303	0.0106455993580801	-4.14131425061752	3.45321462160347e-05	18301	24
12176	family.Bacteroidaceae.id.917	10	121416611	rs196341	C	T	0.0457117297043573	0.0116108667686806	3.98662342616195	6.70202702310736e-05	18302	24
12177	family.Bacteroidaceae.id.917	16	25907596	rs7204831	T	G	-0.0535753851728618	0.0134868612484507	-3.99045026285484	6.59479781636042e-05	18302	24
12178	family.Bacteroidaceae.id.917	19	24293189	rs140365677	A	C	0.078010813972572	0.0186922026458496	4.12368321212321	3.72861621103237e-05	15801	20
12179	family.Bacteroidaceae.id.917	2	147438289	rs4488603	A	G	0.0415566643776252	0.0105774136935966	3.91445085353045	9.06101904692414e-05	18300	24
12180	family.Bacteroidaceae.id.917	7	79857437	rs12706718	A	G	0.061839242675143	0.0149322039425779	4.05212054245435	5.07555015034234e-05	18294	24
12181	family.Bacteroidaceae.id.917	2	147451283	rs4275971	A	G	0.0415978675689449	0.0105783621450263	3.92117849510901	8.81169588098999e-05	18302	24
12182	family.Bacteroidaceae.id.917	3	168911598	rs9866556	T	C	-0.05405995642119	0.0128449418386729	-4.08768000165468	4.35708584032426e-05	18301	24
12183	family.Bacteroidaceae.id.917	3	62005731	rs6445248	A	G	-0.0469452322685622	0.0116233881098871	-4.04540897740832	5.22318575779041e-05	18301	24
12184	family.Bacteroidaceae.id.917	11	121803014	rs1219443	C	T	0.042933160128627	0.0107965207816866	4.02953266213902	5.58878504379717e-05	18299	24
12185	family.Bacteroidaceae.id.917	8	13254499	rs17805416	C	T	0.0585827437761365	0.0139902725945353	4.01639796426809	5.90944323279867e-05	17491	23
12186	family.Bacteroidaceae.id.917	7	79849267	rs73151419	C	T	0.0629286797774269	0.0151949290590564	4.06413728366952	4.82104455514947e-05	18187	23
12187	family.Bacteroidaceae.id.917	3	62005888	rs6445250	G	A	-0.0468988424924004	0.0116223391075913	-4.04275282778031	5.28273008429876e-05	18301	24
12188	family.Bacteroidaceae.id.917	13	24969535	rs17090473	G	A	0.0496283239443045	0.0125286905501943	3.99405073624435	6.49539549279408e-05	18178	23
12189	family.Bacteroidaceae.id.917	12	14450459	rs2417338	A	G	-0.0456763761028483	0.0115810583947418	-3.90234606780887	9.5264821780902e-05	18296	24
12190	family.Bacteroidaceae.id.917	6	29510630	rs362538	G	C	0.0801646419474022	0.021314152176866	3.9345677274876	8.3346564636794e-05	13258	18
12191	family.Bacteroidaceae.id.917	20	50330753	rs34639013	G	A	0.0824243930711124	0.0211259558843504	3.95773767976599	7.56629848793756e-05	17409	22
12192	family.Bacteroidaceae.id.917	9	111470049	rs6477670	C	A	-0.0591943076385468	0.0146596249306444	-4.02001769606226	5.81937700799159e-05	18301	24
12193	family.Bacteroidaceae.id.917	8	10333842	rs13269403	A	G	-0.0616926983479658	0.015588319704172	-4.04809944017142	5.16352096288148e-05	16896	21
12194	family.Bacteroidaceae.id.917	6	29392235	rs1419642	G	A	-0.0442176102601852	0.0111917395441094	-3.97859068404609	6.93249698633893e-05	18188	23
12195	family.Bacteroidaceae.id.917	1	181310481	rs16857123	T	C	-0.0450927094982774	0.0117653680603141	-3.96255774948883	7.41510630560058e-05	18302	24
12196	family.Bacteroidaceae.id.917	3	817978	rs1523896	G	A	-0.101289127984245	0.0260882370157085	-4.0056075169404	6.18582884961943e-05	12356	15
12197	family.Bacteroidaceae.id.917	1	181310393	rs12129743	C	T	-0.0450220319943571	0.0117651962333175	-3.95365978722172	7.69648242461657e-05	18302	24
12198	family.Bacteroidaceae.id.917	4	149199548	rs10026226	A	G	-0.0439779960896032	0.010643745122888	-4.13308088078238	3.57932697110224e-05	18302	24
12199	family.Bacteroidaceae.id.917	3	36487654	rs936155	T	C	-0.047607615965264	0.011940600007993	-4.02206448207393	5.76902584063106e-05	18281	24
12200	family.Bacteroidaceae.id.917	12	83421757	rs10862564	T	G	0.0440340429049511	0.0109404133922274	4.02693723713482	5.65081083357197e-05	18301	24
12201	family.Bacteroidaceae.id.917	17	18643813	rs11654164	A	C	0.0789146883925686	0.0198848794709241	3.98713173384553	6.68768965167316e-05	16764	20
12202	family.Bacteroidaceae.id.917	6	29081161	rs3129106	T	G	0.0711379056736742	0.017610676282581	4.00105171722131	6.30615719055071e-05	14834	20
12203	family.Bacteroidaceae.id.917	6	29391936	rs1419643	T	G	-0.0441709559840297	0.0112064773876391	-3.97117514833845	7.15189733623904e-05	18188	23
12204	family.Bacteroidaceae.id.917	12	83421515	rs2403055	T	C	0.044053360579286	0.0109406586465125	4.02841521931693	5.61541035407529e-05	18301	24
12205	family.Bacteroidaceae.id.917	3	168917704	rs1829142	A	T	-0.0535940559255693	0.0128508072676948	-4.06188022401724	4.86790529701983e-05	18299	24
12206	family.Bacteroidaceae.id.917	15	66530480	rs11632654	A	G	-0.0491823923776698	0.012150378954347	-4.03020533403019	5.57281499961356e-05	18302	24
12207	family.Bacteroidaceae.id.917	20	61378173	rs55943000	C	T	-0.0912435836029139	0.0225612580590238	-3.98556796986003	6.73189027030619e-05	17455	20
12208	family.Bacteroidaceae.id.917	1	103118331	rs72679200	C	A	-0.0708594991073331	0.0183813439137605	-3.94677605127712	7.92105830824733e-05	17371	22
12209	family.Bacteroidaceae.id.917	8	13260285	rs17217551	T	A	0.0578604864829852	0.0139175982056815	3.97642008983287	6.99604930173712e-05	17490	23
12210	family.Bacteroidaceae.id.917	21	39344228	rs8130416	T	G	-0.0487421036756079	0.0121574497947045	-3.93532642127422	8.30836949853522e-05	18296	24
12211	family.Bacteroidaceae.id.917	8	51867682	rs112184802	C	T	-0.165081108734184	0.0393347715882042	-4.18108040649385	2.90127237805849e-05	6185	5
12212	family.Bacteroidaceae.id.917	6	82996107	rs77940192	G	C	0.124076765164582	0.0309545410469104	3.98161577667121	6.84483655461172e-05	8012	12
12213	family.Bacteroidaceae.id.917	4	149203473	rs10011581	T	C	-0.043086225339929	0.0105875324747742	-4.07500923271631	4.6012521498637e-05	18293	24
12214	family.Bacteroidaceae.id.917	10	9362815	rs1150026	A	C	0.0506698672846559	0.0125897814781217	4.01500797207073	5.94437855096855e-05	17707	22
12215	family.Bacteroidaceae.id.917	20	50346216	rs34915887	G	A	0.0825411825900798	0.0211397066386185	3.95519996850071	7.64706624699707e-05	17408	22
12216	family.Bacteroidaceae.id.917	12	83420623	rs11115549	T	C	0.0440590789844363	0.0109439452683426	4.02648599867753	5.66166090502445e-05	18301	24
12217	family.Bacteroidaceae.id.917	2	147474499	rs12691749	T	C	0.0414645748666021	0.0105760588839832	3.91735545645171	8.95256928038739e-05	18302	24
12218	family.Bacteroidaceae.id.917	2	217173085	rs113770243	C	T	-0.0749089011351285	0.0185416691887776	-3.96674044718044	7.28622652660313e-05	18186	23
12219	family.Bacteroidaceae.id.917	2	147472179	rs4662268	T	C	0.0413586702137787	0.0105755019415874	3.90814411357721	9.3007824703516e-05	18302	24
12220	family.Bacteroidaceae.id.917	13	24960000	rs4769346	C	T	0.0492047089421261	0.0125189912838356	3.9555159252732	7.63696603858408e-05	18178	23
12221	family.Bacteroidaceae.id.917	10	121419309	rs196344	A	T	0.0451725822870959	0.0116104249997784	3.94168943767056	8.09096954098259e-05	18300	24
12222	family.Bacteroidaceae.id.917	13	31399111	rs9578032	C	T	-0.0472199775912966	0.0114437450985411	-4.09779327859781	4.17107522568358e-05	18298	24
12223	family.Bacteroidaceae.id.917	7	154220051	rs34095652	C	G	0.0473291222955616	0.0116150905459799	4.08406835191008	4.42540043365204e-05	18298	24
12224	family.Bacteroidaceae.id.917	9	4941884	rs62541502	A	C	-0.06229692021278	0.0160617331979956	-3.90620664813117	9.37563405360859e-05	17364	22
12225	family.Bacteroidaceae.id.917	12	83420843	rs10862561	A	G	0.0439251795467013	0.0109435693446838	4.01459846353564	5.95470815805173e-05	18301	24
12226	family.Bacteroidaceae.id.917	20	47389100	rs6125463	G	A	-0.0450083770275038	0.0111648736526521	-4.02130051033324	5.78777117620488e-05	18222	23
12227	family.Bacteroidaceae.id.917	15	66524747	rs34026282	C	T	-0.0480312979144787	0.0121884757672309	-4.011113777063	6.0432976020316e-05	18297	24
12228	family.Bacteroidaceae.id.917	12	83422022	rs10862565	T	C	0.0437313911322682	0.0109396301728496	4.00052537138917	6.32020101826537e-05	18301	24
12229	family.Bacteroidaceae.id.917	12	83419504	rs11115544	G	A	0.0446873899819314	0.0110882771103975	4.01827259938961	5.86263500550251e-05	17821	23
12230	family.Bacteroidaceae.id.917	19	49521794	rs2287756	C	G	0.0436897073980123	0.0108443909960742	4.02673968943747	5.65555846057154e-05	17821	23
12231	family.Bacteroidaceae.id.917	20	47389273	rs6125465	G	A	-0.0449237944075666	0.0111632145716903	-4.01477125399605	5.95034755115824e-05	18222	23
12232	family.Bacteroidaceae.id.917	8	4030221	rs77862529	T	C	-0.0988298732282897	0.0253972289710743	-3.95311354771941	7.71408074513589e-05	14197	16
12233	family.Bacteroidaceae.id.917	6	29503323	rs1233420	A	G	0.0418508191347127	0.0104866103762022	4.00870387113752	6.10529181764771e-05	18302	24
12234	family.Bacteroidaceae.id.917	12	83420553	rs11115548	A	T	0.0438420212298988	0.0109440059506768	4.00662078817273	6.15936331263536e-05	18301	24
12235	family.Bacteroidaceae.id.917	5	356381	rs2672737	T	C	0.0757050145413859	0.0196150709917509	4.02923223026851	5.59593165616392e-05	18188	23
12236	family.Bacteroidaceae.id.917	14	81754838	rs61978890	C	T	-0.0695232270093415	0.017682174552678	-3.99342528741828	6.51256057021276e-05	17469	23
12237	family.Bacteroidaceae.id.917	1	102916914	rs2376037	G	A	-0.0496855552654428	0.0126058276327778	-4.00968201005745	6.0800571910761e-05	18302	24
12238	family.Bacteroidaceae.id.917	12	83420531	rs11115547	A	G	0.0437934048643771	0.0109440966736232	4.00163254490349	6.29069397916274e-05	18301	24
12239	family.Bacteroidaceae.id.917	16	22966583	rs208602	A	G	-0.047028067283968	0.0120848800056817	-3.90044573730867	9.60157455715079e-05	18302	24
12240	family.Bacteroidaceae.id.917	20	47386347	rs1555139	C	G	-0.0448410740901691	0.011165123073459	-4.00747164979137	6.13722257835519e-05	18222	23
12241	family.Bacteroidaceae.id.917	4	149197893	rs2163172	G	A	-0.0435229308958602	0.0106434601456088	-4.09323003772125	4.25405301855131e-05	18302	24
12242	family.Bacteroidaceae.id.917	22	48786259	rs130784	G	A	-0.0596490411530318	0.014908416586516	-4.02871302183588	5.60830289340068e-05	18300	24
12243	family.Bacteroidaceae.id.917	12	83420880	rs10862562	A	G	0.0437480982334448	0.0109436684099041	3.99871543526396	6.36871956e-05	18301	24
12244	family.Bacteroidaceae.id.917	4	149196991	rs6812904	G	A	-0.0434600252539115	0.0106435610757889	-4.08852450221712	4.3412569829325e-05	18302	24
12245	family.Bacteroidaceae.id.917	15	49235534	rs34021083	A	C	0.0482481078428152	0.0123346665213086	3.91461124399119	9.05499828748035e-05	17707	22
12246	family.Bacteroidaceae.id.917	14	104648322	rs11626823	G	A	0.0994524071109194	0.0246048204913044	4.02131978146052	5.78729761818117e-05	14023	17
12247	family.Bacteroidaceae.id.917	6	24061327	rs1915461	G	A	-0.142078286648707	0.0356552272928598	-3.90780552874652	9.31382244964699e-05	6305	10
12248	family.Bacteroidaceae.id.917	1	209090201	rs6693998	C	T	0.0706695168595203	0.0185569778431466	3.9048500941775	9.42838105382291e-05	17777	23
12249	family.Bacteroidaceae.id.917	12	83420896	rs10862563	C	A	0.0436412413525329	0.0109434744326956	3.9888487797904	6.63947282123511e-05	18301	24
12250	family.Bacteroidaceae.id.917	19	43951807	rs35895695	G	A	-0.103016526639229	0.0281967164709089	-3.94282120217955	8.05286915884723e-05	10186	16
12251	family.Bacteroidaceae.id.917	20	47388649	rs6125462	C	A	-0.0446955807983857	0.0111650327589833	-3.99489472918747	6.47230046830236e-05	18222	23
12252	family.Bacteroidaceae.id.917	5	153607726	rs721868	A	G	0.0520183753415554	0.0129814103940558	4.02591950939877	5.67531013193311e-05	17477	23
12253	family.Bacteroidaceae.id.917	3	123957395	rs1158012	G	A	-0.0426653424671415	0.0106734063308307	-3.963553080487	7.38424353345709e-05	17821	23
12254	family.Bacteroidaceae.id.917	7	41251952	rs2107726	T	A	-0.0426629759843724	0.0106207565817084	-4.02608808837222	5.67124506632684e-05	17821	23
12255	family.Bacteroidaceae.id.917	12	83422304	rs10862566	C	T	0.0434354482629959	0.0109406527475731	3.97305382666056	7.09570063580257e-05	18301	24
12256	family.Bacteroidaceae.id.917	22	48786253	rs130783	G	A	-0.0589634975269548	0.0148613695366051	-4.01483697179799	5.94868986516422e-05	18300	24
12257	family.Bacteroidaceae.id.917	7	47211732	rs2728491	T	G	-0.0462614441213561	0.0116962207058267	-3.9446394539332	7.99201335884165e-05	18302	24
12258	family.Bacteroidaceae.id.917	10	121426216	rs196320	G	A	0.0447396500613269	0.0116115047927854	3.90653328089712	9.36297525840228e-05	18301	24
12259	family.Bacteroidaceae.id.917	19	49514957	rs4802536	C	T	-0.0416168157950172	0.0105067068975089	-3.95433012076674	7.67493801267805e-05	18179	23
12260	family.Bacteroidaceae.id.917	22	48792525	rs9627332	C	T	-0.0584095715142719	0.0143837906842145	-4.03528978666083	5.45349469769982e-05	18302	24
12261	family.Bacteroidaceae.id.917	6	29302030	rs6903989	C	A	-0.052287467644837	0.0130470214142025	-3.93464644077254	8.33192558251004e-05	18188	23
12262	family.Bacteroidaceae.id.917	13	24958018	rs4512955	C	T	0.0484062714900153	0.0124786197135099	3.91129809545856	9.18013820979728e-05	18179	23
12263	family.Bacteroidaceae.id.917	19	49524220	rs6509412	G	T	-0.04106676831512	0.0104986893405822	-3.90692587988954	9.34778127329094e-05	18172	23
12264	family.Bacteroidaceae.id.917	15	66524433	rs11631757	G	T	-0.0475591585413553	0.0121911098326531	-3.96777257888454	7.25475135834722e-05	18297	24
12265	family.Bacteroidaceae.id.917	12	83421860	rs10506886	C	T	0.0432799173270699	0.010940460962256	3.95770073752135	7.5674684413205e-05	18301	24
12266	family.Bacteroidaceae.id.917	12	83422486	rs11115550	C	T	0.0432143885186401	0.0109413798221549	3.95259448282686	7.73083882419124e-05	18299	24
12267	family.Bacteroidaceae.id.917	7	103148688	rs10262359	T	C	0.0941162863565967	0.023885645207552	4.02974946677732	5.58363311085544e-05	14176	20
12268	family.Bacteroidaceae.id.917	1	24801319	rs143784046	T	C	-0.0707258937246211	0.0184277404293145	-3.89277732298522	9.9103110109166e-05	17707	22
12269	family.Bacteroidaceae.id.917	19	49522106	rs8108340	A	G	0.0431351662079996	0.0107992357615526	3.98638773820744	6.70868472386173e-05	18164	23
12270	family.Bacteroidaceae.id.917	12	83422524	rs10862568	G	A	0.0430040128487451	0.0109406386381788	3.93417565546764	8.34827162765843e-05	18301	24
12271	family.Bacteroidaceae.id.917	16	23648818	rs547493	G	A	-0.0888415327853124	0.021863915780857	-3.95635249190336	7.61028434491334e-05	16952	22
12272	family.Bacteroidaceae.id.917	22	31855475	rs2103853	T	C	0.0422851996297428	0.0108745578212046	4.03094264979556	5.55535989604731e-05	18302	24
12273	family.Bacteroidaceae.id.917	1	75030469	rs116477414	C	T	-0.101414877449732	0.0254799315255814	-3.96667602967321	7.28819523395162e-05	13230	16
12274	family.Bacteroidaceae.id.917	10	64455770	rs10822052	G	A	-0.0425948503864995	0.010728435868475	-3.95226999230397	7.7413325226654e-05	18302	24
12275	family.Bacteroidaceae.id.917	3	154139488	rs16824029	G	C	-0.0561959767268335	0.0146079601907003	-3.97921063914614	6.91444598986496e-05	18185	23
12276	family.Bacteroidaceae.id.917	8	10465771	rs11785822	T	G	-0.205573367184443	0.0514210843437064	-3.91244452423331	9.13665312415562e-05	3597	6
12277	family.Bacteroidaceae.id.917	5	165300970	rs17066036	C	A	0.0906065628478013	0.0211854442754768	3.93692585115943	8.25320947822926e-05	16639	20
12278	family.Bacteroidaceae.id.917	14	93012967	rs12433380	T	C	-0.0432531987363636	0.010808573451666	-3.99609504751837	6.43958879138027e-05	18287	24
12279	family.Bacteroidaceae.id.917	3	62007036	rs11717816	G	A	-0.0490981231277759	0.0122025939530643	-3.96677906062247	7.28504667600771e-05	18302	24
12280	family.Bacteroidaceae.id.917	20	47389265	rs6125464	C	G	-0.0443708557570667	0.0111650895022234	-3.95907935212518	7.52392372005159e-05	18222	23
12281	family.Bacteroidaceae.id.917	4	149198487	rs6535597	C	T	-0.0429991843501746	0.010642770985923	-4.04489781124797	5.23459519357171e-05	18302	24
12282	family.Bacteroidaceae.id.917	7	103150808	rs2429046	A	G	0.09372140673888	0.023892239120859	4.01641015718171	5.90913764465648e-05	14177	20
12283	family.Bacteroidaceae.id.917	15	66520884	rs74658017	C	T	-0.0476342226217875	0.0121411918591181	-3.95903242431037	7.52540207158441e-05	18301	24
12284	family.Bacteroidaceae.id.917	3	154156816	rs13058754	C	A	-0.0577981064340193	0.0146245215093046	-3.98334346308953	6.79524367921871e-05	18301	24
12285	family.Bacteroidaceae.id.917	22	48785472	rs130778	G	T	-0.0583898231999	0.0148405375169537	-3.98031264887639	6.88246892151248e-05	18300	24
12286	family.Bacteroidaceae.id.917	22	31854846	rs5753625	T	C	0.042142663763142	0.0108745583838529	4.01899707951144	5.84463952753105e-05	18302	24
12287	family.Bacteroidaceae.id.917	10	64466275	rs11597299	G	A	-0.0424689981134631	0.0107275360503061	-3.94355076955133	8.0283985437604e-05	18302	24
12288	family.Bacteroidaceae.id.917	19	49515287	rs1559154	G	A	0.0413694600491875	0.0105241461531035	3.91857191800027	8.90751529056654e-05	18188	23
12289	family.Bacteroidaceae.id.917	5	167487554	rs248001	C	G	-0.0445293797871808	0.0112786333284402	-3.98788739008702	6.66642918124171e-05	17484	23
12290	family.Bacteroidaceae.id.917	3	154149405	rs1996256	C	T	-0.0579167847756104	0.0147044742360914	-3.99612815573783	6.43868873111707e-05	18302	24
12291	family.Bacteroidaceae.id.917	10	72027405	rs10999226	G	A	0.105851559422029	0.0279655419327119	3.91974350774398	8.86432576827599e-05	10713	11
12292	family.Bacteroidaceae.id.917	6	29505144	rs1233418	T	C	0.04119715314027	0.0104868927108768	3.94571447146269	7.95623793588404e-05	18302	24
12293	family.Bacteroidaceae.id.917	9	140227657	rs11523301	A	G	-0.0418981357584461	0.0106774597723953	-3.92500943218697	8.67263397100057e-05	17821	23
12294	family.Bacteroidaceae.id.917	16	23648851	rs377343	C	T	-0.0896784304159163	0.022359133451871	-3.93453678258615	8.33573029868754e-05	16838	21
12295	family.Bacteroidaceae.id.917	5	167952521	rs76725568	G	C	0.0787176782833786	0.0207966337380004	3.89867103692089	9.67220701505074e-05	17185	21
12296	family.Bacteroidaceae.id.917	14	104650927	rs111844795	T	A	0.0979301512889532	0.024591398253767	3.96702181422916	7.2776333714876e-05	14024	17
12297	family.Bacteroidaceae.id.917	9	38504745	rs10973862	G	A	-0.0474045784234806	0.0125106898355923	-3.94984077957556	7.82031970561842e-05	17821	23
12298	family.Bacteroidaceae.id.917	12	105131199	rs4964835	G	C	0.0455098812677552	0.0111637080060674	4.06478416637148	4.80769312382886e-05	17821	23
12299	family.Bacteroidaceae.id.917	11	121801129	rs1666658	T	C	0.0426784051646841	0.0108385409960022	3.93797169486851	8.21732850038371e-05	18292	24
12300	family.Bacteroidaceae.id.917	15	66514155	rs11071874	C	T	-0.0469918668914879	0.0120920756726076	-3.92884470909968	8.53549339794363e-05	18298	24
12301	family.Bacteroidaceae.id.917	6	29499537	rs909967	T	C	0.040993188475328	0.0105032258182047	3.91069559360443	9.20306994191433e-05	18302	24
12302	family.Bacteroidaceae.id.917	6	29509874	rs414390	G	A	0.0410053959929725	0.0104876174953875	3.92712664233812	8.59667214356839e-05	18302	24
12303	family.Bacteroidaceae.id.917	3	65097866	rs114539492	G	A	0.0582652913097087	0.0140613674764783	3.99738093422552	6.40471880796837e-05	18286	24
12304	family.Bacteroidaceae.id.917	11	121800971	rs1622638	G	A	0.0424354016495465	0.0108347053915145	3.92016324141423	8.84890088348071e-05	18292	24
12305	family.Bacteroidaceae.id.917	17	12560479	rs2024081	G	T	-0.0425832731865978	0.0110045893465378	-3.8952701247256	9.80893518359667e-05	17821	23
12306	family.Bacteroidaceae.id.917	6	29506300	rs422241	C	G	0.0409685090502718	0.0104874284727205	3.92500985996212	8.67261855931271e-05	18301	24
12307	family.Bacteroidaceae.id.917	10	64466651	rs11599754	T	C	-0.0421367994831061	0.0107276441222098	-3.91188242374763	9.15794973898983e-05	18302	24
12308	family.Bacteroidaceae.id.917	7	132220978	rs10273834	G	T	0.0421691273750323	0.0106467891543097	3.95915213807037	7.52163131164486e-05	17707	22
12309	family.Bacteroidaceae.id.917	7	79845411	rs67096317	T	G	0.0598220868057193	0.0150213772173577	3.89990153376925	9.62318172588021e-05	18185	23
12310	family.Bacteroidaceae.id.917	12	25709165	rs12580040	C	T	-0.0475220654260868	0.0119665569358641	-3.95231465357259	7.73988742315602e-05	17821	23
12311	family.Bacteroidaceae.id.917	7	103149547	rs59498470	T	C	0.0926458576328233	0.0238982811873865	3.97655169094422	6.99218054078062e-05	14176	20
12312	family.Bacteroidaceae.id.917	6	163546022	rs581188	G	A	0.0508470122459452	0.0130619255492758	3.94188695456355	8.08430796640108e-05	18299	24
12313	family.Bacteroidaceae.id.917	5	153605497	rs113740076	A	G	0.051327076647367	0.0130017132874097	3.95417452772526	7.67993366009352e-05	17477	23
12314	family.Bacteroidaceae.id.917	14	104652240	rs11625203	G	A	0.0981294355828999	0.0248678905368471	3.90203527393355	9.5387252814426e-05	13819	16
12315	family.Bacteroidaceae.id.917	8	13261462	rs73205782	T	G	0.0560573283043137	0.0137717564762461	3.89817622861481	9.69198750300655e-05	17482	23
12316	family.Bacteroidaceae.id.917	22	48784158	rs130775	T	C	-0.0578944154198588	0.0148492157313679	-3.93933624875972	8.17073480503446e-05	18302	24
12317	family.Bacteroidaceae.id.917	6	29498497	rs1233425	G	C	0.0408109906394839	0.0105038181814853	3.89303524443605	9.8997763138685e-05	18302	24
12318	family.Bacteroidaceae.id.917	6	29500287	rs362544	T	C	0.0408052175603731	0.0105029579139824	3.89216730287348	9.93526916600376e-05	18302	24
12319	family.Bacteroidaceae.id.917	20	47378799	rs6125457	G	A	-0.0441078907677484	0.011162648112377	-3.92365754003277	8.72146879967592e-05	18222	23
12320	family.Bacteroidaceae.id.917	22	48775697	rs738984	C	G	-0.0602986940196292	0.0154360861398112	-3.9655798127894	7.3217746936562e-05	17707	22
12321	family.Bacteroidaceae.id.917	16	25792741	rs11074722	G	A	-0.0552068985023162	0.0140411876245328	-3.89602180492226	9.77855892340602e-05	18188	23
12322	family.Bacteroidaceae.id.917	4	149200207	rs6833414	C	T	-0.042511958610362	0.0106436486583654	-3.99957832890905	6.34554435745697e-05	18300	24
12323	family.Bacteroidaceae.id.917	6	50310475	rs62405557	A	G	-0.085700070270477	0.021876313582437	-3.89287611777656	9.90627452784583e-05	15745	20
12324	family.Bacteroidaceae.id.917	15	66517290	rs62009953	C	T	-0.0467358811040066	0.0120913307376245	-3.90048949728919	9.59983909329312e-05	18299	24
12325	family.Bacteroidaceae.id.917	5	165301451	rs114938915	G	A	0.089622445538445	0.0211427347825541	3.90531333160818	9.41033752510995e-05	16639	20
12326	family.Bacteroidaceae.id.917	10	64460835	rs10822053	T	C	-0.0421984688071376	0.0107275200118598	-3.90812338826538	9.30158017239785e-05	18302	24
12327	family.Bacteroidaceae.id.917	20	47380990	rs6019409	T	C	-0.0434933492799596	0.0110870954379387	-3.93264700707496	8.4015567473743e-05	18218	23
12328	family.Bacteroidaceae.id.917	4	149225901	rs4560389	A	G	-0.04135000688173	0.0105386042668701	-3.92882743343533	8.5361065153845e-05	18297	24
12329	family.Bacteroidaceae.id.917	11	69262381	rs61881570	A	T	0.0644479716557983	0.0158257826651497	4.05562335954095	5.0000774782418e-05	18182	23
12330	family.Bacteroidaceae.id.917	22	48783960	rs4823761	C	T	-0.0568202894846874	0.0147288106051926	-3.90874430240808	9.2777096502005e-05	18302	24
12331	family.Bacteroidaceae.id.917	20	12316110	rs6041270	G	C	0.0412134130265043	0.0105366917341371	3.8991935019294	9.65136229697792e-05	18217	23
12332	family.Bacteroidaceae.id.917	22	31531150	rs740231	C	T	-0.0435282969686548	0.0111563959770797	-3.9381691717223	8.21057000107556e-05	17821	23
12333	family.Bacteroidaceae.id.917	18	37908736	rs77814348	C	T	-0.1240160723634	0.0305832493356166	-4.07860066801586	4.53075832375725e-05	10063	10
12334	family.Bacteroidaceae.id.917	22	48784035	rs4823762	A	C	-0.0566165444597578	0.014732019346162	-3.89563582212062	9.79414582098178e-05	18302	24
12335	family.Bacteroidaceae.id.917	5	382369	rs4956934	C	T	0.0482836520736532	0.0122919051075103	3.91124152198563	9.18228914618429e-05	18299	24
12336	family.Bacteroidaceae.id.917	3	154167469	rs4680133	C	T	-0.0572606980911488	0.0146895659096998	-3.90605930598897	9.38134965092645e-05	18300	24
12337	family.Bacteroidaceae.id.917	3	143357984	rs9878014	A	T	0.0422880980956561	0.0106359477756133	3.96355034392697	7.38432822067611e-05	18288	24
12338	family.Bacteroidaceae.id.917	7	103150157	rs2711850	T	C	0.091231512759815	0.0239159283094569	3.92041074305269	8.83981727956115e-05	14176	20
12339	family.Bacteroidaceae.id.917	3	168913273	rs7652391	G	T	-0.051415254757994	0.0128518834793078	-3.89140445247311	9.96656366909096e-05	18302	24
12340	family.Bacteroidaceae.id.917	17	3609225	rs2567849	A	C	0.04550212661312	0.0118264518122222	3.92832058246807	8.55411330936548e-05	17821	23
12341	family.Bacteroidaceae.id.917	3	65090095	rs34717748	A	G	0.0544475933659194	0.0136178899687943	3.89518624443127	9.81233040253563e-05	18280	24
12342	family.Bacteroidaceae.id.917	12	105159761	rs2141248	T	C	0.0442571580280009	0.0113127616267044	3.91749367342161	8.94743933029807e-05	18183	23
12343	family.Bacteroidaceae.id.917	17	3607020	rs2567847	T	A	0.0452521370936841	0.0118300709850029	3.89196839721724	9.943419944185e-05	17821	23
12344	family.Bacteroidaceae.id.917	6	118691447	rs117766059	G	A	-0.0896525448726699	0.0224976425055434	-4.08350533348015	4.43614106546048e-05	15341	18
12345	family.Bacteroidaceae.id.917	13	31399506	rs9578030	C	T	-0.0449702480390474	0.0114434669006777	-3.89149174496459	9.96297794964513e-05	18302	24
12346	family.Bacteroidaceae.id.917	11	69255273	rs12417370	A	G	0.0604453630125555	0.0155427226066041	3.91540523103215	9.02524910655496e-05	18301	24
12347	family.Bacteroidaceae.id.917	6	118882226	rs75649075	C	T	-0.0889747579981473	0.0229454387741107	-3.93303171918702	8.38811639587229e-05	14963	17
12348	family.Bacteroidaceae.id.917	6	118858194	rs78868736	C	T	-0.0885080426569752	0.0229392636345708	-3.89909283558015	9.65537526727505e-05	14963	17
12349	family.Bacteroidaceae.id.917	6	118869423	rs77186188	A	C	-0.0885381708437553	0.0229243393198254	-3.89618881644541	9.7718218651792e-05	14963	17
