# Supplementary material for: The causal relationship between gut microbiota and type 2 diabetes: a two-sample Mendelian randomized study
Source: Front Public Health. 2023 Sep 22;11:1255059. doi: 10.3389/fpubh.2023.1255059 (PMC10556527; doi:10.3389/fpubh.2023.1255059)
Supplement: Supplementary file 2 [file Data_Sheet_1.zip › Additional documents 1/exposure family.Bifidobacteriaceae.id.433.csv]

	bac	chr	bp	rsID	ref.allele	eff.allele	beta	SE	Z.weightedSumZ	P.weightedSumZ	N	Ncohorts
12735	family.Bifidobacteriaceae.id.433	2	136616754	rs182549	T	C	0.117069879249602	0.0126703401741303	9.14538105180913	5.94200077766137e-20	14915	24
12736	family.Bifidobacteriaceae.id.433	2	136608646	rs4988235	A	G	0.116024456681625	0.0126552109750648	9.06039754745544	1.29975964715333e-19	14915	24
12737	family.Bifidobacteriaceae.id.433	2	136707982	rs6754311	T	C	0.113083768517588	0.0126498584141729	8.84977885462524	8.76928873819703e-19	14914	24
12738	family.Bifidobacteriaceae.id.433	2	135837906	rs7570971	C	A	0.112507848484763	0.0125178226842071	8.98739030704792	2.53170231381852e-19	14795	23
12739	family.Bifidobacteriaceae.id.433	2	136407479	rs1446585	A	G	0.111859211704022	0.0127513858834835	8.65757671211892	4.81899220358694e-18	14795	23
12740	family.Bifidobacteriaceae.id.433	2	136413650	rs36084664	A	G	-0.113351504872491	0.0135058688493419	-8.79378320454698	1.44606473232712e-18	13923	21
12741	family.Bifidobacteriaceae.id.433	2	136381348	rs12465802	G	A	0.109584916053151	0.0125965678310204	8.62976194430396	6.14797973069564e-18	14915	24
12742	family.Bifidobacteriaceae.id.433	2	135954797	rs1375131	T	C	0.109578436716337	0.0125036012494871	8.6805066301598	3.94009756969387e-18	14914	24
12743	family.Bifidobacteriaceae.id.433	2	135907088	rs6730157	A	G	0.109434796845824	0.0125014153219806	8.67313329519078	4.20389364744664e-18	14915	24
12744	family.Bifidobacteriaceae.id.433	2	136740900	rs687670	T	C	0.111068768359816	0.0129108840103722	8.46827028774939	2.49063833916253e-17	14915	24
12745	family.Bifidobacteriaceae.id.433	2	136721995	rs13404551	T	C	0.109896101172596	0.0128981675303102	8.34663828761185	7.02333961663379e-17	14913	24
12746	family.Bifidobacteriaceae.id.433	2	136685228	rs309160	C	T	0.107558117550668	0.0129098327825176	8.16785389377713	3.13923778214265e-16	14915	24
12747	family.Bifidobacteriaceae.id.433	2	136043944	rs13023281	T	C	-0.106109403407804	0.0134153524791928	-8.29182742138622	1.11521659238494e-16	13923	21
12748	family.Bifidobacteriaceae.id.433	2	136670298	rs309168	C	T	0.106802161392314	0.0129126642248613	8.1089780668572	5.10472591672185e-16	14915	24
12749	family.Bifidobacteriaceae.id.433	2	136658345	rs218174	A	G	0.106575507298482	0.0129156764090734	8.06631203545199	7.24534904198013e-16	14914	24
12750	family.Bifidobacteriaceae.id.433	2	136614255	rs309180	A	G	0.105397989573539	0.0129254203678406	7.98894298420434	1.3610061721384e-15	14915	24
12751	family.Bifidobacteriaceae.id.433	2	136755684	rs309134	G	A	0.106886390678218	0.0130931365670599	7.98957547649063	1.35404207959514e-15	14915	24
12752	family.Bifidobacteriaceae.id.433	2	136638216	rs632632	T	C	0.104541166576756	0.0129145159838556	7.9175903088299	2.42157735364612e-15	14915	24
12753	family.Bifidobacteriaceae.id.433	2	136721603	rs12615624	A	G	0.104912813157992	0.0130945369473081	7.83248501944525	4.78320204257478e-15	14915	24
12754	family.Bifidobacteriaceae.id.433	2	136643555	rs309125	C	T	0.102808614800909	0.0129175459764182	7.79120680427096	6.63721763600274e-15	14915	24
12755	family.Bifidobacteriaceae.id.433	2	136322676	rs6759321	G	T	0.10149328700065	0.0126993392422491	7.8548340560139	4.00301786409835e-15	14795	23
12756	family.Bifidobacteriaceae.id.433	2	136691825	rs309164	T	C	0.10265286489911	0.0130966520426804	7.66831304015523	1.74273145025389e-14	14915	24
12757	family.Bifidobacteriaceae.id.433	2	136092061	rs1561277	C	A	0.0995567758398044	0.0126767311171244	7.70796092027426	1.27843880633238e-14	14795	23
12758	family.Bifidobacteriaceae.id.433	2	136787402	rs6716536	C	T	0.0977634104478111	0.0127132776523861	7.57620514741658	3.55809033374872e-14	14795	23
12759	family.Bifidobacteriaceae.id.433	2	136622046	rs4988183	T	C	0.101649518998998	0.0131907913896021	7.52872333057265	5.12388210497273e-14	14915	24
12760	family.Bifidobacteriaceae.id.433	2	136698098	rs309149	C	T	0.100981417462526	0.013096765756773	7.54884481943758	4.39135721221297e-14	14915	24
12761	family.Bifidobacteriaceae.id.433	2	136608231	rs4954490	A	G	0.0999889278898134	0.0130006056027291	7.52553666856761	5.25042159824207e-14	14911	24
12762	family.Bifidobacteriaceae.id.433	2	136765951	rs309137	T	C	0.0987292334071328	0.0128805280968084	7.52620733940186	5.22353711041736e-14	14915	24
12763	family.Bifidobacteriaceae.id.433	2	136594158	rs2236783	A	G	0.0990142060002187	0.013023512101074	7.42224095737127	1.15155064071642e-13	14915	24
12764	family.Bifidobacteriaceae.id.433	2	136820076	rs11681248	T	C	0.0938825381995774	0.0124222701881273	7.44614167744689	9.61095923649692e-14	14910	24
12765	family.Bifidobacteriaceae.id.433	2	136589612	rs12620033	G	C	0.0982809899793251	0.0130205348377816	7.37176573471972	1.68382720384373e-13	14915	24
12766	family.Bifidobacteriaceae.id.433	2	136603276	rs3754686	C	T	0.0969447388989907	0.0129995654915294	7.30280928265265	2.81820523212415e-13	14915	24
12767	family.Bifidobacteriaceae.id.433	2	136603366	rs3769005	G	C	0.0956694612302013	0.0129991189262601	7.21753570264858	5.29380997224414e-13	14915	24
12768	family.Bifidobacteriaceae.id.433	2	136786651	rs12475139	T	A	0.0942376992731112	0.0128596408786493	7.21220153108619	5.50544101479587e-13	14795	23
12769	family.Bifidobacteriaceae.id.433	2	136583192	rs745500	A	G	0.0957105148178184	0.0130067051843393	7.19397231826864	6.29329602585332e-13	14915	24
12770	family.Bifidobacteriaceae.id.433	2	136575199	rs6719488	T	G	0.0955704824399347	0.0130068741204796	7.18891290547513	6.53092153811701e-13	14915	24
12771	family.Bifidobacteriaceae.id.433	2	136576577	rs892715	C	T	0.095221595134581	0.0130071870512021	7.16312545913516	7.88581172401389e-13	14915	24
12772	family.Bifidobacteriaceae.id.433	2	136569848	rs12988076	A	C	0.0950707051097164	0.0130076266493257	7.14798880195421	8.80584935155131e-13	14915	24
12773	family.Bifidobacteriaceae.id.433	2	136817088	rs749873	T	C	0.0902401645354102	0.0124351106729785	7.14830521275191	8.78558023594278e-13	14915	24
12774	family.Bifidobacteriaceae.id.433	2	136580287	rs2164210	C	T	0.0944714430680623	0.013007406959809	7.11201444547613	1.14361288343178e-12	14915	24
12775	family.Bifidobacteriaceae.id.433	2	136557319	rs2322660	T	C	0.094718287830943	0.0130033594470206	7.13085276824008	9.97489742839e-13	14915	24
12776	family.Bifidobacteriaceae.id.433	2	136596867	rs6742283	G	A	0.0945947273039488	0.0130190392268453	7.11393760768409	1.12778150031366e-12	14913	24
12777	family.Bifidobacteriaceae.id.433	2	136558157	rs748841	T	C	0.0943573794076967	0.013003779950842	7.0989677178015	1.25692162476058e-12	14915	24
12778	family.Bifidobacteriaceae.id.433	2	136817616	rs2011946	A	C	0.0904793556523492	0.012521362519761	7.10472314640686	1.20563975681361e-12	14911	24
12779	family.Bifidobacteriaceae.id.433	2	136602491	rs3739020	T	G	0.0946698942240803	0.013294404747789	6.95764959393079	3.45996478325275e-12	14912	24
12780	family.Bifidobacteriaceae.id.433	2	135911422	rs17261772	T	C	0.0948513082268012	0.0131012532492381	7.0702987300541	1.54600518551301e-12	14795	23
12781	family.Bifidobacteriaceae.id.433	2	136808949	rs11693502	T	C	0.0877714778114798	0.0125160969645918	6.92149117371001	4.46913987881851e-12	14914	24
12782	family.Bifidobacteriaceae.id.433	2	136550109	rs2082729	T	C	0.0931019838063144	0.0132522923195659	6.86625374681472	6.59097954424862e-12	14915	24
12783	family.Bifidobacteriaceae.id.433	2	136554800	rs6430589	C	G	0.0920705784600734	0.0132547083473616	6.82031447098442	9.08414360969662e-12	14914	24
12784	family.Bifidobacteriaceae.id.433	2	136553639	rs1011361	A	G	0.0924497258559653	0.0132531743109288	6.82389667394668	8.86036217095603e-12	14915	24
12785	family.Bifidobacteriaceae.id.433	2	136535410	rs71348715	T	G	0.0924882317228335	0.0132490005336031	6.82256547395897	8.94288481794451e-12	14915	24
12786	family.Bifidobacteriaceae.id.433	2	136439517	rs313519	A	C	0.0918404365378299	0.013198364579027	6.83273788169223	8.33090968525648e-12	14915	24
12787	family.Bifidobacteriaceae.id.433	2	136502792	rs1438305	G	C	0.0924311190827768	0.0132487693707524	6.81864363778585	9.19040587009923e-12	14915	24
12788	family.Bifidobacteriaceae.id.433	2	136539122	rs11684545	T	G	0.0921543261749619	0.0132481439523484	6.80349065710883	1.02114115643824e-11	14915	24
12789	family.Bifidobacteriaceae.id.433	2	136494186	rs10202489	A	G	0.092145867324283	0.0132253013301972	6.81290313499426	9.56485484606877e-12	14915	24
12790	family.Bifidobacteriaceae.id.433	2	136455600	rs71348714	A	G	0.0916988137288726	0.0131960933952729	6.81349955351235	9.52526544189776e-12	14915	24
12791	family.Bifidobacteriaceae.id.433	2	136551694	rs12998016	T	C	0.0920998547808131	0.0132552077895787	6.79982948828191	1.04743046992718e-11	14915	24
12792	family.Bifidobacteriaceae.id.433	2	136439090	rs313518	C	T	0.0915956911769287	0.0131978126824298	6.80247791390938	1.02834786040331e-11	14915	24
12793	family.Bifidobacteriaceae.id.433	2	136445869	rs313528	G	A	0.0914668040676759	0.0131948068431442	6.800404341912	1.04325924209446e-11	14915	24
12794	family.Bifidobacteriaceae.id.433	2	136499166	rs1438307	T	G	0.0918860671076756	0.0132436775347995	6.78551412898016	1.15673829291896e-11	14915	24
12795	family.Bifidobacteriaceae.id.433	2	136544197	rs10928546	T	C	0.0919182590896356	0.0132457843962963	6.78307842314949	1.17641733869141e-11	14915	24
12796	family.Bifidobacteriaceae.id.433	2	136445526	rs313526	C	T	0.0914028409992439	0.0131951506212431	6.79461368258013	1.08603149530764e-11	14915	24
12797	family.Bifidobacteriaceae.id.433	2	136503157	rs1438304	G	A	0.0919506647969685	0.0132483406639146	6.78242005268545	1.18179263865718e-11	14915	24
12798	family.Bifidobacteriaceae.id.433	2	136522941	rs28453840	A	G	0.0917865457572833	0.0132379852209376	6.77528911500934	1.24157722745392e-11	14915	24
12799	family.Bifidobacteriaceae.id.433	2	136581848	rs1470457	A	G	0.0915221074306767	0.0132928858630087	6.72625898696921	1.74080607852991e-11	14915	24
12800	family.Bifidobacteriaceae.id.433	2	136495619	rs10195620	T	A	0.0918466703087516	0.0132537981548202	6.7789434451489	1.21057900269503e-11	14915	24
12801	family.Bifidobacteriaceae.id.433	2	136812931	rs11679933	T	G	0.0866607136432574	0.0125249235970726	6.80625288513951	1.00173565171332e-11	14911	24
12802	family.Bifidobacteriaceae.id.433	2	136470714	rs13412397	A	G	0.0914013180579186	0.0132123720632837	6.7654731952304	1.32874195211975e-11	14915	24
12803	family.Bifidobacteriaceae.id.433	2	136444123	rs313524	C	T	0.090961413963613	0.0131952288106137	6.76492318267343	1.33379947996877e-11	14915	24
12804	family.Bifidobacteriaceae.id.433	2	136437507	rs313517	A	G	0.0909487382449468	0.0131972416992231	6.76026478868549	1.37739773643624e-11	14915	24
12805	family.Bifidobacteriaceae.id.433	2	136507039	rs12998387	G	A	0.0914307392321578	0.0132372607879936	6.74794681400212	1.49951890042828e-11	14915	24
12806	family.Bifidobacteriaceae.id.433	2	136462441	rs7355359	T	C	0.0908330351377591	0.0131956601933479	6.74785767628766	1.5004401535733e-11	14915	24
12807	family.Bifidobacteriaceae.id.433	2	136511575	rs3213889	G	A	0.0913277461759436	0.0132496622312383	6.731249549068	1.68212178227274e-11	14915	24
12808	family.Bifidobacteriaceae.id.433	2	136420690	rs4954280	A	G	0.0905248077493613	0.013192725062413	6.7295452832816	1.70194115214124e-11	14915	24
12809	family.Bifidobacteriaceae.id.433	2	136419961	rs1446584	A	G	0.0904440665768901	0.0131922864565475	6.72540528953577	1.75104359027329e-11	14915	24
12810	family.Bifidobacteriaceae.id.433	2	136422171	rs2034276	A	T	0.0904335290855611	0.0131955439425811	6.72344637780399	1.77475815545778e-11	14915	24
12811	family.Bifidobacteriaceae.id.433	2	136418348	rs6720287	A	G	0.0902882240752026	0.0131924741146551	6.71514030089784	1.87885352483229e-11	14915	24
12812	family.Bifidobacteriaceae.id.433	2	136518103	rs12994270	A	T	0.0908711096959992	0.0132394193188113	6.69682037535176	2.13003171729392e-11	14915	24
12813	family.Bifidobacteriaceae.id.433	2	136522675	rs10173394	T	C	0.0907582861151264	0.0132390753046057	6.6916796571299	2.2062342023858e-11	14915	24
12814	family.Bifidobacteriaceae.id.433	2	136432103	rs313523	G	A	0.0900979068205236	0.0131996969641578	6.70017900078158	2.08164390130817e-11	14915	24
12815	family.Bifidobacteriaceae.id.433	2	136825272	rs932206	T	C	0.0817007653096342	0.0120673492232483	6.71507424388951	1.87970488048979e-11	14795	23
12816	family.Bifidobacteriaceae.id.433	2	136430866	rs313522	T	A	0.0901048698997362	0.0131998929299437	6.69936243491963	2.09330821825072e-11	14915	24
12817	family.Bifidobacteriaceae.id.433	2	136474098	rs11679508	T	A	0.0904347659962936	0.0132134164506659	6.6914886032382	2.20911710003349e-11	14915	24
12818	family.Bifidobacteriaceae.id.433	2	136416941	rs6755383	C	T	0.0899202811648319	0.0131942225888994	6.68863542334976	2.25261135084268e-11	14915	24
12819	family.Bifidobacteriaceae.id.433	2	136416855	rs6715856	T	C	0.089936645327541	0.0131930247483074	6.68846098836662	2.25529748482462e-11	14915	24
12820	family.Bifidobacteriaceae.id.433	2	136428460	rs656326	A	C	0.0898717642217972	0.0131970033821937	6.68334212951888	2.33553443121041e-11	14915	24
12821	family.Bifidobacteriaceae.id.433	2	136733897	rs7587285	T	C	0.115650593293988	0.0175656094876414	6.6287552478414	3.38529344679251e-11	14915	24
12822	family.Bifidobacteriaceae.id.433	2	136495300	rs12469709	T	C	0.090288623360816	0.0132562149367188	6.66086175499543	2.72226619472135e-11	14915	24
12823	family.Bifidobacteriaceae.id.433	2	136555659	rs2322659	C	T	0.0888955419030782	0.0132701832043167	6.57280035115927	4.9377648085443e-11	14915	24
12824	family.Bifidobacteriaceae.id.433	2	136521514	rs10192827	A	G	0.089766067558891	0.0132396133621552	6.60760328874536	3.9059166281011e-11	14914	24
12825	family.Bifidobacteriaceae.id.433	2	136731066	rs4954551	G	A	0.114841508943515	0.0175887825656416	6.57097715028595	4.99861307411587e-11	14915	24
12826	family.Bifidobacteriaceae.id.433	2	136410299	rs10928542	G	A	0.0891479703406688	0.0131938706179553	6.63029028882507	3.35027342674054e-11	14915	24
12827	family.Bifidobacteriaceae.id.433	2	136413359	rs7608045	T	C	0.0890088520542256	0.013194799124946	6.62054270285141	3.57882508921739e-11	14915	24
12828	family.Bifidobacteriaceae.id.433	2	136402117	rs4954276	A	G	0.0891619341382429	0.0131938156550591	6.61070206286318	3.82501622649961e-11	14915	24
12829	family.Bifidobacteriaceae.id.433	2	136743490	rs2278683	A	C	0.114898448089039	0.0175753491446647	6.55963370476158	5.39401105457428e-11	14914	24
12830	family.Bifidobacteriaceae.id.433	2	136747085	rs11893318	T	C	0.114637122433794	0.0175875098293177	6.55752659807784	5.47075553043446e-11	14914	24
12831	family.Bifidobacteriaceae.id.433	2	136409073	rs4954279	G	A	0.0886678943862474	0.0131931433694065	6.59474133563904	4.25997923519778e-11	14915	24
12832	family.Bifidobacteriaceae.id.433	2	136403749	rs13413639	C	A	0.0881915654858528	0.0131926273636703	6.5492013212422	5.78456075845636e-11	14915	24
12833	family.Bifidobacteriaceae.id.433	2	136398174	rs12619365	C	T	0.0882347541970514	0.0132438085575172	6.54411067243108	5.98504643144416e-11	14915	24
12834	family.Bifidobacteriaceae.id.433	2	136751849	rs62160860	G	C	0.115661887215584	0.0178154811144678	6.50318466418261	7.86371641005617e-11	14912	24
12835	family.Bifidobacteriaceae.id.433	2	135775130	rs7581382	T	C	-0.0902117981287619	0.0147898898079932	-6.57087487502531	5.00204809460319e-11	13923	21
12836	family.Bifidobacteriaceae.id.433	2	135877562	rs1869829	A	G	0.086457176482036	0.0130941973636213	6.52347525579339	6.86967498498705e-11	14915	24
12837	family.Bifidobacteriaceae.id.433	2	135771974	rs10187402	C	G	0.0858488039602066	0.0131389677494303	6.47406282231833	9.54022055236812e-11	14910	24
12838	family.Bifidobacteriaceae.id.433	2	136873549	rs2680880	T	A	0.0803212574246154	0.0120695921686991	6.46909125770701	9.85940421463117e-11	14915	24
12839	family.Bifidobacteriaceae.id.433	2	135705558	rs1979033	G	A	0.0751260818129074	0.0119649791902417	6.45914688810272	1.05294871862049e-10	14911	24
12840	family.Bifidobacteriaceae.id.433	2	135954405	rs1375132	A	G	0.0852178114321227	0.0131067737437274	6.40671538533411	1.48688007785169e-10	14913	24
12841	family.Bifidobacteriaceae.id.433	2	135832131	rs12328663	T	C	0.103102182960817	0.0165246714092027	6.44058084922691	1.19017135726016e-10	14915	24
12842	family.Bifidobacteriaceae.id.433	2	136022798	rs935613	C	T	0.0840634530186664	0.0131299872087549	6.31932785619468	2.62703402871775e-10	14915	24
12843	family.Bifidobacteriaceae.id.433	2	135773446	rs4346445	A	C	0.101622615612382	0.0165944832822553	6.33954917410626	2.3043845836208e-10	14914	24
12844	family.Bifidobacteriaceae.id.433	2	135829432	rs10193348	A	G	0.102560181715424	0.0165290130599667	6.38605855976277	1.70215840844689e-10	14915	24
12845	family.Bifidobacteriaceae.id.433	2	136421323	rs1374329	A	G	0.0849142307608501	0.0134416434874772	6.20204901972387	5.57327111434125e-10	14915	24
12846	family.Bifidobacteriaceae.id.433	2	135818907	rs2874739	C	T	0.102638949201982	0.0165212751998016	6.38563649454433	1.70686018356307e-10	14915	24
12847	family.Bifidobacteriaceae.id.433	2	136058820	rs2016636	G	A	0.0838215729233165	0.0131322870433453	6.28730744056554	3.23019288813209e-10	14915	24
12848	family.Bifidobacteriaceae.id.433	2	135849613	rs7568525	G	A	0.101617500951034	0.0165712982585253	6.35305384888027	2.11081782095843e-10	14915	24
12849	family.Bifidobacteriaceae.id.433	2	135853807	rs10208624	C	T	0.101426811100294	0.0165673466269399	6.34264662954187	2.25851074918913e-10	14915	24
12850	family.Bifidobacteriaceae.id.433	2	136501840	rs10928545	G	A	0.0855729401670488	0.0135906303583022	6.14073739174114	8.21392802302138e-10	14915	24
12851	family.Bifidobacteriaceae.id.433	2	135796410	rs13389481	C	A	0.103565111050025	0.0169080664640378	6.2836842788539	3.30641858111301e-10	14914	24
12852	family.Bifidobacteriaceae.id.433	2	135774681	rs11903663	A	G	0.0992074384031009	0.016551555056004	6.26769523019663	3.66431066241136e-10	14914	24
12853	family.Bifidobacteriaceae.id.433	2	135766072	rs4953945	C	G	0.1034356756183	0.0166709222248872	6.30319953100227	2.91563146572283e-10	14914	24
12854	family.Bifidobacteriaceae.id.433	2	136522710	rs9287442	G	A	0.0848756188362766	0.0135821918586308	6.10115718240729	1.0530328976726e-09	14915	24
12855	family.Bifidobacteriaceae.id.433	2	136720344	rs3768998	G	T	0.108666774291492	0.0181193074031038	6.02313039017783	1.71075510869143e-09	14914	24
12856	family.Bifidobacteriaceae.id.433	2	136528004	rs2304599	G	C	0.0850617202856378	0.013645961665015	6.09133331961564	1.11974132065226e-09	14915	24
12857	family.Bifidobacteriaceae.id.433	2	135871624	rs58697996	G	A	0.101221306590705	0.0165764431708711	6.29395977574348	3.09468050146058e-10	14915	24
12858	family.Bifidobacteriaceae.id.433	2	135773617	rs4640444	T	C	0.0988735089175083	0.0165531362732207	6.23959508244823	4.38705024082213e-10	14914	24
12859	family.Bifidobacteriaceae.id.433	2	135799082	rs62168942	T	C	0.101509266961791	0.01658920619711	6.26816507793075	3.65327381858548e-10	14915	24
12860	family.Bifidobacteriaceae.id.433	2	135801228	rs4954217	C	T	0.101490867505373	0.0165877661113466	6.26703489652891	3.67987711057768e-10	14915	24
12861	family.Bifidobacteriaceae.id.433	2	136783169	rs6714750	A	G	0.0836695387584343	0.0132364410532064	6.18319257253561	6.28180051308589e-10	14795	23
12862	family.Bifidobacteriaceae.id.433	2	136544752	rs6760329	G	A	0.0846322131889611	0.0136396078061084	6.07906323488041	1.20886683222168e-09	14915	24
12863	family.Bifidobacteriaceae.id.433	2	135861497	rs7573600	G	C	0.100477530690121	0.0165332333684082	6.27448120915827	3.50801992861581e-10	14915	24
12864	family.Bifidobacteriaceae.id.433	2	135773692	rs4645053	T	A	0.0986650852167411	0.0165534463929715	6.2263436640111	4.77446176171608e-10	14914	24
12865	family.Bifidobacteriaceae.id.433	2	135795443	rs10167901	C	T	0.101243241506127	0.0165928938924593	6.25544253248152	3.96390287858459e-10	14915	24
12866	family.Bifidobacteriaceae.id.433	2	135795095	rs4954216	G	A	0.101236482304453	0.0165914406415321	6.25491517691094	3.97732022684604e-10	14915	24
12867	family.Bifidobacteriaceae.id.433	2	135795150	rs4953948	T	G	0.101175722555472	0.0165913288684911	6.25452529035265	3.98726848782481e-10	14915	24
12868	family.Bifidobacteriaceae.id.433	2	135795385	rs10167809	C	T	0.101128481751107	0.0165912433379232	6.25106357424624	4.07666877943468e-10	14915	24
12869	family.Bifidobacteriaceae.id.433	2	135795396	rs10167884	C	T	0.101135585603137	0.0165927555949442	6.25106357424624	4.07666877943468e-10	14915	24
12870	family.Bifidobacteriaceae.id.433	2	135874038	rs61087958	C	T	0.100543659318228	0.0165418844350685	6.26766346262756	3.66505806450109e-10	14915	24
12871	family.Bifidobacteriaceae.id.433	2	136516748	rs12616520	T	A	0.0843534240092585	0.0135824285147976	6.06255385133835	1.33976927974975e-09	14915	24
12872	family.Bifidobacteriaceae.id.433	2	136539513	rs10188066	A	G	0.0844320521515615	0.0136398841916402	6.06191304125404	1.34511938252474e-09	14915	24
12873	family.Bifidobacteriaceae.id.433	2	135800757	rs921859	A	G	0.101045214621727	0.0165879211058377	6.23980025549779	4.38129998334765e-10	14915	24
12874	family.Bifidobacteriaceae.id.433	2	135872646	rs4954220	C	A	0.100270622918961	0.0165692448814637	6.26393993906888	3.75370102449403e-10	14915	24
12875	family.Bifidobacteriaceae.id.433	2	136628380	rs4954513	G	A	0.111667726920126	0.0181944258816673	6.04482459423633	1.49572637164211e-09	14915	24
12876	family.Bifidobacteriaceae.id.433	2	135794986	rs4954215	G	A	0.101034084637405	0.0165927460654189	6.24410473553743	4.26234326013666e-10	14915	24
12877	family.Bifidobacteriaceae.id.433	2	135802050	rs7601696	C	A	0.101021408832078	0.0165851301076172	6.23484365649335	4.52229514955652e-10	14915	24
12878	family.Bifidobacteriaceae.id.433	2	135814716	rs7422031	C	T	0.100678095870334	0.0165212018701319	6.26201417892613	3.80036373858458e-10	14915	24
12879	family.Bifidobacteriaceae.id.433	2	135802148	rs7577258	G	A	0.100962466637168	0.0165836487801499	6.23191960993532	4.60753919239752e-10	14915	24
12880	family.Bifidobacteriaceae.id.433	2	135812969	rs56903548	C	T	0.100338199483085	0.0165231545167102	6.24321869437325	4.28656893815168e-10	14915	24
12881	family.Bifidobacteriaceae.id.433	2	135798758	rs62168941	C	T	0.100940249605077	0.0165897885071574	6.23077234692825	4.64141172412214e-10	14915	24
12882	family.Bifidobacteriaceae.id.433	2	135795040	rs4953947	A	C	0.100891710288967	0.0165945925087167	6.23482370043756	4.52287167341519e-10	14915	24
12883	family.Bifidobacteriaceae.id.433	2	135800601	rs2017831	C	T	0.100844305640192	0.0165880663486136	6.22544759967157	4.80183127035305e-10	14915	24
12884	family.Bifidobacteriaceae.id.433	2	135798082	rs13409400	A	C	0.100794864021748	0.0165892633417095	6.22120233449507	4.93359433860513e-10	14915	24
12885	family.Bifidobacteriaceae.id.433	2	135802028	rs7565268	T	C	0.10077873747126	0.0165851781956076	6.2185857928508	5.01655634170777e-10	14915	24
12886	family.Bifidobacteriaceae.id.433	2	135755629	rs1530559	A	G	0.0738294927991947	0.0119721102082487	6.21197654300489	5.23222391878119e-10	14795	23
12887	family.Bifidobacteriaceae.id.433	2	135859923	rs11898045	T	C	0.0997399117833403	0.0165364590119074	6.24209821138704	4.31739711529234e-10	14915	24
12888	family.Bifidobacteriaceae.id.433	2	135860305	rs58426504	T	G	0.0996897307510289	0.0165348922346615	6.24014766553639	4.37158010867245e-10	14915	24
12889	family.Bifidobacteriaceae.id.433	2	135795595	rs10182750	T	C	0.100722069092485	0.0165947750675574	6.21951729831276	4.98686644971854e-10	14915	24
12890	family.Bifidobacteriaceae.id.433	2	135874622	rs6741481	A	G	0.0998893698972959	0.0165328844554924	6.23699560539146	4.46054515041198e-10	14915	24
12891	family.Bifidobacteriaceae.id.433	2	136615222	rs3213871	C	T	0.110589321325983	0.0182509601621513	6.00401317750645	1.92499067575634e-09	14915	24
12892	family.Bifidobacteriaceae.id.433	2	135796000	rs13402112	A	C	0.100372575842563	0.0165934782653641	6.20245616391699	5.55886715164022e-10	14915	24
12893	family.Bifidobacteriaceae.id.433	2	135787642	rs1551497	T	C	0.101171041995521	0.016597267206111	6.24110453039891	4.34491753436927e-10	14915	24
12894	family.Bifidobacteriaceae.id.433	2	135793565	rs4954214	C	T	0.100382640584478	0.0165988216114967	6.20482821611039	5.47566812577464e-10	14915	24
12895	family.Bifidobacteriaceae.id.433	2	136652859	rs16832156	G	A	0.105841755048792	0.0175851697325957	5.96324926153847	2.47270773567965e-09	14914	24
12896	family.Bifidobacteriaceae.id.433	2	135785066	rs13402101	T	A	0.100793937463996	0.016618246425958	6.21338116973873	5.18564514311876e-10	14915	24
12897	family.Bifidobacteriaceae.id.433	2	135785068	rs13399376	A	G	0.100793937463996	0.016618246425958	6.21338116973873	5.18564514311876e-10	14915	24
12898	family.Bifidobacteriaceae.id.433	2	135797223	rs10186594	A	G	0.100191285386842	0.0165839254059397	6.19045228208081	5.99918273379759e-10	14915	24
12899	family.Bifidobacteriaceae.id.433	2	136704414	rs16832275	C	G	0.105757180634748	0.0175654753413788	5.98878174223081	2.11418648798432e-09	14915	24
12900	family.Bifidobacteriaceae.id.433	2	135785149	rs11890844	A	G	0.100729638869497	0.0166171138763731	6.2104722125227	5.28256175080713e-10	14915	24
12901	family.Bifidobacteriaceae.id.433	2	135773420	rs4494812	A	G	0.0977182497333163	0.0165558899577651	6.15856147242517	7.3408689492465e-10	14914	24
12902	family.Bifidobacteriaceae.id.433	2	135689188	rs6738563	G	T	0.0725204463117622	0.0119730561172504	6.22965813030508	4.67454115877173e-10	14911	24
12903	family.Bifidobacteriaceae.id.433	2	135802020	rs7601683	C	T	0.100166939802602	0.0165856399485603	6.18372484224275	6.2606455556099e-10	14915	24
12904	family.Bifidobacteriaceae.id.433	2	135893853	rs7603805	A	G	0.100070288287333	0.0165245069492638	6.23810444267255	4.42904922013509e-10	14915	24
12905	family.Bifidobacteriaceae.id.433	2	136643900	rs309126	T	C	0.104708034694818	0.0170681902364267	6.01160637631586	1.83693911276831e-09	14915	24
12906	family.Bifidobacteriaceae.id.433	2	135794367	rs6760553	A	G	0.0999821223700249	0.016597626180498	6.18473371385424	6.22073871452198e-10	14915	24
12907	family.Bifidobacteriaceae.id.433	2	135885357	rs6430561	C	T	0.0998977014540559	0.0165670062564952	6.23593874696815	4.49076807343589e-10	14915	24
12908	family.Bifidobacteriaceae.id.433	2	135796965	rs56174523	A	C	0.0999230512562597	0.0165922088469506	6.17520768144597	6.60765547873567e-10	14915	24
12909	family.Bifidobacteriaceae.id.433	2	136626004	rs3769002	T	C	0.110268620570405	0.0182031446244187	5.98110230926167	2.21632605978613e-09	14915	24
12910	family.Bifidobacteriaceae.id.433	2	135796155	rs13413872	G	T	0.0999241080124624	0.0165936954275609	6.17532708374096	6.60266346631618e-10	14915	24
12911	family.Bifidobacteriaceae.id.433	2	135793684	rs4953946	T	G	0.0998206183498245	0.0165985721052581	6.17803996104309	6.49022893495833e-10	14915	24
12912	family.Bifidobacteriaceae.id.433	2	135801956	rs7565149	T	A	0.0999480679326533	0.016585643822655	6.17110267348741	6.78153643240227e-10	14915	24
12913	family.Bifidobacteriaceae.id.433	2	135780168	rs4954212	A	G	0.100001188445317	0.016557023693375	6.17555279172602	6.59323703837902e-10	14914	24
12914	family.Bifidobacteriaceae.id.433	2	136553529	rs1030764	T	C	0.0835923034012601	0.0136485473699912	5.98926900314968	2.10786277305832e-09	14915	24
12915	family.Bifidobacteriaceae.id.433	2	136624919	rs56263017	T	C	0.109954653896102	0.0182034523016405	5.96914857905769	2.38494854962385e-09	14915	24
12916	family.Bifidobacteriaceae.id.433	2	136671801	rs2164332	G	C	0.104484125937653	0.0175523648373751	5.92976972413922	3.03359812598827e-09	14915	24
12917	family.Bifidobacteriaceae.id.433	2	135878814	rs2290518	G	A	0.0990700619433599	0.016530540575903	6.18859636028994	6.07022967239834e-10	14915	24
12918	family.Bifidobacteriaceae.id.433	2	135884487	rs58327215	G	C	0.0994723283611469	0.0165635236895192	6.22152184988672	4.92355574761814e-10	14915	24
12919	family.Bifidobacteriaceae.id.433	2	135793845	rs11888951	T	C	0.0996472551252384	0.016597801160421	6.1647159106519	7.06097921529565e-10	14915	24
12920	family.Bifidobacteriaceae.id.433	2	135915358	rs6747073	T	C	0.0811539168932165	0.013094562135912	6.11329642019174	9.75938490165424e-10	14913	24
12921	family.Bifidobacteriaceae.id.433	2	135789784	rs60350840	A	G	0.09957964549361	0.0166006548328438	6.1414744470179	8.17589795674885e-10	14915	24
12922	family.Bifidobacteriaceae.id.433	2	135797747	rs10174944	C	T	0.0994222825956136	0.0165913053871948	6.14200972015331	8.14838701035498e-10	14915	24
12923	family.Bifidobacteriaceae.id.433	2	135775049	rs11888521	G	C	0.0967358739691035	0.0165517273723369	6.10656130033999	1.01800548313951e-09	14914	24
12924	family.Bifidobacteriaceae.id.433	2	135783367	rs11892750	G	A	0.0997454356009256	0.0166311866233828	6.11919266794833	9.40506335291626e-10	14915	24
12925	family.Bifidobacteriaceae.id.433	2	136016079	rs11884903	T	C	0.100869541800924	0.0167533881101626	6.19806571766458	5.71612749300696e-10	14915	24
12926	family.Bifidobacteriaceae.id.433	2	136546110	rs2278544	G	A	0.0824207591609789	0.0136059117350837	5.9101131613386	3.41872793596875e-09	14915	24
12927	family.Bifidobacteriaceae.id.433	2	136505546	rs3820794	T	C	0.0828205691890321	0.0136279146554338	5.94181342081413	2.81886155961602e-09	14915	24
12928	family.Bifidobacteriaceae.id.433	2	136819662	rs6704561	C	T	0.0788233647411507	0.0129173571434063	6.03650115335176	1.57491626549398e-09	14795	23
12929	family.Bifidobacteriaceae.id.433	2	135792528	rs62168934	A	G	0.0990993605805631	0.0165988178658688	6.1188273153174	9.4266489407367e-10	14915	24
12930	family.Bifidobacteriaceae.id.433	2	136191314	rs10209482	A	C	0.100369106696109	0.0167782372735327	6.15925708651744	7.30869946438929e-10	14915	24
12931	family.Bifidobacteriaceae.id.433	2	135984172	rs57829242	A	G	0.100605225015582	0.0167536347737696	6.17840344613641	6.4753070178211e-10	14915	24
12932	family.Bifidobacteriaceae.id.433	2	136636909	rs7608980	G	A	0.110372582457947	0.0182154710872832	5.94379410875977	2.78499371485474e-09	14915	24
12933	family.Bifidobacteriaceae.id.433	2	136677192	rs2322725	T	C	0.103296734312827	0.0175599177664899	5.8692174849317	4.37856764733216e-09	14915	24
12934	family.Bifidobacteriaceae.id.433	2	136637350	rs16832138	G	A	0.11033288498985	0.0182100648465136	5.94144375772266	2.82522669996223e-09	14915	24
12935	family.Bifidobacteriaceae.id.433	2	135776430	rs61663334	A	G	0.0961219596190009	0.0165687983308429	6.0835770534135	1.17530393659709e-09	14914	24
12936	family.Bifidobacteriaceae.id.433	2	135787148	rs16831264	G	C	0.0985905184711715	0.0165403963961174	6.11566016857796	9.61580462466414e-10	14915	24
12937	family.Bifidobacteriaceae.id.433	2	136637622	rs56067372	C	T	0.109430092612205	0.0182145793645463	5.89215072443405	3.81201224468827e-09	14915	24
12938	family.Bifidobacteriaceae.id.433	2	135880013	rs13410870	G	A	0.0980545742122192	0.0165339693626841	6.13669693993799	8.42548975382015e-10	14915	24
12939	family.Bifidobacteriaceae.id.433	2	135935049	rs6721838	A	G	0.0989763019743585	0.0166060390738432	6.17697521117266	6.53413275146288e-10	14915	24
12940	family.Bifidobacteriaceae.id.433	2	136166536	rs13427494	G	A	0.0997286070197622	0.0167831697746012	6.12016254855762	9.34799488758419e-10	14915	24
12941	family.Bifidobacteriaceae.id.433	2	136027264	rs16831498	G	C	0.0997539241697251	0.0167975131786534	6.11935835955172	9.39528993558404e-10	14915	24
12942	family.Bifidobacteriaceae.id.433	2	135789405	rs6709763	C	A	0.0982591235952087	0.0165998142709763	6.06012891465955	1.36012493907218e-09	14915	24
12943	family.Bifidobacteriaceae.id.433	2	135784733	rs13408096	G	T	0.0978120334883454	0.0165544167895962	6.05886203782855	1.37087905806246e-09	14915	24
12944	family.Bifidobacteriaceae.id.433	2	136646900	rs6752519	C	T	0.107442537799212	0.0181642767015476	5.84989781400804	4.91875104752869e-09	14915	24
12945	family.Bifidobacteriaceae.id.433	2	135479980	rs6723108	G	T	0.072729343937437	0.0121263641109655	6.15101870944584	7.69868356921443e-10	14915	24
12946	family.Bifidobacteriaceae.id.433	2	135899069	rs11897204	T	C	0.0971691749907806	0.0165372988214159	6.09409244054787	1.10060050599014e-09	14915	24
12947	family.Bifidobacteriaceae.id.433	2	135895879	rs6749119	C	G	0.0971396019285291	0.0165260959160601	6.09388014261411	1.10206187759228e-09	14915	24
12948	family.Bifidobacteriaceae.id.433	2	135784227	rs4954213	G	T	0.0974022732627115	0.0165586830440465	6.03598304676429	1.57997841524382e-09	14915	24
12949	family.Bifidobacteriaceae.id.433	2	135789472	rs6737635	G	T	0.0977078202825139	0.0166000714554936	6.02870735364623	1.65276249993766e-09	14915	24
12950	family.Bifidobacteriaceae.id.433	2	136683293	rs16832200	T	C	0.102173961336416	0.0175617314108196	5.79640168625065	6.77528727761087e-09	14915	24
12951	family.Bifidobacteriaceae.id.433	2	135803766	rs17293519	A	G	0.096479312080979	0.0165183655869934	6.02230312481341	1.71952467330476e-09	14915	24
12952	family.Bifidobacteriaceae.id.433	2	136633011	rs309132	C	G	0.10650883102528	0.0179263119083005	5.81857513444817	5.9351380347065e-09	14915	24
12953	family.Bifidobacteriaceae.id.433	2	135962711	rs4954226	T	C	0.0986525692796944	0.0167480980242729	6.08447005101495	1.16877246024737e-09	14915	24
12954	family.Bifidobacteriaceae.id.433	2	135909462	rs4954221	G	A	0.0969358690065515	0.0165621470090061	6.08151051028626	1.19055560171434e-09	14915	24
12955	family.Bifidobacteriaceae.id.433	2	136667896	rs2164331	C	T	0.10613433557613	0.0182128600257226	5.77859789346095	7.5325711786087e-09	14915	24
12956	family.Bifidobacteriaceae.id.433	2	136655620	rs6430593	G	A	0.103458207080057	0.0175647702618703	5.79893805141619	6.67361778425396e-09	14915	24
12957	family.Bifidobacteriaceae.id.433	2	136652093	rs12233092	G	A	0.102214125563745	0.0176670952268349	5.76313184789218	8.25672421374478e-09	14912	24
12958	family.Bifidobacteriaceae.id.433	2	135781301	rs7597802	A	T	0.0973353177318889	0.0166163805114451	5.99492078479095	2.03584656816541e-09	14915	24
12959	family.Bifidobacteriaceae.id.433	2	135780587	rs7563997	T	A	0.0968428220103048	0.0165593413872179	5.99462999293004	2.0394926791052e-09	14914	24
12960	family.Bifidobacteriaceae.id.433	2	135895809	rs6706466	A	G	0.0961290730876578	0.0165301560815527	6.04040438575237	1.53728459103706e-09	14915	24
12961	family.Bifidobacteriaceae.id.433	2	135782456	rs10928529	G	A	0.0971620756099145	0.0166318424433222	5.98247194319854	2.1977637699242e-09	14915	24
12962	family.Bifidobacteriaceae.id.433	2	136590558	rs3754690	C	T	0.109692413739874	0.0188163902365261	5.76844307676462	8.00072276912894e-09	14915	24
12963	family.Bifidobacteriaceae.id.433	2	135781635	rs11900832	C	T	0.0971451780994377	0.0166331979238839	5.97691690800053	2.27400109860891e-09	14915	24
12964	family.Bifidobacteriaceae.id.433	2	136659495	rs12478902	T	C	0.102525526554808	0.0178015018633576	5.73399762317202	9.80907061708588e-09	14914	24
12965	family.Bifidobacteriaceae.id.433	2	135781522	rs11889843	G	A	0.0963439156774929	0.0165561825390157	5.96460258616262	2.45230160948843e-09	14915	24
12966	family.Bifidobacteriaceae.id.433	2	135789682	rs56369660	A	G	0.0957616284885893	0.0165387468981894	5.95268896155135	2.63772308483338e-09	14915	24
12967	family.Bifidobacteriaceae.id.433	2	136169799	rs6742013	T	C	0.097332337705406	0.0167821138536248	5.98505042331936	2.16322835552256e-09	14915	24
12968	family.Bifidobacteriaceae.id.433	2	136806959	rs925966	G	C	0.0760478679540545	0.0127934245638446	5.86406340064877	4.51674885113712e-09	14795	23
12969	family.Bifidobacteriaceae.id.433	2	135928312	rs2305248	A	G	0.0957756934555581	0.0165309388869377	6.01325405888677	1.81835718100926e-09	14915	24
12970	family.Bifidobacteriaceae.id.433	2	136100473	rs4954242	A	G	0.0984127741911679	0.0168578855822899	5.96718145901255	2.41386913926727e-09	14915	24
12971	family.Bifidobacteriaceae.id.433	2	136593694	rs55634455	T	C	0.107744094211377	0.0188002613065892	5.68400723571439	1.31574706688854e-08	14915	24
12972	family.Bifidobacteriaceae.id.433	2	136642433	rs16855656	A	G	0.0988096620352616	0.0171783146800777	5.67108882735252	1.41892799645223e-08	14915	24
12973	family.Bifidobacteriaceae.id.433	2	136228887	rs7605229	C	T	0.0968857949538392	0.0167903975959744	5.94495550052394	2.76531968297266e-09	14915	24
12974	family.Bifidobacteriaceae.id.433	2	136806774	rs7371606	A	G	0.0753310627406443	0.0127957717369955	5.805511713957	6.41697179885012e-09	14795	23
12975	family.Bifidobacteriaceae.id.433	2	136288273	rs3806502	C	T	0.0963562039056597	0.0167782960639374	5.93706334753252	2.90172571583076e-09	14915	24
12976	family.Bifidobacteriaceae.id.433	2	136488978	rs6739713	A	G	0.0791040400322918	0.0133800959899423	5.78170914424216	7.39454753082226e-09	14915	24
12977	family.Bifidobacteriaceae.id.433	2	136592309	rs78141345	G	A	0.106898062669921	0.0188083334104091	5.63332817656062	1.76764625255171e-08	14915	24
12978	family.Bifidobacteriaceae.id.433	2	136479302	rs3754692	T	C	0.078546296703597	0.0133775873114947	5.74412725264096	9.23962861978293e-09	14915	24
12979	family.Bifidobacteriaceae.id.433	2	136641382	rs584226	T	C	0.101357056823106	0.0177713992704768	5.62006893411946	1.90881281780627e-08	14915	24
12980	family.Bifidobacteriaceae.id.433	2	135914038	rs11897217	C	T	0.0937224918281928	0.0165673534267799	5.90722729573623	3.47913579469367e-09	14915	24
12981	family.Bifidobacteriaceae.id.433	2	136110129	rs6727889	C	T	0.0959132794964301	0.0167910383115632	5.852220017775	4.85054362677215e-09	14915	24
12982	family.Bifidobacteriaceae.id.433	2	136586828	rs57543738	T	C	0.1056573026595	0.0188983977788533	5.59887736163396	2.15744346981317e-08	14915	24
12983	family.Bifidobacteriaceae.id.433	2	136552629	rs7565053	A	T	0.127531207778291	0.0225258269692262	5.7232716705333	1.04491971240378e-08	12187	21
12984	family.Bifidobacteriaceae.id.433	2	135912977	rs7594509	G	T	0.0933650990106156	0.0165703590372153	5.88381386698015	4.00918702959669e-09	14915	24
12985	family.Bifidobacteriaceae.id.433	2	136535364	rs60433564	A	C	0.122674371795619	0.0216570889758686	5.72207361276818	1.05231691517478e-08	12287	22
12986	family.Bifidobacteriaceae.id.433	2	136536113	rs10496736	C	G	0.122167725329599	0.0216579367368995	5.71613757300922	1.08972525826768e-08	12287	22
12987	family.Bifidobacteriaceae.id.433	2	135925002	rs6705610	T	G	0.0931100475885513	0.0165326771667844	5.87424321310462	4.24779354518519e-09	14915	24
12988	family.Bifidobacteriaceae.id.433	2	135921839	rs2322445	T	A	0.0933242167073587	0.0165580124748665	5.87521332311592	4.22299180334601e-09	14915	24
12989	family.Bifidobacteriaceae.id.433	2	136002500	rs1900741	C	T	0.0827062585930391	0.0142631815876795	5.6201657055207	1.90774392186105e-08	14915	24
12990	family.Bifidobacteriaceae.id.433	2	136553925	rs4954430	C	T	0.120181511316888	0.0217271623944101	5.67673653322372	1.37288674718071e-08	12286	22
12991	family.Bifidobacteriaceae.id.433	2	135778656	rs7565871	G	C	0.0908343763608493	0.0166593703962525	5.71057042858423	1.12598128187489e-08	14914	24
12992	family.Bifidobacteriaceae.id.433	2	136595426	rs56211644	T	C	0.104541874249247	0.0187913911231456	5.53131598674577	3.17837173960306e-08	14915	24
12993	family.Bifidobacteriaceae.id.433	2	136901587	rs4954567	G	T	0.0723039453265882	0.0125803420013671	5.73690314654687	9.64233595776143e-09	14915	24
12994	family.Bifidobacteriaceae.id.433	2	136580398	rs60376570	G	A	0.103988435482003	0.018875792573982	5.51636658872827	3.46079982092006e-08	14915	24
12995	family.Bifidobacteriaceae.id.433	2	136292425	rs6745996	A	G	0.0988906439971756	0.0174665508517745	5.76724837461039	8.05762594512078e-09	14915	24
12996	family.Bifidobacteriaceae.id.433	2	136546635	rs4954633	C	T	0.1182239822336	0.0215004331997719	5.64321640178188	1.66902346933609e-08	12287	22
12997	family.Bifidobacteriaceae.id.433	2	136910834	rs10179271	T	C	0.0718897883171419	0.012580049247838	5.70571166485881	1.15857981792691e-08	14915	24
12998	family.Bifidobacteriaceae.id.433	2	136553438	rs56982689	C	T	0.118168017654482	0.0217087345514792	5.63174562753126	1.78394671499083e-08	12287	22
12999	family.Bifidobacteriaceae.id.433	2	136485280	rs2874834	A	G	0.0771571854884837	0.0134120155944353	5.61702652103307	1.94271613548233e-08	14915	24
13000	family.Bifidobacteriaceae.id.433	2	136908062	rs1401687	G	C	0.0716265830536426	0.0125809045158384	5.68488378182289	1.30901646850936e-08	14915	24
13001	family.Bifidobacteriaceae.id.433	2	136910690	rs4954568	T	A	0.0713163325113375	0.0125804103057541	5.6604330875041	1.50991453902635e-08	14915	24
13002	family.Bifidobacteriaceae.id.433	2	135429288	rs998451	A	G	0.0680146005643636	0.0121453648124669	5.78057288333404	7.44466769894076e-09	14915	24
13003	family.Bifidobacteriaceae.id.433	2	136578194	rs2874874	A	C	0.102653402997449	0.0188690149521273	5.44145844782161	5.28461205047183e-08	14915	24
13004	family.Bifidobacteriaceae.id.433	2	136907682	rs9941547	G	A	0.0713173861881792	0.0126335495563033	5.637784982639	1.72251394917374e-08	14808	23
13005	family.Bifidobacteriaceae.id.433	2	136787476	rs74266324	G	A	0.0819987351114046	0.0151742485629975	5.43608533276859	5.4463879042457e-08	14795	23
13006	family.Bifidobacteriaceae.id.433	2	136537057	rs72972104	G	A	0.116294816562894	0.0215033869737994	5.55802357373918	2.72846541625728e-08	12287	22
13007	family.Bifidobacteriaceae.id.433	2	136524766	rs62170081	A	G	0.119096741544192	0.0216609490567553	5.55505621296425	2.77522435724776e-08	12287	22
13008	family.Bifidobacteriaceae.id.433	2	136574305	rs58080116	A	G	0.10215632718985	0.0188708764506897	5.40317692045104	6.54708259788687e-08	14915	24
13009	family.Bifidobacteriaceae.id.433	2	136917355	rs4954570	G	C	0.074284731552347	0.0134587101585578	5.56567935477947	2.6113303487872e-08	14913	24
13010	family.Bifidobacteriaceae.id.433	2	136578040	rs2322812	A	G	0.101748613932031	0.0188698112593929	5.38937775498065	7.07020529930613e-08	14915	24
13011	family.Bifidobacteriaceae.id.433	2	136570613	rs3769011	A	T	0.100911697447649	0.0188797837723643	5.34491939958768	9.04572962019157e-08	14915	24
13012	family.Bifidobacteriaceae.id.433	13	112859829	rs7322849	C	T	0.110675689153199	0.0200995509143769	5.63601351477716	1.74031727614898e-08	14915	24
13013	family.Bifidobacteriaceae.id.433	2	136576166	rs7564577	C	T	0.0892372038675467	0.0168923975245649	5.44236081144055	5.25790406936365e-08	14913	24
13014	family.Bifidobacteriaceae.id.433	2	136560003	rs61470941	T	C	0.100243204618246	0.0188556412924787	5.36686028093911	8.01190722110136e-08	14915	24
13015	family.Bifidobacteriaceae.id.433	2	136321951	rs6430580	A	G	0.0961699372838972	0.0174837275744835	5.61522125845148	1.96310881158403e-08	14915	24
13016	family.Bifidobacteriaceae.id.433	2	136555484	rs1807356	T	C	0.0917620423460532	0.0170488514263714	5.45572085025523	4.87745669871626e-08	14915	24
13017	family.Bifidobacteriaceae.id.433	2	136913375	rs4954569	C	T	0.069851827353432	0.012575316338854	5.55003330210678	2.85615185996532e-08	14915	24
13018	family.Bifidobacteriaceae.id.433	2	136522783	rs72970286	T	G	0.114754179920434	0.0212884399656851	5.49433578285703	3.92183664884917e-08	12286	22
13019	family.Bifidobacteriaceae.id.433	2	136910273	rs6715785	G	A	0.0697794825996116	0.0125757405294297	5.54121341656276	3.00382857116877e-08	14915	24
13020	family.Bifidobacteriaceae.id.433	2	136515924	rs6707289	A	G	0.117812654370344	0.0216612916871226	5.48657203499393	4.09808352441635e-08	12287	22
13021	family.Bifidobacteriaceae.id.433	2	136515859	rs6720497	G	A	0.117815781304293	0.0216615548609076	5.48657203499393	4.09808352441635e-08	12287	22
13022	family.Bifidobacteriaceae.id.433	2	136773132	rs74697610	A	T	0.112265966278041	0.0209695262342344	5.37254314533615	7.76338456782223e-08	14688	22
13023	family.Bifidobacteriaceae.id.433	2	136520186	rs6729961	T	G	0.118237428990275	0.0216573495745078	5.48616673226749	4.10749231165529e-08	12287	22
13024	family.Bifidobacteriaceae.id.433	2	136571982	rs4954445	T	A	0.100656730841981	0.0188745018331003	5.34051813811339	9.26813036254653e-08	14915	24
13025	family.Bifidobacteriaceae.id.433	2	136898078	rs950176	A	G	0.0696505495202527	0.0125986570338141	5.51335272235159	3.52061657429324e-08	14914	24
13026	family.Bifidobacteriaceae.id.433	2	136901607	rs4954392	A	G	0.0695845885354255	0.0125876587659704	5.52945683451501	3.21223827331294e-08	14915	24
13027	family.Bifidobacteriaceae.id.433	2	136496805	rs35215526	G	A	0.107401906719716	0.01958622078337	5.38411043945319	7.28037948449156e-08	14912	24
13028	family.Bifidobacteriaceae.id.433	2	136902666	rs12616955	C	T	0.0694310204131434	0.012587590064391	5.51703766205677	3.44761571630826e-08	14915	24
13029	family.Bifidobacteriaceae.id.433	2	136895508	rs4954564	A	G	0.069062018799806	0.0126001117602472	5.46697191598752	4.57788549659633e-08	14914	24
13030	family.Bifidobacteriaceae.id.433	2	136857158	rs13008147	A	G	-0.0711997233328613	0.0134900063803116	-5.57355978185672	2.49585950055344e-08	13923	21
13031	family.Bifidobacteriaceae.id.433	2	136901513	rs4954566	C	T	0.0690341813529323	0.0125869692317317	5.48435163292314	4.14988599763724e-08	14915	24
13032	family.Bifidobacteriaceae.id.433	2	136509573	rs16831994	T	C	0.114404850176155	0.0215001780720869	5.40826772409696	6.36372494023892e-08	12287	22
13033	family.Bifidobacteriaceae.id.433	2	136927557	rs4954396	A	C	0.0686705568763362	0.0126526327551467	5.44187239676883	5.27234378748481e-08	14915	24
13034	family.Bifidobacteriaceae.id.433	2	136926719	rs4954572	G	T	0.0686117638719819	0.0126533208198446	5.43641452577307	5.43633992229887e-08	14915	24
13035	family.Bifidobacteriaceae.id.433	2	136907790	rs10803550	C	T	0.0684689696664525	0.0125884398913279	5.44378560452772	5.21599947631679e-08	14915	24
13036	family.Bifidobacteriaceae.id.433	2	136496928	rs62168847	T	C	0.10476933613114	0.0194771854211521	5.31331478947536	1.07648841618724e-07	14912	24
13037	family.Bifidobacteriaceae.id.433	2	136562472	rs3739022	G	A	0.0978550794387814	0.0188659401364052	5.23439334186339	1.65527620020159e-07	14915	24
13038	family.Bifidobacteriaceae.id.433	2	136907170	rs953387	A	C	0.0682403668240225	0.0125881827046149	5.42885767707101	5.67158879709181e-08	14915	24
13039	family.Bifidobacteriaceae.id.433	2	136511951	rs7609188	G	C	0.112841540011162	0.021506620096879	5.3635740171259	8.15911950695276e-08	12287	22
13040	family.Bifidobacteriaceae.id.433	2	135456759	rs10928513	C	T	0.0661816851942229	0.0120900680494492	5.55719189839635	2.74149308227552e-08	14914	24
13041	family.Bifidobacteriaceae.id.433	2	136496493	rs62168843	T	C	0.104208130629196	0.0194775732114271	5.29420870552929	1.1953285745743e-07	14912	24
13042	family.Bifidobacteriaceae.id.433	2	136906640	rs2102896	T	C	0.068132929609975	0.0125901690058365	5.42228801042488	5.88409757200361e-08	14915	24
13043	family.Bifidobacteriaceae.id.433	2	136496910	rs62168846	G	A	0.105356113796279	0.019586315740755	5.26795139115078	1.37954623000664e-07	14912	24
13044	family.Bifidobacteriaceae.id.433	2	136899116	rs2056297	G	T	0.0678073670698812	0.0125881736466082	5.3852268232408	7.23533469076132e-08	14915	24
13045	family.Bifidobacteriaceae.id.433	2	136658837	rs80274970	C	T	0.107632007482019	0.0206554646719178	5.18338687607714	2.17892407986127e-07	14427	22
13046	family.Bifidobacteriaceae.id.433	2	136945029	rs1123848	C	T	0.0675930832680318	0.0126834010979051	5.34799756687758	8.89326607656882e-08	14913	24
13047	family.Bifidobacteriaceae.id.433	2	136948711	rs4954577	A	G	0.0676725318532059	0.0126781688438986	5.34796461994987	8.89488470839602e-08	14915	24
13048	family.Bifidobacteriaceae.id.433	2	136946433	rs4954397	A	G	0.0675327331335511	0.0126795305653791	5.3380658973124	9.39433174162348e-08	14915	24
13049	family.Bifidobacteriaceae.id.433	2	136799609	rs10928554	C	T	0.0997968675067228	0.0181712841373933	5.2458089431	1.55598083284895e-07	14795	23
13050	family.Bifidobacteriaceae.id.433	2	136563248	rs12992815	C	G	0.0958689398142493	0.0187143095807884	5.16691597474443	2.37988186138821e-07	14915	24
13051	family.Bifidobacteriaceae.id.433	2	136556805	rs872151	C	T	0.0961565922243872	0.0185930098796363	5.21775424116789	1.81105539028014e-07	14915	24
13052	family.Bifidobacteriaceae.id.433	2	136939437	rs1964776	C	T	0.0674563784128317	0.0126858669133494	5.32976390628465	9.8340523311853e-08	14915	24
13053	family.Bifidobacteriaceae.id.433	2	136949744	rs16833335	G	A	0.0671690252510026	0.0126742654249383	5.30512318848022	1.1259693062705e-07	14915	24
13054	family.Bifidobacteriaceae.id.433	2	136808142	rs4954388	T	C	0.0683667258266364	0.0129186256448323	5.26119596033076	1.43121398286793e-07	14911	24
13055	family.Bifidobacteriaceae.id.433	2	136905697	rs12473760	C	A	0.0670450879327542	0.0125895111789976	5.33929800758168	9.33071625115015e-08	14915	24
13056	family.Bifidobacteriaceae.id.433	2	136565328	rs60274701	G	A	0.096773753760128	0.0186780849742098	5.17719729727149	2.25243981942922e-07	14915	24
13057	family.Bifidobacteriaceae.id.433	2	136958593	rs4954578	T	C	0.0667745591813235	0.0126549034569217	5.26921321962156	1.37009742616868e-07	14915	24
13058	family.Bifidobacteriaceae.id.433	2	136599217	rs3820790	A	T	0.097734662704861	0.0190774729313946	5.11646390182478	3.11316832401518e-07	14912	24
13059	family.Bifidobacteriaceae.id.433	2	135498924	rs1942055	G	C	0.0640754362329426	0.0121331497885588	5.36013090628098	8.3161668905145e-08	14911	24
13060	family.Bifidobacteriaceae.id.433	2	136811263	rs13007153	T	C	0.0675045185720638	0.0129115834096926	5.19149327510036	2.08614123855666e-07	14910	24
13061	family.Bifidobacteriaceae.id.433	2	135758231	rs6733547	G	T	0.0869117518968434	0.0167920631396644	5.25929690816374	1.44607240622228e-07	14915	24
13062	family.Bifidobacteriaceae.id.433	2	136496639	rs62168844	A	G	0.10128845510222	0.0194785736182686	5.14066705529522	2.73764793072667e-07	14912	24
13063	family.Bifidobacteriaceae.id.433	2	136965117	rs1519525	C	T	0.0661017077554012	0.0126557512409389	5.22729385546197	1.72009007689412e-07	14915	24
13064	family.Bifidobacteriaceae.id.433	2	136942326	rs13010498	G	C	-0.0686178193147012	0.0127744396987029	-5.4162818707494	6.0851146003508e-08	14795	23
13065	family.Bifidobacteriaceae.id.433	2	136854537	rs6430601	G	T	0.0845099292594326	0.0169449965539178	5.16073051061846	2.45988069182606e-07	14913	24
13066	family.Bifidobacteriaceae.id.433	2	137602926	rs1961273	T	C	0.0688124557406754	0.0131699046910986	5.22975877819238	1.69731361332117e-07	14915	24
13067	family.Bifidobacteriaceae.id.433	2	136806218	rs2090661	A	G	0.066075372711644	0.0129115712568216	5.10328397806468	3.33809510782257e-07	14912	24
13068	family.Bifidobacteriaceae.id.433	2	136926222	rs10928558	T	C	0.0661695530856367	0.0128334792486377	5.17011023129476	2.33955951762378e-07	14915	24
13069	family.Bifidobacteriaceae.id.433	2	136925439	rs10193587	T	C	0.0663460973303264	0.0129361230367307	5.16503665459831	2.40391809735428e-07	14795	23
13070	family.Bifidobacteriaceae.id.433	2	135446390	rs10171677	G	A	0.0617726155525634	0.0120413691146276	5.2658917843347	1.39510450447966e-07	14795	23
13071	family.Bifidobacteriaceae.id.433	2	136927094	rs4954573	T	G	0.0656054667937841	0.0128268329972936	5.14466988424785	2.67991641978707e-07	14915	24
13072	family.Bifidobacteriaceae.id.433	2	136923155	rs56036623	T	C	0.0701021526405874	0.0138790831039781	5.11955579122936	3.06256160770225e-07	14915	24
13073	family.Bifidobacteriaceae.id.433	2	136607703	rs4988243	T	C	0.118588869372512	0.0235903970309263	5.07636200244648	3.84729984744191e-07	12180	21
13074	family.Bifidobacteriaceae.id.433	2	135758520	rs11895609	A	T	0.082838098850947	0.016730830097287	5.1304279869099	2.8908413960506e-07	14915	24
13075	family.Bifidobacteriaceae.id.433	2	136963494	rs6716987	C	A	0.0642823446032023	0.0126576193232947	5.07668328253978	3.84080297197812e-07	14915	24
13076	family.Bifidobacteriaceae.id.433	2	136917330	rs4954394	A	G	0.0670763224176887	0.0135387802563543	5.05504195808874	4.30296157871922e-07	14915	24
13077	family.Bifidobacteriaceae.id.433	2	136805401	rs4954557	C	T	0.0653747951516147	0.0130435100295161	5.01908472475135	5.19182496026549e-07	14915	24
13078	family.Bifidobacteriaceae.id.433	2	135481278	rs6756200	T	C	0.061794539390348	0.0119977292169678	5.17117166253776	2.3263073672439e-07	14795	23
13079	family.Bifidobacteriaceae.id.433	2	135719132	rs6708336	T	A	0.059982680925723	0.0118992347171542	5.08277740505584	3.71955506328579e-07	14915	24
13080	family.Bifidobacteriaceae.id.433	2	137051974	rs72847650	C	A	-0.0610108648508135	0.0124040801530088	-5.02120031411341	5.13495730186765e-07	14030	22
13081	family.Bifidobacteriaceae.id.433	2	136376515	rs4954272	A	G	0.0894562012327514	0.0175181385000761	5.11292669417912	3.17205418639967e-07	14915	24
13082	family.Bifidobacteriaceae.id.433	2	136781262	rs78793148	C	A	0.0990664300651035	0.0198220647278757	4.88557893699027	1.03125378135985e-06	14795	23
13083	family.Bifidobacteriaceae.id.433	2	135717997	rs62168897	C	T	0.0597347753995114	0.0118996242384909	5.06175128307867	4.15422741486794e-07	14915	24
13084	family.Bifidobacteriaceae.id.433	2	135711657	rs3814354	G	A	0.0598745525391685	0.011897116204952	5.07154721228813	3.94594341095692e-07	14915	24
13085	family.Bifidobacteriaceae.id.433	2	136540083	rs10496737	A	G	0.0733242856767173	0.0145616618377243	4.88454854728301	1.03666099229776e-06	14915	24
13086	family.Bifidobacteriaceae.id.433	2	136539670	rs60963894	T	G	0.0732090466127416	0.0145616888613042	4.87623527534565	1.08129631676611e-06	14915	24
13087	family.Bifidobacteriaceae.id.433	2	136539330	rs1865452	C	T	0.0731103603761774	0.0145625284729751	4.8691291803343	1.12091116003174e-06	14915	24
13088	family.Bifidobacteriaceae.id.433	2	135706758	rs2034261	G	T	0.0596952462575044	0.011915832633225	5.05703397171047	4.25827405256605e-07	14915	24
13089	family.Bifidobacteriaceae.id.433	2	136538939	rs9677760	A	T	0.072609836467739	0.0144774653239432	4.85348219891216	1.21312235849899e-06	14915	24
13090	family.Bifidobacteriaceae.id.433	2	135711516	rs3814355	C	T	0.059276740504908	0.0119170151711306	5.03291550585065	4.83076078968997e-07	14915	24
13091	family.Bifidobacteriaceae.id.433	2	135710322	rs10166142	A	G	0.0594052728678679	0.011897128393037	5.03189995168744	4.85642701677421e-07	14915	24
13092	family.Bifidobacteriaceae.id.433	2	135720715	rs56271357	C	T	0.0590706114080957	0.0118993303754612	5.00916075587029	5.46678969827129e-07	14915	24
13093	family.Bifidobacteriaceae.id.433	2	136452402	rs625118	C	A	0.0871645136423627	0.0174456309373217	4.97350820663916	6.57519889904028e-07	14915	24
13094	family.Bifidobacteriaceae.id.433	2	136822223	rs1879087	T	C	0.105039231527499	0.0239306250909899	4.88162812723502	1.05213526666453e-06	9168	19
13095	family.Bifidobacteriaceae.id.433	2	136759379	rs309124	A	G	0.075862547706607	0.0153078226400942	4.89928552932767	9.61857792416586e-07	14914	24
13096	family.Bifidobacteriaceae.id.433	2	136918828	rs4954571	G	A	0.0651348024899302	0.0135403192487691	4.91213978265857	9.00877884950695e-07	14913	24
13097	family.Bifidobacteriaceae.id.433	2	135697557	rs10187990	A	G	0.058854669015567	0.0119184125057213	4.99270347296037	5.95399340766969e-07	14915	24
13098	family.Bifidobacteriaceae.id.433	2	136527120	rs60453613	G	C	0.0721795405285434	0.0145609404757875	4.80444623804871	1.55180389384898e-06	14915	24
13099	family.Bifidobacteriaceae.id.433	2	135288740	rs638382	C	T	-0.0602865937019961	0.0122473883403659	-5.005794191361	5.56321736251553e-07	14148	23
13100	family.Bifidobacteriaceae.id.433	2	135713703	rs3769023	G	A	0.0588200506884881	0.0118992063902225	4.98207566692698	6.29058256492355e-07	14915	24
13101	family.Bifidobacteriaceae.id.433	2	136542560	rs1469996	A	G	0.0729672972447378	0.0146335966078893	4.80678133238402	1.53379592111563e-06	14795	23
13102	family.Bifidobacteriaceae.id.433	2	136542559	rs1469995	G	A	0.0720935011161474	0.0145430391010851	4.80423085228639	1.55347512438744e-06	14911	24
13103	family.Bifidobacteriaceae.id.433	2	136765074	rs1964459	C	G	0.0803251779695888	0.0162550011042177	4.8610934007429	1.16739153975271e-06	14912	24
13104	family.Bifidobacteriaceae.id.433	2	135372951	rs35564151	A	G	0.0600030477708894	0.0120378285789605	5.04587297848392	4.51455271885262e-07	14795	23
13105	family.Bifidobacteriaceae.id.433	2	136462661	rs2117511	T	C	0.0864638792563827	0.0174111599146089	4.94912711661699	7.45470497167078e-07	14915	24
13106	family.Bifidobacteriaceae.id.433	2	136456319	rs7592990	A	G	0.0865017083017941	0.0174186047235821	4.94659326983187	7.55235490264977e-07	14915	24
13107	family.Bifidobacteriaceae.id.433	2	136935394	rs4954575	G	A	0.0622595728666864	0.0128465147063446	4.89445197215213	9.85800468235071e-07	14915	24
13108	family.Bifidobacteriaceae.id.433	2	135715957	rs1947112	A	G	0.0585968608669397	0.0119002494834248	4.9656632477065	6.8466671151243e-07	14915	24
13109	family.Bifidobacteriaceae.id.433	2	136509868	rs7595712	C	T	0.07231302667656	0.0145610407221268	4.78610936077827	1.70045424688326e-06	14915	24
13110	family.Bifidobacteriaceae.id.433	2	136520043	rs6708957	C	T	0.0717670870358639	0.014560348440866	4.7790332177322	1.76140094996614e-06	14915	24
13111	family.Bifidobacteriaceae.id.433	5	169748189	rs76671854	G	C	-0.089298109139329	0.0183176839751201	-4.88461343986565	1.03631964965301e-06	13923	21
13112	family.Bifidobacteriaceae.id.433	2	135694848	rs4953938	G	A	0.0584628081603033	0.0119203760310596	4.96589986597166	6.83832343829168e-07	14915	24
13113	family.Bifidobacteriaceae.id.433	2	136510012	rs12469551	G	T	0.0716930683393942	0.0144781408396434	4.77500047040824	1.79706834219838e-06	14915	24
13114	family.Bifidobacteriaceae.id.433	2	136761853	rs309122	A	G	0.0750586646940037	0.0153091519519046	4.84783614483617	1.24815425011791e-06	14914	24
13115	family.Bifidobacteriaceae.id.433	2	136501509	rs6732236	T	G	0.0716807992187377	0.0145598358236374	4.77212213179564	1.82294900902887e-06	14915	24
13116	family.Bifidobacteriaceae.id.433	2	135287914	rs578384	C	T	-0.05943017430335	0.0122488854096145	-4.94990383193571	7.4250161145883e-07	14147	23
13117	family.Bifidobacteriaceae.id.433	2	136412472	rs7560535	G	A	0.0925937703406972	0.0184709388354685	4.90011124648325	9.57824049445141e-07	14914	24
13118	family.Bifidobacteriaceae.id.433	2	136530443	rs147616090	C	T	0.0713439561120173	0.0145424723692152	4.74898421178724	2.04440900198787e-06	14915	24
13119	family.Bifidobacteriaceae.id.433	2	136657252	rs309152	T	C	0.0759373720216636	0.0157658669733338	4.8136711642057	1.48182567378637e-06	14915	24
13120	family.Bifidobacteriaceae.id.433	5	537890	rs56108664	C	T	0.0745679054756405	0.0157213353958519	4.82944255654788	1.36915804194778e-06	14041	22
13121	family.Bifidobacteriaceae.id.433	2	136928320	rs7568884	C	T	0.0614982060551678	0.0128274035580553	4.84532398988789	1.26405230670072e-06	14915	24
13122	family.Bifidobacteriaceae.id.433	2	135666553	rs6733130	A	C	0.0575005727916719	0.0119212855007152	4.89739115458017	9.71173968219487e-07	14915	24
13123	family.Bifidobacteriaceae.id.433	2	135694379	rs1374289	C	T	0.0577612608100717	0.0119189618177239	4.89931628134144	9.61707271808374e-07	14914	24
13124	family.Bifidobacteriaceae.id.433	2	136761175	rs309123	C	G	0.074980181901329	0.0155343121826449	4.79310647234758	1.64218412945138e-06	14914	24
13125	family.Bifidobacteriaceae.id.433	2	136930232	rs13415439	C	A	0.061222986697298	0.0128250970710559	4.82449410574772	1.40359067949315e-06	14915	24
13126	family.Bifidobacteriaceae.id.433	2	136929107	rs72976292	T	A	0.0611892273146383	0.0128195637405966	4.82410597857695	1.40632630923788e-06	14910	24
13127	family.Bifidobacteriaceae.id.433	5	521096	rs4957061	C	T	0.0569872516616762	0.0116907308876385	4.86377146166924	1.1516988592198e-06	14795	23
13128	family.Bifidobacteriaceae.id.433	2	135667201	rs1374287	C	T	0.0573127618690231	0.0119210374909812	4.88012254227673	1.0601994370762e-06	14915	24
13129	family.Bifidobacteriaceae.id.433	2	136770509	rs12471781	G	A	0.0791410337973654	0.0164177823256161	4.75323474097349	2.00187693509394e-06	14795	23
13130	family.Bifidobacteriaceae.id.433	2	136929076	rs16833170	A	G	0.0611494869420287	0.0128192681550229	4.81964262514327	1.43815608376244e-06	14915	24
13131	family.Bifidobacteriaceae.id.433	2	136751842	rs309133	A	C	0.0752652988243004	0.0156348132306756	4.79269465599235	1.6455597989778e-06	14913	24
13132	family.Bifidobacteriaceae.id.433	2	136932321	rs59869505	A	C	0.0610027923667319	0.012811802537383	4.81654801192393	1.46063032341241e-06	14915	24
13133	family.Bifidobacteriaceae.id.433	12	20378911	rs10841473	C	G	-0.0613031225771965	0.012884445476485	-4.7268164922242	2.28067200132597e-06	14914	24
13134	family.Bifidobacteriaceae.id.433	2	136754183	rs16832440	G	A	0.0787014229002856	0.0162461102309369	4.76429846650506	1.89511818746136e-06	14915	24
13135	family.Bifidobacteriaceae.id.433	2	49906864	rs4567981	A	T	0.0577763126255171	0.0117388408530626	4.91494946476428	8.880536366103e-07	14795	23
13136	family.Bifidobacteriaceae.id.433	2	135768352	rs7575241	C	A	0.0706021671703092	0.0146976708855933	4.65950257626267	3.16974429474738e-06	14915	24
13137	family.Bifidobacteriaceae.id.433	2	136600176	rs55809728	G	A	0.105901380350208	0.022812788685273	4.76346250271783	1.90298986517178e-06	12282	22
13138	family.Bifidobacteriaceae.id.433	2	135667053	rs1374288	C	T	0.0571487341729815	0.0119195217357125	4.86611766128548	1.13811776838079e-06	14915	24
13139	family.Bifidobacteriaceae.id.433	2	136526981	rs60241067	A	T	0.0619683036644999	0.0131400346821147	4.60360624717986	4.15237203962827e-06	14915	24
13140	family.Bifidobacteriaceae.id.433	2	135665461	rs10928523	C	T	0.0570986017825639	0.0119215103088594	4.86226121950945	1.16052331913929e-06	14915	24
13141	family.Bifidobacteriaceae.id.433	2	136695694	rs112407062	C	T	0.0780825352886739	0.0162614323857001	4.75106001853708	2.02353054413518e-06	14915	24
13142	family.Bifidobacteriaceae.id.433	2	192878532	rs13020688	A	G	0.0584044693141032	0.0122081355228055	4.80163596016826	1.57374601074836e-06	14795	23
13143	family.Bifidobacteriaceae.id.433	2	136682486	rs75667274	C	T	0.0784599663525622	0.0163531678699737	4.74042344509665	2.1327202459052e-06	14910	24
13144	family.Bifidobacteriaceae.id.433	2	135671302	rs2322251	C	T	0.0571645703744364	0.0119075417507652	4.84921697158092	1.23949785376153e-06	14915	24
13145	family.Bifidobacteriaceae.id.433	2	136692893	rs115553816	G	A	0.0779401560808904	0.0162659808909519	4.73570606498355	2.18293776074236e-06	14915	24
13146	family.Bifidobacteriaceae.id.433	2	135639975	rs1348790	C	G	0.0569763109617433	0.0119402666174723	4.84570388000304	1.26163575053435e-06	14915	24
13147	family.Bifidobacteriaceae.id.433	2	136773638	rs7604460	T	C	0.078751023026566	0.0163236582105983	4.71786529146214	2.38332211522011e-06	14795	23
13148	family.Bifidobacteriaceae.id.433	2	136506927	rs6430585	C	A	0.0697711194906067	0.0144427768442506	4.65980352194811	3.16511358320623e-06	14915	24
13149	family.Bifidobacteriaceae.id.433	2	136405878	rs2289963	G	A	0.098921724761131	0.0201667253216667	4.78623676452029	1.69937571714165e-06	14915	24
13150	family.Bifidobacteriaceae.id.433	2	135631331	rs1446524	A	G	0.0565181376160358	0.0119457481011376	4.82706623195086	1.38559051127165e-06	14915	24
13151	family.Bifidobacteriaceae.id.433	2	136547067	rs73958638	A	G	0.112244150399234	0.0242712104219284	4.71980091653074	2.36075576426747e-06	11148	21
13152	family.Bifidobacteriaceae.id.433	2	136702118	rs12474975	A	T	0.0772239735820622	0.0162627188101343	4.71009552132509	2.47600719702606e-06	14915	24
13153	family.Bifidobacteriaceae.id.433	2	135632862	rs10928522	C	A	0.056582107472697	0.011945929539026	4.82047174583018	1.43219140826281e-06	14915	24
13154	family.Bifidobacteriaceae.id.433	2	136710372	rs309119	T	C	0.0739028455224104	0.015703130536614	4.72213444405051	2.33382317108198e-06	14915	24
13155	family.Bifidobacteriaceae.id.433	2	135762429	rs10174462	C	G	0.0714733433160232	0.0147236323686927	4.6653031096291	3.08162442742301e-06	14915	24
13156	family.Bifidobacteriaceae.id.433	2	136686114	rs112396243	C	T	0.0773463154478131	0.016256902424499	4.69982610870861	2.60383112759872e-06	14915	24
13157	family.Bifidobacteriaceae.id.433	5	535662	rs56230617	G	A	0.0727601726802602	0.015727838060684	4.72537328033724	2.29693033675499e-06	14041	22
13158	family.Bifidobacteriaceae.id.433	2	136686393	rs177917	A	G	0.0738401050357214	0.015632285943197	4.71876133259932	2.37285005576259e-06	14915	24
13159	family.Bifidobacteriaceae.id.433	2	135621556	rs6430551	T	C	0.0561005283658361	0.0119487633147883	4.79347745341308	1.639148887455e-06	14915	24
13160	family.Bifidobacteriaceae.id.433	2	136763242	rs12476127	A	G	0.0759433875528493	0.0158624594133614	4.70748374109172	2.50793277156261e-06	14915	24
13161	family.Bifidobacteriaceae.id.433	2	135661678	rs62168871	A	G	0.0565703747665879	0.011978176736102	4.79620357368081	1.61700951260477e-06	14688	22
13162	family.Bifidobacteriaceae.id.433	2	135642180	rs4954193	A	G	0.0563337513696662	0.0119355324748321	4.79565273232924	1.62145970628823e-06	14915	24
13163	family.Bifidobacteriaceae.id.433	2	136403994	rs77985886	C	T	0.0983183999813464	0.0201710333403348	4.75113217294788	2.02280851133199e-06	14915	24
13164	family.Bifidobacteriaceae.id.433	2	136504101	rs7589832	A	C	0.0695718675395334	0.0145415340909866	4.61785348033605	3.87729854231561e-06	14915	24
13165	family.Bifidobacteriaceae.id.433	2	135618982	rs6706537	T	C	0.0561544738431561	0.011947871004631	4.78126500859144	1.74195545723539e-06	14915	24
13166	family.Bifidobacteriaceae.id.433	18	4304187	rs677208	C	G	0.0728589276738054	0.0164820715601647	4.5263504108496	6.00110430603259e-06	14915	24
13167	family.Bifidobacteriaceae.id.433	2	136688749	rs309161	G	A	0.0739527124611789	0.0157027614894032	4.69462938922508	2.67090510847555e-06	14915	24
13168	family.Bifidobacteriaceae.id.433	5	169747593	rs41389446	G	T	-0.0866390366012616	0.0184074030365299	-4.710938004899	2.46579242786078e-06	13923	21
13169	family.Bifidobacteriaceae.id.433	2	136438078	rs6710892	G	A	0.08514263979896	0.0179739229419905	4.76384540101678	1.89938049247796e-06	14915	24
13170	family.Bifidobacteriaceae.id.433	2	136751488	rs10496738	C	T	0.0774403638894459	0.0162592903366848	4.67844787831295	2.89054624395283e-06	14915	24
13171	family.Bifidobacteriaceae.id.433	2	135654168	rs1374292	G	A	0.0560280989785544	0.0119238390323817	4.7742239281649	1.80401565328407e-06	14915	24
13172	family.Bifidobacteriaceae.id.433	2	135657471	rs10176573	C	A	0.0562266704402431	0.0119143467010466	4.77911059414141	1.76072329584417e-06	14915	24
13173	family.Bifidobacteriaceae.id.433	2	135638461	rs6430554	C	T	0.0562345499218579	0.011926979427308	4.77958263205228	1.75659466264757e-06	14915	24
13174	family.Bifidobacteriaceae.id.433	2	136748779	rs721765	C	A	0.0772590917728	0.0162521315136051	4.67494859937885	2.94027252434607e-06	14915	24
13175	family.Bifidobacteriaceae.id.433	2	136701539	rs16832243	C	T	0.0766424662168922	0.0162641804756165	4.66471100818388	3.09051060315126e-06	14915	24
13176	family.Bifidobacteriaceae.id.433	18	4304418	rs676239	A	T	0.0723109706707409	0.0164778781017839	4.49979756341495	6.80182058584586e-06	14915	24
13177	family.Bifidobacteriaceae.id.433	2	136672775	rs309170	C	T	0.0734573912051457	0.015643508659954	4.6852108721687	2.79671840589145e-06	14915	24
13178	family.Bifidobacteriaceae.id.433	2	135652399	rs7589297	C	A	0.0561654207365443	0.0119138440799769	4.77324490735305	1.81281121770578e-06	14915	24
13179	family.Bifidobacteriaceae.id.433	2	136863816	rs7569447	A	C	0.0768026639817943	0.0169071249494778	4.67459746910735	2.94530730454758e-06	14915	24
13180	family.Bifidobacteriaceae.id.433	2	136500475	rs73958618	A	G	0.0689833015927629	0.0145217837094271	4.59764772388566	4.27287657473007e-06	14915	24
13181	family.Bifidobacteriaceae.id.433	2	136416959	rs6755391	C	T	0.085059314203285	0.0179823972559786	4.75306444648142	2.00356448491501e-06	14915	24
13182	family.Bifidobacteriaceae.id.433	2	135637847	rs1446525	G	A	0.056116490426323	0.0119269477721286	4.76987799118478	1.84337535680357e-06	14915	24
13183	family.Bifidobacteriaceae.id.433	2	136653848	rs111682961	C	T	0.0766592630144021	0.0162608617594233	4.65006273199478	3.31834080437032e-06	14914	24
13184	family.Bifidobacteriaceae.id.433	2	136670419	rs79826902	G	A	0.0766722393605463	0.0162584940715475	4.65519319598821	3.23677056629817e-06	14915	24
13185	family.Bifidobacteriaceae.id.433	2	135672187	rs62168891	C	T	0.0555486461766221	0.0119071983216521	4.71396574218477	2.42941525183586e-06	14915	24
13186	family.Bifidobacteriaceae.id.433	2	136408821	rs16831899	G	A	0.0850296861318028	0.0180004693301598	4.74703548832184	2.06419745074075e-06	14915	24
13187	family.Bifidobacteriaceae.id.433	2	135637338	rs2166480	G	A	0.0560891142093524	0.0119270299655628	4.76526983821909	1.88601076276993e-06	14915	24
13188	family.Bifidobacteriaceae.id.433	5	475408	rs11745923	T	G	0.0579759260596792	0.0121021446485656	4.70882080532937	2.49153987325179e-06	14914	24
13189	family.Bifidobacteriaceae.id.433	2	136684632	rs16832205	G	A	0.0764243175087323	0.0162584561535871	4.6449501525732	3.40158576803071e-06	14915	24
13190	family.Bifidobacteriaceae.id.433	2	136490266	rs60902646	T	C	0.0951118822201977	0.0195206361463271	4.71037340069192	2.47263354197027e-06	14915	24
13191	family.Bifidobacteriaceae.id.433	2	135666926	rs766270	G	C	0.0560036511996462	0.011909972189028	4.75363403599718	1.99792543460113e-06	14915	24
13192	family.Bifidobacteriaceae.id.433	2	135629927	rs12469941	C	T	0.0556457489958304	0.0119443970390354	4.75156004938617	2.01853193137296e-06	14915	24
13193	family.Bifidobacteriaceae.id.433	2	136684940	rs309159	C	T	0.0733978912509071	0.0158535309048872	4.63858814506666	3.50797319612249e-06	14915	24
13194	family.Bifidobacteriaceae.id.433	2	135661747	rs62168872	C	T	0.0558930876131007	0.0119143993296047	4.74848228901103	2.04948831839207e-06	14915	24
13195	family.Bifidobacteriaceae.id.433	2	135616385	rs6430550	C	T	0.0554810804070696	0.0119532122312688	4.7479708869014	2.05467602900024e-06	14915	24
13196	family.Bifidobacteriaceae.id.433	2	135662244	rs4954197	G	A	0.0558668741734968	0.0119136716513953	4.74648147419701	2.06985672886674e-06	14915	24
13197	family.Bifidobacteriaceae.id.433	2	136793114	rs4954555	T	C	0.106541405783038	0.0234514978068987	4.64040005838563	3.4773532196376e-06	10039	20
13198	family.Bifidobacteriaceae.id.433	5	169748235	rs79769806	A	G	-0.0856174038472989	0.0183358762224738	-4.67534992553585	2.93452810859606e-06	13923	21
13199	family.Bifidobacteriaceae.id.433	2	136702601	rs6743537	G	A	0.0754300691892646	0.0159875986314844	4.65626729942205	3.21993835435621e-06	14915	24
13200	family.Bifidobacteriaceae.id.433	2	136646582	rs59213715	A	C	0.0748055467363959	0.0161878073693118	4.59628503066943	4.30090260900311e-06	14915	24
13201	family.Bifidobacteriaceae.id.433	2	136506375	rs7556781	A	G	0.0682717948712682	0.0144243219253223	4.56615188585211	4.96758896122064e-06	14915	24
13202	family.Bifidobacteriaceae.id.433	2	136796019	rs57243841	A	G	0.0646142877010883	0.013867372113962	4.60899444541226	4.04621141519886e-06	14795	23
13203	family.Bifidobacteriaceae.id.433	2	135662016	rs4954196	A	G	0.0557600232276227	0.0119144023845504	4.73779628639132	2.16054836920412e-06	14915	24
13204	family.Bifidobacteriaceae.id.433	2	135612448	rs4954191	C	G	0.0552094098619875	0.011942275342398	4.72169822694851	2.33883528224041e-06	14915	24
13205	family.Bifidobacteriaceae.id.433	2	136708787	rs309120	G	C	0.0722351329188478	0.0156431863806284	4.63362750663751	3.59313276515706e-06	14915	24
13206	family.Bifidobacteriaceae.id.433	2	136635343	rs6728946	C	G	0.0734810036807411	0.0158577472586172	4.59186208834135	4.39308644659237e-06	14915	24
13207	family.Bifidobacteriaceae.id.433	5	528609	rs6880820	T	C	0.064279741818732	0.0143162037859322	4.60789019512921	4.06775367443262e-06	14795	23
13208	family.Bifidobacteriaceae.id.433	2	136563284	rs79954860	A	T	0.11208541379684	0.0244095757555238	4.6265297429081	3.71843489206658e-06	12180	21
13209	family.Bifidobacteriaceae.id.433	18	4304653	rs659440	T	A	0.071788814107345	0.0164778398269942	4.46700243359467	7.93232278378034e-06	14915	24
13210	family.Bifidobacteriaceae.id.433	16	898055	rs12446429	C	T	0.0810099162658783	0.0190730289859381	4.45145946519149	8.52886338385534e-06	14008	19
13211	family.Bifidobacteriaceae.id.433	2	136691737	rs41269821	A	G	0.0740029990651818	0.0159592244983282	4.61812140369925	3.87229692681074e-06	14909	24
13212	family.Bifidobacteriaceae.id.433	2	135295619	rs520449	T	C	-0.0568605010199352	0.012301307774617	-4.771586343579	1.82780593984287e-06	14150	23
13213	family.Bifidobacteriaceae.id.433	2	136663110	rs12464050	G	T	0.0759255633629443	0.0162699704896452	4.60992547602408	4.02813340578345e-06	14914	24
13214	family.Bifidobacteriaceae.id.433	18	4304557	rs558520	T	C	0.0713607792473513	0.0164780803301395	4.44113186582358	8.94869340058589e-06	14915	24
13215	family.Bifidobacteriaceae.id.433	2	136656094	rs3098103	T	C	0.0756515532438938	0.0162134504949071	4.59792658975654	4.26716284765418e-06	14915	24
13216	family.Bifidobacteriaceae.id.433	2	135647659	rs6430555	A	C	0.055310040015958	0.0119155803803654	4.69838901559175	2.62221617114964e-06	14915	24
13217	family.Bifidobacteriaceae.id.433	2	135643298	rs2053727	C	T	0.0552722721166299	0.0119168293861068	4.69820614714809	2.62456456324992e-06	14915	24
13218	family.Bifidobacteriaceae.id.433	2	136792923	rs4245838	C	T	0.105421008969982	0.0234478769930055	4.59433730169862	4.34126684283446e-06	10039	20
13219	family.Bifidobacteriaceae.id.433	2	135644978	rs2197579	C	T	0.0552276815667298	0.011914640764696	4.6908151874308	2.72118685529435e-06	14915	24
13220	family.Bifidobacteriaceae.id.433	2	136663605	rs77096272	C	A	0.0755945324879742	0.0162700741933503	4.58824816883113	4.46981086381667e-06	14914	24
13221	family.Bifidobacteriaceae.id.433	5	542023	rs9800013	A	G	0.0652754110556674	0.0145366475994377	4.57167905679932	4.83831597847059e-06	14808	23
13222	family.Bifidobacteriaceae.id.433	2	135654338	rs1374291	T	C	0.0551600259002233	0.0119148002118079	4.68989463075401	2.7334577313175e-06	14915	24
13223	family.Bifidobacteriaceae.id.433	2	136667487	rs309166	C	T	0.0721405574647737	0.0156443257124005	4.60590764661507	4.10670632533795e-06	14915	24
13224	family.Bifidobacteriaceae.id.433	2	136801201	rs4954556	G	A	0.114109919908574	0.0256183895558467	4.58918850346835	4.44972467430447e-06	8717	17
13225	family.Bifidobacteriaceae.id.433	2	136692553	rs6711493	A	G	0.070819963151524	0.0153574839071739	4.60496255390295	4.12540086487574e-06	14915	24
13226	family.Bifidobacteriaceae.id.433	2	135762061	rs6712127	A	G	0.06948128623377	0.0146887503413301	4.55268254759169	5.29661667023998e-06	14915	24
13227	family.Bifidobacteriaceae.id.433	2	136924156	rs11684458	A	G	0.0629951504971995	0.0140234493503474	4.61989971225662	3.83925572635754e-06	14915	24
13228	family.Bifidobacteriaceae.id.433	17	75348675	rs11655079	C	T	-0.0586146459903496	0.0129951630912146	-4.52905971070531	5.92467556199034e-06	14912	24
13229	family.Bifidobacteriaceae.id.433	2	136652491	rs586964	G	A	0.0749771742850699	0.0161972976972504	4.56916005872837	4.89682718077359e-06	14914	24
13230	family.Bifidobacteriaceae.id.433	2	136633962	rs1057031	G	A	0.0725019919173568	0.0158108890332684	4.54254649531516	5.55787328848605e-06	14915	24
13231	family.Bifidobacteriaceae.id.433	5	418839	rs72711368	C	T	0.0570383107463699	0.0123290946015235	4.57572365205601	4.74576660884821e-06	14795	23
13232	family.Bifidobacteriaceae.id.433	2	136652524	rs499483	G	A	0.0748495087599435	0.0161867087249736	4.56512653224423	4.99193153725671e-06	14914	24
13233	family.Bifidobacteriaceae.id.433	2	136921703	rs10180515	T	A	0.06303183608817	0.0140213718571044	4.6063349481347	4.09828070355151e-06	14915	24
13234	family.Bifidobacteriaceae.id.433	2	135664556	rs12469411	C	T	0.0549278261937241	0.0119242417732521	4.68425597655455	2.80978688457726e-06	14915	24
13235	family.Bifidobacteriaceae.id.433	2	136923693	rs2176716	C	T	0.0629244633552688	0.0140230285546331	4.6107057115471	4.01304305785119e-06	14915	24
13236	family.Bifidobacteriaceae.id.433	2	136680534	rs309158	A	G	0.0707332344476665	0.0153004221601128	4.58898400107788	4.45408561290988e-06	14915	24
13237	family.Bifidobacteriaceae.id.433	2	135616621	rs1446523	G	A	0.0548177912011837	0.0119460035249868	4.67500706670387	2.93943497650132e-06	14915	24
13238	family.Bifidobacteriaceae.id.433	2	136648883	rs2839740	G	T	0.0747825453208092	0.0162486377390091	4.55559633737871	5.22371673694953e-06	14914	24
13239	family.Bifidobacteriaceae.id.433	2	136654833	rs3098102	C	T	0.071779397259747	0.0156411336648616	4.57768918006613	4.70140552818743e-06	14915	24
13240	family.Bifidobacteriaceae.id.433	2	136669264	rs309167	C	T	0.0746168904603897	0.016180694723894	4.55983065851833	5.11948873461021e-06	14915	24
13241	family.Bifidobacteriaceae.id.433	2	136694905	rs7573555	T	C	0.0728543758936981	0.0158656334429215	4.56000558871847	5.11522594261943e-06	14915	24
13242	family.Bifidobacteriaceae.id.433	5	428754	rs67665078	G	A	0.0531727136118205	0.0116291737654604	4.5675687120796	4.93413956654285e-06	14914	24
13243	family.Bifidobacteriaceae.id.433	2	136815388	rs1960171	C	T	0.0598634274460044	0.0130550768435598	4.53273196171175	5.8225680327218e-06	14795	23
13244	family.Bifidobacteriaceae.id.433	17	72897722	rs540489	G	T	-0.0632518403073889	0.0138169513948767	-4.54986193307977	5.36811263497474e-06	14688	22
13245	family.Bifidobacteriaceae.id.433	2	136723504	rs660002	C	T	0.0701831254538074	0.0152985216551232	4.56780108894614	4.92867408749994e-06	14915	24
13246	family.Bifidobacteriaceae.id.433	2	136656534	rs3099428	C	G	0.071611220011702	0.0156374213057496	4.56632448839057	4.96350245718327e-06	14915	24
13247	family.Bifidobacteriaceae.id.433	2	136710554	rs895285	A	G	0.0742764962756309	0.0162541216748975	4.54408611161761	5.51741009088692e-06	14915	24
13248	family.Bifidobacteriaceae.id.433	2	136668123	rs7606267	T	C	0.0726952085823235	0.0158598283775548	4.54971227812133	5.37193173560922e-06	14915	24
13249	family.Bifidobacteriaceae.id.433	2	135610154	rs2053726	A	G	0.0545378298368301	0.0119448477952565	4.65683531231969	3.21107102824435e-06	14915	24
13250	family.Bifidobacteriaceae.id.433	2	136696608	rs112758679	A	C	0.0725841310248031	0.0158655582902068	4.54768159770382	5.42401124564772e-06	14915	24
13251	family.Bifidobacteriaceae.id.433	2	135616346	rs6430549	A	G	0.0545728085173082	0.0119461453872926	4.6565422438297	3.21564323125694e-06	14915	24
13252	family.Bifidobacteriaceae.id.433	2	136711064	rs3112496	C	T	0.0710735810999683	0.0156429298411286	4.56271146597908	5.04971903410542e-06	14915	24
13253	family.Bifidobacteriaceae.id.433	2	136665711	rs75753154	T	C	0.0726439959585845	0.0158589108505066	4.54592163148991	5.46953862529074e-06	14915	24
13254	family.Bifidobacteriaceae.id.433	2	136653925	rs614193	A	T	0.0715996703597446	0.0156440368565915	4.5590754298543	5.13793162469979e-06	14914	24
13255	family.Bifidobacteriaceae.id.433	2	136667301	rs309165	T	C	0.0702772377028972	0.015302079584248	4.56499048028569	4.99517007275098e-06	14915	24
13256	family.Bifidobacteriaceae.id.433	5	422178	rs11742144	G	A	0.0567455843390335	0.0121319489493869	4.60013072633875	4.22225884911261e-06	14915	24
13257	family.Bifidobacteriaceae.id.433	6	14617591	rs857444	T	C	0.0553965097207252	0.0120669365001091	4.62067606584612	3.8249158756897e-06	14914	24
13258	family.Bifidobacteriaceae.id.433	2	136429088	rs150183636	C	T	0.0963535966278529	0.0202013321636926	4.60711063824632	4.08302779687852e-06	14915	24
13259	family.Bifidobacteriaceae.id.433	2	136451432	rs7574366	G	A	0.095556749092818	0.0201456680243539	4.60701169916807	4.08497026990667e-06	14915	24
13260	family.Bifidobacteriaceae.id.433	5	518434	rs56302516	C	T	0.0621082999167287	0.0134458713139291	4.63970176051518	3.48912345458401e-06	14795	23
13261	family.Bifidobacteriaceae.id.433	2	136622543	rs3087343	T	G	0.0724048335733499	0.0159282337023734	4.50506118704437	6.63538206355029e-06	14915	24
13262	family.Bifidobacteriaceae.id.433	5	169747302	rs79106992	C	T	-0.0844015464163152	0.0184105573843371	-4.57209623125912	4.82869072457148e-06	13923	21
13263	family.Bifidobacteriaceae.id.433	5	437586	rs55842567	G	A	0.056886424998647	0.0121195413979625	4.57653278673282	4.72745646698473e-06	14915	24
13264	family.Bifidobacteriaceae.id.433	2	136640101	rs78364332	T	C	0.0720034181773695	0.0158577293085797	4.49928936602703	6.81809978828265e-06	14915	24
13265	family.Bifidobacteriaceae.id.433	2	136656536	rs3099427	A	G	0.0713159568099258	0.0156381823056736	4.54547587296865	5.48112758492652e-06	14915	24
13266	family.Bifidobacteriaceae.id.433	2	136447707	rs7570283	T	C	0.0923970924260499	0.0194588373260334	4.59833653814318	4.25877664014443e-06	14915	24
13267	family.Bifidobacteriaceae.id.433	2	136715324	rs309142	T	C	0.0697698860216827	0.0152954541028976	4.55699511224829	5.18906311635699e-06	14915	24
13268	family.Bifidobacteriaceae.id.433	2	136922932	rs13387501	C	T	0.0624414306477386	0.014023230475982	4.5740559200303	4.78372072166909e-06	14915	24
13269	family.Bifidobacteriaceae.id.433	2	136695705	rs113974791	T	G	0.0723299832517411	0.0158656222097311	4.52934416755433	5.91670535504162e-06	14915	24
13270	family.Bifidobacteriaceae.id.433	2	135624008	rs3814358	A	C	0.0543919956309145	0.0119431356341013	4.63761683711841	3.52449384320899e-06	14915	24
13271	family.Bifidobacteriaceae.id.433	4	161211924	rs10857328	A	T	0.0562000333826813	0.0126395166898001	4.48646831007229	7.24134821224327e-06	14915	24
13272	family.Bifidobacteriaceae.id.433	5	477634	rs4334924	G	A	0.0573996015613804	0.0121886463313686	4.60345922294963	4.15530585728005e-06	14910	24
13273	family.Bifidobacteriaceae.id.433	2	135604967	rs1992764	C	T	0.0541280169733843	0.011950500262954	4.56088362315928	5.09388082822124e-06	14915	24
13274	family.Bifidobacteriaceae.id.433	2	135623517	rs7593370	C	T	0.0543507935493183	0.0119437672983644	4.63305682726092	3.60305583095658e-06	14915	24
13275	family.Bifidobacteriaceae.id.433	2	136432121	rs6746633	G	A	0.0958163762650817	0.0201962453871386	4.58950473123171	4.44298928543413e-06	14915	24
13276	family.Bifidobacteriaceae.id.433	2	136746224	rs309118	G	C	0.0705296122561477	0.0153510741006834	4.54706024958562	5.44004289072043e-06	14914	24
13277	family.Bifidobacteriaceae.id.433	2	136817658	rs16832624	T	C	0.0612640479865792	0.0135612055976789	4.49169936542915	7.0657115860098e-06	14795	23
13278	family.Bifidobacteriaceae.id.433	2	136922672	rs6711997	T	C	0.0620686680076221	0.0139964107971793	4.56071542488401	5.09796313123777e-06	14915	24
13279	family.Bifidobacteriaceae.id.433	2	136665162	rs16832162	T	A	0.0721143259732769	0.0158590078403504	4.51294696731724	6.39330125720727e-06	14915	24
13280	family.Bifidobacteriaceae.id.433	5	446923	rs12187440	G	A	0.056259433872514	0.012079621325163	4.55445368654028	5.25218940780407e-06	14914	24
13281	family.Bifidobacteriaceae.id.433	2	136652953	rs503227	T	C	0.0717539716658789	0.015913246766895	4.50272768366128	6.70868214899706e-06	14914	24
13282	family.Bifidobacteriaceae.id.433	2	136673546	rs309171	G	C	0.0716877832701213	0.015789561950353	4.51022370081604	6.47592988071131e-06	14915	24
13283	family.Bifidobacteriaceae.id.433	2	135803425	rs4954218	T	G	-0.058644299129977	0.0137794804243414	-4.50264610303304	6.71125872435533e-06	13923	21
13285	family.Bifidobacteriaceae.id.433	2	136618507	rs4988201	A	G	0.0718977009585141	0.015946302789049	4.47302866519337	7.71194345276659e-06	14915	24
13286	family.Bifidobacteriaceae.id.433	5	475463	rs11743825	C	T	0.0564450360861854	0.0121113707955022	4.57747439503784	4.70623373005098e-06	14915	24
13287	family.Bifidobacteriaceae.id.433	2	136674028	rs309172	A	G	0.0697185921443456	0.015539646897331	4.50476713787284	6.64457637703761e-06	14915	24
13288	family.Bifidobacteriaceae.id.433	2	136648077	rs12472293	T	C	0.0715202301547022	0.015772652526779	4.50574892565107	6.61392538868708e-06	14915	24
13289	family.Bifidobacteriaceae.id.433	5	437542	rs56104584	T	C	0.0565403099564701	0.0121202342299722	4.54746935553447	5.42948229555131e-06	14915	24
13290	family.Bifidobacteriaceae.id.433	5	428418	rs12188321	C	G	0.0525461369166579	0.0116311951500298	4.51242128418968	6.40917241921117e-06	14915	24
13291	family.Bifidobacteriaceae.id.433	5	429381	rs72717412	C	T	0.0563000167826888	0.0121304272828821	4.54772372868034	5.42292584690322e-06	14915	24
13292	family.Bifidobacteriaceae.id.433	5	428785	rs72717410	A	T	0.0562227543856778	0.0121165370913508	4.55038796098107	5.35470934908774e-06	14914	24
13293	family.Bifidobacteriaceae.id.433	2	136641593	rs7581814	C	G	0.0714328926816496	0.015858122751396	4.46479639551401	8.01449296187063e-06	14915	24
13294	family.Bifidobacteriaceae.id.433	2	136817769	rs75128007	A	G	0.0622368326156051	0.0136161388707441	4.49774288067208	6.86786829105776e-06	14795	23
13295	family.Bifidobacteriaceae.id.433	2	136485096	rs7560412	C	T	0.0964028468089253	0.0207474322943435	4.49914276386357	6.82280285077642e-06	14910	24
13297	family.Bifidobacteriaceae.id.433	2	136638113	rs79176913	C	A	0.0715104409389393	0.0158580038772303	4.46109378126653	8.15423941116434e-06	14915	24
13298	family.Bifidobacteriaceae.id.433	5	476353	rs2230437	C	T	0.0554286184855704	0.0119645168199488	4.55830824563684	5.15673160322285e-06	14915	24
13299	family.Bifidobacteriaceae.id.433	2	136640787	rs7561565	T	G	0.0710686576211774	0.0157915987376929	4.45430502157673	8.41653753238599e-06	14915	24
13300	family.Bifidobacteriaceae.id.433	2	136460324	rs2164918	T	G	0.0913300033608443	0.0194389298323351	4.5532565119272	5.28218008409703e-06	14915	24
13301	family.Bifidobacteriaceae.id.433	2	136725459	rs75524146	C	T	0.0735259483419907	0.0162585595730804	4.48668746974849	7.2339067009227e-06	14915	24
13302	family.Bifidobacteriaceae.id.433	2	136655582	rs3099429	T	A	0.071280251717701	0.0159044328685307	4.47478415836373	7.64885408970677e-06	14915	24
13303	family.Bifidobacteriaceae.id.433	2	135344994	rs842356	A	G	0.0742055919888766	0.0163817909765505	4.56119921094725	5.08622971238583e-06	14795	23
13304	family.Bifidobacteriaceae.id.433	2	136618178	rs61253125	T	C	0.0714267853894205	0.0159441036449175	4.44604247422609	8.74666618559273e-06	14915	24
13305	family.Bifidobacteriaceae.id.433	6	14618107	rs861392	T	C	0.0548575351670192	0.0121102172929854	4.55605599058332	5.21230479457052e-06	14914	24
13306	family.Bifidobacteriaceae.id.433	2	135295180	rs621341	C	T	-0.0553919995437746	0.0123054313610139	-4.62932631386734	3.66857280428658e-06	14150	23
13308	family.Bifidobacteriaceae.id.433	5	437667	rs56042615	G	A	0.0563945413611123	0.0121203908454987	4.53237598271021	5.83239188189804e-06	14915	24
13309	family.Bifidobacteriaceae.id.433	2	135722143	rs1592	A	C	0.0546089275375695	0.0117900678868435	4.58864582633515	4.46130605092514e-06	14915	24
13311	family.Bifidobacteriaceae.id.433	4	161211627	rs2349959	A	T	0.0555628604366286	0.0126387410377748	4.43331872606942	9.27935301061654e-06	14915	24
13312	family.Bifidobacteriaceae.id.433	2	136449305	rs11896918	A	G	0.0936792403295703	0.0201274861577769	4.54227291673437	5.56509296331932e-06	14915	24
13313	family.Bifidobacteriaceae.id.433	5	435626	rs11740891	A	G	0.0536700610055701	0.0118178605236321	4.52265115584407	6.10698448712628e-06	14795	23
13315	family.Bifidobacteriaceae.id.433	5	442571	rs56146525	A	C	0.0565297747237274	0.0120884385903265	4.54313665482397	5.542329637205e-06	14915	24
13316	family.Bifidobacteriaceae.id.433	5	428236	rs12188164	C	A	0.0558259582260509	0.0121245295830046	4.52061299564063	6.16608217472452e-06	14915	24
13317	family.Bifidobacteriaceae.id.433	2	136806996	rs80261410	T	C	0.0616912338909126	0.0136280998527627	4.45259525795504	8.4838582179964e-06	14795	23
13318	family.Bifidobacteriaceae.id.433	2	136418741	rs3769018	T	C	0.0942709287942125	0.0201886425937181	4.53499000764807	5.76062126351637e-06	14915	24
13319	family.Bifidobacteriaceae.id.433	5	428231	rs12188678	T	C	0.055776305698061	0.0121250161812123	4.5173326508199	6.26234851901509e-06	14915	24
13320	family.Bifidobacteriaceae.id.433	2	135284038	rs479980	A	C	-0.0557479413211636	0.0122370256040146	-4.59688799658051	4.2884799629004e-06	14146	23
13321	family.Bifidobacteriaceae.id.433	11	13098051	rs10831953	A	G	0.0537537494150867	0.012374595708311	4.41831330874482	9.94741513186309e-06	14915	24
13322	family.Bifidobacteriaceae.id.433	2	136707480	rs6750549	A	G	0.0718645028195051	0.0159792359156319	4.46245685258606	8.10252473274801e-06	14795	23
13323	family.Bifidobacteriaceae.id.433	2	136991517	rs12986776	G	C	0.0558424791165684	0.0121862313175374	4.52966788939943	5.90764746482661e-06	14915	24
13324	family.Bifidobacteriaceae.id.433	2	136700024	rs309150	T	A	0.0709674154793983	0.015793197250373	4.46135319734072	8.14437296518605e-06	14915	24
13325	family.Bifidobacteriaceae.id.433	2	136628121	rs4988163	G	T	0.0712085926168719	0.0159372332192018	4.42823730416394	9.50063402809031e-06	14915	24
13326	family.Bifidobacteriaceae.id.433	5	423595	rs56346498	C	T	0.0558367991235788	0.0121275332131082	4.51611206084523	6.29853423002663e-06	14915	24
13327	family.Bifidobacteriaceae.id.433	2	136690783	rs309162	T	A	0.0708801796413411	0.0157916564384252	4.45318974199057	8.46039269452502e-06	14915	24
13328	family.Bifidobacteriaceae.id.433	5	437862	rs34847072	G	C	0.0559840985141807	0.0121196734665356	4.50264997125643	6.71113653219851e-06	14915	24
13330	family.Bifidobacteriaceae.id.433	5	434722	rs34453673	G	C	0.055791407087501	0.0121014250947705	4.51163217566545	6.43306757330377e-06	14914	24
13332	family.Bifidobacteriaceae.id.433	2	136818719	rs2090660	C	T	0.0617925900640629	0.0136561938375012	4.47114767997481	7.78009483134823e-06	14795	23
13333	family.Bifidobacteriaceae.id.433	2	136726567	rs309154	C	T	0.0724727571194598	0.016178686803384	4.43314996903442	9.28662216941382e-06	14915	24
13335	family.Bifidobacteriaceae.id.433	5	424653	rs72717407	G	A	0.0556283118622393	0.0121269043783312	4.50362840690032	6.68029727595669e-06	14915	24
13336	family.Bifidobacteriaceae.id.433	5	429124	rs72717411	C	G	0.0554799336234046	0.0121242097456784	4.48928839651868	7.14614944140767e-06	14915	24
13338	family.Bifidobacteriaceae.id.433	2	136470978	rs73958614	A	C	0.0934629097360021	0.0202656252710287	4.50050990132722	6.7790646751925e-06	14915	24
13339	family.Bifidobacteriaceae.id.433	2	136960483	rs11688302	C	T	0.0566573291487886	0.0128254002136028	4.4568279527452	8.31813079883731e-06	14915	24
13340	family.Bifidobacteriaceae.id.433	5	423906	rs55932239	G	A	0.0554499544264124	0.0121278325038877	4.48464784164515	7.30344536044217e-06	14915	24
13341	family.Bifidobacteriaceae.id.433	5	444810	rs72717432	G	A	0.0557505461528556	0.0121285066695724	4.50332957995962	6.68970157648943e-06	14795	23
13343	family.Bifidobacteriaceae.id.433	2	136994454	rs11678502	T	C	0.0553237310333981	0.0121838361729137	4.4966888265514	6.90198846003337e-06	14915	24
13344	family.Bifidobacteriaceae.id.433	2	136472107	rs7600925	A	G	0.0930365707513729	0.0202650325055516	4.49182885613355	7.06141594571198e-06	14915	24
13346	family.Bifidobacteriaceae.id.433	2	135353183	rs13410301	T	C	0.0541712289850403	0.0118424292866784	4.53373509280491	5.79497003785903e-06	14913	24
13347	family.Bifidobacteriaceae.id.433	15	92463303	rs7174549	T	C	0.0551726311240939	0.0124654704195662	4.49774498662522	6.86780028225675e-06	14915	24
13348	family.Bifidobacteriaceae.id.433	5	142793467	rs73797465	G	T	-0.0942611725559826	0.0208421222407667	-4.57119547179561	4.84949648639355e-06	14795	23
13350	family.Bifidobacteriaceae.id.433	5	418813	rs68005421	G	C	0.0553304047799288	0.0123353340120998	4.43464313967365	9.22249273740362e-06	14795	23
13351	family.Bifidobacteriaceae.id.433	2	135667131	rs766271	C	T	0.0539269881370733	0.0117907612517558	4.52696550041247	5.98367041629794e-06	14915	24
13352	family.Bifidobacteriaceae.id.433	5	423169	rs56182240	C	T	0.0553317121621822	0.0121271762631082	4.47426236563607	7.66755468517594e-06	14915	24
13354	family.Bifidobacteriaceae.id.433	5	442438	rs1056465	T	A	0.0558679238413594	0.0120883413067368	4.48968545598279	7.13284226226441e-06	14915	24
13355	family.Bifidobacteriaceae.id.433	2	135609746	rs10432371	G	A	0.0531038079485914	0.0119369322483647	4.52574790023849	6.01822878603512e-06	14915	24
13357	family.Bifidobacteriaceae.id.433	5	430059	rs72717415	G	A	0.0552123854098246	0.0121255568620166	4.46563122895166	7.98330196438962e-06	14915	24
13360	family.Bifidobacteriaceae.id.433	2	135603959	rs10928519	C	T	0.0529462343542058	0.0119456567441396	4.51735088899822	6.26180933981722e-06	14915	24
13362	family.Bifidobacteriaceae.id.433	5	448291	rs72717436	C	A	0.055406102350889	0.0120919598004602	4.48108983291265	7.42628426961659e-06	14915	24
13363	family.Bifidobacteriaceae.id.433	2	137074850	rs12465599	G	A	0.0530218265055965	0.0117671733003371	4.48970440129699	7.13220791562236e-06	14915	24
13364	family.Bifidobacteriaceae.id.433	2	135420237	rs11688414	A	G	0.0540522616666012	0.011960728069673	4.52365326432429	6.07812688907651e-06	14914	24
13365	family.Bifidobacteriaceae.id.433	2	137603404	rs10496759	C	G	0.0637132876331008	0.0144305107679445	4.4447855122751	8.79795975102765e-06	14914	24
13366	family.Bifidobacteriaceae.id.433	5	429818	rs72717414	C	G	0.0549486038418832	0.0121231747871239	4.44583985319044	8.75491529263975e-06	14915	24
13367	family.Bifidobacteriaceae.id.433	4	1517826	rs55888705	G	A	0.0536729521019835	0.0120586152867048	4.448130648695	8.66208402314246e-06	14914	24
13369	family.Bifidobacteriaceae.id.433	2	135291135	rs669759	T	C	-0.054409357773601	0.0123069496377219	-4.55149142385937	5.32669694347877e-06	14150	23
13372	family.Bifidobacteriaceae.id.433	5	450102	rs6889494	C	T	0.0550869723166292	0.0120906400609918	4.46770586640904	7.90629121106702e-06	14915	24
13374	family.Bifidobacteriaceae.id.433	2	136477100	rs56784995	T	C	0.0918974365736234	0.020175217519804	4.45700232255013	8.31137030434077e-06	14915	24
13375	family.Bifidobacteriaceae.id.433	2	135603690	rs1942051	A	G	0.0527079099693666	0.0119457477508515	4.49975212854763	6.80327449647051e-06	14915	24
13376	family.Bifidobacteriaceae.id.433	2	136402116	rs4954275	C	T	0.0915181697382913	0.0200542408449677	4.45387130989193	8.43356611687482e-06	14915	24
13377	family.Bifidobacteriaceae.id.433	2	136409574	rs2305165	A	C	0.092549133784111	0.0202120110543065	4.45268267054898	8.48040396429996e-06	14915	24
13378	family.Bifidobacteriaceae.id.433	5	449701	rs72717440	A	T	0.05501064532246	0.0120898204485715	4.45647569176592	8.33180435295268e-06	14915	24
13379	family.Bifidobacteriaceae.id.433	6	97406220	rs6899771	G	A	-0.0914311797580814	0.0202603533106968	-4.48533497918718	7.27994713734094e-06	14150	23
13384	family.Bifidobacteriaceae.id.433	2	136413225	rs189135960	C	T	0.0925810041178269	0.020199205189866	4.44278465057522	8.88020349661872e-06	14915	24
13385	family.Bifidobacteriaceae.id.433	5	443236	rs115554641	C	G	0.0551615344127976	0.0120879883567501	4.4495744789213	8.60405891986075e-06	14915	24
13387	family.Bifidobacteriaceae.id.433	5	443676	rs11739543	G	A	0.0549576451268724	0.0120881184410701	4.44899073052138	8.62747390979619e-06	14915	24
13389	family.Bifidobacteriaceae.id.433	2	189805077	rs7588568	C	A	-0.0607159543226153	0.0130605062233713	-4.62586276671124	3.73042249190717e-06	14913	24
13392	family.Bifidobacteriaceae.id.433	2	137014023	rs4072434	G	C	0.0550043829080471	0.0121800289603632	4.45566829217266	8.36322591492811e-06	14915	24
13395	family.Bifidobacteriaceae.id.433	2	136934529	rs11674937	G	C	0.0604530038681338	0.0140747870436177	4.41975808697748	9.88114505904804e-06	14915	24
13396	family.Bifidobacteriaceae.id.433	2	136397433	rs4954274	G	A	0.0892078627968289	0.019965752537571	4.42603167503097	9.59824363013877e-06	14915	24
13401	family.Bifidobacteriaceae.id.433	2	189805784	rs62181700	A	G	-0.060422853748793	0.0130606310141563	-4.60500326844093	4.12459382697851e-06	14911	24
13403	family.Bifidobacteriaceae.id.433	2	135284307	rs606101	G	A	-0.0543968752520619	0.0122491135549711	-4.47784323971721	7.54009349130575e-06	14147	23
13407	family.Bifidobacteriaceae.id.433	2	135600418	rs4954187	C	T	0.0522011568954495	0.0119396116586485	4.44690472705864	8.7116451357736e-06	14915	24
13409	family.Bifidobacteriaceae.id.433	2	137013606	rs10221893	T	C	0.0544993173146379	0.0121803078092753	4.42409211367288	9.68486942010494e-06	14915	24
13419	family.Bifidobacteriaceae.id.433	2	135406395	rs13424016	G	A	0.0528714433413306	0.0119611136282691	4.42736850929224	9.53896860450941e-06	14914	24
13425	family.Bifidobacteriaceae.id.433	2	135607333	rs4954189	G	A	0.0519075478516937	0.0119370851016396	4.42090387273315	9.82888941605709e-06	14915	24
13431	family.Bifidobacteriaceae.id.433	2	136105193	rs6707350	C	T	0.0813928989431316	0.0188958498563362	4.47336104854938	7.69996011830539e-06	14816	23
13459	family.Bifidobacteriaceae.id.433	2	136068890	rs7572152	C	G	0.0807782441797566	0.018934281396688	4.45416711588347	8.42194848159876e-06	14816	23
