# Supplementary material for: The causal relationship between gut microbiota and type 2 diabetes: a two-sample Mendelian randomized study
Source: Front Public Health. 2023 Sep 22;11:1255059. doi: 10.3389/fpubh.2023.1255059 (PMC10556527; doi:10.3389/fpubh.2023.1255059)
Supplement: Supplementary file 2 [file Data_Sheet_1.zip › Additional documents 1/exposure family.Clostridiaceae1.id.1869.csv]

	bac	chr	bp	rsID	ref.allele	eff.allele	beta	SE	Z.weightedSumZ	P.weightedSumZ	N	Ncohorts
14920	family.Clostridiaceae1.id.1869	3	132596627	rs12186080	A	G	0.0748235765922846	0.0162459814875042	4.55098379078982	5.3395661985821e-06	14244	24
14921	family.Clostridiaceae1.id.1869	10	43270264	rs2795528	A	G	-0.180968849414174	0.0390910589746172	-4.62169020823107	3.80626120415821e-06	6411	9
14922	family.Clostridiaceae1.id.1869	6	165722832	rs550843	C	T	-0.07347865598993	0.0168383258817783	-4.49093300840898	7.09118542478078e-06	14234	24
14923	family.Clostridiaceae1.id.1869	10	43265898	rs941434	C	A	-0.17927185487366	0.039090926297467	-4.57312090716238	4.80512668310645e-06	6411	9
14924	family.Clostridiaceae1.id.1869	9	136710881	rs12341505	A	G	0.081450333255067	0.0179338319010433	4.58477014168986	4.54486137790408e-06	14250	24
14925	family.Clostridiaceae1.id.1869	3	132574404	rs2123173	C	T	0.0731431614576971	0.0162804894573075	4.44526755030447	8.77825506087788e-06	14248	24
14926	family.Clostridiaceae1.id.1869	7	30934659	rs4723021	C	T	-0.106376241755003	0.0241943780411555	-4.48122831425504	7.42146652341913e-06	13682	22
14927	family.Clostridiaceae1.id.1869	9	136720821	rs2156323	G	A	0.0801098386979813	0.0181158826237484	4.45465881823391	8.40267095041722e-06	14212	23
14928	family.Clostridiaceae1.id.1869	6	165720364	rs6934446	G	A	-0.0721894261786138	0.0168269546796791	-4.43331205687489	9.27964018097357e-06	14237	24
14929	family.Clostridiaceae1.id.1869	22	47806774	rs881532	G	A	-0.0533035131748178	0.0119010622163564	-4.4679678139073	7.89661834105612e-06	14250	24
14930	family.Clostridiaceae1.id.1869	1	3041519	rs2817172	T	C	0.0563366544569923	0.0123920233289421	4.55373157113186	5.27025970390504e-06	13789	23
14931	family.Clostridiaceae1.id.1869	3	132575356	rs1452151	C	A	0.0720982784904387	0.0162899074083218	4.37897331713152	1.19239728905236e-05	14247	24
14932	family.Clostridiaceae1.id.1869	9	136720701	rs2073930	C	A	0.0791505425791834	0.018117624552829	4.40559699874069	1.05492932104067e-05	14212	23
14933	family.Clostridiaceae1.id.1869	3	132575362	rs1452150	C	T	0.0718579135031759	0.0162883109203785	4.36470103325145	1.27296735267488e-05	14247	24
14934	family.Clostridiaceae1.id.1869	6	168409629	rs11752225	T	C	0.0697506088174821	0.0158770198336958	4.35087432426713	1.3559575786693e-05	14246	24
14935	family.Clostridiaceae1.id.1869	6	168410351	rs12194885	T	C	0.0695068034258303	0.0158684213276474	4.35498073557324	1.33078621042296e-05	14245	24
14936	family.Clostridiaceae1.id.1869	1	3037613	rs876740	C	T	0.0540942434614396	0.0121857558361789	4.4642524680701	8.03487778829737e-06	14215	23
14937	family.Clostridiaceae1.id.1869	6	165716797	rs531166	C	T	-0.0702147563256136	0.0168081983631497	-4.32434332574144	1.52986883963648e-05	14253	24
14938	family.Clostridiaceae1.id.1869	1	230843714	rs3789670	C	T	-0.0825784623037599	0.018999160980754	-4.25451618905505	2.09501502753017e-05	14243	24
14939	family.Clostridiaceae1.id.1869	1	230868652	rs2478516	T	C	-0.0728376911334774	0.0166821212379298	-4.29525990372872	1.74488791248603e-05	14234	24
14940	family.Clostridiaceae1.id.1869	22	47823761	rs7287901	G	T	-0.0519976840156484	0.0119004228229108	-4.34684943364101	1.3810695359618e-05	14251	24
14941	family.Clostridiaceae1.id.1869	16	25715120	rs12930938	C	G	0.0552608990362249	0.0129336599265385	4.29455063520717	1.75047527721359e-05	14252	24
14942	family.Clostridiaceae1.id.1869	1	101804809	rs10875374	T	C	-0.0536759366200412	0.0119435856004688	-4.46257090952742	8.09821167685583e-06	14253	24
14943	family.Clostridiaceae1.id.1869	3	111482845	rs12490337	G	C	-0.0616943600246011	0.0136930086521865	-4.49659063533671	6.905175193011e-06	14253	24
14944	family.Clostridiaceae1.id.1869	9	136716741	rs2428126	G	A	0.070936034672088	0.0163127042347715	4.34689798709838	1.38076397662386e-05	14252	24
14945	family.Clostridiaceae1.id.1869	1	101802189	rs11166591	A	G	-0.0535352784948428	0.0119429757909167	-4.45284989574801	8.47379952817543e-06	14253	24
14946	family.Clostridiaceae1.id.1869	6	133668846	rs73559615	A	G	0.0779583971557547	0.0179049927822726	4.36700109613814	1.25964095576313e-05	14253	24
14947	family.Clostridiaceae1.id.1869	3	111462570	rs7629156	C	T	-0.0608729024555769	0.0136214978532159	-4.46790183028218	7.89905383539403e-06	14253	24
14948	family.Clostridiaceae1.id.1869	3	111459572	rs76185991	C	G	-0.060717619261902	0.0136260093659995	-4.45782089850941	8.27970341876477e-06	14253	24
14949	family.Clostridiaceae1.id.1869	1	101789822	rs2038365	C	G	-0.0533350509844077	0.0119435520618281	-4.43627107734595	9.15305743845373e-06	14252	24
14950	family.Clostridiaceae1.id.1869	6	48093014	rs62397761	G	A	0.0615804520081807	0.0136197882176414	4.43806641009139	9.0770615785887e-06	14248	24
14951	family.Clostridiaceae1.id.1869	1	101816579	rs4908133	T	C	-0.0534258974296966	0.0119441537682497	-4.4430244775666	8.87030699539772e-06	14251	24
14952	family.Clostridiaceae1.id.1869	1	101793457	rs7539216	A	G	-0.0533345498516843	0.0119446716034671	-4.43305747824968	9.29060848995718e-06	14250	24
14953	family.Clostridiaceae1.id.1869	6	165716733	rs484861	G	A	-0.0691089535649671	0.0168379850163281	-4.2471206072225	2.16535408712287e-05	14253	24
14954	family.Clostridiaceae1.id.1869	5	84997131	rs115807074	G	A	-0.213288714861528	0.0490227252061112	-4.32716626062265	1.51039952125984e-05	4272	6
14955	family.Clostridiaceae1.id.1869	2	239524082	rs1027928	G	A	-0.0615464109324761	0.0146793936827687	-4.27087257258383	1.94709643619391e-05	14253	24
14956	family.Clostridiaceae1.id.1869	12	108949660	rs4964266	C	G	-0.0847058547899995	0.02050530524867	-4.36319947314723	1.28173974486058e-05	13780	23
14957	family.Clostridiaceae1.id.1869	16	87710690	rs56188186	G	A	0.0967773505327368	0.0217471397208344	4.45873600050451	8.24443892034396e-06	13218	21
14958	family.Clostridiaceae1.id.1869	3	111457016	rs10804492	C	T	-0.0606014211915307	0.0136268074582147	-4.4429634415018	8.87282465863037e-06	14253	24
14959	family.Clostridiaceae1.id.1869	1	101800559	rs12123735	C	T	-0.0532324295705513	0.0119428796494481	-4.42759121287964	9.52912800448359e-06	14253	24
14960	family.Clostridiaceae1.id.1869	11	88240038	rs12295563	T	C	-0.0719168316266302	0.0160335171767262	-4.38802126116306	1.14386595972607e-05	14253	24
14961	family.Clostridiaceae1.id.1869	6	48092564	rs62397760	T	C	0.061304263486766	0.0136138190856773	4.41497508984745	1.01021622374015e-05	14248	24
14962	family.Clostridiaceae1.id.1869	1	155676492	rs11264403	A	G	-0.131276712476585	0.0332529102309038	-4.29307132951844	1.76218362618431e-05	7359	10
14963	family.Clostridiaceae1.id.1869	6	133667909	rs73559612	T	C	0.077201443441097	0.0179117993425642	4.31360486683279	1.60613900904597e-05	14249	24
14964	family.Clostridiaceae1.id.1869	3	111478337	rs6784441	T	C	-0.0605775930321827	0.0136909756606125	-4.42445191126168	9.66874372085043e-06	14253	24
14965	family.Clostridiaceae1.id.1869	11	88239456	rs60954128	C	T	-0.0713314209403777	0.0160284376714385	-4.35893266315647	1.30698316741129e-05	14253	24
14966	family.Clostridiaceae1.id.1869	1	3038623	rs2742672	A	G	0.0525103563559212	0.0121907317368216	4.33282269130621	1.47209665368316e-05	14197	23
14967	family.Clostridiaceae1.id.1869	11	88239258	rs3812729	C	T	-0.0711822474842281	0.0160305607004383	-4.34709879311509	1.37950093763533e-05	14253	24
14968	family.Clostridiaceae1.id.1869	1	101797292	rs35725670	G	C	-0.0525534668239432	0.0119424744371237	-4.37133759477116	1.2348768524462e-05	14253	24
14969	family.Clostridiaceae1.id.1869	11	88240054	rs12293881	A	C	-0.0710893429770475	0.0160272608417636	-4.34065002800344	1.42061833333505e-05	14253	24
14970	family.Clostridiaceae1.id.1869	3	111458802	rs6801225	T	A	-0.0597917788300383	0.0136216636155994	-4.39059625750039	1.13040260435039e-05	14253	24
14971	family.Clostridiaceae1.id.1869	6	165722205	rs12660425	C	T	-0.0682043173237956	0.0168860901349818	-4.19818369193751	2.69064342296511e-05	14235	24
14972	family.Clostridiaceae1.id.1869	1	83252771	rs11586026	T	A	0.105489919264404	0.0249525389376451	4.23393888150604	2.29633377484558e-05	13199	21
14973	family.Clostridiaceae1.id.1869	6	133667715	rs74298542	T	C	0.0765816499001838	0.0179103391145355	4.28910367363514	1.79395624971912e-05	14253	24
14974	family.Clostridiaceae1.id.1869	11	88250142	rs11822699	T	A	-0.0759748772835113	0.0171818604756719	-4.34251752855464	1.4085924317704e-05	13588	23
14975	family.Clostridiaceae1.id.1869	3	111455801	rs1355769	A	T	-0.0594329190491484	0.0135963121936006	-4.3803910579514	1.18466509826679e-05	14253	24
14976	family.Clostridiaceae1.id.1869	16	87706616	rs76180876	G	A	0.0931521205372871	0.0217196564381425	4.34876718187408	1.36904955893513e-05	13218	21
14977	family.Clostridiaceae1.id.1869	6	99374400	rs1011676	G	A	0.0960683823697274	0.0228740953404241	4.2012291878103	2.65469672649445e-05	13018	21
14978	family.Clostridiaceae1.id.1869	20	54156698	rs17394442	C	T	-0.155201748949984	0.0347312160538454	-4.40098091503677	1.07762603790046e-05	7648	8
14979	family.Clostridiaceae1.id.1869	4	5640595	rs6850210	A	G	-0.0885702667595015	0.0206092768731597	-4.32106520557497	1.55277775346826e-05	13589	23
14980	family.Clostridiaceae1.id.1869	2	46376459	rs77022564	G	A	-0.0784969627833704	0.018804416184186	-4.17459501512317	2.98516613044295e-05	13087	21
14981	family.Clostridiaceae1.id.1869	6	48093868	rs1029026	C	T	0.0594223556117072	0.0134871164408653	4.34414039453696	1.39822077733874e-05	14246	24
14982	family.Clostridiaceae1.id.1869	12	43485015	rs116847295	T	C	0.102020757897029	0.0245005186616391	4.29078019079089	1.78046483171944e-05	13015	21
14983	family.Clostridiaceae1.id.1869	16	25716411	rs2881210	A	C	0.0532865860099473	0.0129421078593491	4.15493461913932	3.25380570414399e-05	14253	24
14984	family.Clostridiaceae1.id.1869	1	3040764	rs2012731	G	A	0.0529270266324721	0.0123970831556221	4.29234362923943	1.76797054344405e-05	13751	22
14985	family.Clostridiaceae1.id.1869	3	49374250	rs141260127	C	T	0.184240943048791	0.0432017718662544	4.22816976600855	2.35599999188017e-05	5279	7
14986	family.Clostridiaceae1.id.1869	1	230831161	rs66946803	G	A	-0.0774647280243824	0.0189082610570756	-4.05934595231284	4.92103601377339e-05	14244	24
14987	family.Clostridiaceae1.id.1869	15	88593597	rs4887351	T	C	-0.0574614735787184	0.0135162572272185	-4.28261358707313	1.84710785799474e-05	14246	24
14988	family.Clostridiaceae1.id.1869	21	27052875	rs2829861	C	G	-0.0524380826387046	0.0120732031507312	-4.34063959398211	1.42068579821556e-05	14247	24
14989	family.Clostridiaceae1.id.1869	6	6574384	rs1999652	G	T	0.0542946109985666	0.0129226716597273	4.21191421196504	2.53215716273175e-05	14253	24
14990	family.Clostridiaceae1.id.1869	9	136718696	rs2510254	A	G	0.0685936549777692	0.0162741631214076	4.17667699556759	2.95798593406716e-05	14247	24
14991	family.Clostridiaceae1.id.1869	9	108230709	rs10991664	C	T	-0.0688522746289032	0.0165636710161652	-4.16297481934074	3.14128020969742e-05	14215	23
14992	family.Clostridiaceae1.id.1869	14	89772765	rs4994226	G	A	0.212839386725382	0.0496149612286443	4.20261152261415	2.63853182917585e-05	3214	8
14993	family.Clostridiaceae1.id.1869	9	108240821	rs10991666	A	C	-0.07059708619856	0.016741163795543	-4.23262157115268	2.30982981938189e-05	13751	22
14994	family.Clostridiaceae1.id.1869	9	136716549	rs10993823	G	A	0.0758791871003556	0.0181825687542142	4.18983515621352	2.79157177972279e-05	14212	23
14995	family.Clostridiaceae1.id.1869	1	83252700	rs76412049	T	G	0.104965089265174	0.0251827208940069	4.17371950148291	2.99666668988058e-05	13157	20
14996	family.Clostridiaceae1.id.1869	9	9895445	rs75054826	T	C	-0.236780670244001	0.0544944740632701	-4.19546336152753	2.72314305362037e-05	3272	5
14997	family.Clostridiaceae1.id.1869	6	48086321	rs1331106	C	T	0.0602808972844988	0.0137329827000626	4.29462160398111	1.7499154438786e-05	14253	24
14998	family.Clostridiaceae1.id.1869	3	111451892	rs12632878	C	T	-0.0587107739853935	0.0136156432605435	-4.32170229564464	1.54830004499319e-05	14253	24
14999	family.Clostridiaceae1.id.1869	18	43132904	rs888432	A	G	0.0506356809346493	0.0121113442990343	4.17939548712857	2.9228500510721e-05	14251	24
15000	family.Clostridiaceae1.id.1869	11	88245413	rs308882	G	C	-0.0652517543345747	0.0150242497564675	-4.27273192828019	1.93092543818522e-05	14253	24
15001	family.Clostridiaceae1.id.1869	12	43469740	rs11181871	T	C	0.101533967809703	0.0245210856432828	4.2699448583048	1.95521300861455e-05	13015	21
15002	family.Clostridiaceae1.id.1869	3	178093371	rs73181122	G	T	-0.169361554111228	0.0396747739685365	-4.24379942050811	2.19766802773172e-05	6228	9
15003	family.Clostridiaceae1.id.1869	4	159487229	rs74604191	C	T	-0.13094767327571	0.0309650779589916	-4.1700327671906	3.04555846640914e-05	9298	14
15004	family.Clostridiaceae1.id.1869	16	25717931	rs35151597	C	T	0.0527834700174831	0.0129471448345324	4.10907871907173	3.97240662722073e-05	14253	24
15005	family.Clostridiaceae1.id.1869	9	136717169	rs56745684	T	G	0.0683244652260332	0.0164278023581692	4.16098466870441	3.1687836044784e-05	14250	24
15006	family.Clostridiaceae1.id.1869	1	230875707	rs6663784	G	A	-0.0759741993519001	0.0180492146948505	-4.08064916989086	4.49100967523149e-05	14253	24
15007	family.Clostridiaceae1.id.1869	2	209120258	rs12478635	G	T	0.0614062276947915	0.0150186496749172	4.13227491272387	3.59190447837312e-05	14253	24
15008	family.Clostridiaceae1.id.1869	14	23263384	rs7155516	A	G	0.0970914213015043	0.0235214260799586	4.07570269545142	4.58756012505081e-05	12727	19
15009	family.Clostridiaceae1.id.1869	7	30935739	rs12666237	C	T	-0.097545228717823	0.0240479267560977	-4.1295613706219	3.63455977798969e-05	13720	23
15010	family.Clostridiaceae1.id.1869	9	136716557	rs10993824	T	A	0.0751415534413652	0.0181826594191622	4.14975557886325	3.32830480959278e-05	14212	23
15011	family.Clostridiaceae1.id.1869	1	230869264	rs59352069	T	A	-0.0811495985704197	0.0197092919845431	-4.02893246493472	5.60307104057988e-05	14243	24
15012	family.Clostridiaceae1.id.1869	1	83253342	rs7524311	G	T	0.102845583629032	0.0249483022513686	4.1320845909678	3.59488065718469e-05	13199	21
15013	family.Clostridiaceae1.id.1869	4	128387980	rs78969199	G	T	0.110399497569734	0.0262805141716831	4.24036417339663	2.23157437884541e-05	11608	17
15014	family.Clostridiaceae1.id.1869	2	179949419	rs11886389	A	T	-0.0762722545157901	0.0182503632792097	-4.2402688741397	2.23252205612444e-05	14251	24
15015	family.Clostridiaceae1.id.1869	9	108236804	rs10820806	A	G	-0.0681391266232421	0.0165451905030056	-4.12233352821706	3.75053637051871e-05	14215	23
15016	family.Clostridiaceae1.id.1869	6	6572974	rs2092302	C	T	0.0533440364396445	0.0129111393464671	4.14457358780825	3.40446619280296e-05	14252	24
15017	family.Clostridiaceae1.id.1869	3	111456298	rs955382	T	A	-0.0579349687430837	0.0135988364937271	-4.27416070976663	1.91858618084561e-05	14253	24
15018	family.Clostridiaceae1.id.1869	11	88245215	rs308883	C	T	-0.0645521122924028	0.0150178146494446	-4.22811058900507	2.3566195970462e-05	14253	24
15019	family.Clostridiaceae1.id.1869	12	108935538	rs4964721	A	C	-0.078141450311899	0.0199052025184983	-4.16866694247771	3.06386310881841e-05	14246	24
15020	family.Clostridiaceae1.id.1869	3	111456859	rs4557129	G	T	-0.0578252090973146	0.0135971623959323	-4.26544470233754	1.99504424042859e-05	14253	24
15021	family.Clostridiaceae1.id.1869	1	230831058	rs12059975	G	A	-0.0756191311938632	0.0189029811743497	-3.96452820748908	7.35412508095816e-05	14245	24
15022	family.Clostridiaceae1.id.1869	1	1188225	rs6603787	G	T	0.106728278749881	0.0251431757707518	4.25454340303535	2.09476025960253e-05	12988	20
15023	family.Clostridiaceae1.id.1869	14	23263247	rs7157097	G	A	0.096402054734962	0.0235217906996248	4.04079429958932	5.32704684990397e-05	12727	19
15024	family.Clostridiaceae1.id.1869	8	87086176	rs74973093	G	A	-0.0781914942197581	0.0205703808400267	-3.94003887212304	8.14684071649179e-05	13125	22
15025	family.Clostridiaceae1.id.1869	12	43497861	rs146962933	G	A	0.100649798171823	0.024498027617618	4.22124436664233	2.42957376388101e-05	13016	21
15026	family.Clostridiaceae1.id.1869	6	48096643	rs62408517	C	T	0.0579967109798999	0.0134840149779216	4.23815415449636	2.25365012405978e-05	14247	24
15027	family.Clostridiaceae1.id.1869	4	12154737	rs4274867	T	C	0.046798215911506	0.0119553619484609	3.94923787385313	7.84004120628094e-05	14251	24
15028	family.Clostridiaceae1.id.1869	14	93527802	rs1740591	C	T	-0.0581437816446753	0.0141108476895712	-4.13031133799591	3.62272287801666e-05	14244	24
15029	family.Clostridiaceae1.id.1869	2	86053331	rs72842051	C	T	-0.0931267269774702	0.0227359004624522	-4.04002995555227	5.34443748979477e-05	13742	22
15030	family.Clostridiaceae1.id.1869	3	111457410	rs4682302	G	T	-0.0575126050347134	0.0135990445531107	-4.24399338201671	2.19576830060602e-05	14253	24
15031	family.Clostridiaceae1.id.1869	11	88258970	rs56859701	A	T	-0.0741977481841026	0.0171788230543669	-4.20774190224945	2.57935225348881e-05	13589	23
15032	family.Clostridiaceae1.id.1869	3	104877638	rs73180186	A	G	0.163850248494536	0.0397006064392265	4.10111669507997	4.11161134348573e-05	6414	7
15033	family.Clostridiaceae1.id.1869	1	83254807	rs12090366	G	A	0.103972033738872	0.0255433729065965	4.08408455083098	4.42509177421876e-05	12821	20
15034	family.Clostridiaceae1.id.1869	12	108943296	rs2287553	T	A	-0.0800887319051524	0.0204884754581229	-4.16843868727591	3.06693233936169e-05	13780	23
15035	family.Clostridiaceae1.id.1869	6	80395021	rs2812702	T	C	-0.19259704930828	0.0472508243200915	-4.11687590448254	3.84042719796012e-05	4323	7
15036	family.Clostridiaceae1.id.1869	11	88260702	rs58754719	A	G	-0.0741415890654089	0.0172101258436985	-4.19792460672362	2.69372273614384e-05	13589	23
15037	family.Clostridiaceae1.id.1869	2	180013741	rs113828274	A	T	-0.0762843749020921	0.0183895778704574	-4.19700971416106	2.70462336817276e-05	14253	24
15038	family.Clostridiaceae1.id.1869	6	48087812	rs17729793	G	C	0.0582398001042665	0.0135985500406221	4.21150470100681	2.53675273982893e-05	14251	24
15039	family.Clostridiaceae1.id.1869	1	230865963	rs73102646	G	A	-0.0668115586946607	0.0166527908674367	-3.95615597256713	7.61654425556142e-05	14253	24
15040	family.Clostridiaceae1.id.1869	2	54201823	rs74336645	G	A	-0.127661500298561	0.0315265744914266	-4.0507069711997	5.10631208346835e-05	8946	14
15041	family.Clostridiaceae1.id.1869	17	13737852	rs10521244	G	C	-0.0504291208740801	0.0122591176997251	-4.08262928116957	4.4529025860934e-05	14253	24
15042	family.Clostridiaceae1.id.1869	9	136720209	rs2428129	T	C	0.0659756533685309	0.0162018334398929	4.0681734152285	4.73831129567374e-05	14252	24
15043	family.Clostridiaceae1.id.1869	1	103040474	rs1517426	T	G	0.0513954250730482	0.0121670448798646	4.16723417622991	3.08317723191071e-05	14248	24
15044	family.Clostridiaceae1.id.1869	2	118482463	rs72961848	C	T	-0.0699714449210939	0.0169921092445615	-4.125458247933	3.69997304281276e-05	14230	24
15045	family.Clostridiaceae1.id.1869	1	230879465	rs7413111	C	T	-0.0784192575585585	0.018798963893278	-4.01824097646236	5.86342168640803e-05	14250	24
15046	family.Clostridiaceae1.id.1869	17	13738133	rs8070858	A	C	-0.0504087695870313	0.0122483084853618	-4.07279023251439	4.64532590710606e-05	14252	24
15047	family.Clostridiaceae1.id.1869	3	132598830	rs10935034	A	G	0.0702160834572038	0.0170575222752853	4.06006616462583	4.90588119465424e-05	14206	23
15048	family.Clostridiaceae1.id.1869	12	43526889	rs118086821	C	T	0.0988522006292615	0.0245443898312391	4.15315969640901	3.27915723815419e-05	13013	21
15049	family.Clostridiaceae1.id.1869	2	58475997	rs2215962	G	A	0.086024511828793	0.0216983861688383	4.06107195346856	4.88479124989337e-05	13549	22
15050	family.Clostridiaceae1.id.1869	21	20123283	rs9980561	T	C	-0.0533372739746211	0.0129207134083404	-4.13080927697748	3.61488402664484e-05	13789	23
15051	family.Clostridiaceae1.id.1869	11	88248204	rs12274724	G	A	-0.0733616663694629	0.0171767023456073	-4.18079096408034	2.90496827640137e-05	13588	23
15052	family.Clostridiaceae1.id.1869	22	32825944	rs5754080	A	G	-0.0494433791522199	0.011940169098443	-4.14193422841028	3.44389113105775e-05	14239	24
15053	family.Clostridiaceae1.id.1869	13	52445998	rs9526802	G	A	-0.0470019938215768	0.0118818435123282	-3.95079514046746	7.78919769554478e-05	14251	24
15054	family.Clostridiaceae1.id.1869	12	106495100	rs10778458	T	C	0.0583840315890592	0.0145143395754961	4.0385102877449	5.37917346125235e-05	13589	23
15055	family.Clostridiaceae1.id.1869	1	230836734	rs61751101	A	G	-0.0972169233733423	0.0250866043922333	-3.90987928107973	9.23422580929439e-05	12554	20
15056	family.Clostridiaceae1.id.1869	22	47172915	rs5769147	T	G	-0.0517604529429364	0.0118995144368451	-4.35086765074343	1.35599885308972e-05	14244	24
15057	family.Clostridiaceae1.id.1869	11	88252630	rs61903512	A	G	-0.0732494262707917	0.0171461937468491	-4.16805606952194	3.07208375876435e-05	13588	23
15058	family.Clostridiaceae1.id.1869	11	62809706	rs10897319	C	T	0.0582570756042021	0.0140001816854032	4.10932938220229	3.96809761007186e-05	13789	23
15059	family.Clostridiaceae1.id.1869	8	87167184	rs10504821	A	G	-0.0515056738302676	0.0131221309655711	-4.01287567090463	5.99835102941596e-05	14253	24
15060	family.Clostridiaceae1.id.1869	14	58321253	rs927247	C	T	0.0530992984661423	0.0135732450741263	3.95062666429038	7.79468323198922e-05	14253	24
15061	family.Clostridiaceae1.id.1869	9	136710514	rs12000549	C	T	0.0741552317559504	0.0183198508472244	4.11397113950878	3.88910079926549e-05	13789	23
15062	family.Clostridiaceae1.id.1869	10	124802223	rs59080613	G	A	-0.0744986985658542	0.0189414455884071	-4.00032580891841	6.32553343059796e-05	14252	24
15063	family.Clostridiaceae1.id.1869	1	101827713	rs2338972	T	C	-0.0502696756323221	0.0119070450436266	-4.19357423205844	2.74593161545426e-05	14250	24
15064	family.Clostridiaceae1.id.1869	9	7235992	rs2890743	C	T	0.0782363049664001	0.0199606870751464	4.11517999774537	3.86877389513279e-05	14242	24
15065	family.Clostridiaceae1.id.1869	2	54204341	rs148743014	C	A	-0.127306456389801	0.0315371470322544	-4.04012467047674	5.34227958429181e-05	8946	14
15066	family.Clostridiaceae1.id.1869	4	172050379	rs2063213	C	A	0.0516622355989329	0.0126802385999256	4.09972944985583	4.13633401310975e-05	14253	24
15067	family.Clostridiaceae1.id.1869	10	36000671	rs654221	G	A	-0.0515968374296325	0.0125966398950204	-4.07139320613531	4.67327866471398e-05	14253	24
15068	family.Clostridiaceae1.id.1869	6	21048489	rs78048830	A	T	0.0695618306403253	0.017133343811965	4.04765407675531	5.17335270800656e-05	13087	21
15069	family.Clostridiaceae1.id.1869	1	101827838	rs2338973	G	T	-0.0501513744934727	0.0119078554896817	-4.18346031585852	2.87105226427019e-05	14249	24
15070	family.Clostridiaceae1.id.1869	16	62283393	rs12920154	T	C	-0.0478350925928325	0.012283218873605	-3.9079807630278	9.30707146572473e-05	14247	24
15071	family.Clostridiaceae1.id.1869	6	85545510	rs6921115	C	G	0.0532428806359272	0.0133848666276576	4.0306861910605	5.56142537921345e-05	14253	24
15072	family.Clostridiaceae1.id.1869	6	144025782	rs9321935	C	T	-0.0492574452115102	0.0118672892862615	-4.12960410923911	3.63388423945193e-05	14253	24
15073	family.Clostridiaceae1.id.1869	11	88244324	rs308884	C	T	-0.063213879043867	0.0150188148251758	-4.14642285261625	3.37709894861403e-05	14253	24
15074	family.Clostridiaceae1.id.1869	11	88260625	rs11826393	T	G	-0.0726927080368786	0.0171112450305367	-4.14503069199781	3.39768198224433e-05	13587	23
15075	family.Clostridiaceae1.id.1869	1	230858666	rs1854054	G	A	-0.0771559847328274	0.018836658152602	-3.93199695126166	8.42431343900783e-05	14250	24
15076	family.Clostridiaceae1.id.1869	1	230878799	rs4097333	C	G	-0.073566349353436	0.0180558279319427	-3.96708148593365	7.27581218649391e-05	14253	24
15077	family.Clostridiaceae1.id.1869	10	124801826	rs73373611	A	T	-0.073519306040931	0.0189395504723291	-3.9542650238648	7.67702771400409e-05	14252	24
15078	family.Clostridiaceae1.id.1869	11	88253276	rs924810	G	A	-0.0729473819678622	0.0171466111307981	-4.1522978933212	3.29153408976484e-05	13588	23
15079	family.Clostridiaceae1.id.1869	1	101826627	rs12120278	T	C	-0.0500860841691886	0.0119054129204306	-4.17847647863877	2.93468340086289e-05	14250	24
15080	family.Clostridiaceae1.id.1869	1	1165539	rs11260563	G	A	0.0602996723452163	0.0152997056929513	4.06251905712161	4.85459830816856e-05	13751	22
15081	family.Clostridiaceae1.id.1869	11	88252699	rs12273907	G	A	-0.0728590361527749	0.0171463404349339	-4.14544525157864	3.39154031199001e-05	13588	23
15082	family.Clostridiaceae1.id.1869	11	88252207	rs16914126	G	A	-0.072682670539495	0.0171432939046294	-4.14656406414617	3.37501777114384e-05	13589	23
15083	family.Clostridiaceae1.id.1869	4	172048846	rs12513023	A	C	0.0519069158138263	0.0130022129117175	4.01252349146797	6.00730986943016e-05	14249	24
15084	family.Clostridiaceae1.id.1869	12	53276938	rs75236700	A	G	0.0672070294691311	0.0169120824178864	4.00098490505634	6.30793821769903e-05	13588	23
15085	family.Clostridiaceae1.id.1869	4	175632405	rs1485945	G	A	0.0685014506452043	0.0167670062499922	4.08926947461739	4.32733892572169e-05	14253	24
15086	family.Clostridiaceae1.id.1869	13	40826366	rs117136834	G	A	0.128674463829139	0.0303729970544119	4.20647161515886	2.59388645397024e-05	9955	14
15087	family.Clostridiaceae1.id.1869	12	53276029	rs7398573	A	G	0.0670310141817038	0.0169014097470924	3.99661687958599	6.42541642079086e-05	13588	23
15088	family.Clostridiaceae1.id.1869	14	23268404	rs8005577	G	C	0.0991182964103426	0.0246775961608957	3.94070141927944	8.1243700130558e-05	11991	16
15089	family.Clostridiaceae1.id.1869	12	53277367	rs73108457	A	G	0.0669646845999017	0.0169014960919717	3.99343535706879	6.51228387481806e-05	13588	23
15090	family.Clostridiaceae1.id.1869	11	88258182	rs973716	G	A	-0.0730952808621184	0.0171797359840477	-4.14158830773822	3.44909028126374e-05	13585	23
15091	family.Clostridiaceae1.id.1869	1	103107137	rs12038392	C	T	0.092439910786259	0.0226931820574793	4.09005438633869	4.3127204945914e-05	13682	22
15092	family.Clostridiaceae1.id.1869	3	132597741	rs113623027	G	A	0.0693310842550995	0.0170700224684581	4.00555024965746	6.18732781814591e-05	14206	23
15093	family.Clostridiaceae1.id.1869	1	77312414	rs13373851	C	A	-0.0477421897305965	0.011975599975212	-3.97629867569566	6.99962038575209e-05	14250	24
15094	family.Clostridiaceae1.id.1869	6	48083777	rs876406	G	A	0.0573271817828424	0.0136035029271611	4.14517125151909	3.39559842040544e-05	14253	24
15095	family.Clostridiaceae1.id.1869	4	175629697	rs72706187	T	C	0.0684106268549245	0.0167669782409909	4.09692597321481	4.18672712889384e-05	14247	24
15096	family.Clostridiaceae1.id.1869	8	87164254	rs4333573	G	C	-0.0507821956705821	0.0131087228813407	-3.96889891748954	7.22055008806422e-05	14251	24
15097	family.Clostridiaceae1.id.1869	11	88262050	rs11826538	A	C	-0.0724801896862512	0.0171633431684966	-4.11344838178897	3.89792230984709e-05	13589	23
15098	family.Clostridiaceae1.id.1869	3	24283359	rs733367	A	G	0.0500162626953438	0.0125535436130577	3.98477528988305	6.75440123124551e-05	13789	23
15099	family.Clostridiaceae1.id.1869	2	58413039	rs72810363	G	A	0.0922687562169382	0.0231476131799286	3.99181226432913	6.55702739944951e-05	13087	21
15100	family.Clostridiaceae1.id.1869	12	75953780	rs117217708	C	T	0.160289535707731	0.0392369534254795	4.04199600102978	5.29981367014278e-05	6544	10
15101	family.Clostridiaceae1.id.1869	1	101830858	rs11164177	T	C	-0.049802464917781	0.0119054039952223	-4.15563543135895	3.24384724533224e-05	14253	24
15102	family.Clostridiaceae1.id.1869	12	53274768	rs7301912	C	G	0.066835112396722	0.0169007374601752	3.98217688923918	6.82869250775012e-05	13588	23
15103	family.Clostridiaceae1.id.1869	13	52444057	rs1886322	T	C	-0.0464032171915182	0.0118765043159	-3.90049940882662	9.59944605576524e-05	14250	24
15104	family.Clostridiaceae1.id.1869	6	144022388	rs7740883	A	G	-0.0489083028573994	0.0118668691013146	-4.10532444170883	4.03747813864562e-05	14246	24
15105	family.Clostridiaceae1.id.1869	1	101828266	rs4381207	T	C	-0.0498034183988325	0.0119071385962222	-4.15463944208233	3.25800882212786e-05	14250	24
15106	family.Clostridiaceae1.id.1869	3	132605209	rs4396892	A	T	0.0745306897882166	0.0183636046410933	3.98764078412632	6.67336042606926e-05	14199	23
15107	family.Clostridiaceae1.id.1869	12	53274727	rs7301750	A	G	0.0667696791623362	0.0169004992610252	3.98035038586806	6.88137638707983e-05	13588	23
15108	family.Clostridiaceae1.id.1869	1	77312466	rs3942487	A	G	-0.0476538961415412	0.0119743202456674	-3.97032985045331	7.1773197358354e-05	14253	24
15109	family.Clostridiaceae1.id.1869	10	96699789	rs9332107	G	A	0.0869216862823621	0.0218408336158257	4.02124144124377	5.78922293599957e-05	12614	20
15110	family.Clostridiaceae1.id.1869	1	230872355	rs6662726	C	T	-0.0734703429198718	0.0180505830007052	-3.94268023653528	8.05760544554179e-05	14253	24
15111	family.Clostridiaceae1.id.1869	6	48083526	rs62400687	C	T	0.0570993644669056	0.0136124636382404	4.12754088206669	3.66663259923502e-05	14248	24
15112	family.Clostridiaceae1.id.1869	3	132595890	rs73205530	T	C	0.0687767717424008	0.0170238314790113	3.99072960821284	6.58703439042185e-05	14244	24
15113	family.Clostridiaceae1.id.1869	12	53275746	rs17689987	T	C	0.0666388900668839	0.0169069693070078	3.97324744800915	7.08993266519988e-05	13586	23
15114	family.Clostridiaceae1.id.1869	1	77318535	rs12411268	G	A	-0.047536246750613	0.0119740494666671	-3.96627046241757	7.30060161135175e-05	14253	24
15115	family.Clostridiaceae1.id.1869	7	128430846	rs116978967	C	T	-0.114972669050307	0.0282489861576542	-4.02511702051839	5.69469899028371e-05	10855	17
15116	family.Clostridiaceae1.id.1869	4	175631680	rs17363787	T	A	0.0683876837658507	0.0168100490688596	4.08255684578007	4.45429117875578e-05	14250	24
15117	family.Clostridiaceae1.id.1869	9	136720799	rs3819500	C	T	0.0673088883383612	0.0171146000740192	3.9497728780982	7.82253846818014e-05	14253	24
15118	family.Clostridiaceae1.id.1869	1	101824324	rs11164176	A	G	-0.0497774312582478	0.0119493798698451	-4.12886328308459	3.64561083903609e-05	14242	24
15119	family.Clostridiaceae1.id.1869	8	85641852	rs4419806	C	T	-0.0639752332443294	0.0159716666823618	-3.90864448574107	9.28154311131223e-05	13751	22
15120	family.Clostridiaceae1.id.1869	20	55194439	rs6123611	C	T	-0.131405065363524	0.0318265502479903	-3.96660392134201	7.29039958262071e-05	7658	12
15121	family.Clostridiaceae1.id.1869	8	87167119	rs13263240	T	C	-0.0507472994899826	0.0131222286296428	-3.95943347465948	7.51277676655177e-05	14253	24
15122	family.Clostridiaceae1.id.1869	1	101828583	rs61782491	A	C	-0.0496624354474128	0.0119071549252033	-4.14265406885285	3.43309585803515e-05	14250	24
15123	family.Clostridiaceae1.id.1869	6	2687067	rs9503252	G	A	-0.0698930128406008	0.0180174193060795	-3.91445740864557	9.06077290600384e-05	14253	24
15124	family.Clostridiaceae1.id.1869	12	53136550	rs7974402	C	T	0.0625629192838813	0.015512301762619	3.92785033739111	8.57085170591974e-05	13534	22
15125	family.Clostridiaceae1.id.1869	11	88252273	rs16914129	G	A	-0.071973951034087	0.0171273100908599	-4.11152828495582	3.93048711241839e-05	13589	23
15126	family.Clostridiaceae1.id.1869	16	8626803	rs7500985	T	A	-0.0523201729641699	0.0123671931868716	-4.22393569420308	2.4007257687381e-05	13789	23
15127	family.Clostridiaceae1.id.1869	11	88247515	rs1510603	T	G	-0.0721033239426066	0.0171674829595719	-4.11108732758371	3.93800211398855e-05	13588	23
15128	family.Clostridiaceae1.id.1869	14	20289237	rs7154803	T	C	0.071102254229048	0.0174782476229973	4.04466660872098	5.23976348094418e-05	13087	21
15129	family.Clostridiaceae1.id.1869	6	165910263	rs569815	A	G	0.0532419647177341	0.0133320700496893	3.9953433310158	6.46005658335781e-05	14250	24
15130	family.Clostridiaceae1.id.1869	1	3042381	rs2472820	G	A	0.0572344913131737	0.0151995485394641	3.96727952835102	7.26977100559324e-05	13789	23
15131	family.Clostridiaceae1.id.1869	2	220914643	rs2971624	T	A	0.0509623454781343	0.012354659262928	4.05047830020631	5.11130496286683e-05	14249	24
15132	family.Clostridiaceae1.id.1869	11	6924754	rs10769732	C	T	0.0480474321310747	0.0120135675537251	3.98089035018959	6.86576168638668e-05	14253	24
15133	family.Clostridiaceae1.id.1869	12	53276900	rs73108453	A	G	0.0665669716615809	0.0169123338813866	3.96195956000665	7.43371334167077e-05	13588	23
15134	family.Clostridiaceae1.id.1869	7	128422617	rs73238117	C	G	-0.109625397332443	0.0269331406764097	-4.02954941936133	5.58838668107157e-05	11701	18
15135	family.Clostridiaceae1.id.1869	11	88248168	rs12282519	A	G	-0.0719780937549108	0.0171717002811915	-4.10382843453122	4.06368867286392e-05	13588	23
15136	family.Clostridiaceae1.id.1869	4	175631755	rs1485946	G	A	0.068034651302731	0.0167686372526203	4.07152535349911	4.67062774616175e-05	14252	24
15137	family.Clostridiaceae1.id.1869	12	43527824	rs75379904	T	A	0.0967929620783394	0.0245403162491677	4.06880997649976	4.72538650231672e-05	13013	21
15138	family.Clostridiaceae1.id.1869	11	124732530	rs10893301	T	G	-0.0666463709065655	0.0162314719311152	-4.07029427128454	4.69537898092432e-05	13125	22
15139	family.Clostridiaceae1.id.1869	3	132587999	rs2198278	A	G	0.0687641848106623	0.0170458542623663	3.97368492456079	7.07691658810986e-05	14210	23
15140	family.Clostridiaceae1.id.1869	4	172062853	rs113961197	A	G	0.0609242969951577	0.0149688406964281	3.9872777397254	6.68357676582884e-05	13789	23
15141	family.Clostridiaceae1.id.1869	12	53274805	rs7302252	G	T	0.066359250093496	0.0169008281997767	3.95622485708135	7.6143494599372e-05	13588	23
15142	family.Clostridiaceae1.id.1869	8	87168882	rs9693993	C	T	-0.050695396179585	0.0131283766058191	-3.9458567352065	7.95151491072655e-05	14253	24
15143	family.Clostridiaceae1.id.1869	1	9060286	rs6666894	G	A	-0.0549001320209798	0.0135607390062421	-4.05635698135568	4.98440596367677e-05	14207	23
15144	family.Clostridiaceae1.id.1869	8	87167790	rs7820770	T	C	-0.0505889443391892	0.0131290832767812	-3.9446693066702	7.99101784248881e-05	14253	24
15145	family.Clostridiaceae1.id.1869	2	86051648	rs72842047	C	T	-0.0906068752826151	0.0227524092178203	-3.93393821646958	8.35652719349589e-05	13742	22
15146	family.Clostridiaceae1.id.1869	11	88261888	rs1875797	T	G	-0.0719777893653742	0.017162196045922	-4.08284937371346	4.44868591165758e-05	13589	23
15147	family.Clostridiaceae1.id.1869	3	132604458	rs112671955	G	C	0.0740081272094743	0.0183625516404522	3.95920889967033	7.51984405170903e-05	14204	23
15148	family.Clostridiaceae1.id.1869	12	53275614	rs73108447	G	A	0.0663080298357484	0.0169014517020536	3.95142792472879	7.76862700136549e-05	13588	23
15149	family.Clostridiaceae1.id.1869	1	77303974	rs12733483	A	C	-0.0470575964560622	0.011974731320871	-3.93288295357733	8.39331127896152e-05	14253	24
15150	family.Clostridiaceae1.id.1869	6	165915047	rs485021	C	T	0.0529870535374769	0.0133525612177051	3.97107295068358	7.15496640586561e-05	14243	24
15151	family.Clostridiaceae1.id.1869	11	88243489	rs308887	T	C	-0.0622745365456564	0.0150129483517694	-4.08902262725001	4.3319459924047e-05	14251	24
15152	family.Clostridiaceae1.id.1869	8	87166396	rs6983781	T	C	-0.0505013317237077	0.0131193712486563	-3.93836598599641	8.20383940568103e-05	14253	24
15153	family.Clostridiaceae1.id.1869	2	58463680	rs72812352	T	A	0.082954653294923	0.0213509034923857	3.97891861208722	6.92294328339124e-05	13586	23
15154	family.Clostridiaceae1.id.1869	13	79005334	rs78907292	A	G	0.102404473874706	0.0247333389261275	4.00708209101542	6.14735013131584e-05	13001	19
15155	family.Clostridiaceae1.id.1869	1	77315404	rs12142924	G	A	-0.047273819555776	0.0119754251463697	-3.94213187439294	8.07605485154168e-05	14253	24
15156	family.Clostridiaceae1.id.1869	1	103030604	rs12142628	A	G	0.0501124337775798	0.0121685382960208	4.06518120759102	4.79951570204623e-05	14249	24
15157	family.Clostridiaceae1.id.1869	1	9063872	rs61785778	G	A	-0.0557471608084763	0.0135716557211853	-4.10527233791945	4.0383883113425e-05	14250	24
15158	family.Clostridiaceae1.id.1869	8	87168896	rs9694211	C	G	-0.0505385136701206	0.0131284420598085	-3.93436090866275	8.34183587428841e-05	14253	24
15159	family.Clostridiaceae1.id.1869	14	23262787	rs4609758	C	T	0.0932746138642998	0.0235241816676665	3.91153863805965	9.17099803730752e-05	12727	19
15160	family.Clostridiaceae1.id.1869	8	87163357	rs4584126	C	A	-0.050023529900788	0.0130663985459229	-3.92850448923449	8.54757554509281e-05	14250	24
15161	family.Clostridiaceae1.id.1869	8	87169266	rs10808539	A	G	-0.0504704436462694	0.0131287335406823	-3.93049582719814	8.47708648597228e-05	14253	24
15162	family.Clostridiaceae1.id.1869	12	106501796	rs3782692	G	C	0.0591807232151871	0.0148763401362944	3.98003321261023	6.89056406927792e-05	13125	22
15163	family.Clostridiaceae1.id.1869	9	74346553	rs78623040	T	G	-0.146533125291935	0.0368999144928777	-3.99992274054047	6.3363166163715e-05	6819	10
15164	family.Clostridiaceae1.id.1869	3	132544076	rs73205513	T	A	0.0627314854479369	0.0156795039571897	3.95894190892741	7.52825432387432e-05	14247	24
15165	family.Clostridiaceae1.id.1869	12	108928713	rs35286418	A	G	-0.0780316433825518	0.0205001355165538	-4.05118883750945	5.09580598147645e-05	13779	23
15166	family.Clostridiaceae1.id.1869	11	124583878	rs4935895	A	C	0.0553783538740288	0.0135620029430066	4.04917396583725	5.13987281970003e-05	14239	24
15167	family.Clostridiaceae1.id.1869	12	53273904	rs902774	G	A	0.0659889277188601	0.0169019012732798	3.93659447416765	8.26460927223721e-05	13588	23
15168	family.Clostridiaceae1.id.1869	12	106494653	rs7485023	T	C	0.057683205053471	0.0146237092916296	3.95450717128038	7.66925716467391e-05	13589	23
15169	family.Clostridiaceae1.id.1869	1	77317130	rs12142378	T	C	-0.0470706888463124	0.0119772360552866	-3.926354582486	8.62429919310774e-05	14252	24
15170	family.Clostridiaceae1.id.1869	1	67836060	rs3790568	G	A	0.129651797386437	0.0340777446870558	3.99377133109315	6.50305830536593e-05	4975	12
15171	family.Clostridiaceae1.id.1869	4	175156017	rs13124698	A	G	0.0471240438169032	0.0119093755559476	3.93574180095672	8.2940107764672e-05	14251	24
15172	family.Clostridiaceae1.id.1869	6	133684652	rs79027645	A	G	0.0736796682514501	0.0181944577330642	4.03449705330504	5.47193767558865e-05	14214	23
15173	family.Clostridiaceae1.id.1869	1	77317258	rs12144976	G	A	-0.0470936536897056	0.0119752941606687	-3.92802733246721	8.56454792865058e-05	14253	24
15174	family.Clostridiaceae1.id.1869	1	77321319	rs1403240	C	A	-0.0467274626062623	0.0119781381200643	-3.90019937062004	9.61135066942535e-05	14251	24
15175	family.Clostridiaceae1.id.1869	22	33056341	rs4821083	T	C	0.0661957622891763	0.0160402216022505	4.08200485688503	4.46488635139529e-05	14252	24
15176	family.Clostridiaceae1.id.1869	17	13737750	rs12936780	G	C	-0.0489777837543081	0.0122201862510572	-3.96839943261054	7.23569808298479e-05	14253	24
15177	family.Clostridiaceae1.id.1869	3	24108136	rs73822696	A	G	0.0683870809646596	0.0170934006682167	4.02963125313599	5.58644166595284e-05	13589	23
15178	family.Clostridiaceae1.id.1869	6	133686988	rs76371290	T	A	0.0722543097976865	0.0180107447040726	4.02934573656144	5.59323057461833e-05	14215	23
15179	family.Clostridiaceae1.id.1869	6	133667341	rs9483577	A	G	0.0640278328948158	0.0161475727853387	3.94387567530976	8.01752342961343e-05	14250	24
15180	family.Clostridiaceae1.id.1869	1	77305979	rs57691753	T	C	-0.0469156225044335	0.011976339207029	-3.9221819348527	8.77506906305275e-05	14252	24
15181	family.Clostridiaceae1.id.1869	2	241423667	rs73104087	C	A	-0.0782588308057968	0.019209965256234	-3.97866432539462	6.93035046812381e-05	13770	23
15182	family.Clostridiaceae1.id.1869	3	132490688	rs6791099	G	A	0.0623664977719091	0.0156380445729618	3.91857898378452	8.90725422245255e-05	14252	24
15183	family.Clostridiaceae1.id.1869	1	103039808	rs1517425	T	C	0.0512842441531351	0.0123351362108675	4.10372904337582	4.06543574618591e-05	14248	24
15184	family.Clostridiaceae1.id.1869	11	88243813	rs308886	A	T	-0.0618432711304777	0.0150062110339421	-4.06385514631673	4.82687877343033e-05	14251	24
15185	family.Clostridiaceae1.id.1869	4	12144015	rs1382753	C	T	0.0463410661407951	0.0119139689382733	3.91637254454576	8.98913046361478e-05	14251	24
15186	family.Clostridiaceae1.id.1869	20	3135526	rs6139019	A	G	0.191027964985695	0.0471033485903376	3.98266172188945	6.81477216890932e-05	3104	6
15187	family.Clostridiaceae1.id.1869	17	49446162	rs6504713	A	G	-0.0702111478312901	0.0177063985839385	-3.97960677959842	6.90293501498002e-05	14252	24
15188	family.Clostridiaceae1.id.1869	12	53273773	rs902772	C	G	0.0657155477450464	0.0169008217415273	3.92190475383143	8.78517211631218e-05	13588	23
15189	family.Clostridiaceae1.id.1869	8	87164153	rs4599790	A	T	-0.0501409629943988	0.0131121886154318	-3.90648926368753	9.36468022302053e-05	14247	24
15190	family.Clostridiaceae1.id.1869	11	88256776	rs1552739	C	T	-0.0716897256396313	0.0171543361669034	-4.06904572339852	4.7206083653626e-05	13589	23
15191	family.Clostridiaceae1.id.1869	22	33046628	rs4303813	T	C	0.0648095026039425	0.0156054392395917	4.1251611927683	3.70475192472295e-05	14253	24
15192	family.Clostridiaceae1.id.1869	11	88221124	rs728905	C	T	-0.0692401337155713	0.016958096733839	-4.04491588253885	5.23419143263882e-05	13589	23
15193	family.Clostridiaceae1.id.1869	6	133687349	rs74774391	C	T	0.0720792987316959	0.0180493738941581	4.02218167574903	5.76615538802423e-05	14215	23
15194	family.Clostridiaceae1.id.1869	2	54198172	rs141622297	G	A	-0.124100463346039	0.0315042733510029	-3.94417818888489	8.0074103376223e-05	8946	14
15195	family.Clostridiaceae1.id.1869	12	53273208	rs73108440	A	G	0.0649184932095431	0.0168302833785003	3.89555523356516	9.79740313594984e-05	13588	23
15196	family.Clostridiaceae1.id.1869	4	175632180	rs1352063	T	A	0.0673042214891161	0.0167736027081813	4.0252113295525	5.69241714943293e-05	14252	24
15197	family.Clostridiaceae1.id.1869	1	103044153	rs12025003	T	C	0.0894417787566886	0.0227471760149712	3.98670664044333	6.69967788434218e-05	13647	21
15198	family.Clostridiaceae1.id.1869	12	106494345	rs1896364	G	A	0.0573982094905665	0.0146236411484432	3.93053298232213	8.47577651002019e-05	13589	23
15199	family.Clostridiaceae1.id.1869	5	65973082	rs35948099	C	T	-0.0720626058661106	0.018188544443406	-3.99568253695935	6.45081304706335e-05	13589	23
15200	family.Clostridiaceae1.id.1869	1	9060244	rs6666882	G	A	-0.0547703821694962	0.013632243340903	-4.00217134498943	6.27638175468716e-05	14201	23
15201	family.Clostridiaceae1.id.1869	4	27122947	rs969949	C	T	-0.0478133938587179	0.012009016490247	-3.96972489196375	7.1955663627756e-05	14253	24
15202	family.Clostridiaceae1.id.1869	13	79007436	rs12583564	A	T	0.104422423217127	0.0248719312770854	3.96914324387717	7.21315127429251e-05	13004	19
15203	family.Clostridiaceae1.id.1869	9	108305686	rs2904847	A	C	-0.0651157974763946	0.0165462658504099	-3.93627743762959	8.27552966466032e-05	14214	23
15204	family.Clostridiaceae1.id.1869	4	172053101	rs17188567	C	T	0.0568035861183875	0.0144229545007609	3.90995781195838	9.23122422807528e-05	13538	22
15205	family.Clostridiaceae1.id.1869	16	80505383	rs8058072	C	T	-0.0488402865814284	0.0119346644022716	-4.08961298225377	4.32093556175074e-05	14244	24
15206	family.Clostridiaceae1.id.1869	12	106496171	rs11112866	A	G	0.0573907982638477	0.014624617639098	3.93242312592266	8.40938765312162e-05	13589	23
15207	family.Clostridiaceae1.id.1869	4	172046908	rs4588425	G	C	0.0506245834332076	0.0129977802570741	3.917788182245	8.93651783788684e-05	14249	24
15208	family.Clostridiaceae1.id.1869	3	132603704	rs56118928	A	G	0.0722976819675186	0.0183213822335339	3.89067604072314	9.9965322198736e-05	14242	24
15209	family.Clostridiaceae1.id.1869	11	88241492	rs3462	C	T	-0.0709650354382306	0.0172105447082471	-4.04491567319913	5.23419610967877e-05	13589	23
15210	family.Clostridiaceae1.id.1869	20	41613071	rs4812664	A	G	0.0550852080797287	0.0139922887019984	3.93633550508632	8.27352849888394e-05	14175	23
15211	family.Clostridiaceae1.id.1869	1	103034843	rs1517423	C	T	0.0495976952150893	0.0121505997382849	4.0158290186405	5.92371923730106e-05	14244	24
15212	family.Clostridiaceae1.id.1869	8	20805999	rs7011416	C	G	0.106335315167413	0.0273466181011005	3.89562696293159	9.79450385119185e-05	11076	17
15213	family.Clostridiaceae1.id.1869	16	86077542	rs62051257	G	A	-0.053486867517041	0.0138787171275095	-3.96049347831363	7.47950358254356e-05	13751	22
15214	family.Clostridiaceae1.id.1869	5	65966613	rs4700145	A	G	-0.0709273410134722	0.0179778037487893	-3.98214788578625	6.82952609665593e-05	13550	22
15215	family.Clostridiaceae1.id.1869	2	54206934	rs114239754	G	A	-0.123298565241288	0.0315105008284542	-3.91982190894239	8.86144265759202e-05	8946	14
15216	family.Clostridiaceae1.id.1869	11	88243909	rs308885	G	C	-0.0614351170666746	0.0150071360099095	-4.0377343749689	5.39699135729016e-05	14246	24
15217	family.Clostridiaceae1.id.1869	4	175632624	rs113629869	C	A	0.0671123669961782	0.0167759395363426	4.00733634600239	6.14073834631713e-05	14252	24
15218	family.Clostridiaceae1.id.1869	7	10187256	rs10278950	C	G	0.081894356690872	0.0204854537066151	3.91936576267046	8.87822931835582e-05	14251	24
15219	family.Clostridiaceae1.id.1869	9	108250178	rs10820807	A	T	-0.0646658747481527	0.0165680204377052	-3.91970390051079	8.86578261399738e-05	14215	23
15220	family.Clostridiaceae1.id.1869	12	75980022	rs35181956	C	T	0.157272490492611	0.0393147543800558	3.95224447231623	7.7421583844889e-05	6379	9
15221	family.Clostridiaceae1.id.1869	4	80207797	rs17441480	C	G	0.18465143037422	0.0463312929741292	3.94798692470755	7.88111078636443e-05	4421	8
15222	family.Clostridiaceae1.id.1869	14	20295763	rs11621854	C	T	0.0700096043293599	0.0174094120420572	3.97333393740559	7.08735758367048e-05	13087	21
15223	family.Clostridiaceae1.id.1869	14	20290683	rs2318284	A	G	0.070204599457874	0.017415326398547	3.97309602393657	7.09444320282579e-05	13087	21
15224	family.Clostridiaceae1.id.1869	2	54182973	rs114515761	T	A	-0.128267607105325	0.0335018496270811	-3.90447882714808	9.44286583029698e-05	8102	13
15225	family.Clostridiaceae1.id.1869	13	39122323	rs9576562	A	G	0.0654487610548308	0.0171295731121627	3.89989771035097	9.62333369395154e-05	14253	24
15226	family.Clostridiaceae1.id.1869	3	127218849	rs1868230	C	T	0.0582188082235561	0.0146907094060607	3.96720087645782	7.27216967249589e-05	14236	24
15227	family.Clostridiaceae1.id.1869	11	88226963	rs3862361	C	A	-0.0693956591042495	0.0170396145879339	-4.02220284573288	5.76563701083405e-05	13589	23
15228	family.Clostridiaceae1.id.1869	2	71946135	rs2004421	G	A	-0.0640575777218766	0.0157079524051639	-4.01875982370052	5.85052699417932e-05	14253	24
15229	family.Clostridiaceae1.id.1869	13	39120851	rs12875233	T	A	0.0654790597351198	0.0171317697301398	3.8992029909759	9.65098410620319e-05	14252	24
15230	family.Clostridiaceae1.id.1869	1	103045655	rs17126738	C	A	0.089025523967931	0.0227482265704556	3.95571026851327	7.63075972406449e-05	13647	21
15231	family.Clostridiaceae1.id.1869	6	15344712	rs75833347	G	A	0.115935434940596	0.0291570906893834	3.9861741163272	6.71472450987782e-05	10067	16
15232	family.Clostridiaceae1.id.1869	17	49440659	rs966615	T	G	-0.0705664096055151	0.0180106728297303	-3.94668665096576	7.92401525970366e-05	14252	24
15233	family.Clostridiaceae1.id.1869	8	15246984	rs1495096	T	A	-0.0497680611855824	0.0122401843242892	-4.04415086094052	5.25130990570797e-05	14253	24
15234	family.Clostridiaceae1.id.1869	20	57065703	rs6026309	A	G	-0.0470539003062356	0.0119165827083903	-3.94687699159021	7.91772092037438e-05	14170	23
15235	family.Clostridiaceae1.id.1869	16	4382607	rs9938257	T	G	-0.0579012325672357	0.0141354422228825	-4.04210118547869	5.29743625008445e-05	14253	24
15236	family.Clostridiaceae1.id.1869	2	45045779	rs6733939	C	G	0.0488765707490805	0.0121032951090997	4.03928946485137	5.36133670142889e-05	13789	23
15237	family.Clostridiaceae1.id.1869	22	36998907	rs5756255	T	C	0.0494019631514958	0.0122163883169675	4.02419040622439	5.71716487716117e-05	13789	23
15238	family.Clostridiaceae1.id.1869	13	40867515	rs73187527	C	T	0.0654788544827411	0.0161882216712812	3.98681296669704	6.69667742855251e-05	13578	23
15239	family.Clostridiaceae1.id.1869	22	47182944	rs5769152	T	G	-0.049639351336258	0.0119763717086847	-4.14619776000117	3.3804188870173e-05	14253	24
15240	family.Clostridiaceae1.id.1869	4	27108638	rs112490018	G	A	-0.0491066208846212	0.0121165221130121	-4.0548533152984	5.01657727724748e-05	14251	24
15241	family.Clostridiaceae1.id.1869	6	144026125	rs10457751	G	A	-0.0472693505794704	0.011878209362035	-3.95386399075658	7.68991330687427e-05	14249	24
15242	family.Clostridiaceae1.id.1869	16	28045396	rs12444962	A	G	0.184586076434606	0.0479167298207109	3.93138241663633	8.44588018195921e-05	3264	7
15243	family.Clostridiaceae1.id.1869	5	75810838	rs62361965	G	A	-0.130318357895993	0.032854935314106	-3.9306320922469	8.47228313304344e-05	8606	10
15244	family.Clostridiaceae1.id.1869	11	88254321	rs6483227	C	T	-0.0706618666869933	0.0171111048732136	-4.0268954690196	5.65181432408153e-05	13588	23
15245	family.Clostridiaceae1.id.1869	11	88226063	rs12288936	G	C	-0.0685698281400913	0.0169554571869838	-4.00488109004202	6.20486854547102e-05	13589	23
15246	family.Clostridiaceae1.id.1869	18	437894	rs2127638	C	T	-0.122899689887896	0.0314004602046152	-3.92724076519656	8.59259552242836e-05	8503	14
15247	family.Clostridiaceae1.id.1869	12	108921600	rs113623057	C	T	-0.0761833876036874	0.0204974026443027	-3.97823223461841	6.94295415381849e-05	13779	23
15248	family.Clostridiaceae1.id.1869	22	33046536	rs4373007	C	G	0.0638981827988524	0.0156071301123202	4.06928478037497	4.71576781771103e-05	14252	24
15249	family.Clostridiaceae1.id.1869	9	108244980	rs16924676	T	G	-0.0640653242120476	0.0165344068052898	-3.89651367481029	9.75872999202207e-05	14215	23
15250	family.Clostridiaceae1.id.1869	1	9065422	rs7544111	C	T	-0.0547125596018356	0.013605551398392	-4.01811489951426	5.86655908597203e-05	14212	23
15251	family.Clostridiaceae1.id.1869	4	27107788	rs11733252	C	G	-0.0518060311309219	0.0126965110932862	-4.03670482996621	5.42071994819641e-05	14252	24
15252	family.Clostridiaceae1.id.1869	20	57065453	rs10211740	A	G	-0.046704575747533	0.0119212544178088	-3.92076491757364	8.82683397549379e-05	14171	23
15253	family.Clostridiaceae1.id.1869	13	40851364	rs12427838	G	A	-0.0548155488725131	0.0137071444025151	-3.97557333881316	7.02099025185207e-05	14252	24
15254	family.Clostridiaceae1.id.1869	12	108937242	rs2287552	C	T	-0.0764827679252769	0.020499878251172	-3.96559755357692	7.32123009251364e-05	13780	23
15255	family.Clostridiaceae1.id.1869	6	165921702	rs518589	A	T	0.052070412442692	0.013341540116638	3.89492961036072	9.82272505994585e-05	14250	24
15256	family.Clostridiaceae1.id.1869	4	6082385	rs4689332	C	T	-0.0492514654682875	0.0124488196940666	-3.91879767929783	8.89917738691632e-05	13789	23
15257	family.Clostridiaceae1.id.1869	5	65966277	rs12523479	A	G	-0.0699399637965805	0.0179487236526462	-3.93576209012164	8.29331002770764e-05	13588	23
15258	family.Clostridiaceae1.id.1869	13	101204054	rs74987527	A	G	0.0791778160346673	0.0204401584217294	3.9321538628491	8.41881506257752e-05	12614	20
15259	family.Clostridiaceae1.id.1869	11	6933289	rs10769736	C	T	0.0469985326960442	0.0120132128491466	3.89107099805015	9.98027221702222e-05	14253	24
15260	family.Clostridiaceae1.id.1869	17	49419893	rs12936673	C	A	-0.0698860791039454	0.0181395616092077	-3.90240868555835	9.52401727370796e-05	14215	23
15261	family.Clostridiaceae1.id.1869	11	88229631	rs16914095	C	T	-0.0680275629624927	0.0169374939917715	-3.98112894969658	6.85887254544389e-05	13588	23
15262	family.Clostridiaceae1.id.1869	1	101831409	rs12408751	G	T	-0.0482186328631653	0.0119066618392621	-4.02193728996555	5.77214271871861e-05	14252	24
15263	family.Clostridiaceae1.id.1869	14	23258128	rs6572755	G	A	0.0763789676221665	0.0192543042814301	3.92389500637194	8.7128719602274e-05	13589	23
15264	family.Clostridiaceae1.id.1869	20	3137218	rs6139020	G	T	0.189913438046274	0.0475886840909404	3.9027203817395	9.51175652673498e-05	3104	6
15265	family.Clostridiaceae1.id.1869	1	101833373	rs4908136	T	A	-0.0482816829330719	0.0119117743609474	-4.02551262018337	5.68513311618448e-05	14252	24
15266	family.Clostridiaceae1.id.1869	12	108919166	rs17040655	T	C	-0.0758921119450227	0.0204972712694718	-3.95320373930113	7.71117240272216e-05	13780	23
15267	family.Clostridiaceae1.id.1869	2	220915008	rs992654	A	G	0.0494957305315691	0.0123545651320514	3.92850436102637	8.54758010116163e-05	14253	24
15268	family.Clostridiaceae1.id.1869	3	48939197	rs114934413	C	T	0.168450025890761	0.0430455420194748	3.90152583823878	9.55882562415929e-05	5279	7
15269	family.Clostridiaceae1.id.1869	1	101833477	rs4908137	C	A	-0.048322640409002	0.0119136748777742	-4.02933667442122	5.59344617878314e-05	14248	24
15270	family.Clostridiaceae1.id.1869	11	88233195	rs16914098	T	A	-0.0693614319011682	0.0170730478768202	-3.97230228133578	7.11813121657072e-05	13588	23
15271	family.Clostridiaceae1.id.1869	5	81077535	rs465875	G	C	0.0477620463985447	0.0122458832247704	3.89060376947088	9.99951026126601e-05	14250	24
15272	family.Clostridiaceae1.id.1869	8	15245178	rs10111226	A	G	-0.0492437560990797	0.0122345233089938	-4.00476028525386	6.20804022223033e-05	14253	24
15273	family.Clostridiaceae1.id.1869	6	143871188	rs9496663	T	C	0.0502673622274156	0.0122989902192492	3.92637762569617	8.62347341188271e-05	14253	24
15274	family.Clostridiaceae1.id.1869	11	124583487	rs4935894	T	C	0.0559132836574008	0.0139386319987615	3.97830732045903	6.94076241408773e-05	14237	24
15275	family.Clostridiaceae1.id.1869	19	57914308	rs11670908	G	A	-0.0590695690370559	0.0147429280526595	-3.96808119050614	7.24536515756279e-05	14248	24
15276	family.Clostridiaceae1.id.1869	6	133688952	rs742300	G	A	0.0705450164681654	0.0180713239261818	3.93543460621362	8.30462753265038e-05	14215	23
15277	family.Clostridiaceae1.id.1869	11	88224725	rs28735474	C	T	-0.0680199907083856	0.0169583005374026	-3.97413803852216	7.06345909051782e-05	13589	23
15278	family.Clostridiaceae1.id.1869	1	155764808	rs3738591	C	G	-0.13786822478156	0.0368629411323457	-3.89267399923418	9.91453419588776e-05	5317	9
15279	family.Clostridiaceae1.id.1869	8	15245877	rs13254028	C	T	-0.0491713085041698	0.0122417297116553	-3.99457529594794	6.48103228359595e-05	14253	24
15280	family.Clostridiaceae1.id.1869	6	133690904	rs75253705	G	A	0.070634518138309	0.0180697201351112	3.94017302612179	8.14228606150708e-05	14215	23
15281	family.Clostridiaceae1.id.1869	22	33046732	rs5754185	C	G	0.0653180282945471	0.0160809597224987	4.02199446181016	5.77074150944317e-05	14252	24
15282	family.Clostridiaceae1.id.1869	12	75991601	rs35499852	A	G	0.151537662969554	0.0383768220435851	3.89091609297056	9.98664652798814e-05	6639	11
15283	family.Clostridiaceae1.id.1869	22	25235828	rs67866325	A	T	0.0551325385814831	0.0141030275062862	3.93537187761528	8.30679703314666e-05	14230	24
15284	family.Clostridiaceae1.id.1869	10	10488369	rs2243728	C	T	-0.0481750470586887	0.0120567953673609	-3.98481520984483	6.75326586107785e-05	14242	24
15285	family.Clostridiaceae1.id.1869	6	133690789	rs80152878	A	T	0.0705550276348355	0.0180697612081069	3.93702507348036	8.24979899516542e-05	14215	23
15286	family.Clostridiaceae1.id.1869	11	88224227	rs55826478	G	A	-0.0680487073429152	0.0169582340836239	-3.97573516745384	7.01621711609128e-05	13589	23
15287	family.Clostridiaceae1.id.1869	11	88255084	rs16914137	C	T	-0.0700623339278364	0.0171390510728668	-3.98250331877557	6.81931722569098e-05	13588	23
15288	family.Clostridiaceae1.id.1869	19	50121022	rs10406006	C	T	-0.0510012402072944	0.0128777636275865	-3.95318630865019	7.71173439542657e-05	14247	24
15289	family.Clostridiaceae1.id.1869	11	88225271	rs12287174	G	A	-0.0678738609505939	0.0169541876100468	-3.96504202998548	7.33830157830542e-05	13589	23
15290	family.Clostridiaceae1.id.1869	17	2634743	rs56239459	T	C	-0.0784064613521198	0.0203900525157487	-4.0403368461752	5.33744854668725e-05	13087	21
15291	family.Clostridiaceae1.id.1869	11	88220309	rs61903504	G	A	-0.0681987210122398	0.0170478472201712	-3.94316943482416	8.04118021246745e-05	13589	23
15292	family.Clostridiaceae1.id.1869	2	71969584	rs6714267	G	A	-0.0758433977499739	0.0185756407213962	-3.95265414633551	7.72891083047408e-05	14245	24
15293	family.Clostridiaceae1.id.1869	14	27448204	rs7150228	A	G	0.0532925558042983	0.0135625449549033	3.93287017971484	8.39375748292229e-05	13751	22
15294	family.Clostridiaceae1.id.1869	11	88225745	rs4002790	G	A	-0.0675899201077444	0.0169378566483179	-3.95683603800789	7.59490221325987e-05	13589	23
15295	family.Clostridiaceae1.id.1869	22	33048338	rs5754189	T	C	0.0638470766202845	0.015845561685597	4.02387392470223	5.72485722709925e-05	14250	24
15296	family.Clostridiaceae1.id.1869	22	47181552	rs5767357	G	A	-0.0489947882173789	0.0118962007526701	-4.11927419062755	3.80067674388665e-05	14250	24
15297	family.Clostridiaceae1.id.1869	22	32825104	rs7285033	A	G	-0.0467334662020248	0.0119434652336475	-3.91345441601224	9.09850826030987e-05	14246	24
15298	family.Clostridiaceae1.id.1869	4	27100144	rs741130	G	A	-0.0514117848571501	0.0126976606679597	-4.00646285039862	6.16348141017647e-05	14253	24
15299	family.Clostridiaceae1.id.1869	12	3757548	rs887304	C	T	0.0504993954234299	0.0131390569944193	3.98525778052102	6.74069072933223e-05	14253	24
15300	family.Clostridiaceae1.id.1869	10	10488805	rs2243711	C	G	-0.0480072400125366	0.0120347160493645	-3.97763895840101	6.96029480168031e-05	14249	24
15301	family.Clostridiaceae1.id.1869	12	108964102	rs741543	C	T	-0.0766313437322418	0.0205089918240909	-3.91214703321527	9.14791849833062e-05	13780	23
15302	family.Clostridiaceae1.id.1869	6	96860130	rs2472880	A	G	-0.0611288437754018	0.0155696151487839	-3.94645834987729	7.93157114625916e-05	14253	24
15303	family.Clostridiaceae1.id.1869	4	175628573	rs60210770	A	G	0.065443050807527	0.0167820018044185	3.92109822676447	8.81463200733461e-05	14247	24
15304	family.Clostridiaceae1.id.1869	12	108964420	rs2374999	G	C	-0.0766673676583814	0.0205093676588187	-3.91032415805675	9.21723404097436e-05	13780	23
15305	family.Clostridiaceae1.id.1869	11	88227413	rs3850940	G	A	-0.0674041055942685	0.016936712333076	-3.94543247732173	7.96560772092409e-05	13589	23
15306	family.Clostridiaceae1.id.1869	3	24106647	rs2089848	A	G	0.0671067923465056	0.0171821240235646	3.93405500263353	8.35246566742054e-05	13589	23
15307	family.Clostridiaceae1.id.1869	6	96868735	rs926276	T	C	-0.0596754948284714	0.0152385119633145	-3.94274043657786	8.05558246994312e-05	14253	24
15308	family.Clostridiaceae1.id.1869	4	175632790	rs111442413	T	C	0.0657111986559127	0.0167772272753941	3.91511459899691	9.03612780674037e-05	14252	24
15309	family.Clostridiaceae1.id.1869	7	21289221	rs12700267	C	T	0.0488590250999027	0.0123889290006328	3.94164280803288	8.09254295731507e-05	14253	24
15310	family.Clostridiaceae1.id.1869	6	133675885	rs74744231	G	A	0.0705234109969252	0.0180257179563308	3.90309254407171	9.49713683129467e-05	14215	23
15311	family.Clostridiaceae1.id.1869	10	10489220	rs2256344	G	A	-0.0481680008286006	0.0119752606359893	-4.01327750570617	5.9881444949828e-05	14246	24
15312	family.Clostridiaceae1.id.1869	1	103020824	rs7539441	A	G	0.0520879671805947	0.0130311055749591	3.98652313618407	6.70485924449114e-05	14253	24
15313	family.Clostridiaceae1.id.1869	2	45043941	rs13430699	C	T	0.0476938983853903	0.0120837419641826	3.9525505949878	7.73225732601929e-05	13789	23
15314	family.Clostridiaceae1.id.1869	22	33048925	rs1012366	C	A	0.0635910141393575	0.0158512913370001	3.99899846891288	6.36110915634559e-05	14250	24
15315	family.Clostridiaceae1.id.1869	4	27098963	rs7696691	C	A	-0.0508155136856487	0.0126724484685142	-3.95853737779949	7.54101410135583e-05	14252	24
15316	family.Clostridiaceae1.id.1869	6	133679686	rs74298544	C	T	0.0719671002739838	0.0182566217472127	3.92218124557369	8.7750941731677e-05	14215	23
15317	family.Clostridiaceae1.id.1869	11	88230274	rs12294428	A	G	-0.0684812388154104	0.0170663475673587	-3.91514391366005	9.03502996288332e-05	13588	23
15318	family.Clostridiaceae1.id.1869	4	175634746	rs1905954	A	C	0.0674481500494227	0.0169037113035388	3.89134138128326	9.96915520660054e-05	14252	24
15319	family.Clostridiaceae1.id.1869	15	50699689	rs66602670	G	A	0.0510310794362836	0.0132197291689377	3.94966523407557	7.82605708592259e-05	13789	23
15320	family.Clostridiaceae1.id.1869	19	57901422	rs75599624	G	T	-0.0592028191565808	0.0149065532946479	-3.93179082760535	8.43154142433054e-05	14238	24
15321	family.Clostridiaceae1.id.1869	11	124600758	rs2155109	A	G	0.0536230749459238	0.013580524199936	3.94105890870241	8.11226987995203e-05	14253	24
15322	family.Clostridiaceae1.id.1869	2	8444494	rs391934	C	T	0.0467442510045896	0.0119302003178939	3.90513546659122	9.41726167288384e-05	14252	24
15323	family.Clostridiaceae1.id.1869	1	9062952	rs17389948	C	T	-0.053722727071617	0.0135780623219347	-3.93549945542873	8.30238525251e-05	14215	23
15324	family.Clostridiaceae1.id.1869	22	47184121	rs2337122	G	C	-0.0488924280660226	0.011882271137912	-4.11324023586948	3.90144004559897e-05	14249	24
15325	family.Clostridiaceae1.id.1869	3	24126325	rs949715	C	A	0.0659777675964723	0.0167636113157499	3.94209407200581	8.07732816654638e-05	14253	24
15326	family.Clostridiaceae1.id.1869	11	88224257	rs60115104	G	A	-0.0660573365027746	0.0168328307207628	-3.91032848948524	9.21706875031015e-05	13589	23
15327	family.Clostridiaceae1.id.1869	6	96861216	rs2499804	C	T	-0.060337379752874	0.0155678924042331	-3.90489895548176	9.42647632039375e-05	14253	24
15328	family.Clostridiaceae1.id.1869	4	27100529	rs759113	G	T	-0.0509178813843049	0.0127120818630954	-3.95456680238412	7.66734473453338e-05	14253	24
15329	family.Clostridiaceae1.id.1869	11	88216675	rs61903500	G	A	-0.0663765814182034	0.016846910836287	-3.90351819305306	9.48044202685124e-05	13589	23
15330	family.Clostridiaceae1.id.1869	22	33050136	rs717168	G	A	0.0630596961439272	0.0158476733239853	3.95985170165074	7.49963206762686e-05	14250	24
15331	family.Clostridiaceae1.id.1869	18	22518078	rs16941112	A	C	0.0763107701589014	0.0200262062313567	3.90490878854322	9.42609304747607e-05	13585	23
15332	family.Clostridiaceae1.id.1869	22	47184783	rs6520053	G	A	-0.0485470895168443	0.011882435538077	-4.08504267506572	4.40687164598188e-05	14249	24
15333	family.Clostridiaceae1.id.1869	22	33047706	rs5749480	A	G	0.0647920621588282	0.0165723012996013	3.90605593012095	9.38148064388063e-05	14253	24
15334	family.Clostridiaceae1.id.1869	22	33047011	rs3788470	T	G	0.0648318560196588	0.0165713990415208	3.89915901673447	9.65273683979982e-05	14253	24
15335	family.Clostridiaceae1.id.1869	8	96025939	rs59675487	G	A	0.0493605740518712	0.0123784318484234	3.9522610771668	7.74162101927121e-05	14244	24
15336	family.Clostridiaceae1.id.1869	22	35172923	rs62240853	G	A	-0.084679205117879	0.0209513230654822	-3.95600023447584	7.6215085816799e-05	13016	21
15337	family.Clostridiaceae1.id.1869	8	15247470	rs6530862	A	G	-0.0480001114299808	0.0122414106856475	-3.90005219640464	9.61719519431322e-05	14253	24
15338	family.Clostridiaceae1.id.1869	8	15247332	rs7821339	G	C	-0.0480914452633121	0.0122414951897863	-3.90741164846238	9.32901375883637e-05	14250	24
15339	family.Clostridiaceae1.id.1869	10	10489033	rs2243696	C	T	-0.0470944995082212	0.0120347983159118	-3.90195001250856	9.54208658098738e-05	14249	24
15340	family.Clostridiaceae1.id.1869	10	10489373	rs2494993	C	T	-0.0472157545475763	0.0119591393928996	-3.93662378958544	8.26360018450489e-05	14249	24
15341	family.Clostridiaceae1.id.1869	8	15247490	rs6530863	A	G	-0.0479140180005857	0.0122413956342014	-3.89301136556997	9.90075119221382e-05	14253	24
15342	family.Clostridiaceae1.id.1869	19	4742833	rs1860937	T	G	-0.0482853272001587	0.0121602998900555	-4.00207356652309	6.27897676667478e-05	13751	22
15343	family.Clostridiaceae1.id.1869	4	27109467	rs4353895	G	A	-0.0504395318885434	0.0127107449524874	-3.91818963369339	8.92165079332843e-05	14252	24
15344	family.Clostridiaceae1.id.1869	22	33050315	rs717169	G	C	0.06258868624304	0.0158713170452584	3.91263851013245	9.12931433572181e-05	14250	24
15345	family.Clostridiaceae1.id.1869	9	16105948	rs11793108	G	A	0.0492965291039851	0.0124983460672475	3.92462983239762	8.68632022345614e-05	13789	23
15346	family.Clostridiaceae1.id.1869	1	101828660	rs61782492	G	A	-0.0486550016394198	0.0123963898639526	-3.93919351381796	8.17559687516211e-05	14251	24
15347	family.Clostridiaceae1.id.1869	11	98735575	rs10892356	C	G	0.0488601513890127	0.0119959169462804	4.07510763411861	4.59930691392147e-05	14253	24
15348	family.Clostridiaceae1.id.1869	1	101795029	rs4908127	C	T	-0.0479664881935864	0.0121709899207476	-3.94489066318216	7.98363979617534e-05	14253	24
15349	family.Clostridiaceae1.id.1869	1	101834080	rs7541383	G	T	-0.0486686292894035	0.0124216664546705	-3.93977966744964	8.15564778238175e-05	14252	24
15350	family.Clostridiaceae1.id.1869	10	10490284	rs1853624	T	C	-0.0468878582938017	0.0119597819114629	-3.90965749319397	9.24270789094752e-05	14249	24
15351	family.Clostridiaceae1.id.1869	22	33069689	rs2740982	C	T	0.0671688911591823	0.0166905885898786	3.9370594100726	8.24861908342208e-05	14253	24
15352	family.Clostridiaceae1.id.1869	1	101791639	rs4908125	C	T	-0.0478279213051038	0.0121751210811422	-3.92237762396587	8.76794294406349e-05	14250	24
15353	family.Clostridiaceae1.id.1869	11	103180445	rs17396421	C	T	0.0597286775020601	0.0150074616774466	3.94006803209515	8.14585050310625e-05	13751	22
15354	family.Clostridiaceae1.id.1869	2	45042089	rs13426210	C	G	0.0469975353184479	0.0120636368014515	3.89804350175331	9.69729989353109e-05	13789	23
15355	family.Clostridiaceae1.id.1869	15	50883038	rs79071873	A	G	-0.120033909412144	0.027810661498491	-3.95286851659671	7.72198732299702e-05	6721	12
15356	family.Clostridiaceae1.id.1869	4	27109464	rs4353894	T	A	-0.0501597089419113	0.0127106762174344	-3.89678907981991	9.74764407377587e-05	14252	24
15357	family.Clostridiaceae1.id.1869	13	40832137	rs73185575	T	C	0.116714953915622	0.0296544198365432	3.89140163296512	9.96667950651507e-05	10333	15
15358	family.Clostridiaceae1.id.1869	22	47179959	rs4823573	G	T	-0.0471916367310038	0.0119021090039318	-3.96342494480443	7.38820988231883e-05	14235	24
15359	family.Clostridiaceae1.id.1869	22	47185604	rs801604	A	G	-0.0471188153462899	0.011901160039956	-3.96024382593716	7.48732752358597e-05	14248	24
15360	family.Clostridiaceae1.id.1869	13	40838761	rs73185587	T	A	0.116101512755015	0.0296421660518812	3.89774797856165	9.70913808181241e-05	10333	15
15361	family.Clostridiaceae1.id.1869	2	149175368	rs80091741	A	G	-0.0781670145388908	0.020329954704779	-3.90952107478838	9.24792874674497e-05	13680	22
15362	family.Clostridiaceae1.id.1869	11	98729604	rs35174490	G	T	0.0468000117779965	0.0119957581146657	3.90541271659602	9.40647063831046e-05	14250	24
15363	family.Clostridiaceae1.id.1869	22	47177236	rs809032	C	T	-0.0467672758946763	0.0119001096503317	-3.93315636058115	8.38376626797345e-05	14249	24
15364	family.Clostridiaceae1.id.1869	22	47175316	rs801620	C	T	-0.0467413919360605	0.0119005576551182	-3.92955602390648	8.51028476593925e-05	14249	24
15365	family.Clostridiaceae1.id.1869	11	98776355	rs1487109	T	C	0.0479373995330071	0.0120609149104336	3.99859785625424	6.37188363858699e-05	14252	24
15366	family.Clostridiaceae1.id.1869	11	98771542	rs4753926	C	T	0.0474051179715561	0.0120439149011846	3.9531902622406	7.7116069218077e-05	14249	24
15367	family.Clostridiaceae1.id.1869	11	98771692	rs4754560	T	C	0.047367840643474	0.0120440687194711	3.95016589215808	7.8097045022764e-05	14249	24
15368	family.Clostridiaceae1.id.1869	11	98769241	rs7942919	T	A	0.0467686545373981	0.0120166548225064	3.90717660115897	9.33809028884831e-05	14253	24
15369	family.Clostridiaceae1.id.1869	11	98771236	rs4753922	C	T	0.0469500414462215	0.0120427320653982	3.91551632386827	9.02109403975977e-05	14248	24
