# Supplementary material for: The causal relationship between gut microbiota and type 2 diabetes: a two-sample Mendelian randomized study
Source: Front Public Health. 2023 Sep 22;11:1255059. doi: 10.3389/fpubh.2023.1255059 (PMC10556527; doi:10.3389/fpubh.2023.1255059)
Supplement: Supplementary file 2 [file Data_Sheet_1.zip › Additional documents 1/exposure family.Coriobacteriaceae.id.811.csv]

	bac	chr	bp	rsID	ref.allele	eff.allele	beta	SE	Z.weightedSumZ	P.weightedSumZ	N	Ncohorts
16053	family.Coriobacteriaceae.id.811	10	65799217	rs719099	G	A	0.0778401727113212	0.0155815104001575	5.01034811762853	5.43316638103526e-07	17687	24
16054	family.Coriobacteriaceae.id.811	10	65800878	rs2458655	C	A	0.0779399145884784	0.0157587204965432	4.94111367159416	7.76776030385563e-07	17689	24
16055	family.Coriobacteriaceae.id.811	10	65801279	rs7078773	C	T	0.076005994527245	0.0155861051171841	4.86946350528582	1.11901647232993e-06	17689	24
16056	family.Coriobacteriaceae.id.811	1	176571431	rs240104	C	T	-0.0603428968222628	0.0126849112455853	-4.80911141711604	1.51602693348498e-06	17577	23
16057	family.Coriobacteriaceae.id.811	10	65799626	rs56374305	C	G	0.100060740922198	0.020627920568795	4.86095958286839	1.16818104752262e-06	17688	24
16058	family.Coriobacteriaceae.id.811	10	1922731	rs11250875	C	T	0.0607499778487578	0.0130938873723768	4.57210690133103	4.82844478013454e-06	17690	24
16059	family.Coriobacteriaceae.id.811	10	65803263	rs10995776	C	T	0.0817132593464021	0.0174599195934627	4.71295406284634	2.44151251987481e-06	17691	24
16060	family.Coriobacteriaceae.id.811	17	37376685	rs34739816	T	G	0.0965016742150944	0.0207665821247664	4.61751750883418	3.88357923766615e-06	16593	20
16061	family.Coriobacteriaceae.id.811	5	125460084	rs76779974	G	C	0.0774888004984215	0.0171876980939008	4.53979460508991	5.63090534273239e-06	16419	21
16062	family.Coriobacteriaceae.id.811	5	459415	rs80046645	G	C	0.255839804928721	0.0561995318540738	4.57967931917644	4.65689381767736e-06	3204	5
16063	family.Coriobacteriaceae.id.811	19	55857777	rs45480394	G	T	-0.0504261680245036	0.0113306841516123	-4.42343301212132	9.71447622642473e-06	17413	22
16064	family.Coriobacteriaceae.id.811	12	11494021	rs1816223	G	A	-0.0586264743119709	0.0129005759557854	-4.57155665358306	4.84114361065701e-06	17688	24
16065	family.Coriobacteriaceae.id.811	10	5644995	rs7898585	C	T	0.0731500938539439	0.0164185602705048	4.55467311337982	5.24671020862153e-06	17691	24
16066	family.Coriobacteriaceae.id.811	20	62072077	rs67561917	G	A	-0.0714367226573346	0.015411343140006	-4.54895531616823	5.3912888184295e-06	17333	21
16067	family.Coriobacteriaceae.id.811	12	11497854	rs7977399	C	T	-0.0578302473412542	0.0129125753969508	-4.52397823238594	6.06879687563889e-06	17689	24
16068	family.Coriobacteriaceae.id.811	10	5644918	rs7912120	G	A	0.0723712518444185	0.0164093537910008	4.51796534856956	6.24366987523719e-06	17691	24
16069	family.Coriobacteriaceae.id.811	9	136512906	rs3025411	G	A	0.0926542851223394	0.0209467810563104	4.45809508841153	8.26912209868932e-06	15671	20
16070	family.Coriobacteriaceae.id.811	17	8121332	rs11656361	C	A	0.0773005865134887	0.0175529695959837	4.4646448527362	8.02016737284869e-06	16665	21
16071	family.Coriobacteriaceae.id.811	12	11495092	rs7303392	C	T	-0.0572152377383431	0.0128679459706286	-4.48425495603044	7.31691354746613e-06	17688	24
16072	family.Coriobacteriaceae.id.811	5	90471451	rs1397793	A	G	-0.0498854546377375	0.0112446353427544	-4.4221179464269	9.77380744950148e-06	17527	23
16073	family.Coriobacteriaceae.id.811	12	11480228	rs1834859	T	G	-0.0572545943428793	0.0130321870211789	-4.46605974781937	7.96733677199245e-06	17686	24
16074	family.Coriobacteriaceae.id.811	10	5644983	rs7896306	T	G	0.0716879465304023	0.0164208233907435	4.46993484257805	7.82434297216222e-06	17691	24
16075	family.Coriobacteriaceae.id.811	15	86433579	rs11073596	G	T	0.0510212277833983	0.0114339218857253	4.46135018009914	8.14448765518063e-06	17527	23
16076	family.Coriobacteriaceae.id.811	2	29803706	rs67075313	T	C	0.0638621284308563	0.0142438586660215	4.41239740641173	1.022322417259e-05	16822	22
16077	family.Coriobacteriaceae.id.811	3	11654412	rs2442778	A	G	-0.116408329290135	0.0258545134241831	-4.43925623835449	9.02702911267979e-06	13472	16
16078	family.Coriobacteriaceae.id.811	16	60566803	rs34867574	T	G	-0.0601568085113257	0.0138468857917617	-4.38383425196221	1.16608507517934e-05	17574	23
16079	family.Coriobacteriaceae.id.811	1	179629191	rs7540303	T	C	0.0483227457082237	0.0109061787050566	4.42550971309419	9.62148271808726e-06	17691	24
16080	family.Coriobacteriaceae.id.811	7	24464799	rs62448869	A	T	-0.0486059431300521	0.0108982422305061	-4.46861517378513	7.87276194915243e-06	17527	23
16081	family.Coriobacteriaceae.id.811	2	29803018	rs66772724	T	C	0.0633411907918172	0.0142532051767	4.39418322269541	1.11190009062103e-05	16824	22
16082	family.Coriobacteriaceae.id.811	7	105084680	rs13307134	T	C	0.0565686016300619	0.0126264741341919	4.47062017938642	7.79931024153346e-06	17527	23
16083	family.Coriobacteriaceae.id.811	2	12019982	rs6738247	G	A	0.083735847095596	0.0191921246993441	4.29173912024821	1.77279156603379e-05	16576	21
16084	family.Coriobacteriaceae.id.811	10	1223742	rs4880783	T	G	0.0565029761563013	0.0125055440391482	4.53011820766804	5.89506941557191e-06	17691	24
16085	family.Coriobacteriaceae.id.811	1	179625501	rs12564117	T	C	0.0479080311875824	0.0109037490886058	4.38809378945196	1.14348465976257e-05	17691	24
16086	family.Coriobacteriaceae.id.811	4	88556734	rs59169242	G	A	-0.0501917239386002	0.0117627477832062	-4.32869179321057	1.4999767330012e-05	17690	24
16087	family.Coriobacteriaceae.id.811	12	11523565	rs7970753	A	G	-0.0548709224090646	0.0126788150893866	-4.35943818424898	1.30396780504873e-05	17527	23
16088	family.Coriobacteriaceae.id.811	8	1985345	rs6558587	G	C	0.066148718716064	0.0152038142010744	4.32420787616797	1.53080900314832e-05	17689	24
16089	family.Coriobacteriaceae.id.811	9	73437824	rs7038646	G	A	-0.0485936177440623	0.0110852169517177	-4.3742846566484	1.21831319806486e-05	17691	24
16090	family.Coriobacteriaceae.id.811	19	52895166	rs12974142	A	G	0.0789796079588601	0.0177204792375076	4.45187629115305	8.51232044442772e-06	17413	22
16091	family.Coriobacteriaceae.id.811	14	39660509	rs8010111	A	G	-0.103376879559495	0.0229286313492612	-4.49686613945209	6.89623744677559e-06	15996	21
16092	family.Coriobacteriaceae.id.811	12	104449850	rs113488552	T	A	-0.120334695976015	0.027959441958742	-4.36512108081021	1.27052362981643e-05	11826	14
16093	family.Coriobacteriaceae.id.811	7	24465024	rs62448871	A	C	-0.0476026995449714	0.010850002704337	-4.40161935981311	1.07445932890267e-05	17683	24
16094	family.Coriobacteriaceae.id.811	7	24471610	rs60426889	G	T	-0.0504218329458421	0.0113799359741845	-4.44755747527322	8.68522243552833e-06	17689	24
16095	family.Coriobacteriaceae.id.811	3	11656949	rs2616560	T	C	-0.114531662631043	0.025861529456366	-4.3632556348851	1.28141060180528e-05	13471	16
16096	family.Coriobacteriaceae.id.811	12	11490070	rs4390430	G	A	-0.0556784714980061	0.0128809667286567	-4.36153546061452	1.29152858630197e-05	17688	24
16097	family.Coriobacteriaceae.id.811	2	29804219	rs56131706	A	G	0.0628326245739828	0.0142457710584171	4.33162994977014	1.48009549894204e-05	16821	22
16098	family.Coriobacteriaceae.id.811	5	12411023	rs115112274	T	C	0.106854918679863	0.0249693550720993	4.27192036597038	1.93796788114009e-05	14165	18
16099	family.Coriobacteriaceae.id.811	2	29698902	rs11689294	C	G	0.0523815298513623	0.0121696216972168	4.23792710355295	2.25592985880359e-05	17691	24
16100	family.Coriobacteriaceae.id.811	7	24464911	rs62448870	A	G	-0.0481037716933251	0.0108948664458896	-4.42821469500697	9.50162976338508e-06	17527	23
16101	family.Coriobacteriaceae.id.811	12	11522616	rs7966710	A	G	-0.0544893964502555	0.012675911694183	-4.32704127992834	1.51125647152588e-05	17527	23
16102	family.Coriobacteriaceae.id.811	1	179624217	rs6672701	C	A	0.0474477426578289	0.0109073347102526	4.34250501374446	1.4086726976645e-05	17688	24
16103	family.Coriobacteriaceae.id.811	20	62072308	rs66486741	G	A	-0.0685763946579364	0.0153240529015136	-4.35308070174311	1.34237706925089e-05	17333	21
16104	family.Coriobacteriaceae.id.811	4	88604887	rs11933467	T	C	-0.0498695909396832	0.0117350641557541	-4.29444045437958	1.75134477086491e-05	17690	24
16105	family.Coriobacteriaceae.id.811	16	60568995	rs12932124	C	A	-0.0593868815158405	0.0138455693866092	-4.30036327468786	1.70518350754385e-05	17574	23
16106	family.Coriobacteriaceae.id.811	7	24465136	rs62448872	G	A	-0.0495105609908591	0.0112325767184238	-4.3902418233227	1.13224674225159e-05	17687	24
16107	family.Coriobacteriaceae.id.811	3	11654007	rs11128558	T	A	-0.113950751833619	0.025870262082114	-4.33597525751045	1.4511526783246e-05	13472	16
16108	family.Coriobacteriaceae.id.811	9	121284461	rs10984076	A	G	-0.0844598223518015	0.0201893587326459	-4.23951376002473	2.24004463436122e-05	17690	24
16109	family.Coriobacteriaceae.id.811	12	11507074	rs10459058	C	A	-0.055348887679072	0.0129699941149648	-4.31835772243432	1.57194504793008e-05	17527	23
16110	family.Coriobacteriaceae.id.811	3	11657848	rs2616559	G	A	-0.113727523084088	0.0258617357569695	-4.32936680068216	1.49538684509226e-05	13471	16
16111	family.Coriobacteriaceae.id.811	9	78773432	rs928356	T	A	0.0460021232943356	0.0106602515702071	4.30860041854309	1.64290880110622e-05	17690	24
16112	family.Coriobacteriaceae.id.811	8	1983884	rs2293885	C	T	0.0662843321965169	0.0153586457152539	4.26704377945311	1.98080299099096e-05	17689	24
16113	family.Coriobacteriaceae.id.811	10	65804744	rs2671521	T	G	0.0684216215638487	0.0156130199585983	4.35289372355074	1.34352289094274e-05	17690	24
16114	family.Coriobacteriaceae.id.811	9	137278394	rs76918824	T	A	0.0957264906882197	0.0220706752108902	4.3387985348971	1.43263777693e-05	15342	18
16115	family.Coriobacteriaceae.id.811	9	73435315	rs537414	A	G	-0.0476909563404115	0.0110831541758388	-4.29483698427681	1.74821747239273e-05	17691	24
16116	family.Coriobacteriaceae.id.811	5	16924278	rs10068690	C	G	-0.0477447888109764	0.0109397526412284	-4.32059821817067	1.55606775469787e-05	17690	24
16117	family.Coriobacteriaceae.id.811	8	1986232	rs55702283	G	A	0.0655324854888712	0.0152791020079117	4.25447101765322	2.09543797178582e-05	17689	24
16118	family.Coriobacteriaceae.id.811	9	78773439	rs928355	C	T	0.0457887151946725	0.0106609732971618	4.28819207808681	1.80133294355124e-05	17690	24
16119	family.Coriobacteriaceae.id.811	17	70213726	rs12452594	T	C	-0.059044833395806	0.0139777824340825	-4.27738720533942	1.89099719231345e-05	17684	24
16120	family.Coriobacteriaceae.id.811	12	11514625	rs10743948	C	T	-0.0529433860091564	0.0125079685660672	-4.27878041190974	1.87920139922084e-05	17527	23
16121	family.Coriobacteriaceae.id.811	12	11541910	rs7489336	A	G	-0.0526465179310319	0.0125183617940873	-4.27113028700246	1.9448473942075e-05	17527	23
16122	family.Coriobacteriaceae.id.811	7	152916698	rs1124152	C	T	0.0498307161638085	0.0117956366504822	4.23047909383159	2.33194116877092e-05	17527	23
16123	family.Coriobacteriaceae.id.811	16	60563247	rs34449411	C	T	-0.0581000190998352	0.0138748579213619	-4.2344773594144	2.29083862253488e-05	17574	23
16124	family.Coriobacteriaceae.id.811	10	5646586	rs7097206	G	A	0.0694227630978323	0.016501188097328	4.30664074097773	1.65752483801225e-05	17690	24
16125	family.Coriobacteriaceae.id.811	9	136410371	rs117882621	C	G	0.0875146453308403	0.0214022893634596	4.22337766753567	2.40668027284062e-05	15362	20
16126	family.Coriobacteriaceae.id.811	12	11519428	rs2900149	A	G	-0.0534716528204813	0.0126662494597805	-4.25778117245783	2.06465898485988e-05	17527	23
16127	family.Coriobacteriaceae.id.811	12	11542123	rs10743952	C	G	-0.0525064116797253	0.0125177279971926	-4.25708983881206	2.07105147051473e-05	17527	23
16128	family.Coriobacteriaceae.id.811	10	65808931	rs2893945	G	C	0.0748108805153362	0.0176238089144527	4.27005549980845	1.95424331647981e-05	17691	24
16129	family.Coriobacteriaceae.id.811	5	16928949	rs73066810	A	G	-0.0473286437915604	0.010933853019822	-4.28245021822287	1.84846495740203e-05	17690	24
16130	family.Coriobacteriaceae.id.811	16	60572183	rs12919638	G	A	-0.0587551395484764	0.0138475652101286	-4.23277327167469	2.30827178744434e-05	17574	23
16131	family.Coriobacteriaceae.id.811	9	73434921	rs561022	G	A	-0.0471297241382654	0.0110832118999689	-4.24312035211602	2.2043313960084e-05	17691	24
16132	family.Coriobacteriaceae.id.811	3	11652842	rs6804878	C	T	-0.112255651356845	0.0258631308362956	-4.26786718112085	1.97350765443404e-05	13472	16
16133	family.Coriobacteriaceae.id.811	7	24471711	rs62448887	A	C	-0.0468404827548648	0.0108875289329005	-4.32280179521229	1.54060128890626e-05	17686	24
16134	family.Coriobacteriaceae.id.811	17	1140528	rs9674940	G	A	0.0825771934587595	0.0197091137562475	4.17511392965977	2.97836959298534e-05	16408	20
16135	family.Coriobacteriaceae.id.811	16	60518017	rs62050777	G	C	-0.0519515135481939	0.0124833101093593	-4.23533066415063	2.28215629112151e-05	17574	23
16136	family.Coriobacteriaceae.id.811	12	27232119	rs841586	G	T	0.10595604145816	0.0255301256305105	4.18115198177329	2.90035912085205e-05	13432	18
16137	family.Coriobacteriaceae.id.811	1	159822219	rs2494498	C	T	0.0486650438169204	0.0116170343916815	4.20321759641373	2.63147401461534e-05	17527	23
16138	family.Coriobacteriaceae.id.811	12	11489821	rs2162647	G	C	-0.0544335106348394	0.0128805212005813	-4.2661396873541	1.98884282264267e-05	17688	24
16139	family.Coriobacteriaceae.id.811	7	83185442	rs215262	T	C	-0.0471584009796472	0.0112073345009029	-4.23545121213948	2.28093224903789e-05	17690	24
16140	family.Coriobacteriaceae.id.811	17	37377258	rs34325637	G	C	0.0907175234953194	0.0208754725014289	4.28213138144782	1.85111625970534e-05	16593	20
16141	family.Coriobacteriaceae.id.811	21	29308463	rs58357080	G	T	0.0530196410272693	0.0122055796089817	4.32887037032665	1.49876114664177e-05	17527	23
16142	family.Coriobacteriaceae.id.811	11	134570518	rs12280702	C	T	-0.106507673804909	0.0247302214664151	-4.32997838242763	1.49123980287535e-05	14579	19
16143	family.Coriobacteriaceae.id.811	9	137394085	rs3132331	A	C	-0.0450579455827855	0.0107072854073916	-4.19498634257678	2.72888030034306e-05	17527	23
16144	family.Coriobacteriaceae.id.811	15	99730813	rs12915090	A	C	0.046344969135792	0.0110581164127223	4.20004659160885	2.66860060644651e-05	17689	24
16145	family.Coriobacteriaceae.id.811	5	16932961	rs31458	T	C	-0.0469091948708634	0.0109431439480443	-4.24229974256983	2.21240930015072e-05	17691	24
16146	family.Coriobacteriaceae.id.811	5	14195388	rs72742586	A	G	0.087944988977844	0.0199417317929545	4.4117386998937	1.02543821434315e-05	15161	19
16147	family.Coriobacteriaceae.id.811	12	11543002	rs10743954	G	A	-0.0519367944779289	0.01251615392613	-4.21234810025779	2.52729666115575e-05	17527	23
16148	family.Coriobacteriaceae.id.811	12	27347396	rs71452034	C	T	0.106156231242831	0.0255249679435494	4.17947769909612	2.92179368519249e-05	13434	18
16149	family.Coriobacteriaceae.id.811	4	88556271	rs62315988	T	C	-0.0484885486807312	0.0118366573272144	-4.17086745278714	3.03442330972301e-05	17690	24
16150	family.Coriobacteriaceae.id.811	21	38352125	rs6517397	A	G	0.045022676532	0.010720122453721	4.20215322868046	2.64388067561297e-05	17689	24
16151	family.Coriobacteriaceae.id.811	12	11489868	rs2162648	G	A	-0.0541504611209505	0.0128811294725437	-4.24348610957736	2.20074000996144e-05	17688	24
16152	family.Coriobacteriaceae.id.811	2	148716710	rs13016512	T	G	-0.0528104753413279	0.0123006718866171	-4.27281122643877	1.93023862622163e-05	17413	22
16153	family.Coriobacteriaceae.id.811	9	124642624	rs7033043	T	C	0.0452724053886427	0.0108233757201441	4.17909910031708	2.92666142722666e-05	17691	24
16154	family.Coriobacteriaceae.id.811	16	60564407	rs35246297	T	C	-0.0576254669989691	0.0138765679864732	-4.16763294589137	3.07779010792315e-05	17574	23
16155	family.Coriobacteriaceae.id.811	3	11657957	rs2616558	G	A	-0.111236487701821	0.0258562997943493	-4.22731453334515	2.3649696813648e-05	13471	16
16156	family.Coriobacteriaceae.id.811	7	24481675	rs17327237	T	G	-0.0496069889893151	0.0113323130598527	-4.26883619341514	1.96495498248034e-05	17686	24
16157	family.Coriobacteriaceae.id.811	7	24471286	rs11973625	C	T	-0.04847984748054	0.0113345132160815	-4.28032548779642	1.86620175309465e-05	17689	24
16158	family.Coriobacteriaceae.id.811	5	16932148	rs31457	G	A	-0.0466374508857818	0.0109421341374376	-4.20855050767484	2.57014084182015e-05	17691	24
16159	family.Coriobacteriaceae.id.811	7	83184953	rs215261	A	C	-0.0467625054476215	0.0112090178975825	-4.20028687441134	2.6657699881866e-05	17689	24
16160	family.Coriobacteriaceae.id.811	16	60531161	rs62050780	A	G	-0.0595850076805058	0.0144349593913105	-4.15831727368738	3.20600535163333e-05	16828	22
16161	family.Coriobacteriaceae.id.811	3	11650480	rs6442269	G	A	-0.11063520005304	0.0258414480691412	-4.2090779154751	2.56414962485806e-05	13472	16
16162	family.Coriobacteriaceae.id.811	16	60510836	rs36067839	G	C	-0.0520251607905112	0.0125575711195987	-4.17544745242423	2.97400901066869e-05	17577	23
16163	family.Coriobacteriaceae.id.811	5	16931377	rs31456	T	C	-0.0464719311215524	0.0109416174510159	-4.19859700091233	2.68573803768916e-05	17691	24
16164	family.Coriobacteriaceae.id.811	12	27216878	rs11613685	C	T	0.104920523485663	0.0255671498233947	4.12109812737667	3.77070765294974e-05	13430	18
16165	family.Coriobacteriaceae.id.811	5	16933477	rs31461	G	A	-0.0462283186968163	0.0109410184558836	-4.17951223289272	2.92135005847429e-05	17691	24
16166	family.Coriobacteriaceae.id.811	4	135854048	rs72715054	C	T	0.0699485824030397	0.0161626987097807	4.25215916530437	2.11719294468485e-05	16665	21
16167	family.Coriobacteriaceae.id.811	15	101140674	rs28465970	G	A	0.0499794105090809	0.0116076283627054	4.24767531441965	2.16000126064592e-05	17691	24
16168	family.Coriobacteriaceae.id.811	12	27353680	rs12815732	A	G	0.104916093303989	0.0254822627803097	4.13417053719221	3.56238885313042e-05	13434	18
16169	family.Coriobacteriaceae.id.811	9	122524437	rs10513350	T	C	0.0859411510835718	0.0199585297827917	4.1919745863894	2.76536979995043e-05	16433	22
16170	family.Coriobacteriaceae.id.811	10	109500597	rs72827092	T	G	-0.0458169495269672	0.0110086644381246	-4.22918687005749	2.34537473275455e-05	17527	23
16171	family.Coriobacteriaceae.id.811	7	105080847	rs4332070	C	T	0.0609291892915066	0.0146740734833159	4.20847864372339	2.57095822779871e-05	17527	23
16172	family.Coriobacteriaceae.id.811	16	60582514	rs17822077	A	G	-0.0545922473091378	0.0134159008803575	-4.10650449816093	4.0169164310098e-05	17577	23
16173	family.Coriobacteriaceae.id.811	15	86388970	rs2344856	A	C	0.053727098860845	0.0126871379949191	4.24109713460403	2.22429843348505e-05	17690	24
16174	family.Coriobacteriaceae.id.811	4	129468983	rs6846786	T	A	0.0573353312681213	0.013297223574517	4.19990091703989	2.67031809698056e-05	17527	23
16175	family.Coriobacteriaceae.id.811	9	121314051	rs4129465	A	G	-0.0801625321991265	0.0203408337363527	-4.02037996644357	5.81043490820036e-05	17691	24
16176	family.Coriobacteriaceae.id.811	6	163762136	rs17472584	C	T	-0.0720177079701132	0.0178923077253541	-4.07195210873131	4.66207663336201e-05	16824	22
16177	family.Coriobacteriaceae.id.811	1	199511002	rs72735450	C	A	0.0645600275605955	0.0155251809919545	4.12501079114137	3.7071737484359e-05	16665	21
16178	family.Coriobacteriaceae.id.811	12	11487667	rs10845337	C	T	-0.0534778484628984	0.0128814848176149	-4.19523607228822	2.72587529593809e-05	17691	24
16179	family.Coriobacteriaceae.id.811	5	16933521	rs31462	C	T	-0.0460269447536386	0.010941267341318	-4.16024322553301	3.17908854576814e-05	17691	24
16180	family.Coriobacteriaceae.id.811	14	71660289	rs740039	C	T	0.0628342193753936	0.0154161421855842	4.18314315172791	2.87506226573489e-05	17691	24
16181	family.Coriobacteriaceae.id.811	17	37382246	rs74767487	G	A	0.0879693007986636	0.0204556335561125	4.22269652795898	2.41396751549583e-05	16593	20
16182	family.Coriobacteriaceae.id.811	12	27332584	rs34444154	C	T	0.104968087244215	0.0255827046591717	4.12454428354222	3.71469519455185e-05	13433	18
16183	family.Coriobacteriaceae.id.811	7	83182386	rs215255	A	C	-0.0462287237198903	0.0112005435062691	-4.15707375265235	3.22349949345193e-05	17689	24
16184	family.Coriobacteriaceae.id.811	4	92013143	rs62312175	G	A	0.0611903033549164	0.0145997978776687	4.21727551346462	2.47271783903417e-05	17690	24
16185	family.Coriobacteriaceae.id.811	12	56478607	rs12817471	G	A	0.0840622040691106	0.0203722197790184	4.10423149426683	4.05661108788724e-05	16943	23
16186	family.Coriobacteriaceae.id.811	16	60531377	rs35845606	C	T	-0.058967585994776	0.0144349478022814	-4.11719823679079	3.83506183080789e-05	16828	22
16187	family.Coriobacteriaceae.id.811	1	199502719	rs149886534	C	A	0.0648150687545378	0.0155693002296503	4.10829651781477	3.98588160320441e-05	16665	21
16188	family.Coriobacteriaceae.id.811	16	60520883	rs34593521	A	G	-0.0593471111638595	0.0144415688409016	-4.1339279559914	3.56615304723541e-05	16826	22
16189	family.Coriobacteriaceae.id.811	3	11659465	rs2574724	T	C	-0.106314311565525	0.0253460135014926	-4.12373824713152	3.72772497569393e-05	13674	17
16190	family.Coriobacteriaceae.id.811	9	121312632	rs7848936	G	A	-0.0791827286908838	0.0203292318974098	-3.97639322645486	6.99683927026314e-05	17691	24
16191	family.Coriobacteriaceae.id.811	1	199514009	rs72735452	C	T	0.0643037010173161	0.0155357195526841	4.10892592778967	3.97503535927774e-05	16665	21
16192	family.Coriobacteriaceae.id.811	10	25372340	rs2087781	T	A	0.0478559185231025	0.0113449592116788	4.22567139717424	2.38229417525093e-05	17684	24
16193	family.Coriobacteriaceae.id.811	12	56471334	rs35666826	C	T	0.084065069397238	0.0204463544030121	4.07992715885505	4.50498151480562e-05	16829	22
16194	family.Coriobacteriaceae.id.811	17	37383069	rs8080963	C	G	0.087826410446133	0.0205440301087002	4.18254637395106	2.88262194477405e-05	16665	21
16195	family.Coriobacteriaceae.id.811	5	628942	rs77112499	A	G	-0.0507885126536479	0.0126590602346316	-4.07507425063675	4.5999667637267e-05	17413	22
16196	family.Coriobacteriaceae.id.811	4	166015524	rs11100596	G	C	-0.0442367659168063	0.0107390434249726	-4.10623259843883	4.02164527552699e-05	17527	23
16197	family.Coriobacteriaceae.id.811	14	71659675	rs17109124	G	A	0.0620982425114837	0.0154144490283699	4.1320821143101	3.59491940163962e-05	17691	24
16198	family.Coriobacteriaceae.id.811	1	199502721	rs144886467	C	A	0.0644873956728978	0.0155668799894736	4.08798941414465	4.35128003751278e-05	16665	21
16199	family.Coriobacteriaceae.id.811	1	245139839	rs72635953	G	A	0.0687146313674276	0.017088824844391	3.9896976586082	6.61575693062513e-05	17577	23
16200	family.Coriobacteriaceae.id.811	20	62082957	rs6062944	G	A	-0.0659364814744937	0.0154256197012733	-4.17153961748826	3.02548440490838e-05	17333	21
16201	family.Coriobacteriaceae.id.811	7	24468285	rs7796645	A	G	-0.0476889608407169	0.0113256103126662	-4.2144881265714	2.50345321619976e-05	17691	24
16202	family.Coriobacteriaceae.id.811	5	16932975	rs31459	G	T	-0.0458813328530876	0.0109435382970777	-4.14979389815991	3.3277476941248e-05	17691	24
16203	family.Coriobacteriaceae.id.811	14	71672458	rs59081898	C	A	0.0637472249674921	0.015782495108373	4.1266637317108	3.68063979306543e-05	17689	24
16204	family.Coriobacteriaceae.id.811	7	24471747	rs62448888	G	A	-0.0477128347542058	0.0113480503589141	-4.20729997807621	2.58439979377162e-05	17689	24
16205	family.Coriobacteriaceae.id.811	1	199509477	rs1337714	T	C	0.0636992480753281	0.0155240398957287	4.07186149943901	4.66389097578353e-05	16665	21
16206	family.Coriobacteriaceae.id.811	14	71660853	rs740037	G	A	0.0622161846951873	0.015416873476003	4.1432466716867	3.42423286429214e-05	17690	24
16207	family.Coriobacteriaceae.id.811	9	124643095	rs7033700	T	C	0.0442918733866817	0.010823943324509	4.08831857944191	4.34511165036513e-05	17691	24
16208	family.Coriobacteriaceae.id.811	9	122517511	rs77929361	C	T	0.0842055245513243	0.0200563382016569	4.12817409484954	3.65655231062382e-05	16433	22
16209	family.Coriobacteriaceae.id.811	6	163753675	rs12210691	G	T	-0.0680369441855656	0.017078523476828	-3.9986730036321	6.36986123356206e-05	16825	22
16210	family.Coriobacteriaceae.id.811	1	210955469	rs56264689	T	C	-0.0592606648354197	0.0141391923141418	-4.22762789739019	2.36167935071272e-05	17690	24
16211	family.Coriobacteriaceae.id.811	7	83183313	rs215258	T	A	-0.0458102788937603	0.0112077978438917	-4.11706827260306	3.83722428690907e-05	17689	24
16212	family.Coriobacteriaceae.id.811	12	11515932	rs12826572	A	G	-0.0610976595555918	0.0148135222072079	-4.13731162613975	3.51398724088964e-05	17413	22
16213	family.Coriobacteriaceae.id.811	7	83201071	rs215282	G	A	-0.0457189381387712	0.0112091334317827	-4.10882522068507	3.9767688999478e-05	17691	24
16214	family.Coriobacteriaceae.id.811	12	11512081	rs10845342	T	C	-0.0528934136942015	0.0130201374106244	-4.11192167605899	3.9237942471833e-05	17527	23
16215	family.Coriobacteriaceae.id.811	12	11509295	rs7487796	G	A	-0.0524401547251077	0.0128559290216239	-4.1215608726104	3.76314004366041e-05	17527	23
16216	family.Coriobacteriaceae.id.811	12	11504425	rs2416557	G	A	-0.0532214969722408	0.0129181782708407	-4.16411978015338	3.12556007496674e-05	17687	24
16217	family.Coriobacteriaceae.id.811	4	92013597	rs62312176	T	C	0.0606029856100239	0.0145943233556242	4.17502839064215	2.97948893593424e-05	17690	24
16218	family.Coriobacteriaceae.id.811	6	92821830	rs72927411	G	A	0.0782592372548343	0.018863360029141	4.13506847656469	3.54848810455803e-05	16943	23
16219	family.Coriobacteriaceae.id.811	4	88556393	rs57545538	G	A	-0.0474943266957827	0.011836372803389	-4.08478130890263	4.41183483377604e-05	17690	24
16220	family.Coriobacteriaceae.id.811	11	9673168	rs74236219	A	G	-0.104631945148338	0.0234423386830428	-4.36618961346617	1.26432735655664e-05	14752	16
16221	family.Coriobacteriaceae.id.811	1	159822670	rs2501338	A	T	0.0479748917229014	0.0118306319121618	4.05601172530456	4.99177546082935e-05	17527	23
16222	family.Coriobacteriaceae.id.811	4	92013639	rs62312177	C	G	0.0605496962789854	0.0145943150230831	4.17087172981633	3.03436635160686e-05	17690	24
16223	family.Coriobacteriaceae.id.811	7	24468110	rs7796569	C	T	-0.0476823176788825	0.0112816019363971	-4.22437034007113	2.39609753083613e-05	17689	24
16224	family.Coriobacteriaceae.id.811	5	16933234	rs31460	G	A	-0.0454794277631008	0.0109423930564417	-4.11089785092552	3.94123545077186e-05	17691	24
16225	family.Coriobacteriaceae.id.811	1	230869264	rs59352069	T	A	-0.0742934276445721	0.017754608928241	-4.07051170010702	4.6909984927433e-05	17688	24
16226	family.Coriobacteriaceae.id.811	7	72000663	rs7806092	C	G	0.0645648827624117	0.0154727425078376	4.12209625280992	3.75440257236866e-05	16779	22
16227	family.Coriobacteriaceae.id.811	1	199506671	rs76483273	G	C	0.0634412527892707	0.0155281872211199	4.04624756559254	5.20451915785483e-05	16665	21
16228	family.Coriobacteriaceae.id.811	19	22726691	rs59735167	G	A	0.0489160122066987	0.0117641972916103	4.1501853460438	3.32206159530461e-05	17690	24
16229	family.Coriobacteriaceae.id.811	17	37375362	rs35290672	C	G	0.0877556531608141	0.0209249359245786	4.15443383201732	3.26093961506788e-05	16390	19
16230	family.Coriobacteriaceae.id.811	1	199507002	rs72735445	G	A	0.0634158468476703	0.0155280582529806	4.04370838669336	5.26123511408619e-05	16665	21
16231	family.Coriobacteriaceae.id.811	1	199506580	rs72735442	T	G	0.0634413189707567	0.0155670953265624	4.04046590480928	5.33451203012724e-05	16665	21
16232	family.Coriobacteriaceae.id.811	7	24466547	rs62448875	T	C	-0.0483211127841885	0.0112825464031821	-4.19870443370495	2.68446435764163e-05	17690	24
16233	family.Coriobacteriaceae.id.811	19	45414399	rs72654473	C	A	0.0720388106738286	0.0176223687174074	4.09887387323672	4.1516518492335e-05	17576	23
16234	family.Coriobacteriaceae.id.811	1	199503626	rs72735438	T	C	0.0634114241886056	0.0155207102919203	4.03946559657455	5.35731250366544e-05	16665	21
16235	family.Coriobacteriaceae.id.811	7	152915779	rs34824089	G	C	0.0478129427262417	0.0115785493292477	4.09815129165139	4.1646305137381e-05	17527	23
16236	family.Coriobacteriaceae.id.811	1	199517219	rs6699239	T	C	0.0634631478763736	0.0155347766336974	4.05750196230365	4.96004006438982e-05	16665	21
16237	family.Coriobacteriaceae.id.811	7	24483969	rs11770345	G	A	-0.0488344847437633	0.0114653813888659	-4.18537481229662	2.84695939080789e-05	17688	24
16238	family.Coriobacteriaceae.id.811	4	92014187	rs6532273	A	G	0.0603052510989129	0.0145896570002588	4.15324691697275	3.27790707994454e-05	17691	24
16239	family.Coriobacteriaceae.id.811	16	79526169	rs4341757	C	T	0.0505367693407641	0.0122668140497217	4.14413906467522	3.4109271886708e-05	17527	23
16240	family.Coriobacteriaceae.id.811	1	199506582	rs72735443	C	T	0.0633893007992241	0.0155671204825347	4.03492067767719	5.4620746963125e-05	16665	21
16241	family.Coriobacteriaceae.id.811	1	199495419	rs17637936	G	C	0.0634064082129455	0.0155275563615961	4.05577060267402	4.99692835199318e-05	16665	21
16242	family.Coriobacteriaceae.id.811	12	27264687	rs11610216	C	G	0.103826916259531	0.0255861364957194	4.07245243117753	4.65207032114879e-05	13432	18
16243	family.Coriobacteriaceae.id.811	12	11486918	rs7315623	G	A	-0.0525763527763676	0.0128740631859211	-4.12887407990027	3.64543967762014e-05	17690	24
16244	family.Coriobacteriaceae.id.811	15	86441374	rs4430698	G	T	0.0580705202062973	0.0144237107369056	4.18433131010788	2.86006735284447e-05	17576	23
16245	family.Coriobacteriaceae.id.811	9	73436006	rs529897	G	A	-0.047592081041723	0.0116209318976996	-4.05274620932706	5.06199062837006e-05	17691	24
16246	family.Coriobacteriaceae.id.811	2	36436659	rs10206028	T	G	-0.0541747590518841	0.0131856362079667	-4.12558851922186	3.69787914698382e-05	17690	24
16247	family.Coriobacteriaceae.id.811	5	16933637	rs31463	T	C	-0.0451847291967131	0.010940956888994	-4.08172371618072	4.47029190099338e-05	17691	24
16248	family.Coriobacteriaceae.id.811	14	39535756	rs76212171	A	C	-0.0995490833917695	0.0233324380576236	-4.22862712520823	2.35121649736211e-05	15748	19
16249	family.Coriobacteriaceae.id.811	12	27289298	rs11614310	A	G	0.103606408800222	0.0255788561290495	4.0668472137763	4.76534634039865e-05	13432	18
16250	family.Coriobacteriaceae.id.811	12	27289487	rs841612	G	A	0.103290198330482	0.02551961129682	4.06621068180196	4.77837413218651e-05	13434	18
16251	family.Coriobacteriaceae.id.811	8	101494618	rs2844038	A	T	-0.0437248303095139	0.0107170995008349	-4.08496793072041	4.40829045561866e-05	17527	23
16252	family.Coriobacteriaceae.id.811	7	24469184	rs56671959	C	A	-0.0475700093920943	0.0113988509687036	-4.17738879513755	2.94874748847948e-05	17689	24
16253	family.Coriobacteriaceae.id.811	12	19222955	rs1399473	G	A	-0.052297343695183	0.0130698284892454	-4.0938243518752	4.24315801083962e-05	17690	24
16254	family.Coriobacteriaceae.id.811	10	65806078	rs10995778	A	T	0.0719246862135678	0.0176194633852669	4.10590955321418	4.02727050301874e-05	17691	24
16255	family.Coriobacteriaceae.id.811	7	24468109	rs7796450	A	T	-0.0474481926808628	0.0112879746439749	-4.20395447921145	2.62291709493259e-05	17689	24
16256	family.Coriobacteriaceae.id.811	3	59909315	rs13070872	G	C	-0.0610405739866433	0.0151401770015412	-4.02817469698813	5.62115697297012e-05	17413	22
16257	family.Coriobacteriaceae.id.811	16	60581983	rs7184053	A	G	-0.0555120779074441	0.0137894662290833	-4.04222556411212	5.29462629955642e-05	17576	23
16258	family.Coriobacteriaceae.id.811	3	25581767	rs73149390	C	T	0.146940409643731	0.0339678179474518	4.09479917953149	4.2253447043661e-05	5618	9
16259	family.Coriobacteriaceae.id.811	7	24470110	rs12531939	G	A	-0.048117095380045	0.0113962946388435	-4.15840504100557	3.20477403469e-05	17690	24
16260	family.Coriobacteriaceae.id.811	7	155003395	rs11243344	G	A	0.0445210472091178	0.0107307150980422	4.13391533329898	3.56634902010125e-05	17689	24
16261	family.Coriobacteriaceae.id.811	8	101492039	rs2154636	T	C	-0.0435351114186767	0.0107221869156455	-4.06901812568585	4.72116748116218e-05	17527	23
16262	family.Coriobacteriaceae.id.811	2	12020849	rs73175404	T	C	0.0793561206216096	0.0188968350565873	4.03987702530228	5.34792346795083e-05	16779	22
16263	family.Coriobacteriaceae.id.811	7	83186460	rs215264	A	G	-0.0451711315730182	0.0112086519606883	-4.05711922416896	4.9681723769969e-05	17690	24
16264	family.Coriobacteriaceae.id.811	9	122518320	rs12554201	T	A	0.0829443806059208	0.0200354121987465	4.0743305457238	4.6146899523732e-05	16433	22
16265	family.Coriobacteriaceae.id.811	7	155005098	rs2076919	A	G	0.0440234827083844	0.0107312575839982	4.08779207273064	4.35498209516928e-05	17689	24
16266	family.Coriobacteriaceae.id.811	9	89583779	rs7019409	G	A	0.0438936295901112	0.0108056748591778	4.04900547189741	5.14357423351798e-05	17527	23
16267	family.Coriobacteriaceae.id.811	10	25339536	rs7898431	C	A	0.0466222035588069	0.0111007888341886	4.19279503334138	2.75538380749644e-05	17689	24
16268	family.Coriobacteriaceae.id.811	9	122516964	rs12552200	G	A	0.0835757000713614	0.0200337012307914	4.0716896788987	4.66733331481062e-05	16433	22
16269	family.Coriobacteriaceae.id.811	7	154998178	rs34544564	G	A	0.0441704615122024	0.0107275047976492	4.09968909916358	4.13705522616716e-05	17689	24
16270	family.Coriobacteriaceae.id.811	3	11650010	rs6442266	A	G	-0.107277989715069	0.0258427543438699	-4.08003253778019	4.50293973123719e-05	13472	16
16271	family.Coriobacteriaceae.id.811	1	199494570	rs7517388	C	A	0.0629812644903395	0.015527514860727	4.02701134053835	5.64903089413752e-05	16665	21
16272	family.Coriobacteriaceae.id.811	1	199499740	rs72735433	G	A	0.0630913453296657	0.0155296625469278	4.00530679060199	6.1937041872788e-05	16665	21
16273	family.Coriobacteriaceae.id.811	21	41345199	rs1734847	C	T	-0.0748919504032376	0.0186676935987587	-4.05945171159655	4.91880783400363e-05	17413	22
16274	family.Coriobacteriaceae.id.811	19	13410235	rs12985136	G	T	0.0454627717409799	0.010798923989513	4.20214315844927	2.64399832313554e-05	17527	23
16275	family.Coriobacteriaceae.id.811	22	49723501	rs11090946	G	A	0.0433024349606655	0.0106957492671218	4.02670260978313	5.6564500100388e-05	17691	24
16276	family.Coriobacteriaceae.id.811	4	63479577	rs13151654	C	T	-0.0648083134695919	0.0154519721836272	-4.10988659723215	3.95853470709363e-05	17527	23
16277	family.Coriobacteriaceae.id.811	10	1923821	rs11250877	T	G	0.0580126753873114	0.0142827723082208	3.98723233168644	6.68485562273091e-05	17691	24
16278	family.Coriobacteriaceae.id.811	7	24465888	rs6942832	A	T	-0.0482003264896642	0.0113227473727346	-4.14331959950702	3.42314365560738e-05	17690	24
16279	family.Coriobacteriaceae.id.811	7	154998349	rs12719664	T	C	0.0440256884333047	0.0107045485089505	4.10287211262164	4.08052825651815e-05	17691	24
16280	family.Coriobacteriaceae.id.811	8	39853301	rs11779549	T	C	-0.199202217153686	0.0485177701398593	-4.07543695494327	4.59280244678172e-05	4033	6
16281	family.Coriobacteriaceae.id.811	17	70210062	rs76227836	C	T	-0.0559906096657632	0.01387916071236	-4.07103338260758	4.68050407329737e-05	17691	24
16282	family.Coriobacteriaceae.id.811	17	70209893	rs79897175	A	G	-0.0559903925492265	0.0138838860704816	-4.07347331534703	4.63171605374261e-05	17691	24
16283	family.Coriobacteriaceae.id.811	6	41611961	rs28501422	A	T	0.0881921659239786	0.0216931002395837	4.06230019832196	4.85915328135447e-05	16012	20
16284	family.Coriobacteriaceae.id.811	2	36441611	rs10175566	T	A	-0.0546848060841682	0.0132318029365158	-4.08415044720383	4.42383637407295e-05	17689	24
16285	family.Coriobacteriaceae.id.811	4	92014870	rs62312179	G	A	0.0594299976377975	0.0146147862357353	4.09547207062479	4.21309018580899e-05	17691	24
16286	family.Coriobacteriaceae.id.811	16	60517640	rs2407371	G	A	-0.050723667645076	0.0125684273912534	-4.0556972601848	4.99849671135183e-05	17577	23
16287	family.Coriobacteriaceae.id.811	12	27281390	rs12827289	A	G	0.102418309435374	0.0255737744637561	4.03423983277492	5.47793460947199e-05	13431	18
16288	family.Coriobacteriaceae.id.811	5	59764916	rs149324	T	C	-0.0450334154458192	0.01102247751173	-4.06923904397286	4.71669354749737e-05	17691	24
16289	family.Coriobacteriaceae.id.811	7	155003436	rs11521121	C	T	0.0442667807460557	0.0107309067017764	4.10950680867086	3.96505024723126e-05	17689	24
16290	family.Coriobacteriaceae.id.811	17	70209588	rs79489703	A	G	-0.0561867265624947	0.0139105156811852	-4.07154221154915	4.67028967083485e-05	17691	24
16291	family.Coriobacteriaceae.id.811	21	29300945	rs2205568	G	A	0.0502013059728568	0.0119765472650464	4.16086585069527	3.17043285725399e-05	17689	24
16292	family.Coriobacteriaceae.id.811	4	1521885	rs62287796	A	G	0.0451337547149018	0.0110475005944235	4.07715586569289	4.55899332546338e-05	17527	23
16293	family.Coriobacteriaceae.id.811	1	230878799	rs4097333	C	G	-0.0656579471697199	0.0162174593884931	-4.04515863513162	5.22877055110783e-05	17691	24
16294	family.Coriobacteriaceae.id.811	17	70210428	rs78049010	C	T	-0.0558960581501157	0.0138951547148	-4.06219111131505	4.86142515469981e-05	17691	24
16295	family.Coriobacteriaceae.id.811	16	60522630	rs35539457	G	A	-0.0575124565889388	0.0144311762498645	-4.00641771295493	6.16465881075433e-05	16827	22
16296	family.Coriobacteriaceae.id.811	17	37379284	rs12950162	C	T	0.0835718654576057	0.0200265004731932	4.10739073776382	4.00153967021354e-05	16707	21
16297	family.Coriobacteriaceae.id.811	17	70214256	rs74983867	G	A	-0.0556666329088615	0.014000155532182	-4.03955214969186	5.3553360163848e-05	17683	24
16298	family.Coriobacteriaceae.id.811	3	11650039	rs6442267	G	A	-0.10680398876784	0.025842760156495	-4.06073425510088	4.8918626959241e-05	13472	16
16299	family.Coriobacteriaceae.id.811	7	24468539	rs12533743	T	C	-0.0471028857809009	0.0113969509784585	-4.13845715935208	3.49649142804641e-05	17691	24
16300	family.Coriobacteriaceae.id.811	2	132584420	rs9711982	G	T	0.0553750877185731	0.0134946353582025	4.20305447489692	2.63337181971869e-05	17527	23
16301	family.Coriobacteriaceae.id.811	12	27232620	rs841587	G	A	0.100493182639579	0.0253927960389548	3.98102173484687	6.86196737601702e-05	13546	19
16302	family.Coriobacteriaceae.id.811	12	56520009	rs17118313	T	C	0.0686525975511329	0.017185809217239	4.02467823350918	5.70532699661897e-05	16943	23
16303	family.Coriobacteriaceae.id.811	16	60572697	rs1833982	C	T	-0.0429709319476164	0.0110733644201339	-3.94174403736154	8.08912755995316e-05	17687	24
16304	family.Coriobacteriaceae.id.811	9	25684384	rs78205672	T	G	0.110667402213284	0.0262349908898942	4.2360128346049	2.27523777621884e-05	13685	15
16305	family.Coriobacteriaceae.id.811	7	155004733	rs2317168	C	T	0.0438698674363365	0.0107303184353214	4.07344382503856	4.63230284164771e-05	17691	24
16306	family.Coriobacteriaceae.id.811	10	25334906	rs6482468	A	G	0.0455841648023136	0.0109919045538977	4.13799841607034	3.50348789372004e-05	17690	24
16307	family.Coriobacteriaceae.id.811	19	22726316	rs62121281	G	A	0.047956375473125	0.0117453229105295	4.08192992664735	4.46632644405666e-05	17689	24
16308	family.Coriobacteriaceae.id.811	1	179611021	rs11806102	C	T	0.0435165705924864	0.0106622656118429	4.07652320167929	4.57140960278691e-05	17691	24
16309	family.Coriobacteriaceae.id.811	12	27193496	rs7137111	T	C	0.0945794353166694	0.0242064975430814	3.9737996102758	7.07350812833028e-05	14540	20
16310	family.Coriobacteriaceae.id.811	17	70214150	rs74395137	C	T	-0.055822030334764	0.014005840008993	-4.02675347189309	5.65522710681613e-05	17684	24
16311	family.Coriobacteriaceae.id.811	2	12020664	rs10203743	A	G	0.0776724929526026	0.0189879560641863	3.99073601977838	6.58685630498977e-05	16779	22
16312	family.Coriobacteriaceae.id.811	6	163752451	rs76586022	G	A	-0.0661029797054336	0.0170466709553494	-3.90664374601542	9.35869778831614e-05	16825	22
16313	family.Coriobacteriaceae.id.811	21	38352192	rs7282108	A	C	0.0438541739401331	0.010885725845207	4.02039856337933	5.80997622213868e-05	17691	24
16314	family.Coriobacteriaceae.id.811	7	24482131	rs73083036	C	T	-0.0481265677967157	0.0114695437293516	-4.12334652189249	3.73407296876032e-05	17687	24
16315	family.Coriobacteriaceae.id.811	12	11526289	rs2099018	G	A	-0.05186132594659	0.0130544545161912	-4.01288245810824	5.99817849893248e-05	17527	23
16316	family.Coriobacteriaceae.id.811	2	29753067	rs67230724	C	G	0.05851948164409	0.01444885131422	4.03277656921731	5.51216830900425e-05	16941	23
16317	family.Coriobacteriaceae.id.811	8	1992937	rs12678739	T	C	0.0612590473619267	0.015247398318127	3.98989360915868	6.61029388418057e-05	17691	24
16318	family.Coriobacteriaceae.id.811	3	142989332	rs920572	C	T	-0.0586354014381786	0.0139158112674804	-4.071843939297	4.66424267401243e-05	17691	24
16319	family.Coriobacteriaceae.id.811	5	59752640	rs27223	T	C	-0.0445359108016783	0.0110318212627434	-4.04739318933879	5.17912023883843e-05	17691	24
16320	family.Coriobacteriaceae.id.811	12	56429575	rs35485002	A	G	0.0802167907677216	0.0199954294015799	3.99883277893366	6.36556329729553e-05	16943	23
16321	family.Coriobacteriaceae.id.811	3	25584358	rs4681027	T	G	0.148133542823333	0.0351509008844866	4.04387483086237	5.25749949523205e-05	5619	9
16322	family.Coriobacteriaceae.id.811	1	230879465	rs7413111	C	T	-0.0688989668535706	0.0169046589051445	-4.04962459052769	5.12998605931125e-05	17690	24
16323	family.Coriobacteriaceae.id.811	6	41612024	rs72863067	G	A	0.0874623630017523	0.0216893113987628	4.02891463716829	5.60349590868333e-05	16012	20
16324	family.Coriobacteriaceae.id.811	3	11650109	rs6442268	G	A	-0.10634511977778	0.0258429872092035	-4.04137429451798	5.31388638489788e-05	13472	16
16325	family.Coriobacteriaceae.id.811	2	80374715	rs62140133	C	A	-0.0928892987607749	0.0232449841999945	-4.07357401600094	4.62971287837398e-05	16054	20
16326	family.Coriobacteriaceae.id.811	7	72017950	rs113929479	G	A	0.0746563384589319	0.0183824526092121	4.12304799821033	3.73891749926226e-05	16779	22
16327	family.Coriobacteriaceae.id.811	9	122523487	rs12552778	G	A	0.0827505841220788	0.0199448615319366	4.04231938544694	5.29250763123926e-05	16433	22
16328	family.Coriobacteriaceae.id.811	7	154984001	rs11982355	A	C	-0.0484136966411845	0.0122088123290751	-4.03986995161008	5.34808476178999e-05	17689	24
16329	family.Coriobacteriaceae.id.811	6	163756690	rs71569404	G	A	-0.0667894634073992	0.0170553612553247	-3.9211342556513	8.81331399660847e-05	16824	22
16330	family.Coriobacteriaceae.id.811	10	25376990	rs10508682	C	G	0.0463562493414125	0.011329067035083	4.09816160486724	4.1644450021888e-05	17684	24
16331	family.Coriobacteriaceae.id.811	1	230772682	rs11122563	G	T	0.0428943875791851	0.0108105413552457	3.97089311912369	7.16036990297018e-05	17527	23
16332	family.Coriobacteriaceae.id.811	10	5643237	rs111561095	C	T	-0.112739768221897	0.0272770564753216	-4.14460359264948	3.40402047520417e-05	11103	15
16333	family.Coriobacteriaceae.id.811	2	80321960	rs28874320	T	G	-0.0584615441564485	0.0143036551482409	-4.05349986944102	5.04570280980016e-05	17688	24
16334	family.Coriobacteriaceae.id.811	7	24484602	rs62448900	C	A	-0.0479560569448219	0.0114689943339727	-4.10876817495987	3.9777511855519e-05	17687	24
16335	family.Coriobacteriaceae.id.811	11	1943214	rs2734498	T	C	0.0448072993115822	0.011035061519817	4.09062263194739	4.30216656545862e-05	17577	23
16336	family.Coriobacteriaceae.id.811	2	29760088	rs11680518	G	A	0.0587922560720018	0.0144295401928434	4.04476053893912	5.23766318756747e-05	16943	23
16337	family.Coriobacteriaceae.id.811	7	83204964	rs215289	T	C	-0.0443468226248907	0.0112087739922197	-3.99382414468629	6.50160921322191e-05	17691	24
16338	family.Coriobacteriaceae.id.811	1	210950065	rs61829493	T	C	-0.0576513860730291	0.0141457170025049	-4.10407182116423	4.05941349029439e-05	17690	24
16339	family.Coriobacteriaceae.id.811	4	6769384	rs35097334	T	C	0.0662063152642481	0.0159780763497505	4.0815658481695	4.47332998208901e-05	16822	22
16340	family.Coriobacteriaceae.id.811	18	52524308	rs7243461	A	G	-0.0534889384448077	0.012514228191343	-4.22460074902145	2.39364751230681e-05	17527	23
16341	family.Coriobacteriaceae.id.811	3	142989146	rs4839676	T	C	-0.0498381533218512	0.0123769678692971	-3.98420387775233	6.77067266651987e-05	17527	23
16342	family.Coriobacteriaceae.id.811	9	122523559	rs12554113	T	A	0.0824045617315749	0.0199446248823811	4.0274082934016	5.63950525500223e-05	16433	22
16343	family.Coriobacteriaceae.id.811	12	27271216	rs1098697	A	G	0.0938627767109669	0.0240343987891006	3.98568607140177	6.72854244073793e-05	14542	20
16344	family.Coriobacteriaceae.id.811	12	104418261	rs11111877	G	A	-0.123374903849114	0.0311019490172804	-4.02408868786729	5.71963615925423e-05	9600	12
16345	family.Coriobacteriaceae.id.811	7	155004783	rs2317166	A	G	0.0434343760850622	0.0107308591719458	4.0332123512875	5.50195185993406e-05	17690	24
16346	family.Coriobacteriaceae.id.811	8	76006936	rs11997179	C	T	-0.194606895070864	0.0486915843503077	-4.02395038341197	5.72299793619955e-05	4114	8
16347	family.Coriobacteriaceae.id.811	12	56470778	rs71459342	A	C	0.081531614152693	0.0204468827585844	3.94830638454748	7.8706033896155e-05	16829	22
16348	family.Coriobacteriaceae.id.811	12	56470614	rs112237665	A	C	0.0812174321213002	0.0204474090346255	3.94829347362152	7.87102778769158e-05	16829	22
16349	family.Coriobacteriaceae.id.811	11	20102440	rs7119635	C	T	-0.0432374878391675	0.0108373978200338	-3.98002134738804	6.89090799893595e-05	17688	24
16350	family.Coriobacteriaceae.id.811	1	230868063	rs10864777	G	T	-0.0675687017353406	0.0169321247168843	-3.95679222133484	7.59629485742108e-05	17691	24
16351	family.Coriobacteriaceae.id.811	17	37386899	rs16968682	C	T	0.0781529224419923	0.0194833707943613	4.07129247841938	4.67530025316587e-05	16779	22
16352	family.Coriobacteriaceae.id.811	10	102826476	rs61871530	C	G	-0.105651716164522	0.0268672908921773	-3.9694567071568	7.20366932450633e-05	12293	13
16353	family.Coriobacteriaceae.id.811	7	155002747	rs11766971	C	T	0.043672287345199	0.0107306929860349	4.05751723958545	4.95971571901926e-05	17689	24
16354	family.Coriobacteriaceae.id.811	12	27229561	rs4964036	C	G	0.0936723825846738	0.0242174873814238	3.94037895044567	8.13529941861047e-05	14540	20
16355	family.Coriobacteriaceae.id.811	7	83204783	rs215288	T	C	-0.0441596120927619	0.0112090560542347	-3.97649625103405	6.99381009602908e-05	17691	24
16356	family.Coriobacteriaceae.id.811	9	122513619	rs16908942	C	T	0.0811390928771622	0.0199411657925987	3.98302858394938	6.80425680855027e-05	16433	22
16357	family.Coriobacteriaceae.id.811	7	155002319	rs12719667	G	A	0.043974795516654	0.0108478136881449	4.03411357101412	5.48088060037776e-05	17687	24
16358	family.Coriobacteriaceae.id.811	17	70210612	rs75533550	C	A	-0.0549523754345338	0.0138822452591023	-3.99484622857391	6.473625531576e-05	17691	24
16359	family.Coriobacteriaceae.id.811	10	65803370	rs2252686	G	T	0.0552810764147249	0.0139164526940295	3.99165230580031	6.56145266424843e-05	17691	24
16360	family.Coriobacteriaceae.id.811	14	71661700	rs58452767	C	T	0.0598712269501284	0.0153726249277629	4.01344233871355	5.98396252341283e-05	17690	24
16361	family.Coriobacteriaceae.id.811	10	109487108	rs72827083	T	C	-0.0448356956665686	0.0113427865085054	-4.04457006294489	5.24192309031285e-05	17527	23
16362	family.Coriobacteriaceae.id.811	7	155005209	rs1106540	G	A	0.0432023546326215	0.010731150442929	4.01198747812081	6.02096944849691e-05	17689	24
16363	family.Coriobacteriaceae.id.811	21	38352432	rs2409871	G	A	0.0434471226626352	0.0108858667697229	3.98282740497703	6.81002129503674e-05	17690	24
16364	family.Coriobacteriaceae.id.811	7	155003909	rs722467	C	A	0.0436300440885607	0.010730459750202	4.05101982974483	5.09948851270319e-05	17691	24
16365	family.Coriobacteriaceae.id.811	21	38351913	rs2835557	G	T	0.043330541839528	0.0108855414007165	3.97264510838584	7.10789091191892e-05	17691	24
16366	family.Coriobacteriaceae.id.811	8	1992115	rs7828925	G	C	0.0612230586613527	0.0153163248163239	3.94959981341814	7.82819625692307e-05	17691	24
16367	family.Coriobacteriaceae.id.811	14	39494208	rs79468824	G	A	-0.0958577561875364	0.0233894379265744	-4.132152335373	3.5938210277937e-05	15748	19
16368	family.Coriobacteriaceae.id.811	17	70210534	rs111376468	C	G	-0.0551118121224026	0.0139049705917579	-4.00185658227325	6.28473909377728e-05	17691	24
16369	family.Coriobacteriaceae.id.811	2	29754721	rs11689790	T	C	0.0578693314866778	0.0144238465512783	3.97661680793841	6.9902670039908e-05	16942	23
16370	family.Coriobacteriaceae.id.811	21	29311512	rs11909430	A	G	0.0487416799374756	0.0118296874296839	4.10065891481862	4.11975409272478e-05	17688	24
16371	family.Coriobacteriaceae.id.811	1	181405939	rs1234689	A	G	-0.0425183324463361	0.0107277243489902	-3.91873863738636	8.9013572333949e-05	17690	24
16372	family.Coriobacteriaceae.id.811	14	71661725	rs59704149	G	C	0.059790189486051	0.0153727722919299	4.0050499434036	6.20043794504403e-05	17690	24
16373	family.Coriobacteriaceae.id.811	14	39695135	rs10133338	G	T	-0.0870805067474041	0.0211655601369521	-4.11734175083978	3.83267526441121e-05	16756	21
16374	family.Coriobacteriaceae.id.811	1	199491627	rs2184962	T	C	0.0614566928229921	0.0154959339741443	3.93240535666202	8.41000948095815e-05	16665	21
16375	family.Coriobacteriaceae.id.811	2	132585558	rs1808779	C	T	0.0545374415049663	0.013500224034418	4.1428996608188	3.42942013344045e-05	17527	23
16376	family.Coriobacteriaceae.id.811	9	122518602	rs79878369	A	C	0.0813248338730303	0.0200327254425019	3.98860473748227	6.6463057261291e-05	16433	22
16377	family.Coriobacteriaceae.id.811	7	83203202	rs215284	T	G	-0.0442768589417353	0.0112093285410014	-3.98105766378821	6.86093011518165e-05	17691	24
16378	family.Coriobacteriaceae.id.811	4	92030505	rs12374416	C	T	0.0587127312945929	0.0146037788943145	4.04075931743487	5.32784160464372e-05	17690	24
16379	family.Coriobacteriaceae.id.811	1	230867821	rs10864776	C	T	-0.0670176313359279	0.0169249859914085	-3.93467108627325	8.33107070458853e-05	17691	24
16380	family.Coriobacteriaceae.id.811	1	179612461	rs10913844	A	G	0.0429499551659376	0.0106622013645396	4.02375430638932	5.72776720291967e-05	17691	24
16381	family.Coriobacteriaceae.id.811	10	25377328	rs11014394	G	A	0.0459210115854858	0.0113311391565817	4.05840395295034	4.94092470047788e-05	17684	24
16382	family.Coriobacteriaceae.id.811	16	60545665	rs11645570	G	A	-0.0541552250384029	0.0139186636471513	-3.93215963604332	8.41861282739697e-05	17575	23
16383	family.Coriobacteriaceae.id.811	14	39672883	rs2099410	C	T	-0.0874864331636355	0.0213416613238981	-4.0899638843329	4.31440363861845e-05	16756	21
16384	family.Coriobacteriaceae.id.811	16	81902990	rs4889419	G	A	0.0522985213221003	0.0128459651452951	4.01040502267397	6.06146798056278e-05	17691	24
16385	family.Coriobacteriaceae.id.811	21	38351295	rs2016219	T	C	0.0432040808653241	0.0108857665627123	3.96066143050747	7.47424442241376e-05	17691	24
16386	family.Coriobacteriaceae.id.811	17	70208605	rs4793276	C	T	-0.0553264839358194	0.0139116982737345	-4.00321052666719	6.24886483767895e-05	17691	24
16387	family.Coriobacteriaceae.id.811	1	179632727	rs7513095	G	A	0.0429554555110659	0.0106604706177869	4.02465949654422	5.70578124887999e-05	17691	24
16388	family.Coriobacteriaceae.id.811	10	14497609	NA	A	C	0.210933405660045	0.0528801017851508	3.9930696905449	6.52233885284898e-05	3246	5
16389	family.Coriobacteriaceae.id.811	7	105088486	rs6977640	A	G	0.0498164386839561	0.0123927207181713	4.04172795369427	5.30587675272203e-05	17527	23
16390	family.Coriobacteriaceae.id.811	7	155003983	rs722465	C	T	0.0434027254578037	0.0107304964691903	4.03146984669205	5.54291088484299e-05	17691	24
16391	family.Coriobacteriaceae.id.811	1	210939217	rs12142954	G	A	-0.0555796568962458	0.0140067554142413	-4.00670285041645	6.15722463566531e-05	17691	24
16392	family.Coriobacteriaceae.id.811	14	39694581	rs2415538	C	T	-0.0867304391854903	0.021171976372333	-4.10033011438964	4.12561205752941e-05	16757	21
16393	family.Coriobacteriaceae.id.811	17	70207341	rs17779167	G	A	-0.0551750005720238	0.0138941399014738	-3.99621256547323	6.43639455725537e-05	17691	24
16394	family.Coriobacteriaceae.id.811	12	11529749	rs1834863	G	A	-0.0510124471187567	0.0130644443367989	-3.94780327681595	7.88715717565384e-05	17527	23
16395	family.Coriobacteriaceae.id.811	2	148771763	rs12466171	A	G	-0.0501234196327224	0.0123299203857985	-4.02476703339426	5.70317462985746e-05	17413	22
16396	family.Coriobacteriaceae.id.811	4	153973715	rs78137412	T	C	0.203705265241379	0.0504557235727243	3.99947191741023	6.34839798748469e-05	4005	6
16397	family.Coriobacteriaceae.id.811	12	11539619	rs34092747	C	A	-0.0649013594498249	0.0162199077798521	-3.97148378288108	7.14263637455551e-05	16419	21
16398	family.Coriobacteriaceae.id.811	10	25332461	rs1352982	A	G	0.0447765091592385	0.0109923773381922	4.06547367380506	4.79350053307262e-05	17690	24
16399	family.Coriobacteriaceae.id.811	7	83203399	rs215285	T	A	-0.0440865229850411	0.0112096544615554	-3.96490369786493	7.34255843662126e-05	17691	24
16400	family.Coriobacteriaceae.id.811	14	39736680	rs7140561	C	T	-0.0943782005485015	0.0231787518109521	-4.09540399522838	4.21432842251627e-05	15881	20
16401	family.Coriobacteriaceae.id.811	2	80354396	rs11126751	A	G	-0.0595667761931156	0.014761449712494	-4.00690964362128	6.1518383825247e-05	17691	24
16402	family.Coriobacteriaceae.id.811	19	32020339	rs77029180	T	C	0.0752381368185879	0.0190058350208587	4.01598109484216	5.91990014087307e-05	16665	21
16403	family.Coriobacteriaceae.id.811	21	38351831	rs2835555	C	T	0.0430410762675227	0.0108857574893079	3.94516918714331	7.97436544717588e-05	17691	24
16404	family.Coriobacteriaceae.id.811	10	65817355	rs2438390	G	A	0.0555078097870153	0.0140311693613644	3.98232038119831	6.82456981821801e-05	17690	24
16405	family.Coriobacteriaceae.id.811	5	666800	rs1689668	G	A	-0.0503655707112044	0.0127459165984078	-3.98254851808241	6.81802003069172e-05	17527	23
16406	family.Coriobacteriaceae.id.811	12	118332971	rs34166415	C	G	0.0994550191472043	0.0248854547994695	4.05388428272584	5.03741415704992e-05	13894	15
16407	family.Coriobacteriaceae.id.811	14	34080908	rs7140539	A	G	0.0443515574379113	0.0112273965857499	3.93018169552757	8.48816945639657e-05	17527	23
16408	family.Coriobacteriaceae.id.811	21	38351862	rs2835556	A	G	0.0430271746353019	0.0108857029052433	3.94388604006971	8.01717673386543e-05	17691	24
16409	family.Coriobacteriaceae.id.811	12	27231261	rs6487590	C	T	0.0928195440086011	0.0242327507081825	3.90327784110898	9.48986570157472e-05	14540	20
16410	family.Coriobacteriaceae.id.811	7	83203563	rs215286	T	C	-0.0438263102404382	0.0112096178248013	-3.94144145366783	8.0993405466464e-05	17691	24
16411	family.Coriobacteriaceae.id.811	5	657325	rs1689669	G	A	-0.0488541505742535	0.012435299986975	-3.97629902825268	6.99961001369971e-05	17689	24
16412	family.Coriobacteriaceae.id.811	4	88569583	rs2904169	T	G	-0.0463730205481307	0.0119227847601707	-3.90756597935982	9.32305868611801e-05	17691	24
16413	family.Coriobacteriaceae.id.811	2	53875260	rs78820750	C	A	-0.0616651677960093	0.0153099166237678	-4.11290199096909	3.90716292521273e-05	16942	23
16414	family.Coriobacteriaceae.id.811	19	22729122	rs62121282	A	G	0.0472855364875678	0.0118065831605134	3.99777380183162	6.39410092982198e-05	17688	24
16415	family.Coriobacteriaceae.id.811	4	63479917	rs13104316	G	A	-0.0654102901328595	0.0163113798619033	-3.98049927290871	6.8770675164374e-05	17527	23
16416	family.Coriobacteriaceae.id.811	8	1988076	rs12680375	G	A	0.060304697078557	0.0152133131646085	3.91912690536605	8.88703149709727e-05	17691	24
16417	family.Coriobacteriaceae.id.811	2	29754433	rs55692031	T	C	0.0574285783786158	0.0144273346536713	3.94769120563383	7.89084914097913e-05	16942	23
16418	family.Coriobacteriaceae.id.811	12	27215641	rs7975367	C	A	0.0931393916577023	0.0242285170132314	3.89566311919509	9.79304273028022e-05	14540	20
16419	family.Coriobacteriaceae.id.811	11	20102251	rs7103409	T	G	-0.0428833335515491	0.0109131447395727	-3.9182791611615	8.91833848963901e-05	17527	23
16420	family.Coriobacteriaceae.id.811	4	63479520	rs13126733	A	G	-0.0578922332986996	0.0146093804201911	-4.01399921191267	5.96985456080699e-05	17527	23
16421	family.Coriobacteriaceae.id.811	13	69464244	rs2099642	T	A	0.0449750904565255	0.0110246855314851	4.11004491798642	3.95582160503566e-05	17690	24
16422	family.Coriobacteriaceae.id.811	16	60573398	rs11641570	G	A	-0.0548132144662404	0.0139021703852488	-3.91788865620276	8.93279476836985e-05	17575	23
16423	family.Coriobacteriaceae.id.811	2	132586953	rs7370086	C	T	0.054097038285929	0.0135086643511386	4.11528425120918	3.86702560855918e-05	17527	23
16424	family.Coriobacteriaceae.id.811	2	132585445	rs1808780	C	T	0.0540871053877012	0.0134964104388515	4.11109649342491	3.93784576674942e-05	17527	23
16425	family.Coriobacteriaceae.id.811	8	63586615	rs1471516	G	A	-0.0705075418908097	0.017327511085814	-3.95470089925067	7.66304575867956e-05	17691	24
16426	family.Coriobacteriaceae.id.811	1	179602103	rs4233182	C	T	0.0426235671445587	0.0106609237259441	3.9930907397881	6.52175964932969e-05	17691	24
16427	family.Coriobacteriaceae.id.811	12	27323922	rs1098701	T	G	0.092462850359917	0.0241182864489695	3.92837155553303	8.55230077735032e-05	14542	20
16428	family.Coriobacteriaceae.id.811	1	179605058	rs4483370	G	A	0.0426139709392482	0.0106606494080127	3.99285236776813	6.52832168267745e-05	17691	24
16429	family.Coriobacteriaceae.id.811	13	69465050	rs2083220	A	G	0.044952212247878	0.0110246168798314	4.10632830714637	4.01998011997601e-05	17690	24
16430	family.Coriobacteriaceae.id.811	6	605210	rs12528668	C	G	-0.0549511871168939	0.0133827100266066	-4.04622140579125	5.20510050686755e-05	17691	24
16431	family.Coriobacteriaceae.id.811	5	657832	rs1689670	A	G	-0.0486988233956591	0.0124346571745253	-3.96493386901617	7.34162978854776e-05	17690	24
16432	family.Coriobacteriaceae.id.811	10	25305139	rs987274	C	T	0.0448767533212349	0.0110835987969202	4.04192758280496	5.30136062827383e-05	17691	24
16433	family.Coriobacteriaceae.id.811	3	142986943	rs6440157	A	G	-0.0489537219546312	0.0123300420413745	-3.93650547901942	8.2676733536829e-05	17527	23
16434	family.Coriobacteriaceae.id.811	21	38351622	rs2835554	T	C	0.0428505653175225	0.0108859251956767	3.92800147403606	8.56546861759395e-05	17691	24
16435	family.Coriobacteriaceae.id.811	3	65268920	rs7628456	A	G	-0.0791581870035591	0.0194284002548343	-4.03465091347157	5.46835349667115e-05	17690	24
16436	family.Coriobacteriaceae.id.811	15	86416357	rs2344867	A	G	0.0507809066130259	0.0126760568393689	4.04961126862622	5.13027808472515e-05	17691	24
16437	family.Coriobacteriaceae.id.811	9	78773209	rs12236697	C	T	-0.0483126478074214	0.012329406940449	-3.95413706797993	7.68113684447817e-05	17691	24
16438	family.Coriobacteriaceae.id.811	18	39087799	rs4890717	C	A	-0.0796512656262486	0.0200472577757696	-3.9279047350453	8.56891383695655e-05	15468	19
16439	family.Coriobacteriaceae.id.811	3	80537827	rs11127698	A	G	-0.0442290149399504	0.0110746616952102	-3.95882324635083	7.53199507783438e-05	17691	24
16440	family.Coriobacteriaceae.id.811	15	86393578	rs6496275	C	T	0.0510992548007396	0.0129946691028542	4.03269104755736	5.51417538218103e-05	17689	24
16441	family.Coriobacteriaceae.id.811	12	56402204	rs1701706	G	A	0.0716055468618916	0.0187563683087495	3.89746156788495	9.72062425650022e-05	16779	22
16442	family.Coriobacteriaceae.id.811	19	900789	rs2930886	A	G	0.0466725070956397	0.0114546892053841	4.08656693910078	4.37803212033818e-05	16877	20
16443	family.Coriobacteriaceae.id.811	8	101488120	rs2844044	C	G	-0.0418523450426162	0.0106812730877506	-3.93031168713299	8.48358152525494e-05	17687	24
16444	family.Coriobacteriaceae.id.811	4	129370768	rs11728419	G	A	-0.0552667406819515	0.0140216552516225	-3.91719556261657	8.9585072378006e-05	17577	23
16445	family.Coriobacteriaceae.id.811	21	32720973	rs2833386	A	G	-0.0577686709988428	0.0143690613097275	-3.98368945452299	6.78535301568574e-05	17691	24
16446	family.Coriobacteriaceae.id.811	1	199490723	rs72735424	C	T	0.0608571733500616	0.0154960628887402	3.89286746427448	9.90662802407773e-05	16665	21
16447	family.Coriobacteriaceae.id.811	7	155004567	rs2317169	T	A	0.0429603786911039	0.0107306296639479	3.99078917445568	6.58538007448181e-05	17690	24
16448	family.Coriobacteriaceae.id.811	14	71662048	rs10145274	C	T	0.0592115827698709	0.0153744230778124	3.9630182365537	7.40081259831545e-05	17689	24
16449	family.Coriobacteriaceae.id.811	11	1913605	rs11041701	A	G	0.046259417738703	0.011630693888068	3.97241859058549	7.11465547549782e-05	17574	23
16450	family.Coriobacteriaceae.id.811	12	19227937	rs10841146	T	C	-0.054348854153759	0.0137570506453227	-3.97368389262584	7.07694726427142e-05	17691	24
16451	family.Coriobacteriaceae.id.811	9	122509968	rs16908938	G	A	0.0811118986659863	0.0199574841777981	3.97976765778968	6.89826542545053e-05	16433	22
16452	family.Coriobacteriaceae.id.811	10	25305371	rs2291583	G	A	0.0476217166317732	0.0116168338468316	4.0773462815598	4.55526260580961e-05	17691	24
16453	family.Coriobacteriaceae.id.811	1	62113597	rs12142692	T	G	-0.0549200601611879	0.0141168916076541	-3.94979203931521	7.82191229206495e-05	17527	23
16454	family.Coriobacteriaceae.id.811	7	154976533	rs113045737	G	T	-0.048330906000532	0.0122014016405507	-4.01066140071396	6.05488923799791e-05	17691	24
16455	family.Coriobacteriaceae.id.811	21	29299958	rs7275663	A	G	0.0487951201411158	0.0119733075676576	4.04509887600048	5.23010453185182e-05	17689	24
16456	family.Coriobacteriaceae.id.811	1	179601231	rs12401480	T	C	0.0425008734970895	0.0106605196031929	3.98209223744765	6.8311257564302e-05	17691	24
16457	family.Coriobacteriaceae.id.811	21	29300353	rs10451739	A	G	0.0489985332029021	0.0120159095062001	4.04832951242765	5.15844887744694e-05	17691	24
16458	family.Coriobacteriaceae.id.811	21	38350891	rs2835553	G	A	0.0427624869690215	0.01088606569912	3.9201161061205	8.85063180400222e-05	17691	24
16459	family.Coriobacteriaceae.id.811	1	230875707	rs6663784	G	A	-0.0636906752431364	0.0162185986929886	-3.91638474459181	8.98867579765488e-05	17691	24
16460	family.Coriobacteriaceae.id.811	12	27346178	rs7315986	C	T	0.092525341268811	0.0242116853715881	3.90359997100069	9.47723770748291e-05	14542	20
16461	family.Coriobacteriaceae.id.811	21	29305387	rs2831243	C	G	0.0486253834120742	0.0119835198505752	4.03372086953015	5.49005286854298e-05	17687	24
16462	family.Coriobacteriaceae.id.811	12	56483535	rs36035578	A	G	0.0803708758344929	0.020303908354645	3.91195158100237	9.15532701233358e-05	16943	23
16463	family.Coriobacteriaceae.id.811	7	154976104	rs61507403	A	G	-0.0483456238403823	0.0121968463149113	-4.01522926811016	5.93880355581763e-05	17691	24
16464	family.Coriobacteriaceae.id.811	7	155004502	rs893105	A	G	0.0429057170177239	0.010730672805447	3.98596402873596	6.7206693883037e-05	17690	24
16465	family.Coriobacteriaceae.id.811	21	38351723	rs4816557	G	A	0.0427317022523845	0.0108859050993134	3.91683448079413	8.97193037881337e-05	17691	24
16466	family.Coriobacteriaceae.id.811	8	101492927	rs2844040	C	G	-0.042052662604084	0.0107590104847994	-3.91911067957954	8.88762973577107e-05	17527	23
16467	family.Coriobacteriaceae.id.811	14	39654458	rs1956629	G	A	-0.0938404433246455	0.0229345256961522	-4.07561856382283	4.5892191941034e-05	15996	21
16468	family.Coriobacteriaceae.id.811	1	179601911	rs4652429	A	G	0.0424583792044036	0.0106635658838563	3.97606004885523	7.00664400538694e-05	17691	24
16469	family.Coriobacteriaceae.id.811	11	19698881	rs72907909	A	C	-0.0607413094149663	0.0148257105661848	-4.06276707860518	4.84944128300582e-05	16665	21
16470	family.Coriobacteriaceae.id.811	2	29740389	rs72794493	T	C	0.0568872250755538	0.0144440550579429	3.91743765083858	8.94951828476288e-05	16941	23
16471	family.Coriobacteriaceae.id.811	18	52528849	rs11665301	G	A	-0.0514684463072001	0.0122437681821969	-4.15165339234756	3.30081913046405e-05	17691	24
16472	family.Coriobacteriaceae.id.811	4	1521100	rs35277452	G	A	0.0445446571713135	0.0110866965915472	3.99631899416124	6.43350303263414e-05	17527	23
16473	family.Coriobacteriaceae.id.811	3	142998315	rs7651840	C	T	-0.0503101425569337	0.0126779418558842	-3.9152088363743	9.03259903418895e-05	17690	24
16474	family.Coriobacteriaceae.id.811	9	73468013	rs11142620	T	A	-0.0463772396810153	0.0118647520763986	-3.92600884461366	8.63669810074273e-05	17691	24
16475	family.Coriobacteriaceae.id.811	17	8850300	rs756765	G	A	0.0477433059767155	0.0121653185777726	3.92120272757417	8.81080966608561e-05	17689	24
16476	family.Coriobacteriaceae.id.811	2	29756113	rs11691449	A	G	0.058046989035974	0.0144478584199612	3.95096101629613	7.78380039168674e-05	16828	22
16477	family.Coriobacteriaceae.id.811	10	65819036	rs7079887	A	G	0.0696506058527576	0.0175400956860708	3.97197293771606	7.12798191095112e-05	17690	24
16478	family.Coriobacteriaceae.id.811	2	29753189	rs66884141	A	G	0.0578474557351586	0.0144805614107066	3.93112316305926	8.45499417810322e-05	16827	22
16479	family.Coriobacteriaceae.id.811	8	76009952	rs16919373	A	C	-0.189994193136091	0.048649960939845	-3.94387372393235	8.01758870374274e-05	4114	8
16480	family.Coriobacteriaceae.id.811	8	76009487	rs77459713	G	A	-0.190385189370181	0.0487017360177285	-3.94387372393235	8.01758870374274e-05	4114	8
16481	family.Coriobacteriaceae.id.811	10	25313818	rs7086282	C	T	0.0446799211000682	0.0110787926874968	4.02278431741625	5.75141609232237e-05	17691	24
16482	family.Coriobacteriaceae.id.811	8	144235001	rs7013750	G	T	0.116726357987326	0.0306095832153832	3.94198570989832	8.08097922844174e-05	7223	9
16483	family.Coriobacteriaceae.id.811	10	25326104	rs1124017	A	G	0.0465521868418725	0.0114444616293649	4.06053154372678	4.89611215735515e-05	17689	24
16484	family.Coriobacteriaceae.id.811	7	83204501	rs215287	T	A	-0.043420312009229	0.0112092692759507	-3.90820410233099	9.29847391136619e-05	17691	24
16485	family.Coriobacteriaceae.id.811	2	13625255	rs481863	T	A	0.0487071540155981	0.0127784685678716	3.90722723378237	9.33613436718239e-05	17690	24
16486	family.Coriobacteriaceae.id.811	1	210967608	rs6694502	A	G	-0.0559915624215236	0.014069463363351	-4.01382282905154	5.97431967590792e-05	17691	24
16487	family.Coriobacteriaceae.id.811	11	58492666	rs542537	C	T	0.0527108387847889	0.0133176895568613	4.07612142835488	4.57931120215296e-05	17691	24
16488	family.Coriobacteriaceae.id.811	1	179606157	rs10494522	T	C	0.0422885531800615	0.0106612718597003	3.96230736397752	7.42288932813877e-05	17691	24
16489	family.Coriobacteriaceae.id.811	19	45415640	rs445925	G	A	0.0681901636674527	0.0174748133114956	3.92006124166325	8.85264696070272e-05	17577	23
16490	family.Coriobacteriaceae.id.811	5	169108408	rs113397339	G	A	0.163156609298308	0.0397227906408634	3.93642781996472	8.27034801335701e-05	5206	12
16491	family.Coriobacteriaceae.id.811	18	52543670	rs11877924	C	T	-0.0519654644449692	0.0123942704203553	-4.10055049311348	4.12168487968809e-05	17527	23
16492	family.Coriobacteriaceae.id.811	14	39639530	rs175341	G	T	-0.0949911731861655	0.0232251730460963	-4.04472858209094	5.23837765779773e-05	15882	20
16493	family.Coriobacteriaceae.id.811	15	33491652	rs77974946	T	G	-0.0857463517240713	0.0217642215780165	-3.99209603070915	6.54918393038227e-05	14621	16
16494	family.Coriobacteriaceae.id.811	15	86420432	rs4505260	A	G	0.0440048546629509	0.0111588629764413	3.92154020117416	8.79847653647512e-05	17691	24
16495	family.Coriobacteriaceae.id.811	2	29756740	rs56044808	A	G	0.0578695174954866	0.0144480465873623	3.93770743775287	8.2263807309852e-05	16828	22
16496	family.Coriobacteriaceae.id.811	17	37374646	rs1457818	C	A	0.082767489837922	0.0208211679310655	3.96568814605699	7.31844971020206e-05	16707	21
16497	family.Coriobacteriaceae.id.811	17	70208780	rs4793277	C	T	-0.0545086535139139	0.0139226052521374	-3.94047569658324	8.13201895255477e-05	17691	24
16498	family.Coriobacteriaceae.id.811	10	84472131	rs1932271	G	A	-0.0516757542365374	0.012447923827443	-4.12664773168138	3.68089576835372e-05	17691	24
16499	family.Coriobacteriaceae.id.811	14	71667165	rs55722922	C	T	0.0603878800788025	0.0157564254278758	3.92361581089437	8.722980320181e-05	17689	24
16500	family.Coriobacteriaceae.id.811	14	71662305	rs10145674	G	A	0.0584482747672438	0.0153734420078402	3.92892247856849	8.53273385625131e-05	17689	24
16501	family.Coriobacteriaceae.id.811	20	13903666	rs74713817	G	A	0.161265303073163	0.0387795670404287	4.06549045897787	4.79315552844768e-05	6318	9
16502	family.Coriobacteriaceae.id.811	12	32034174	rs61931089	A	G	0.0621939006511424	0.0164196761209984	3.90734027194402	9.33176913598665e-05	17413	22
16503	family.Coriobacteriaceae.id.811	1	186964884	rs72714335	C	G	0.0896879503186609	0.0221167153707951	4.03780199665524	5.39543628565749e-05	16181	20
16504	family.Coriobacteriaceae.id.811	1	179618599	rs7522553	T	C	0.0422062789085669	0.0106625930913089	3.95375445770093	7.69343626682577e-05	17691	24
16505	family.Coriobacteriaceae.id.811	11	58493668	rs572856	G	A	0.0523765481137756	0.0133164429427395	4.0640397483328	4.82306069727547e-05	17691	24
16506	family.Coriobacteriaceae.id.811	12	27391773	rs71452039	T	C	0.0990322084675871	0.0253456089414656	3.92905656275671	8.52797804453022e-05	13547	19
16507	family.Coriobacteriaceae.id.811	12	11544819	rs3983891	G	A	-0.0473518256527022	0.0123480938050639	-3.89101353618045	9.98263631244869e-05	17527	23
16508	family.Coriobacteriaceae.id.811	10	25305468	rs7095364	A	C	0.0471310551339524	0.0116157544294554	4.04304248951228	5.27620546929307e-05	17691	24
16509	family.Coriobacteriaceae.id.811	15	86387875	rs4843122	A	C	0.0507231982268134	0.0128066871700037	3.99377609446485	6.50292759608393e-05	17689	24
16510	family.Coriobacteriaceae.id.811	21	29305582	rs2831244	C	T	0.0482514298135341	0.0119825949299847	4.00324554674483	6.24793951890362e-05	17688	24
16511	family.Coriobacteriaceae.id.811	18	52522747	rs11664456	T	A	-0.0522401453422986	0.0125119840670641	-4.13084136640007	3.61437940867111e-05	17527	23
16512	family.Coriobacteriaceae.id.811	10	1166687	rs5014941	G	C	0.0458370243241474	0.011239595771351	4.06940513919923	4.71333251241945e-05	17690	24
16513	family.Coriobacteriaceae.id.811	4	6771032	rs35521986	T	C	0.0768085641886153	0.0190764664194501	4.00009403350724	6.33173193481437e-05	16055	20
16514	family.Coriobacteriaceae.id.811	15	86438090	rs4842907	G	T	0.0563190354231827	0.0145312703868002	4.00793859554522	6.12510397320747e-05	17577	23
16515	family.Coriobacteriaceae.id.811	10	25305991	rs7082131	C	G	0.0443644403723979	0.0110830251496765	3.99683651295988	6.41946025830798e-05	17691	24
16516	family.Coriobacteriaceae.id.811	7	155002664	rs12719668	C	A	0.04285384330839	0.0108034128607456	3.94626446499345	7.93799333688065e-05	17688	24
16517	family.Coriobacteriaceae.id.811	7	83189024	rs215269	T	A	-0.0433998580188391	0.0111713536209672	-3.90714410487924	9.33934581337492e-05	17688	24
16518	family.Coriobacteriaceae.id.811	13	69463212	.	A	G	0.0444593046313821	0.0110202608674204	4.06524932879361	4.79811401049583e-05	17691	24
16519	family.Coriobacteriaceae.id.811	7	83194444	rs215278	G	C	-0.0433685700773763	0.011207777617522	-3.90012915267529	9.61413871852508e-05	17691	24
16520	family.Coriobacteriaceae.id.811	7	154978979	rs6597473	G	A	0.0429496541508004	0.0107404923143476	3.98314222492715	6.80100263502912e-05	17691	24
16521	family.Coriobacteriaceae.id.811	1	179636774	rs12039153	G	A	0.0421681238735178	0.0106603659419424	3.95128864269994	7.77315039973986e-05	17691	24
16522	family.Coriobacteriaceae.id.811	8	1216946	rs28547231	A	T	-0.0592935777445498	0.0150775726994161	-4.01984954916923	5.82353188840584e-05	17527	23
16523	family.Coriobacteriaceae.id.811	7	105088677	rs6977855	A	G	0.0489602573975788	0.0123928407741714	3.97132688617547	7.1473428360269e-05	17527	23
16524	family.Coriobacteriaceae.id.811	7	155003562	rs11515018	T	C	0.0429216748507227	0.0108029193712223	3.95169308246903	7.76002247346768e-05	17689	24
16525	family.Coriobacteriaceae.id.811	18	52525775	rs56396522	C	T	-0.0523261229236268	0.0125136768989384	-4.12978023969227	3.63110153005093e-05	17527	23
16526	family.Coriobacteriaceae.id.811	2	185935405	rs17584997	G	A	0.055768946848216	0.014178075924326	3.96800103981988	7.24780177829271e-05	17577	23
16527	family.Coriobacteriaceae.id.811	21	29299312	rs10854304	A	G	0.0482814396819988	0.0119427775785304	4.01213321904378	6.01725252885654e-05	17689	24
16528	family.Coriobacteriaceae.id.811	7	83189002	rs215268	T	G	-0.0433225314581187	0.0111713362648715	-3.89995497391189	9.62105789635077e-05	17688	24
16529	family.Coriobacteriaceae.id.811	2	29771727	rs7580098	T	G	0.0540488687997038	0.0137172055865273	3.91667422716939	8.97789385896527e-05	16943	23
16530	family.Coriobacteriaceae.id.811	5	125547277	rs10063368	G	C	0.0696310831003952	0.0176854892967824	3.97229362710364	7.11838990052422e-05	17527	23
16531	family.Coriobacteriaceae.id.811	14	39650234	rs2180792	T	A	-0.0932246030145444	0.0229277099643809	-4.03835068484683	5.38283398887577e-05	15996	21
16532	family.Coriobacteriaceae.id.811	11	134427088	rs34835978	G	A	-0.0621280254307551	0.0147383348985969	-4.09766980710681	4.17330007064293e-05	16821	22
16533	family.Coriobacteriaceae.id.811	5	169108252	rs113574147	C	T	0.161197626087337	0.0398692337856522	3.91241168824415	9.13789591202169e-05	5206	12
16534	family.Coriobacteriaceae.id.811	12	27367351	rs12307685	G	A	0.0929774863475293	0.0241249186656427	3.90346443792206	9.48254888062642e-05	14542	20
16535	family.Coriobacteriaceae.id.811	4	129468316	rs7658572	G	A	0.0544603203171488	0.0135505332960788	3.9591673784304	7.52115139698754e-05	17527	23
16536	family.Coriobacteriaceae.id.811	11	9633683	rs75963163	C	G	-0.122329133649936	0.0298279982666675	-4.08063283188499	4.49132538163077e-05	10657	9
16537	family.Coriobacteriaceae.id.811	4	75747264	rs12501547	G	A	0.0620008991828987	0.0159159696872894	4.05451627827489	5.02381522200001e-05	16779	22
16538	family.Coriobacteriaceae.id.811	17	37384940	rs67691062	G	A	0.0809784166414562	0.0200204565163147	3.95206620197802	7.74792978111236e-05	16779	22
16539	family.Coriobacteriaceae.id.811	6	51588617	rs72899386	A	G	0.184645056732369	0.0466722549391965	3.94751717785187	7.89658538346802e-05	4335	7
16540	family.Coriobacteriaceae.id.811	7	24493781	rs2390978	C	T	-0.0467254252638396	0.0113674944069443	-4.02003961563617	5.8188355860309e-05	17527	23
16541	family.Coriobacteriaceae.id.811	10	25327357	rs10508685	A	T	0.0461639703206703	0.0114341690429701	4.02950750392722	5.58938317038625e-05	17689	24
16542	family.Coriobacteriaceae.id.811	7	155004336	rs893107	C	T	0.0424858050797101	0.01073076733696	3.9472715208366	7.904689353845e-05	17690	24
16543	family.Coriobacteriaceae.id.811	9	122509374	rs4439197	A	T	0.0800794371211976	0.0199542382675988	3.92646886821157	8.62020435984149e-05	16433	22
16544	family.Coriobacteriaceae.id.811	14	39480031	rs975591	C	T	-0.0912652630950051	0.0230733997032547	-4.03350711700904	5.49505156335864e-05	15861	20
16545	family.Coriobacteriaceae.id.811	2	148662202	rs10497025	C	G	-0.048957756743816	0.0123347380127211	-3.94893584032387	7.84993861939778e-05	17413	22
16546	family.Coriobacteriaceae.id.811	21	29298735	rs9636803	T	C	0.0481876894771829	0.0119439555173784	4.00034754872067	6.32495232521258e-05	17689	24
16547	family.Coriobacteriaceae.id.811	11	102762605	rs61301402	A	G	-0.072677714949311	0.0204886602016988	-3.90169246760283	9.55224668291195e-05	16809	23
16548	family.Coriobacteriaceae.id.811	12	27404862	rs11048949	G	A	0.0944237206095067	0.0242987777813747	3.90732222522393	9.33246592267794e-05	14541	20
16549	family.Coriobacteriaceae.id.811	18	52540741	rs11875349	C	T	-0.0511951190607496	0.0123322169309813	-4.05961506900413	4.91536803286225e-05	17685	24
16550	family.Coriobacteriaceae.id.811	10	25311890	rs4748996	T	C	0.0466985122721957	0.0116083262712287	4.00618069807393	6.1708447888588e-05	17691	24
16551	family.Coriobacteriaceae.id.811	21	29299378	rs11088045	A	G	0.048276551696706	0.0119803206329017	3.99094719810396	6.58099323468759e-05	17691	24
16552	family.Coriobacteriaceae.id.811	14	39656863	rs11157048	C	T	-0.0925205203500278	0.0229324705232439	-4.0202476978875	5.81369824934434e-05	15996	21
16553	family.Coriobacteriaceae.id.811	7	99534080	rs2527897	G	A	0.0427143280309014	0.01083334605352	3.92665220182129	8.61363939250006e-05	17691	24
16554	family.Coriobacteriaceae.id.811	9	122501386	rs4072265	G	A	0.0799466634321654	0.0198166094165503	3.94179415344538	8.08743718727306e-05	16433	22
16555	family.Coriobacteriaceae.id.811	18	52535197	rs11660179	G	A	-0.050769487815136	0.0123439625720909	-4.05510398726816	5.01120045180477e-05	17685	24
16556	family.Coriobacteriaceae.id.811	7	154978788	rs6597471	C	G	0.0426799792808063	0.010740281848618	3.95907590062699	7.52403244210779e-05	17691	24
16557	family.Coriobacteriaceae.id.811	5	14509966	rs1058312	G	A	-0.0485200688493713	0.011933772344096	-4.00226563783048	6.27388021183495e-05	17691	24
16558	family.Coriobacteriaceae.id.811	9	122498762	rs16908889	C	A	0.079804777555748	0.0198457495014706	3.9083302574257	9.29362082567072e-05	16432	22
16559	family.Coriobacteriaceae.id.811	7	155000929	rs13306879	G	A	0.0424342289095603	0.0108420866898127	3.89696892478121	9.74041116679931e-05	17686	24
16560	family.Coriobacteriaceae.id.811	2	80311602	rs62141425	C	A	-0.0945726213721958	0.0246104223319932	-3.92751279475258	8.58288562795804e-05	14662	17
16561	family.Coriobacteriaceae.id.811	17	70207487	rs17779173	T	C	-0.0536942090297972	0.0138910469594268	-3.89670953570925	9.75084475276739e-05	17691	24
16562	family.Coriobacteriaceae.id.811	13	69459232	rs9317740	C	T	0.0440072846818727	0.0110242805060279	4.02597880374759	5.67388001025065e-05	17691	24
16563	family.Coriobacteriaceae.id.811	1	179626118	rs7545061	A	G	0.0417946188396216	0.0106629569821192	3.91518752876233	9.03339679601299e-05	17691	24
16564	family.Coriobacteriaceae.id.811	2	132587746	rs7585185	C	T	0.0529389092501941	0.0135056742156926	4.028910934359	5.60358415719166e-05	17527	23
16565	family.Coriobacteriaceae.id.811	14	71660320	rs740038	G	A	0.0566084289428744	0.014950591448235	3.90114885606533	9.57372561011629e-05	17691	24
16566	family.Coriobacteriaceae.id.811	6	134728194	rs9321439	T	A	0.0542058046484886	0.014026931308458	3.91271621450292	9.12637622057282e-05	17688	24
16567	family.Coriobacteriaceae.id.811	2	36437091	rs1609417	G	A	-0.0499254439788189	0.0126935644827929	-3.94059491590764	8.12797818585576e-05	17690	24
16568	family.Coriobacteriaceae.id.811	10	65817792	rs10491072	C	T	0.0685653087755603	0.0175459624872044	3.90768889515275	9.31831837742476e-05	17691	24
16569	family.Coriobacteriaceae.id.811	2	236068633	rs13428795	G	A	0.107152583242408	0.0265051606278391	4.06228872919901	4.85939209282666e-05	12537	14
16570	family.Coriobacteriaceae.id.811	9	122508795	rs73659007	A	C	0.0796026302280204	0.0199372650648773	3.89885841356845	9.66472638954732e-05	16433	22
16571	family.Coriobacteriaceae.id.811	15	86423908	rs11634319	C	T	0.0499154605720405	0.013036888958861	3.89882010792905	9.66625521868351e-05	17569	23
16572	family.Coriobacteriaceae.id.811	10	84470853	rs10885242	G	A	-0.0509014111250768	0.0124117088602602	-4.07156691619327	4.66979427997034e-05	17691	24
16573	family.Coriobacteriaceae.id.811	2	132587956	rs7582541	G	A	0.0527599992065062	0.0135039323629822	4.01757117493642	5.88010778475457e-05	17527	23
16574	family.Coriobacteriaceae.id.811	7	99535951	rs2107351	C	T	0.042499057481101	0.0108335422483855	3.90494116370624	9.4248312328623e-05	17691	24
16575	family.Coriobacteriaceae.id.811	7	23773818	rs10272642	C	T	0.0423531480457069	0.0107268299214165	3.94074023633323	8.12305532660895e-05	17690	24
16576	family.Coriobacteriaceae.id.811	21	32720679	rs2833385	T	C	-0.0565372341879015	0.0143640527438256	-3.89386237598797	9.86606373015221e-05	17691	24
16577	family.Coriobacteriaceae.id.811	7	99538594	rs2527895	G	A	0.042564340606763	0.0108338264132374	3.91104080062128	9.1899244594256e-05	17691	24
16578	family.Coriobacteriaceae.id.811	1	210968297	rs61829499	G	A	-0.0550619912272844	0.0140694210683619	-3.94744611578282	7.8989288397133e-05	17691	24
16579	family.Coriobacteriaceae.id.811	9	122511184	rs58426969	C	T	0.0794784025887783	0.0198154626936585	3.89131071332235	9.97041555491377e-05	16433	22
16580	family.Coriobacteriaceae.id.811	2	53867929	rs17578714	C	G	-0.0608221726664562	0.0153666958560282	-4.02898830526754	5.60174046134586e-05	16829	22
16581	family.Coriobacteriaceae.id.811	10	25306015	rs56192563	C	T	0.0464826678348179	0.0116156677092066	3.98682083264714	6.69645550722308e-05	17691	24
16582	family.Coriobacteriaceae.id.811	16	5415619	rs11640835	G	A	0.0548085894639508	0.0138494284666692	3.90888070960362	9.27247334707945e-05	17527	23
16583	family.Coriobacteriaceae.id.811	9	8384672	rs117618475	G	A	-0.0725635726467851	0.01835559494171	-3.91361506314119	9.09245430406113e-05	16829	22
16584	family.Coriobacteriaceae.id.811	13	69461572	rs7336121	T	A	0.0437942987365658	0.0110229570719029	4.00254247101112	6.26654141534901e-05	17691	24
16585	family.Coriobacteriaceae.id.811	4	6769545	rs16839274	T	G	0.0692415835608795	0.0171745423470256	3.9791705788942	6.91561106374593e-05	16826	22
16586	family.Coriobacteriaceae.id.811	12	129174675	rs7979107	T	C	-0.0482673124312212	0.0121100378696612	-3.976830841213	6.98398088313204e-05	17690	24
16587	family.Coriobacteriaceae.id.811	21	29293960	rs7281171	C	T	0.0475107279860931	0.0119568953958957	3.95650127818223	7.60554815543563e-05	17689	24
16588	family.Coriobacteriaceae.id.811	21	32714111	rs2833382	C	A	-0.0582524833665104	0.0146802468120437	-3.91241025190106	9.13795027887626e-05	17691	24
16589	family.Coriobacteriaceae.id.811	9	122501214	rs4072266	C	T	0.0795103958086946	0.0198234896212424	3.9069167523411	9.34813425426865e-05	16433	22
16590	family.Coriobacteriaceae.id.811	1	210968212	rs1934614	T	A	-0.0548448588029284	0.0140694845852624	-3.93247750097563	8.40748509080609e-05	17691	24
16591	family.Coriobacteriaceae.id.811	5	126523290	rs2532880	C	A	0.0766185371167861	0.0192452688926272	3.92736797974353	8.58805340165634e-05	15785	21
16592	family.Coriobacteriaceae.id.811	11	9633228	rs112922815	C	G	-0.120759063963834	0.0298390875298076	-4.02353027811985	5.73322094756679e-05	10657	9
16593	family.Coriobacteriaceae.id.811	10	25368373	rs1492606	C	G	0.0480456065566983	0.0119492969854239	3.93806715064329	8.21406094080281e-05	17684	24
16594	family.Coriobacteriaceae.id.811	7	105024217	rs6466064	T	C	0.0451088136356065	0.01138962547637	3.94134385315961	8.1026374165872e-05	17687	24
16595	family.Coriobacteriaceae.id.811	3	8173135	rs60566072	G	T	-0.0685564590642903	0.0173015660365705	-3.98569304987564	6.72834467093845e-05	16315	21
16596	family.Coriobacteriaceae.id.811	1	186958672	rs12720716	C	T	0.0913114163523902	0.0231782720473592	3.93212024483199	8.41999279401274e-05	16182	20
16597	family.Coriobacteriaceae.id.811	2	134641137	rs12618404	T	G	-0.0455035382040984	0.0117972956717432	-3.89976231209429	9.62871678240261e-05	17691	24
16598	family.Coriobacteriaceae.id.811	12	5001323	rs11063393	A	G	0.0585353117853675	0.0149007650560807	3.92808828167844	8.56237820310649e-05	17413	22
16599	family.Coriobacteriaceae.id.811	10	25316755	rs12356765	G	C	0.0435290904185982	0.011081125806534	3.92762744703034	8.57879630594155e-05	17691	24
16600	family.Coriobacteriaceae.id.811	2	132589648	rs6740475	C	A	0.0522888208338894	0.0135515320706496	3.98222529904448	6.82730137486587e-05	17527	23
16601	family.Coriobacteriaceae.id.811	7	154979643	rs4960696	T	C	0.0423465754490836	0.010741240040132	3.92417554406558	8.70272615282795e-05	17691	24
16602	family.Coriobacteriaceae.id.811	3	171043762	rs4894814	T	A	0.0857006584284798	0.0215156221664359	3.91602969178459	9.00191663711582e-05	16021	19
16603	family.Coriobacteriaceae.id.811	10	25338806	rs10828747	G	A	0.0462895322431162	0.0115659005306704	3.94666233288108	7.92481977070335e-05	17690	24
16604	family.Coriobacteriaceae.id.811	7	105075381	rs59110293	C	T	0.0461609768119157	0.0118277700720103	3.92946615105563	8.51346592637748e-05	17689	24
16605	family.Coriobacteriaceae.id.811	14	39679097	rs6571905	C	G	-0.0829435453731183	0.0212432877147506	-3.92922753344973	8.52191754401591e-05	16756	21
16606	family.Coriobacteriaceae.id.811	10	84470658	rs10885239	C	T	-0.0502492940407763	0.0124153467295708	-4.02147247432983	5.78354672515061e-05	17691	24
16607	family.Coriobacteriaceae.id.811	1	110434791	rs333957	C	G	-0.0434774345099931	0.0109470246030794	-3.94260480709173	8.06014087112581e-05	17527	23
16608	family.Coriobacteriaceae.id.811	11	134426265	rs61908868	C	T	-0.0610607804813691	0.0147283631839942	-4.00996814823846	6.07269391357234e-05	16823	22
16609	family.Coriobacteriaceae.id.811	10	1163075	rs10751791	G	A	0.0452283558065929	0.0112367706276239	4.00846681547985	6.11142243587378e-05	17691	24
16610	family.Coriobacteriaceae.id.811	12	14660184	rs3827886	T	C	0.0650449694868142	0.0164098164910381	3.91649830067569	8.98444488136388e-05	16829	22
16611	family.Coriobacteriaceae.id.811	10	25317626	rs1000875	G	C	0.0459761887576278	0.0116037880818711	3.95042191522638	7.80135472002023e-05	17690	24
16612	family.Coriobacteriaceae.id.811	10	1166400	rs1871626	T	C	0.0449940239431275	0.0112398123281764	3.9885661162342	6.6473876865214e-05	17691	24
16613	family.Coriobacteriaceae.id.811	10	25323839	rs1546097	T	G	0.04522320908432	0.0114093229485137	3.94871957231519	7.85703281659818e-05	17688	24
16614	family.Coriobacteriaceae.id.811	5	80723376	rs35856763	C	T	-0.0682179162778406	0.0170869874430806	-3.95350943580739	7.70132253982225e-05	17690	24
16615	family.Coriobacteriaceae.id.811	10	25370796	rs11014389	C	G	0.0474343078502305	0.0119478333095863	3.90986073362645	9.23493485845719e-05	17684	24
16616	family.Coriobacteriaceae.id.811	10	25327392	rs10828745	A	G	0.045188820676394	0.0114445714036629	3.94057777872501	8.12855890907568e-05	17689	24
16617	family.Coriobacteriaceae.id.811	14	39678952	rs6571904	C	G	-0.0824912900523622	0.021243584493634	-3.90857770737433	9.28410857095553e-05	16756	21
16618	family.Coriobacteriaceae.id.811	15	86530640	rs7164422	A	G	-0.119538032748156	0.0296045634369431	-3.98435779574306	6.76628607771321e-05	10532	13
16619	family.Coriobacteriaceae.id.811	18	52540420	rs9807202	A	G	-0.0490790095423879	0.0121731325762469	-3.98121291785548	6.85644966886807e-05	17691	24
16620	family.Coriobacteriaceae.id.811	10	25296379	rs10764517	A	C	0.0433822631822669	0.0110767689228222	3.9105205573363	9.20974210621772e-05	17690	24
16621	family.Coriobacteriaceae.id.811	10	84473715	rs11195687	A	G	-0.0501769593858971	0.0124391879207187	-4.00927370074366	6.09057897335188e-05	17689	24
16622	family.Coriobacteriaceae.id.811	11	58556954	rs1943270	A	T	0.0508031162487991	0.013326077871422	3.98433560428784	6.76691835757448e-05	17691	24
16623	family.Coriobacteriaceae.id.811	21	29298806	rs9636804	T	G	0.0471739241435078	0.0119434445670647	3.90947274731529	9.24977895089812e-05	17689	24
16624	family.Coriobacteriaceae.id.811	10	84470791	rs10885241	T	C	-0.0499472958325321	0.0124239476142027	-3.99259856970317	6.53531524089051e-05	17691	24
16625	family.Coriobacteriaceae.id.811	14	39762347	rs2025029	C	T	-0.0793638957473917	0.020378767210341	-3.93672129856757	8.26024459327753e-05	16943	23
16626	family.Coriobacteriaceae.id.811	10	25297598	rs950609	C	A	0.0432184212664904	0.0110831785146327	3.8934526000361	9.88275198495763e-05	17691	24
16627	family.Coriobacteriaceae.id.811	12	129174069	rs7975595	T	C	-0.0477273812361004	0.0121686412599018	-3.89920323600199	9.65097434074921e-05	17690	24
16628	family.Coriobacteriaceae.id.811	7	105075067	rs77082101	C	A	0.0458645784269769	0.0118277576178636	3.90532824745588	9.40975708122494e-05	17689	24
16629	family.Coriobacteriaceae.id.811	2	132590702	rs4544487	T	C	0.0518361991755659	0.0135112731942418	3.94622652253305	7.93925070771057e-05	17527	23
16630	family.Coriobacteriaceae.id.811	5	80703271	rs10044997	G	A	-0.0675820131267238	0.0172507156340816	-3.90532918252542	9.40972069451687e-05	17577	23
16631	family.Coriobacteriaceae.id.811	1	43442925	rs4660693	G	A	0.0424457571969988	0.0108281658531953	3.92057331151381	8.83385561820419e-05	17685	24
16632	family.Coriobacteriaceae.id.811	14	39748480	rs7158558	A	G	-0.0840461371156409	0.0214640800381199	-3.91617652534528	8.99643860040229e-05	16757	21
16633	family.Coriobacteriaceae.id.811	11	9628824	rs75634906	G	C	-0.116515736881276	0.0292909763191005	-3.96087837630084	7.46745628038626e-05	11035	10
16634	family.Coriobacteriaceae.id.811	10	25338445	rs4749001	G	A	0.0456468468634684	0.0115658917552541	3.89350441836824	9.88064019613177e-05	17690	24
16635	family.Coriobacteriaceae.id.811	10	84469068	rs12242808	G	T	-0.0497181315970454	0.0123944965459312	-3.97915697763265	6.91600667200423e-05	17691	24
16636	family.Coriobacteriaceae.id.811	18	10877569	rs74718543	G	A	0.153486097564215	0.0374022195387709	4.03075792383431	5.55972820197341e-05	6936	8
16637	family.Coriobacteriaceae.id.811	18	52530405	rs12604312	A	G	-0.0500941188122369	0.0122488430749822	-4.02213332188128	5.76733956686827e-05	17685	24
16638	family.Coriobacteriaceae.id.811	10	84469007	rs1889709	A	C	-0.0495910541317389	0.0123950485212292	-3.96837258515518	7.23651314271505e-05	17691	24
16639	family.Coriobacteriaceae.id.811	18	10875092	rs78505851	C	G	0.152466409929822	0.0374290948541515	4.01772596660272	5.87624762351774e-05	6936	8
16640	family.Coriobacteriaceae.id.811	11	58556953	rs1943269	C	G	0.050237344459821	0.0133268443877575	3.9413050145031	8.1039497092611e-05	17691	24
16641	family.Coriobacteriaceae.id.811	18	10887268	rs111345947	C	T	0.151938173592166	0.0371723613126511	4.00930821660968	6.08968886231055e-05	7016	9
16642	family.Coriobacteriaceae.id.811	2	53885128	rs11683815	A	G	-0.0597266712478333	0.0154956447159187	-3.94704203840865	7.91226684379606e-05	16829	22
16643	family.Coriobacteriaceae.id.811	19	13403522	rs35094113	T	C	0.042826988295149	0.0108910200587808	3.91855308408779	8.90821120532202e-05	17527	23
16644	family.Coriobacteriaceae.id.811	11	58557116	rs1943271	A	G	0.0496887121327768	0.0133234218903364	3.89917395133988	9.65214153978328e-05	17691	24
