# Supplementary material for: The causal relationship between gut microbiota and type 2 diabetes: a two-sample Mendelian randomized study
Source: Front Public Health. 2023 Sep 22;11:1255059. doi: 10.3389/fpubh.2023.1255059 (PMC10556527; doi:10.3389/fpubh.2023.1255059)
Supplement: Supplementary file 2 [file Data_Sheet_1.zip › Additional documents 1/exposure family.Pasteurellaceae.id.3689.csv]

	bac	chr	bp	rsID	ref.allele	eff.allele	beta	SE	Z.weightedSumZ	P.weightedSumZ	N	Ncohorts
22015	family.Pasteurellaceae.id.3689	6	129224488	rs12191680	G	C	0.102213615270672	0.0197189451715606	5.12039259646657	3.04900229990136e-07	9408	24
22016	family.Pasteurellaceae.id.3689	6	55448491	rs9382510	T	C	-0.0881865235118699	0.016996482214984	-5.15950755445095	2.47600233549205e-07	9410	24
22017	family.Pasteurellaceae.id.3689	6	55452880	rs7740611	C	A	-0.0876223846300576	0.0170197420145325	-5.11863410211655	3.07756372514255e-07	9410	24
22018	family.Pasteurellaceae.id.3689	6	55456654	rs7771624	C	A	-0.0860971117020402	0.0170245174094515	-5.02857686638234	4.94133430334957e-07	9412	24
22019	family.Pasteurellaceae.id.3689	11	9951672	rs10840326	G	C	-0.0717634001249645	0.0149229296472104	-4.8196056879465	1.43842236413539e-06	9154	23
22020	family.Pasteurellaceae.id.3689	5	26602662	rs55676407	A	G	0.134300860755026	0.0292184228055175	4.64438051311819	3.41098388928781e-06	8020	20
22021	family.Pasteurellaceae.id.3689	10	94306385	rs76022354	T	C	0.242889666552244	0.0500406028139046	4.77150102158583	1.82858053220673e-06	3692	9
22022	family.Pasteurellaceae.id.3689	5	26531908	rs72756943	A	G	0.139879973565161	0.0303028764036678	4.64797003892434	3.35217588245633e-06	8020	20
22023	family.Pasteurellaceae.id.3689	6	55456232	rs4132989	T	C	-0.0840060613057322	0.017128102927909	-4.85959207496427	1.17627866950984e-06	9408	24
22024	family.Pasteurellaceae.id.3689	9	105650242	rs78909003	C	T	-0.241159469160487	0.049837228512976	-4.74853786836613	2.04892527480437e-06	3638	8
22025	family.Pasteurellaceae.id.3689	20	57274077	rs6092684	T	A	0.0684647193210079	0.0146739871302801	4.64259561449882	3.44059331814825e-06	9366	23
22026	family.Pasteurellaceae.id.3689	22	26891808	rs4822728	C	T	0.0685478706470683	0.0149032318952327	4.57693084325621	4.71847358271771e-06	9412	24
22027	family.Pasteurellaceae.id.3689	12	115491973	rs35510	G	A	0.1227290031641	0.026495750546006	4.61056501673437	4.01576019228599e-06	8671	20
22028	family.Pasteurellaceae.id.3689	11	10241871	rs7115142	A	G	-0.0678156697048561	0.0149658781023143	-4.52749546566625	5.96868814368049e-06	9408	24
22029	family.Pasteurellaceae.id.3689	12	115493337	rs35509	A	G	0.122351798637608	0.0265121064894162	4.59196637318404	4.39089129345334e-06	8671	20
22030	family.Pasteurellaceae.id.3689	9	22718481	rs10965428	A	C	-0.119902083436527	0.0258219040333902	-4.59674095493817	4.29150622464475e-06	8873	23
22031	family.Pasteurellaceae.id.3689	20	57286061	rs7270573	G	C	-0.0682589926433053	0.0150634392168136	-4.54165155107655	5.58152402428106e-06	9367	23
22032	family.Pasteurellaceae.id.3689	12	115491964	rs40513	T	G	0.11753015068926	0.0260935273670068	4.49135827010608	7.07703882592565e-06	8785	21
22033	family.Pasteurellaceae.id.3689	17	32862601	rs16970009	G	A	0.187381473029356	0.0429571817172673	4.48430178012761	7.31530716352447e-06	4703	11
22034	family.Pasteurellaceae.id.3689	9	1182418	rs10123426	G	A	0.12418976805687	0.0295757672892588	4.35474850010076	1.33219778778894e-05	8868	23
22035	family.Pasteurellaceae.id.3689	20	57268994	rs6100166	G	C	0.0665833157677219	0.0148565805307932	4.45518223601046	8.38219633916464e-06	9115	22
22036	family.Pasteurellaceae.id.3689	15	73477482	rs12050685	G	A	-0.0670947871037973	0.0152389832202836	-4.43551772246191	9.1851274449024e-06	9411	24
22037	family.Pasteurellaceae.id.3689	3	97972214	rs73139353	C	A	-0.222572658441282	0.0484634279849437	-4.44686776033236	8.71314381396472e-06	4047	10
22038	family.Pasteurellaceae.id.3689	6	99821638	rs9402707	C	T	0.0725043519670382	0.0163025851076798	4.35270576267301	1.34467567496074e-05	9412	24
22039	family.Pasteurellaceae.id.3689	15	73507321	rs1116880	G	A	-0.0654056000833426	0.0150237428465418	-4.41488989778857	1.01061413454802e-05	9412	24
22040	family.Pasteurellaceae.id.3689	7	116918060	rs6972479	G	A	-0.0781861885571937	0.0175365600220332	-4.47202683465567	7.74817016042507e-06	8616	22
22041	family.Pasteurellaceae.id.3689	17	64535013	rs9895850	C	T	-0.176406461137779	0.0410169706854833	-4.43793723963127	9.08250913296135e-06	4737	12
22042	family.Pasteurellaceae.id.3689	15	73498363	rs55868723	C	T	-0.0656129619367176	0.015023491848201	-4.40117507348284	1.07666206330263e-05	9411	24
22043	family.Pasteurellaceae.id.3689	6	99826265	rs12193590	A	G	0.0721319682250188	0.016302419712569	4.32948131700932	1.49460949160185e-05	9412	24
22044	family.Pasteurellaceae.id.3689	16	48742489	rs111582866	A	G	-0.113957274543652	0.0256402978860107	-4.49168260048968	7.06626791789489e-06	8616	22
22045	family.Pasteurellaceae.id.3689	9	6818307	rs62568866	A	T	-0.118018252589801	0.0259206150061794	-4.4869020051421	7.22662928979242e-06	8020	20
22046	family.Pasteurellaceae.id.3689	20	57283897	rs8125536	C	T	-0.0664380041720928	0.0150665538401477	-4.41863856948945	9.93245892561197e-06	9368	23
22047	family.Pasteurellaceae.id.3689	15	73469918	rs62016857	C	T	-0.0661082358043809	0.0152390546883239	-4.35885467945208	1.30744892112582e-05	9411	24
22048	family.Pasteurellaceae.id.3689	16	9059113	rs4985073	G	T	0.0644103516701961	0.0146105661908407	4.40843794244202	1.04118844421217e-05	9401	24
22049	family.Pasteurellaceae.id.3689	15	73477039	rs7497992	T	C	-0.0657681589714706	0.0152349608834608	-4.33724152570878	1.44282051371792e-05	9411	24
22050	family.Pasteurellaceae.id.3689	12	115494704	rs35508	A	G	0.118240323037821	0.0265107166017354	4.4081627343205	1.04251203795784e-05	8671	20
22051	family.Pasteurellaceae.id.3689	3	139891073	rs60168822	A	G	-0.0832606937976208	0.018742689346997	-4.41522001091676	1.00907309194739e-05	9154	23
22052	family.Pasteurellaceae.id.3689	6	99828941	rs4840038	G	A	0.0711088299990158	0.0163124871938438	4.26103152048805	2.03485528556929e-05	9412	24
22053	family.Pasteurellaceae.id.3689	6	151105281	rs997374	G	A	0.120553656578513	0.0291300562179517	4.15600663375566	3.23858424032907e-05	8588	22
22054	family.Pasteurellaceae.id.3689	8	20656633	rs7013899	C	T	0.0619347221176447	0.0146503027540321	4.22433807928008	2.39644076141473e-05	9412	24
22055	family.Pasteurellaceae.id.3689	7	156883839	rs7805113	C	T	-0.0695449169432404	0.0167179770797565	-4.14015948745201	3.47064438650967e-05	9412	24
22056	family.Pasteurellaceae.id.3689	9	105598509	rs77529231	T	C	-0.223825297175377	0.0497777186741538	-4.451255204888	8.5369812560505e-06	3638	8
22057	family.Pasteurellaceae.id.3689	20	5412480	rs731534	G	C	-0.0986502250352421	0.0216316352020521	-4.42909531555587	9.46291973189698e-06	9115	22
22058	family.Pasteurellaceae.id.3689	6	99771197	rs9389250	T	C	0.0735974198525636	0.0167557403391433	4.28620896310048	1.81748038547506e-05	9411	24
22059	family.Pasteurellaceae.id.3689	9	6839948	rs77434087	T	C	-0.115903093454346	0.0259615484209087	-4.40424459632514	1.06153120116972e-05	8020	20
22060	family.Pasteurellaceae.id.3689	9	6828056	rs72701420	G	A	-0.116596685218341	0.0261255250416683	-4.40249221171718	1.07014432707775e-05	8093	21
22061	family.Pasteurellaceae.id.3689	13	36104947	rs9574096	T	A	-0.0655646156119565	0.0152802767127274	-4.28913343063389	1.79371593978268e-05	9411	24
22062	family.Pasteurellaceae.id.3689	15	73451781	rs12050658	G	C	-0.0650083128376092	0.0152525899071896	-4.27517226904225	1.90989558912966e-05	9411	24
22063	family.Pasteurellaceae.id.3689	9	6823112	rs62568869	A	G	-0.116121290921642	0.0258957316571985	-4.41449526517297	1.01245931836777e-05	8020	20
22064	family.Pasteurellaceae.id.3689	15	73482258	rs7169083	C	T	-0.0638579174941698	0.0148676246022214	-4.27595306360388	1.90321321531819e-05	9411	24
22065	family.Pasteurellaceae.id.3689	20	57278450	rs6100172	G	A	0.0637307371508917	0.0146214707729415	4.34227338040518	1.41015910584286e-05	9362	23
22066	family.Pasteurellaceae.id.3689	15	73474669	rs17829836	A	G	-0.0635975141396784	0.0148321330100035	-4.26928404124933	1.96101413674666e-05	9412	24
22067	family.Pasteurellaceae.id.3689	16	8988777	rs2304467	C	G	0.0625138640352774	0.0149417079881997	4.19178080822072	2.76773337089868e-05	9400	24
22068	family.Pasteurellaceae.id.3689	6	99882964	rs12525613	G	A	0.0683224799995765	0.0157405220041514	4.17710546117187	2.95242158918287e-05	9411	24
22069	family.Pasteurellaceae.id.3689	11	10287497	rs2920147	C	T	-0.0627857943788851	0.0148532558130032	-4.2543079557326	2.0969654129748e-05	9409	24
22070	family.Pasteurellaceae.id.3689	15	73472887	rs1479340	G	A	-0.0633729877461424	0.0148345695907162	-4.25790234149077	2.0635405199071e-05	9412	24
22071	family.Pasteurellaceae.id.3689	5	27844717	rs6450568	A	G	0.0661174599552487	0.0154437465504322	4.27045852619962	1.95071495526513e-05	9408	24
22072	family.Pasteurellaceae.id.3689	6	99860731	rs4339472	A	G	0.0681204899325685	0.0157559019087417	4.1568031271773	3.22731871317409e-05	9410	24
22073	family.Pasteurellaceae.id.3689	7	21321670	rs2390504	G	A	0.078167576555649	0.0178289534974043	4.30063563727087	1.70308890188425e-05	9412	24
22074	family.Pasteurellaceae.id.3689	5	27851009	rs7445309	A	G	0.0663414187972749	0.0155741870922853	4.2413377308049	2.22191501395991e-05	9154	23
22075	family.Pasteurellaceae.id.3689	6	8350917	rs9328464	C	T	0.0648891339789856	0.0146508361440386	4.38959803001052	1.13560377810581e-05	9412	24
22076	family.Pasteurellaceae.id.3689	16	84977389	rs9938097	C	T	-0.0710386417155028	0.0158024336808288	-4.45921502456652	8.22603647368862e-06	9402	24
22077	family.Pasteurellaceae.id.3689	7	24360361	rs56310940	C	G	-0.103466754520861	0.0243364956566175	-4.34423577976763	1.39761344703394e-05	9412	24
22078	family.Pasteurellaceae.id.3689	11	10277058	rs10770105	G	C	-0.0619148704566569	0.0148076293833921	-4.19712157259731	2.70328836596673e-05	9410	24
22079	family.Pasteurellaceae.id.3689	6	151111205	rs13205966	G	A	0.12898730667767	0.0316432840627261	4.07674835928649	4.56698712618483e-05	7952	19
22080	family.Pasteurellaceae.id.3689	17	148226	rs9902691	A	C	-0.0650733624402689	0.0149138434274744	-4.33931724610248	1.42926068613073e-05	9081	22
22081	family.Pasteurellaceae.id.3689	17	32861653	rs74929650	G	A	0.177895243476183	0.0429866126543796	4.26357873006297	2.01178570852168e-05	4703	11
22082	family.Pasteurellaceae.id.3689	15	73462022	rs59066156	G	T	-0.0636432298082808	0.0150172015376628	-4.22427990686574	2.39705979042761e-05	9411	24
22083	family.Pasteurellaceae.id.3689	6	99865941	rs10457644	T	C	0.0675260540740542	0.0157529399292425	4.13391136726026	3.56641059671255e-05	9411	24
22084	family.Pasteurellaceae.id.3689	20	57282659	rs6026461	G	A	-0.0643766899285848	0.0151178172980222	-4.2666142031329	1.98461922305931e-05	9367	23
22085	family.Pasteurellaceae.id.3689	13	85121427	rs17375766	A	T	0.0706238789753257	0.0165809310533526	4.18806259953046	2.81345921818309e-05	9154	23
22086	family.Pasteurellaceae.id.3689	6	99774396	rs9494131	T	C	0.0722558382015429	0.0167462561321615	4.21860273903667	2.45820953995859e-05	9411	24
22087	family.Pasteurellaceae.id.3689	2	6581650	rs77290063	C	T	-0.115753572378441	0.0261421274980011	-4.37908737379443	1.19177346016804e-05	8020	20
22088	family.Pasteurellaceae.id.3689	11	57915085	rs2514196	C	A	-0.0643537598799992	0.0150301718970881	-4.29183254979641	1.77204563813217e-05	9081	22
22089	family.Pasteurellaceae.id.3689	6	99883226	rs17180915	T	C	0.0677296726987773	0.0157404173856267	4.13698969301296	3.51891909476065e-05	9411	24
22090	family.Pasteurellaceae.id.3689	5	27851283	rs13155723	G	T	0.0661351001805261	0.015563189571631	4.22674635436328	2.37094670277304e-05	9154	23
22091	family.Pasteurellaceae.id.3689	21	27052625	rs2829859	T	C	-0.0619687723154924	0.0145932573146359	-4.24868634530947	2.15027737642303e-05	9412	24
22092	family.Pasteurellaceae.id.3689	21	16005130	rs462450	C	T	-0.0736060180412405	0.0169656643248826	-4.31973744581343	1.56214945557504e-05	9404	24
22093	family.Pasteurellaceae.id.3689	20	8107397	rs6039040	C	T	-0.0734243083867412	0.01754134929709	-4.17087673455657	3.03429970369656e-05	9373	23
22094	family.Pasteurellaceae.id.3689	6	99881061	rs4840043	G	A	0.0676736245767007	0.015740567034452	4.12344112450346	3.73253897351342e-05	9411	24
22095	family.Pasteurellaceae.id.3689	15	73485117	rs2899784	G	A	-0.0627374039920775	0.0148326266662093	-4.20859679804447	2.5696144625714e-05	9412	24
22096	family.Pasteurellaceae.id.3689	6	129219490	rs12208997	G	T	0.0846255605306294	0.0198879869957064	4.18393471091853	2.86506426717878e-05	9412	24
22097	family.Pasteurellaceae.id.3689	9	6840096	rs62533759	C	G	-0.113611081478215	0.0259737327564002	-4.31534640367668	1.59352820006616e-05	8020	20
22098	family.Pasteurellaceae.id.3689	15	73471810	rs62016858	G	A	-0.0634660511572653	0.0151856164687687	-4.20580867214017	2.60150252578445e-05	9412	24
22099	family.Pasteurellaceae.id.3689	13	85116886	rs59479226	T	A	0.0712150140114224	0.0166711373175635	4.20123143444335	2.6546703783272e-05	9081	22
22100	family.Pasteurellaceae.id.3689	8	20653728	rs2410665	G	A	0.0607429206077186	0.014628071670402	4.14264779988421	3.43318973336089e-05	9410	24
22101	family.Pasteurellaceae.id.3689	6	99881639	rs10457648	T	C	0.0674106288794312	0.015741479454968	4.11713765183932	3.83606975144304e-05	9411	24
22102	family.Pasteurellaceae.id.3689	15	73512648	rs56348595	T	G	-0.0628685571470902	0.0149732252557683	-4.20407339683334	2.62153866758243e-05	9412	24
22103	family.Pasteurellaceae.id.3689	5	27851817	rs12153040	A	G	0.0658994860736282	0.0155743141183176	4.21205666388877	2.53056040884395e-05	9154	23
22104	family.Pasteurellaceae.id.3689	15	73476100	rs1479338	A	G	-0.0628381990454146	0.0149656357461314	-4.19977859904482	2.67176102734011e-05	9412	24
22105	family.Pasteurellaceae.id.3689	13	85122020	rs17322943	T	C	0.0700681112946366	0.0165768425942787	4.16283393408967	3.14321972511843e-05	9154	23
22106	family.Pasteurellaceae.id.3689	6	99876885	rs55661539	C	T	0.0672472441531323	0.0157392234097243	4.10822996452836	3.98703011651568e-05	9411	24
22107	family.Pasteurellaceae.id.3689	15	73518606	rs62015460	G	A	-0.0631278592076858	0.0151850207211612	-4.18706719345716	2.82582187525779e-05	9412	24
22108	family.Pasteurellaceae.id.3689	12	5745441	rs10849305	G	C	-0.0608662516039679	0.0148369869154692	-4.1255810499457	3.69799917285338e-05	9154	23
22109	family.Pasteurellaceae.id.3689	18	72885893	rs72967761	G	A	-0.17954459634122	0.0445123633007381	-4.08900229468434	4.33232567912048e-05	4759	11
22110	family.Pasteurellaceae.id.3689	8	20610866	rs2616213	T	C	0.0607286904676765	0.0148276036817695	4.09552267819688	4.21216989846355e-05	9154	23
22111	family.Pasteurellaceae.id.3689	1	82481095	rs61773983	A	G	0.132517671256785	0.0325282836097629	4.10430932559286	4.05524574576416e-05	7996	19
22112	family.Pasteurellaceae.id.3689	20	57272722	rs6026450	G	A	-0.0640480247231931	0.0151627105464675	-4.22976035771295	2.33940386690138e-05	9366	23
22113	family.Pasteurellaceae.id.3689	7	21322710	rs12531225	G	A	0.0768002255954446	0.0178222897768034	4.22523436191388	2.3869223697174e-05	9412	24
22114	family.Pasteurellaceae.id.3689	6	99819556	rs4574651	C	T	0.062467255593706	0.0153198065102238	4.07718458639065	4.55843043017297e-05	9409	24
22115	family.Pasteurellaceae.id.3689	7	24387874	rs10951006	G	A	-0.105289187807532	0.0247710469886934	-4.25929122080644	2.05076144076661e-05	9410	24
22116	family.Pasteurellaceae.id.3689	5	159934161	rs4921296	A	G	0.0651038797094088	0.0156985668212793	4.17932157586689	2.92380006861994e-05	9412	24
22117	family.Pasteurellaceae.id.3689	5	27835537	rs12518634	T	C	0.0661043171013495	0.0156238680769111	4.2127173983665	2.52316670394202e-05	9154	23
22118	family.Pasteurellaceae.id.3689	20	57274766	rs6128408	C	A	-0.063837981826829	0.015008056141361	-4.24280651609227	2.20741740967869e-05	9115	22
22119	family.Pasteurellaceae.id.3689	6	99820155	rs7742736	C	T	0.0623929382214802	0.0153198402646133	4.07262501980397	4.64862332249029e-05	9409	24
22120	family.Pasteurellaceae.id.3689	6	99868788	rs6902260	A	C	0.06682650973386	0.0157524316930002	4.08613777682557	4.38613383939505e-05	9411	24
22121	family.Pasteurellaceae.id.3689	6	99821577	rs9389293	G	A	0.0622754518347362	0.0153205381958717	4.06504502021901	4.80231911672933e-05	9409	24
22122	family.Pasteurellaceae.id.3689	13	85116716	rs67493751	G	A	0.0709063326014423	0.0166848097440242	4.16928514780757	3.05556507072198e-05	9154	23
22123	family.Pasteurellaceae.id.3689	12	96597949	rs2268511	T	G	0.066234111782241	0.0160846092040902	4.15343935007241	3.27515048052661e-05	9403	24
22124	family.Pasteurellaceae.id.3689	6	99824405	rs7755791	A	T	0.062220026769009	0.0153334676792471	4.05741280909878	4.96193323863081e-05	9400	24
22125	family.Pasteurellaceae.id.3689	6	99821257	rs12212417	T	C	0.0621961590680685	0.0153202892463507	4.06059766797632	4.89472560282034e-05	9409	24
22126	family.Pasteurellaceae.id.3689	12	96592088	rs7955113	C	A	0.0666231663092024	0.0164276704330909	4.08826132990809	4.3461838807581e-05	9154	23
22127	family.Pasteurellaceae.id.3689	12	96611648	rs12299943	A	G	0.0653126527959908	0.0157811860668514	4.14840769184277	3.34795789467545e-05	9406	24
22128	family.Pasteurellaceae.id.3689	3	26548343	rs9820211	C	G	-0.0812276877958926	0.0188691109180538	-4.22403658585294	2.39965068715258e-05	9154	23
22129	family.Pasteurellaceae.id.3689	18	58164299	rs505289	A	G	0.0640338222263031	0.0157005977124007	4.09632448045763	4.19761472795506e-05	9412	24
22130	family.Pasteurellaceae.id.3689	15	37229316	rs698455	T	G	-0.0688621553994609	0.0165434949205533	-4.14920614697999	3.33630262256874e-05	9412	24
22131	family.Pasteurellaceae.id.3689	6	99829452	rs7748842	T	A	0.0622556029446835	0.0153247703315269	4.05857213316279	4.93736828783801e-05	9406	24
22132	family.Pasteurellaceae.id.3689	12	5736589	rs11063781	C	T	-0.0599648952994124	0.0146011108198198	-4.09846514422607	4.15898852203617e-05	9403	24
22133	family.Pasteurellaceae.id.3689	3	33234557	rs4603910	G	A	-0.0861677824387932	0.0215296555749051	-4.04662741309208	5.19608474079968e-05	8874	23
22134	family.Pasteurellaceae.id.3689	12	96597581	rs2268513	T	C	0.0660520143335006	0.0160864579890477	4.13881196762133	3.49108921631364e-05	9401	24
22135	family.Pasteurellaceae.id.3689	13	85093355	rs35573758	G	C	0.068673294164543	0.0163223768262418	4.16831397958437	3.06861045370201e-05	9408	24
22136	family.Pasteurellaceae.id.3689	15	101696900	rs882706	A	G	0.0619869869082863	0.0147303339479916	4.27023872244827	1.95263851075341e-05	9402	24
22137	family.Pasteurellaceae.id.3689	8	20631746	rs2597416	C	T	0.0598789516074177	0.0146082596054002	4.08510715958206	4.40564793817686e-05	9411	24
22138	family.Pasteurellaceae.id.3689	9	6821229	rs62568868	T	A	-0.113042226507431	0.0259002144954365	-4.29920009653902	1.71415659548108e-05	8020	20
22139	family.Pasteurellaceae.id.3689	7	21320824	rs2158894	C	T	0.0764226153759424	0.01782904596548	4.20588810622393	2.60058884494186e-05	9412	24
22140	family.Pasteurellaceae.id.3689	3	33235592	rs4678756	A	G	-0.0860534230999282	0.0215300617904201	-4.04124261624645	5.31687154517393e-05	8874	23
22141	family.Pasteurellaceae.id.3689	9	6824973	rs112372057	A	G	-0.112660896585678	0.0259048315448502	-4.28399643609031	1.8356585366211e-05	8020	20
22142	family.Pasteurellaceae.id.3689	15	73498371	rs56215298	C	G	-0.0619424830904093	0.0149740283492071	-4.15702262513243	3.22422070477704e-05	9412	24
22143	family.Pasteurellaceae.id.3689	6	99827489	rs12201682	G	T	0.0619704104793258	0.0153220585983769	4.04897167976042	5.1443168709977e-05	9409	24
22144	family.Pasteurellaceae.id.3689	15	73482002	rs3985588	G	A	-0.0623645229474189	0.0150171006047696	-4.14579767401162	3.38632749285362e-05	9411	24
22145	family.Pasteurellaceae.id.3689	15	73486051	rs2127277	T	C	-0.0618978158385585	0.0148329504694233	-4.15132901826646	3.30550165179941e-05	9412	24
22146	family.Pasteurellaceae.id.3689	5	27846167	rs13163323	G	A	0.064395334376398	0.0154478124068662	4.14628835001128	3.37908238328855e-05	9339	23
22147	family.Pasteurellaceae.id.3689	9	6828005	rs72701419	G	C	-0.113333239780585	0.0262384220191178	-4.25839686864092	2.05898170804895e-05	8020	20
22148	family.Pasteurellaceae.id.3689	20	57280575	rs6100174	C	T	-0.0631014323166805	0.0150704840878867	-4.19815649269044	2.69096653765669e-05	9369	23
22149	family.Pasteurellaceae.id.3689	15	73502892	rs55939596	T	C	-0.0618398570170647	0.0149738408668067	-4.14563874115835	3.38867738851691e-05	9412	24
22150	family.Pasteurellaceae.id.3689	17	32868297	rs79138608	C	G	0.181336932809196	0.0444598447027861	4.16836378660148	3.0679401268234e-05	4700	11
22151	family.Pasteurellaceae.id.3689	10	10098119	rs11256467	A	G	-0.131150000445518	0.0300981524192256	-4.16761318842551	3.07805680795109e-05	8785	22
22152	family.Pasteurellaceae.id.3689	6	99889915	rs4839748	C	T	0.0665190470995073	0.0157330582560688	4.05888595993941	4.93073845674934e-05	9412	24
22153	family.Pasteurellaceae.id.3689	6	99816760	rs4512227	C	T	0.061880808201136	0.0153204499099676	4.03933965981527	5.36018957223382e-05	9409	24
22154	family.Pasteurellaceae.id.3689	15	73507504	rs1812835	C	A	-0.0618048355875007	0.014973398285711	-4.13897104509392	3.48866972157617e-05	9412	24
22155	family.Pasteurellaceae.id.3689	12	96612094	rs12828252	A	G	0.0647993888469302	0.0157793884820055	4.11903677477032	3.80459431246555e-05	9406	24
22156	family.Pasteurellaceae.id.3689	3	33255592	rs9637517	G	A	-0.0882188506304093	0.0216157362276222	-4.08646558005107	4.37994429360406e-05	8801	22
22157	family.Pasteurellaceae.id.3689	15	61682453	rs12439928	A	C	0.0647991096569768	0.0153692769734854	4.20871180941203	2.56830708367517e-05	9411	24
22158	family.Pasteurellaceae.id.3689	6	99821680	rs62433962	C	A	0.0616759823239849	0.0153205476686254	4.02628394480983	5.66652570316451e-05	9409	24
22159	family.Pasteurellaceae.id.3689	16	84976836	rs11149698	A	G	-0.0700671152485382	0.0158936239819398	-4.36271469908427	1.28458418049004e-05	9405	24
22160	family.Pasteurellaceae.id.3689	15	37229391	rs837132	T	C	-0.068374838465606	0.0165428829817265	-4.12053258830048	3.77997594236105e-05	9411	24
22161	family.Pasteurellaceae.id.3689	6	99817928	rs9483838	G	A	0.06158767212107	0.0153082050071997	4.0241363318104	5.71847850750549e-05	9409	24
22162	family.Pasteurellaceae.id.3689	9	1182428	rs10120642	A	C	0.131696234622421	0.0335046681328362	4.0187984119988	5.84956904915403e-05	7207	20
22163	family.Pasteurellaceae.id.3689	4	106505353	rs75397109	G	A	-0.143520746743138	0.038676410741697	-3.9907756719647	6.58575504076987e-05	4843	14
22164	family.Pasteurellaceae.id.3689	6	99823117	rs4588697	T	C	0.0616024525751941	0.0153222250564582	4.01980108821996	5.82472987144538e-05	9409	24
22165	family.Pasteurellaceae.id.3689	9	6748756	rs111265054	G	A	-0.109631508694186	0.025676580682758	-4.22853208848455	2.35220971990923e-05	8020	20
22166	family.Pasteurellaceae.id.3689	6	99822990	rs4382271	C	T	0.0615802710184496	0.015322623033166	4.01821944176205	5.86395746055688e-05	9409	24
22167	family.Pasteurellaceae.id.3689	6	129217305	rs4260765	C	T	0.083381544034693	0.0198986039814969	4.10689303083777	4.0101682780051e-05	9410	24
22168	family.Pasteurellaceae.id.3689	11	65809875	rs1125078	A	C	0.0816790461521708	0.0194478829361741	4.10524929555304	4.03879088797308e-05	9411	24
22169	family.Pasteurellaceae.id.3689	20	57272617	rs6026449	C	T	-0.0631308779077006	0.0151628646543925	-4.16895279057606	3.06002357260114e-05	9366	23
22170	family.Pasteurellaceae.id.3689	6	99826762	rs7751297	C	T	0.0615984663073288	0.0153224177267801	4.02239832845695	5.76085242312188e-05	9409	24
22171	family.Pasteurellaceae.id.3689	13	85094266	rs11616451	G	A	0.0679103124115587	0.0162722172647541	4.12702236742242	3.67490661918156e-05	9410	24
22172	family.Pasteurellaceae.id.3689	17	32854703	rs740633	T	G	0.180840223258755	0.0446950674684445	4.14537392817719	3.39259621146603e-05	4699	11
22173	family.Pasteurellaceae.id.3689	2	36366492	rs305179	C	G	0.0686497727267199	0.0162181781368004	4.15166019583984	3.30072098574685e-05	9154	23
22174	family.Pasteurellaceae.id.3689	12	19750764	rs6416207	G	A	0.101127577441339	0.0233235245393339	4.2354528310682	2.2809158147177e-05	9409	24
22175	family.Pasteurellaceae.id.3689	7	21319584	rs11764982	A	G	0.0752884461022531	0.017823995960605	4.15457258478558	3.25896154017401e-05	9412	24
22176	family.Pasteurellaceae.id.3689	10	60583584	rs61861308	C	T	-0.113738343361318	0.0269911844958406	-4.16175271173371	3.15814243591009e-05	9081	22
22177	family.Pasteurellaceae.id.3689	15	73488753	rs17762600	G	T	-0.0616196814426842	0.0149736557264135	-4.11562219247433	3.86136362995853e-05	9412	24
22178	family.Pasteurellaceae.id.3689	6	99820572	rs7449468	A	G	0.0612338965896915	0.0153204194827111	3.99859565705582	6.37194283370301e-05	9409	24
22179	family.Pasteurellaceae.id.3689	7	21319412	rs11771781	C	T	0.0751978540558815	0.017823764284107	4.14632496523088	3.3785423295482e-05	9412	24
22180	family.Pasteurellaceae.id.3689	15	73485897	rs17829957	G	A	-0.0616125204461005	0.0149735570262421	-4.10979935824759	3.96003045370721e-05	9412	24
22181	family.Pasteurellaceae.id.3689	7	24385517	rs17149299	C	T	-0.103774576580299	0.0247774131745163	-4.1894204060408	2.79667853805318e-05	9412	24
22182	family.Pasteurellaceae.id.3689	6	99821481	rs9402705	C	A	0.0612601536510056	0.0153209702742382	3.99766444516696	6.39705479469351e-05	9409	24
22183	family.Pasteurellaceae.id.3689	15	73465002	rs62016856	T	C	-0.0625392299912529	0.0151882428346736	-4.10616251000672	4.02286510054429e-05	9412	24
22184	family.Pasteurellaceae.id.3689	16	9061722	rs4985075	T	A	-0.0613738302646645	0.0146584330518754	-4.18845057824152	2.80865457500251e-05	9401	24
22185	family.Pasteurellaceae.id.3689	13	85114550	rs12876183	A	T	0.0686985799409647	0.0164464146726631	4.10285403426116	4.08084722971689e-05	9402	24
22186	family.Pasteurellaceae.id.3689	15	73497874	rs1564345	T	C	-0.0612120316496987	0.014828276115761	-4.10440133488858	4.05363225160446e-05	9412	24
22187	family.Pasteurellaceae.id.3689	13	85094999	rs17374187	C	A	0.0677043461475665	0.0163238110077166	4.10610360422614	4.02389057329073e-05	9408	24
22188	family.Pasteurellaceae.id.3689	12	96617024	rs2300554	G	A	0.0623982896376779	0.0150299499644204	4.13567447600479	3.53913592411635e-05	9412	24
22189	family.Pasteurellaceae.id.3689	15	73489157	rs55646651	C	G	-0.061352838400051	0.0149737628951421	-4.09800474279213	4.16726744545563e-05	9412	24
22190	family.Pasteurellaceae.id.3689	15	73495625	rs74022925	G	A	-0.0611837248052452	0.0149742619542475	-4.09704127681942	4.18464308513766e-05	9412	24
22191	family.Pasteurellaceae.id.3689	15	73473036	rs1479339	C	T	-0.0613914000663991	0.0149762858169956	-4.09688462027148	4.18747479852297e-05	9412	24
22192	family.Pasteurellaceae.id.3689	10	26625316	rs7077123	G	A	-0.0654964454235856	0.0154691697468988	-4.22259497155174	2.4150558239969e-05	9412	24
22193	family.Pasteurellaceae.id.3689	3	132587999	rs2198278	A	G	-0.0851416443809357	0.0209804111187432	-4.08219456316679	4.46124233373389e-05	9336	23
22194	family.Pasteurellaceae.id.3689	13	85088681	rs11838449	G	A	0.0674046514026514	0.0162697028818936	4.09339097966127	4.25110000240958e-05	9410	24
22195	family.Pasteurellaceae.id.3689	15	22298590	rs1816289	G	C	-0.137973946169134	0.0341298088243256	-4.11095876632356	3.9401956812857e-05	5749	14
22196	family.Pasteurellaceae.id.3689	17	32870351	rs11871515	C	T	0.179892171503654	0.0446327706854369	4.11060700597652	3.9462034959043e-05	4700	11
22197	family.Pasteurellaceae.id.3689	7	21318924	rs9639372	T	C	0.074783420007539	0.0178267773683054	4.12348502253366	3.73182736373067e-05	9412	24
22198	family.Pasteurellaceae.id.3689	7	107775581	rs760355	C	T	-0.0592392344905079	0.0146343323586488	-4.03362067771913	5.49239536059867e-05	9412	24
22199	family.Pasteurellaceae.id.3689	2	36364291	rs305176	T	C	0.0673403727815161	0.0160278863033015	4.12797150717415	3.6597744936661e-05	9409	24
22200	family.Pasteurellaceae.id.3689	15	73493396	rs78750912	G	A	-0.061250256249797	0.0149734135885073	-4.08548374881554	4.39850792601942e-05	9412	24
22201	family.Pasteurellaceae.id.3689	17	32870888	rs4435304	G	T	0.179953211043732	0.0446538190278219	4.10821719168994	3.98725057393046e-05	4700	11
22202	family.Pasteurellaceae.id.3689	9	6831806	rs62533754	A	G	-0.104398040499581	0.0242147071604953	-4.21066747357386	2.54617289972271e-05	8616	22
22203	family.Pasteurellaceae.id.3689	5	79783116	rs71636230	A	T	0.0883865481216593	0.0216262101817392	4.16604308350523	3.09932153900009e-05	8873	23
22204	family.Pasteurellaceae.id.3689	15	73624849	rs76789737	C	A	-0.0605176099022156	0.0150850703661498	-4.06037161919794	4.89946714247881e-05	9412	24
22205	family.Pasteurellaceae.id.3689	3	184340804	rs11710304	T	A	-0.078331314054935	0.0189428303056003	-4.11817190163769	3.81889791330055e-05	9409	24
22206	family.Pasteurellaceae.id.3689	16	84976403	rs9935153	G	T	-0.0691506230752708	0.0158708991952934	-4.32080728105201	1.55459405238505e-05	9408	24
22207	family.Pasteurellaceae.id.3689	15	73474643	rs17829830	G	A	-0.0612148108072793	0.0149762263666263	-4.08178297323889	4.46915203745701e-05	9412	24
22208	family.Pasteurellaceae.id.3689	5	78288943	rs114880870	G	T	-0.170022177077165	0.0427624393343254	-3.95490235759077	7.65659154301236e-05	5153	11
22209	family.Pasteurellaceae.id.3689	15	73484270	rs17762516	A	T	-0.061059124531688	0.0149161967531416	-4.08023143543248	4.49908835431147e-05	9412	24
22210	family.Pasteurellaceae.id.3689	20	57273885	rs2296526	C	T	-0.062221212422283	0.0151627519348098	-4.11152318228475	3.9305739966296e-05	9366	23
22211	family.Pasteurellaceae.id.3689	6	168682126	rs77862476	T	C	-0.166785847103864	0.0411566230420253	-4.05710207659258	4.96853701954107e-05	5202	12
22212	family.Pasteurellaceae.id.3689	13	85088696	rs67557663	A	G	0.0675183203322618	0.0163192856359102	4.0825476029381	4.45446839437697e-05	9408	24
22213	family.Pasteurellaceae.id.3689	5	44134387	rs12517503	T	A	-0.093296651308866	0.0229487897662164	-4.05389694378787	5.03714138107272e-05	9338	23
22214	family.Pasteurellaceae.id.3689	7	24384118	rs2078965	G	C	-0.103061433661436	0.0247837749505496	-4.17817858466787	2.93852891009454e-05	9412	24
22215	family.Pasteurellaceae.id.3689	7	21346895	rs12537151	C	T	0.0805007586248495	0.0187800365669971	4.10296589799284	4.07887389434027e-05	9412	24
22216	family.Pasteurellaceae.id.3689	15	36181107	rs12437631	C	T	0.0785684553404689	0.0194166982171134	4.11359566537188	3.89543498694515e-05	9412	24
22217	family.Pasteurellaceae.id.3689	13	36095732	rs4941813	G	C	-0.0667331678747278	0.0161695548273284	-4.12731935146435	3.67016543160823e-05	9405	24
22218	family.Pasteurellaceae.id.3689	22	17669199	rs7284498	G	A	-0.0754738633735662	0.0187043335321594	-4.08148682671707	4.47485144084279e-05	9081	22
22219	family.Pasteurellaceae.id.3689	5	26444309	rs28463448	C	G	0.132613162523917	0.0326134624041816	4.00977803155487	6.0775852998973e-05	7871	18
22220	family.Pasteurellaceae.id.3689	16	16916650	rs34737892	G	T	-0.138432812546969	0.0331931636294535	-4.12480712269809	3.71045569037954e-05	7724	19
22221	family.Pasteurellaceae.id.3689	20	57274151	rs2296528	C	G	-0.0621192338408889	0.0151614783123843	-4.10089069663141	4.11562937192681e-05	9365	23
22222	family.Pasteurellaceae.id.3689	15	73494036	rs62017774	A	G	-0.0608312133041556	0.0149744302991789	-4.06787155483711	4.74445200372526e-05	9412	24
22223	family.Pasteurellaceae.id.3689	5	78288944	rs76845997	G	C	-0.169429660105366	0.0427629160609309	-3.94073494088327	8.12323466521903e-05	5153	11
22224	family.Pasteurellaceae.id.3689	7	135189924	rs78788784	C	T	-0.0979252440203973	0.0253360271305763	-3.97210126761517	7.12414202081405e-05	9081	22
22225	family.Pasteurellaceae.id.3689	5	79786921	rs36153861	C	G	0.0886173001871735	0.0217782252016929	4.14773327524234	3.35783266244751e-05	8873	23
22226	family.Pasteurellaceae.id.3689	3	132595890	rs73205530	T	C	-0.0843524137068232	0.0209181805751166	-4.03504592539861	5.45916186004454e-05	9407	24
22227	family.Pasteurellaceae.id.3689	9	22711596	rs10122593	C	A	-0.109295600353519	0.0260971407310782	-4.1394186204934	3.48187084730535e-05	8874	23
22228	family.Pasteurellaceae.id.3689	15	101696782	rs882707	T	G	0.0601369286876655	0.0147301195886338	4.1458769907596	3.38515533713469e-05	9410	24
22229	family.Pasteurellaceae.id.3689	9	22669800	rs10125723	C	A	-0.120547643269058	0.0293981815790928	-4.0742979893423	4.61533549364068e-05	7976	20
22230	family.Pasteurellaceae.id.3689	15	87413062	rs77191035	T	C	-0.138168158236817	0.0340954807559346	-4.04950644695646	5.13257639891245e-05	7161	19
22231	family.Pasteurellaceae.id.3689	7	24383768	rs873155	G	A	-0.10449064596802	0.0250370249468279	-4.15704640420815	3.22388525503084e-05	9412	24
22232	family.Pasteurellaceae.id.3689	8	79758694	rs55823433	A	T	-0.104347051718863	0.0248833169865409	-3.94895956071989	7.84916089251555e-05	8863	23
22233	family.Pasteurellaceae.id.3689	16	16955792	rs12920905	G	A	-0.141992815393029	0.0348468316979059	-3.99144358790568	6.56723111094054e-05	7157	18
22234	family.Pasteurellaceae.id.3689	1	83300093	rs11580950	G	A	0.109681134050963	0.0279409114516116	3.9747295737172	7.04592690801103e-05	8020	20
22235	family.Pasteurellaceae.id.3689	15	73449208	rs7172396	A	G	-0.0603923948261711	0.0148324296192556	-4.03935701747649	5.35979294352939e-05	9412	24
22236	family.Pasteurellaceae.id.3689	7	21323638	rs960916	T	C	0.0747156948903952	0.0178897832980007	4.08529565703493	4.40207271329748e-05	9412	24
22237	family.Pasteurellaceae.id.3689	5	65386132	rs62359571	C	T	0.163267312830604	0.0404471222910899	4.05488220264233	5.01595737523913e-05	4992	13
22238	family.Pasteurellaceae.id.3689	12	96612762	rs4762284	A	T	0.0637730463531597	0.015880827194619	4.03493743603054	5.46168486866697e-05	9408	24
22239	family.Pasteurellaceae.id.3689	16	9059349	rs4985074	C	G	-0.0603705548767046	0.0149422962982256	-4.02415868591737	5.71793542427509e-05	9401	24
22240	family.Pasteurellaceae.id.3689	15	101696765	rs882708	T	C	0.060285669315619	0.0147301470040983	4.14792681782844	3.3549959965505e-05	9412	24
22241	family.Pasteurellaceae.id.3689	12	96614125	rs2268507	C	T	0.0637830667271227	0.0158794308832606	4.03378773147035	5.48849015797468e-05	9408	24
22242	family.Pasteurellaceae.id.3689	7	136645949	rs6952264	T	C	0.0620731071161971	0.0152702068775363	4.10095216497916	4.11453615690441e-05	9402	24
22243	family.Pasteurellaceae.id.3689	3	132598830	rs10935034	A	G	-0.0840742681179161	0.020995383812939	-4.0154161204743	5.93410013774363e-05	9334	23
22244	family.Pasteurellaceae.id.3689	15	73623193	rs62015504	C	T	-0.0598773264537252	0.0150868765047234	-4.02872031989911	5.60812882225355e-05	9412	24
22245	family.Pasteurellaceae.id.3689	2	32989812	rs73925403	A	G	0.0707137441818007	0.0171820082525082	4.13424856234925	3.56117891910035e-05	9412	24
22246	family.Pasteurellaceae.id.3689	9	1183870	rs12342237	C	T	0.0892349797982866	0.0235655859373246	3.89151767611558	9.96191300868112e-05	9412	24
22247	family.Pasteurellaceae.id.3689	18	58164703	rs529952	A	G	-0.0593195236327614	0.0146333339179824	-4.05031036489577	5.11497466529233e-05	9411	24
22248	family.Pasteurellaceae.id.3689	15	73459671	rs62016854	G	A	-0.0601084445335526	0.0150019152650552	-4.0330921412657	5.50476826343425e-05	9407	24
22249	family.Pasteurellaceae.id.3689	15	73449348	rs58060856	A	G	-0.0602285167553936	0.0148327734235261	-4.03088032313238	5.55683340182548e-05	9412	24
22250	family.Pasteurellaceae.id.3689	14	81141691	rs2122252	T	C	0.114649182021897	0.0286533123541483	4.01894032074525	5.84604747682434e-05	8871	23
22251	family.Pasteurellaceae.id.3689	15	73495724	rs62017776	G	A	-0.0598415392652973	0.0149929438836628	-4.03222047031087	5.52523156027655e-05	9412	24
22252	family.Pasteurellaceae.id.3689	7	24374271	rs4719765	G	A	-0.102120374992516	0.0247837434219799	-4.13089779824607	3.61349215936806e-05	9411	24
22253	family.Pasteurellaceae.id.3689	20	57255467	rs6128398	T	C	-0.0598265558796621	0.0147813431654072	-4.04494525801899	5.23353516888544e-05	9370	23
22254	family.Pasteurellaceae.id.3689	20	57250784	rs6128396	C	T	-0.063538455416265	0.0157547293071768	-4.01631860599687	5.91143253630136e-05	9370	23
22255	family.Pasteurellaceae.id.3689	6	129719243	rs17057251	T	C	-0.0967118394779971	0.0255444196598534	-4.07448210436709	4.61168591242543e-05	9154	23
22256	family.Pasteurellaceae.id.3689	17	55026119	rs7213862	C	T	-0.06101186313154	0.0146300079201916	-4.1288162244051	3.64635694719918e-05	9412	24
22257	family.Pasteurellaceae.id.3689	11	61606683	rs174581	G	A	0.0659264928105326	0.0152884634462782	4.30171972175316	1.69477602213065e-05	9410	24
22258	family.Pasteurellaceae.id.3689	13	75215815	rs4883977	A	C	-0.0600943623917781	0.0149306518533122	-4.0072186307283	6.14379864091419e-05	9081	22
22259	family.Pasteurellaceae.id.3689	15	73623462	rs11634084	A	C	-0.0597596926231466	0.0150868422055376	-4.01162869136128	6.03012907210779e-05	9412	24
22260	family.Pasteurellaceae.id.3689	12	96614225	rs2268506	G	A	0.0633819243052334	0.0158804173856775	4.00782079041676	6.12815922140063e-05	9407	24
22261	family.Pasteurellaceae.id.3689	17	32853633	rs79573034	C	A	0.176799291125915	0.0448728452655393	4.04242402300926	5.29014565907151e-05	4698	11
22262	family.Pasteurellaceae.id.3689	12	124980663	rs147646635	G	A	-0.148805320487713	0.0366584121557196	-4.04158285120262	5.30916163226487e-05	6457	12
22263	family.Pasteurellaceae.id.3689	12	96604984	rs2887096	T	G	0.0650171094340135	0.0163391094502425	4.00646606660484	6.16339752425021e-05	9410	24
22264	family.Pasteurellaceae.id.3689	9	78752170	rs10781340	A	G	0.085262126874215	0.020014271097076	4.16945012378114	3.05335424636245e-05	9327	23
22265	family.Pasteurellaceae.id.3689	2	36365806	rs959734	A	G	0.0675872574450682	0.0162525745467406	4.06073914918382	4.89176014394914e-05	9154	23
22266	family.Pasteurellaceae.id.3689	3	184340625	rs72625014	G	A	-0.0770615478415523	0.0189585122376303	-4.03994338703324	5.34641051679906e-05	9409	24
22267	family.Pasteurellaceae.id.3689	5	27827707	rs13354338	G	C	-0.0588376083645693	0.0147316366039504	-4.00854946908829	6.10928422688617e-05	9400	24
22268	family.Pasteurellaceae.id.3689	20	5413993	rs73596107	C	T	-0.097541499612434	0.0236357371037967	-4.09259960068955	4.26563923918433e-05	9115	22
22269	family.Pasteurellaceae.id.3689	1	107065201	rs4915127	G	A	-0.0829454486508927	0.020406955894358	-3.96530208830879	7.3303051892494e-05	9404	24
22270	family.Pasteurellaceae.id.3689	15	73490182	rs9806496	T	C	-0.0599619201106208	0.0149163894562684	-4.0134828463173	5.98293523004315e-05	9412	24
22271	family.Pasteurellaceae.id.3689	15	73475366	rs79478409	T	G	-0.0599123844892569	0.0149920801904929	-4.01338822603879	5.98533510887936e-05	9412	24
22272	family.Pasteurellaceae.id.3689	3	78902286	rs329810	A	G	0.10710976536837	0.02672579885193	4.03529393556816	5.45339832828139e-05	8503	21
22273	family.Pasteurellaceae.id.3689	7	24383782	rs739611	T	C	-0.103522771326151	0.0251673188077858	-4.11937536072367	3.79900851293142e-05	9412	24
22274	family.Pasteurellaceae.id.3689	9	6785794	rs72699662	G	A	-0.108844753895048	0.0260224887377799	-4.1276346877821	3.66513761723872e-05	8543	21
22275	family.Pasteurellaceae.id.3689	5	44186676	rs10462069	G	A	-0.0903114659363986	0.0228113367146831	-3.95218441338638	7.7441023025952e-05	9339	23
22276	family.Pasteurellaceae.id.3689	11	61606642	rs174580	A	G	0.065683807709014	0.0152891432252771	4.28629741934154	1.81675720494503e-05	9410	24
22277	family.Pasteurellaceae.id.3689	15	73555727	rs113826883	G	A	-0.0594262571426516	0.0151593910053449	-3.96905950170009	7.21568638863683e-05	9412	24
22278	family.Pasteurellaceae.id.3689	20	57266700	rs6123822	T	C	0.0591127285711906	0.0146296325558324	4.03953617008079	5.35570086744063e-05	9369	23
22279	family.Pasteurellaceae.id.3689	5	79785722	rs71636231	A	G	0.0874034472329028	0.0217993399717475	4.09120167580055	4.29143728879334e-05	8871	23
22280	family.Pasteurellaceae.id.3689	12	96584181	rs1558988	A	T	0.0605640795950623	0.0151623098161168	3.98395580649727	6.77774824214712e-05	9154	23
22281	family.Pasteurellaceae.id.3689	12	96602743	rs2268508	G	C	0.0639630342818022	0.0160895218572306	4.00157842336478	6.29213332372418e-05	9406	24
22282	family.Pasteurellaceae.id.3689	12	19767600	rs10743329	A	G	0.0939818341187566	0.0224538046616384	4.18410263336546	2.86294753182203e-05	9411	24
22283	family.Pasteurellaceae.id.3689	16	16956636	rs71378301	C	T	-0.204197239039346	0.052258135972689	-3.89159858018688	9.95859112946193e-05	3385	10
22284	family.Pasteurellaceae.id.3689	9	38292400	rs10814670	G	C	-0.0592284188722252	0.0148742289819354	-3.95972443193438	7.50362979747337e-05	9154	23
22285	family.Pasteurellaceae.id.3689	9	6817422	rs62568865	C	T	-0.101886475360057	0.0240777211153135	-4.1379328794613	3.50448850179323e-05	8616	22
22286	family.Pasteurellaceae.id.3689	2	36364164	rs305175	T	C	0.0654047790864557	0.0159802062509671	4.01954291697351	5.83111595055299e-05	9412	24
22287	family.Pasteurellaceae.id.3689	6	99890228	rs17181201	C	T	0.0640414950833048	0.0156393342454357	3.92247696544649	8.7643274659238e-05	9411	24
22288	family.Pasteurellaceae.id.3689	10	125377420	rs841016	A	G	-0.0584889220419091	0.0147188927512621	-3.99525126866213	6.46256749197438e-05	9412	24
22289	family.Pasteurellaceae.id.3689	20	45996585	rs6018442	T	G	0.07842381610677	0.019465973124361	4.10361461226394	4.06744807085543e-05	9362	23
22290	family.Pasteurellaceae.id.3689	1	87583365	rs1199671	G	C	-0.101639080710973	0.0250871921196134	-4.03168038578795	5.53794668925832e-05	8543	21
22291	family.Pasteurellaceae.id.3689	5	44182461	rs143913036	C	A	-0.090324874149697	0.0229782335365849	-3.93585872362786	8.28997325996748e-05	9081	22
22292	family.Pasteurellaceae.id.3689	5	73288583	rs10474412	T	C	-0.0596810882414011	0.0147784081819461	-4.03333339512044	5.49911730044108e-05	9411	24
22293	family.Pasteurellaceae.id.3689	7	24379665	rs28673835	C	T	-0.10121735317824	0.0248221900245412	-4.08716422335993	4.36678021955068e-05	9411	24
22294	family.Pasteurellaceae.id.3689	5	44206774	rs12516135	G	A	-0.0894388118105037	0.0228162445276912	-3.92559776857454	8.65146209418789e-05	9339	23
22295	family.Pasteurellaceae.id.3689	15	73620572	rs4777598	G	A	-0.0587007813206915	0.0149193460679554	-3.97184079728983	7.13193786561754e-05	9412	24
22296	family.Pasteurellaceae.id.3689	7	24383775	rs739610	T	C	-0.103057322196592	0.0252023391097819	-4.08175789803039	4.46963434830399e-05	9412	24
22297	family.Pasteurellaceae.id.3689	16	9028645	rs12924995	A	C	0.0581689133180324	0.0147273187264025	3.93458365208347	8.33410390700462e-05	9412	24
22298	family.Pasteurellaceae.id.3689	6	99882077	rs7772838	C	T	0.0633694420236591	0.0156326064460187	3.89359115892187	9.8771061509184e-05	9412	24
22299	family.Pasteurellaceae.id.3689	7	24385995	rs4722346	C	A	-0.100918215720303	0.0247789509038554	-4.05927527852237	4.92252553134446e-05	9412	24
22300	family.Pasteurellaceae.id.3689	12	96364318	rs10777760	C	T	-0.0636978863288422	0.0153154279351329	-4.13959778702042	3.47915275449321e-05	9154	23
22301	family.Pasteurellaceae.id.3689	7	136646097	rs12155015	C	T	0.0614187974213976	0.0152829434035684	4.05886099113997	4.93126563260809e-05	9401	24
22302	family.Pasteurellaceae.id.3689	13	33408610	rs61945235	A	G	0.0931938456644799	0.0229605847815242	3.96529623752741	7.33048500102412e-05	8791	22
22303	family.Pasteurellaceae.id.3689	20	5413169	rs2295516	G	A	-0.0950317788235436	0.0234935128468705	-4.05624940324419	4.9867011137876e-05	9115	22
22304	family.Pasteurellaceae.id.3689	11	9995399	rs11042575	C	T	0.0598259064073593	0.0146251987158791	4.09922899930388	4.14528731901059e-05	9412	24
22305	family.Pasteurellaceae.id.3689	13	36104611	rs9574095	A	C	-0.0599909317338717	0.0151384369382362	-3.95375734674948	7.69334332549232e-05	9411	24
22306	family.Pasteurellaceae.id.3689	15	73616744	rs62015502	C	T	-0.0580877829077858	0.0149570131091881	-3.93195369674962	8.42582972726547e-05	9412	24
22307	family.Pasteurellaceae.id.3689	5	27837031	rs12654894	T	C	-0.0607149004490851	0.0152326381118835	-3.892164364211	9.93538954092476e-05	9410	24
22308	family.Pasteurellaceae.id.3689	18	58173285	rs662129	G	A	-0.0584577612266133	0.0146356510695909	-3.99288260390856	6.52748898000307e-05	9412	24
22309	family.Pasteurellaceae.id.3689	15	73453815	rs12050774	G	A	-0.0594420245931986	0.0149722917816616	-3.95984635535148	7.49979996225036e-05	9412	24
22310	family.Pasteurellaceae.id.3689	1	8950704	rs12122136	A	G	0.0590851712669266	0.014802338225957	3.97911449511958	6.91724246240266e-05	9154	23
22311	family.Pasteurellaceae.id.3689	1	8950720	rs6677265	C	T	0.0590829817496789	0.0148031514382922	3.97900912139907	6.92030862152231e-05	9154	23
22312	family.Pasteurellaceae.id.3689	10	61378480	rs10826331	C	T	-0.059304261893342	0.0150487259732651	-3.94881136810929	7.85402091707715e-05	9410	24
22313	family.Pasteurellaceae.id.3689	2	228738732	rs10933221	G	T	0.0576490934518362	0.0145991892697996	3.94914949434529	7.84293611503423e-05	9410	24
22314	family.Pasteurellaceae.id.3689	2	228738683	rs10933220	C	T	0.0576490934518362	0.0145991892697996	3.94914949434529	7.84293611503423e-05	9410	24
22315	family.Pasteurellaceae.id.3689	2	36365804	rs1397444	A	G	0.0667689839249787	0.0162933838171005	4.01067615502256	6.05451084352211e-05	9154	23
22316	family.Pasteurellaceae.id.3689	11	10239486	rs1115454	G	A	0.058509826802614	0.0146055887914332	4.01718667073338	5.88970686169539e-05	9407	24
22317	family.Pasteurellaceae.id.3689	2	228746876	rs4973006	T	G	0.0574386766610553	0.0145987605584869	3.93466291602052	8.33135409677306e-05	9410	24
22318	family.Pasteurellaceae.id.3689	15	37228213	rs1194765	T	A	-0.062335239022801	0.0160032355284731	-3.94014540276493	8.14322370375102e-05	9410	24
22319	family.Pasteurellaceae.id.3689	7	21357330	rs12700275	A	T	0.0856033144436636	0.0201136856646162	4.02465831212184	5.70580996474274e-05	9412	24
22320	family.Pasteurellaceae.id.3689	2	228737247	rs4145724	T	C	0.0575909788391559	0.0145992129051323	3.94534889868221	7.96838678157819e-05	9410	24
22321	family.Pasteurellaceae.id.3689	12	96602220	rs2887095	C	G	0.0637015696455937	0.016309625016731	3.95327111906224	7.70900033312813e-05	9408	24
22322	family.Pasteurellaceae.id.3689	15	73449003	rs7172021	A	G	-0.0591410015217896	0.0148338995907642	-3.96077000754381	7.47084636380712e-05	9412	24
22323	family.Pasteurellaceae.id.3689	2	228749768	rs6756685	T	C	0.0573333625167992	0.0146146510494476	3.93113422502752	8.45460510756861e-05	9412	24
22324	family.Pasteurellaceae.id.3689	7	24379689	rs28414026	A	T	-0.100612772796252	0.0248224050657296	-4.06153627205865	4.87508418114024e-05	9411	24
22325	family.Pasteurellaceae.id.3689	2	228747052	rs7579859	G	A	0.0573318426137119	0.0145977468407681	3.92821800811792	8.55776181224864e-05	9412	24
22326	family.Pasteurellaceae.id.3689	3	132597741	rs113623027	G	A	-0.082149730551842	0.0210097522002385	-3.92947457910826	8.51316755731739e-05	9334	23
22327	family.Pasteurellaceae.id.3689	5	34549704	rs62355065	T	C	-0.0948908489791261	0.0239933997636227	-3.94593323997949	7.94897611881806e-05	8873	23
22328	family.Pasteurellaceae.id.3689	2	228736038	rs12466065	T	C	0.0574595919775783	0.0145978612144502	3.93727018353696	8.24137974756547e-05	9412	24
22329	family.Pasteurellaceae.id.3689	13	85087374	rs1947117	G	A	0.0652464569347168	0.0163185897387545	3.95996489677065	7.496078134097e-05	9409	24
22330	family.Pasteurellaceae.id.3689	2	228738922	rs10933223	C	T	0.057470150816258	0.0145992300284658	3.9370702142387	8.24824785177439e-05	9410	24
22331	family.Pasteurellaceae.id.3689	3	78901127	rs329809	C	T	0.106198355121362	0.0267874026417965	3.97755184728037	6.96284438717828e-05	8502	21
22332	family.Pasteurellaceae.id.3689	15	73472096	rs74025262	C	T	-0.0595177181945116	0.0149759799591264	-3.9522622738318	7.74158229422986e-05	9412	24
22333	family.Pasteurellaceae.id.3689	9	22669798	rs10125706	C	T	-0.117165867652314	0.0294260113360161	-3.9626229719929	7.4130801864471e-05	7976	20
22334	family.Pasteurellaceae.id.3689	15	37251170	rs12595830	A	G	-0.0845429203471064	0.0217200937633947	-3.96364319880172	7.38145519147648e-05	9408	24
22335	family.Pasteurellaceae.id.3689	2	228736527	rs12470042	A	G	0.0573999464323221	0.0145981310756052	3.93314624187159	8.38411934303574e-05	9412	24
22336	family.Pasteurellaceae.id.3689	22	21059965	rs62238831	A	G	0.0906463889291623	0.0231831474844916	3.90718528972587	9.33775462485017e-05	8543	21
22337	family.Pasteurellaceae.id.3689	7	24388324	rs12155090	C	T	-0.0994469143038403	0.0248486587758731	-4.02241357242438	5.76047947357635e-05	9408	24
22338	family.Pasteurellaceae.id.3689	21	27051206	rs3787615	T	C	-0.0580337076177261	0.0146091377844895	-3.97742131414124	6.96666651094568e-05	9411	24
22339	family.Pasteurellaceae.id.3689	2	228740111	rs57315890	T	C	0.0574016563015733	0.014600532816186	3.93192758785643	8.42674510014167e-05	9410	24
22340	family.Pasteurellaceae.id.3689	15	61684042	rs7162913	A	G	0.0623469461716259	0.0154100634450419	4.02697102401275	5.64999921797249e-05	9411	24
22341	family.Pasteurellaceae.id.3689	5	44207726	rs989255	C	T	-0.0886317216933148	0.0224755611429427	-3.93655911435331	8.26582657357788e-05	9412	24
22342	family.Pasteurellaceae.id.3689	20	45996578	rs6012170	T	C	0.077495788018176	0.0194619374801411	4.05232524095261	5.07111011722793e-05	9362	23
22343	family.Pasteurellaceae.id.3689	2	32986777	rs4952291	A	G	0.0680131988300266	0.0169464551727578	4.04053872797345	5.332855734687e-05	9412	24
22344	family.Pasteurellaceae.id.3689	13	36100541	rs936496	A	G	-0.0600196810721616	0.0151436852227325	-3.94572164102083	7.9559998497185e-05	9412	24
22345	family.Pasteurellaceae.id.3689	2	228738388	rs34019379	A	T	0.057334999748028	0.0145992384988615	3.92773075675594	8.57511311751687e-05	9410	24
22346	family.Pasteurellaceae.id.3689	2	228738334	rs12468430	T	C	0.057334999748028	0.0145992384988615	3.92773075675594	8.57511311751687e-05	9410	24
22347	family.Pasteurellaceae.id.3689	2	228738872	rs10933222	T	C	0.0573246662422024	0.0145992832997917	3.92710058943616	8.59760304425541e-05	9410	24
22348	family.Pasteurellaceae.id.3689	14	95392723	rs11622149	G	A	-0.0694950315698564	0.0171984155985149	-4.0087149845174	6.1050045517525e-05	9081	22
22349	family.Pasteurellaceae.id.3689	20	8103336	rs6140540	T	A	-0.0640264777537561	0.0161903504617877	-3.93995572328626	8.14966490678223e-05	9370	23
22350	family.Pasteurellaceae.id.3689	3	110088756	rs35114823	G	T	-0.0588352734234737	0.0148509557343632	-3.94426264815596	8.004589000578e-05	9410	24
22351	family.Pasteurellaceae.id.3689	12	96606889	rs2075362	G	A	0.0637945921329431	0.0163487241997972	3.93402989237096	8.35333878109026e-05	9412	24
22352	family.Pasteurellaceae.id.3689	7	21350480	rs66921200	A	G	0.078865715893495	0.018831249626324	3.9724375045839	7.11409040860379e-05	9411	24
22353	family.Pasteurellaceae.id.3689	12	19763322	rs7974205	T	C	0.0928975374080613	0.0223912128029631	4.13851097569117	3.49567152504083e-05	9411	24
22354	family.Pasteurellaceae.id.3689	15	73546319	rs2415148	G	A	-0.0584062896556409	0.0149664875359392	-3.93011000426165	8.49070073502478e-05	9412	24
22355	family.Pasteurellaceae.id.3689	2	228739154	rs12465328	G	A	0.0572823017195129	0.0145993200265758	3.92401475107786	8.70853995765641e-05	9410	24
22356	family.Pasteurellaceae.id.3689	20	57257825	rs2182249	C	T	-0.0584124921737353	0.0148278777103867	-3.92939007026894	8.51615977788559e-05	9373	23
22357	family.Pasteurellaceae.id.3689	12	96616051	rs1030137	T	C	0.0630693655740003	0.0160596122949014	3.94293840620804	8.0489332393903e-05	9407	24
22358	family.Pasteurellaceae.id.3689	2	228736313	rs12478068	G	T	0.0572480653435785	0.0145983758697841	3.92195217180055	8.78344298586018e-05	9412	24
22359	family.Pasteurellaceae.id.3689	2	228739794	rs57413909	G	A	0.057217371987422	0.0145996870730758	3.91980391496247	8.8621042864316e-05	9410	24
22360	family.Pasteurellaceae.id.3689	2	228739785	rs58099453	A	G	0.057217371987422	0.0145996870730758	3.91980391496247	8.8621042864316e-05	9410	24
22361	family.Pasteurellaceae.id.3689	9	6814932	rs59374993	C	T	-0.0984570407290825	0.0239315725951943	-4.07900299696946	4.5229253925887e-05	8616	22
22362	family.Pasteurellaceae.id.3689	7	24385049	rs12673094	C	T	-0.100376738798211	0.0247784001228585	-4.04077409572639	5.32750584497295e-05	9412	24
22363	family.Pasteurellaceae.id.3689	15	73458455	rs62016853	A	G	-0.0589647119217137	0.0149942782879514	-3.93450844640962	8.33671372166669e-05	9412	24
22364	family.Pasteurellaceae.id.3689	7	24384535	rs1468175	T	A	-0.100457954871426	0.0247819906682702	-4.0379302261975	5.39248860267026e-05	9412	24
22365	family.Pasteurellaceae.id.3689	15	73621532	rs55853625	G	A	-0.0579323073630267	0.0149196197948833	-3.92552281699444	8.65415658523806e-05	9412	24
22366	family.Pasteurellaceae.id.3689	2	228740927	rs4972994	G	A	0.0571574725790296	0.0146053701677593	3.91407179516027	9.07526322497949e-05	9408	24
22367	family.Pasteurellaceae.id.3689	2	228739000	rs10933224	A	G	0.0571052049082373	0.0145995249560364	3.91185901907257	9.1588375009405e-05	9410	24
22368	family.Pasteurellaceae.id.3689	7	24378605	rs6957661	G	A	-0.100002813846723	0.0248147652250237	-4.03191717930338	5.53236848628927e-05	9411	24
22369	family.Pasteurellaceae.id.3689	2	228736608	rs10933219	C	T	0.0570673371399622	0.0145983864793356	3.91035635452576	9.21600546572714e-05	9412	24
22370	family.Pasteurellaceae.id.3689	20	8108714	rs6118078	C	A	-0.0620174879216875	0.0158364533195773	-3.90738229008146	9.33014699947778e-05	9373	23
22371	family.Pasteurellaceae.id.3689	6	129701652	rs11754670	T	G	-0.117516717612404	0.0298980664579504	-3.91979011729767	8.86261165066207e-05	8243	20
22372	family.Pasteurellaceae.id.3689	3	26549385	rs56870492	G	A	-0.0912709183248654	0.0246645727853803	-3.96237109277166	7.42090763967017e-05	8858	22
22373	family.Pasteurellaceae.id.3689	13	36097234	rs9544538	C	T	-0.0636619022993408	0.0160474210598307	-3.95211563254557	7.74632908831341e-05	9412	24
22374	family.Pasteurellaceae.id.3689	3	184341613	rs3936108	T	C	-0.076050161637928	0.018871386008559	-3.98220951395098	6.82775495521155e-05	9410	24
22375	family.Pasteurellaceae.id.3689	2	228745740	rs7575770	G	A	0.0568067559856553	0.0145995105840916	3.89194660406072	9.94431337019198e-05	9410	24
22376	family.Pasteurellaceae.id.3689	2	228746532	rs12475401	A	G	0.0567096026331756	0.014621430451479	3.89520837482466	9.81143452385521e-05	9410	24
22377	family.Pasteurellaceae.id.3689	2	37407303	rs13392521	T	A	-0.0680101062055011	0.0170869162860828	-3.94824395460053	7.87265573967606e-05	9411	24
22378	family.Pasteurellaceae.id.3689	20	17880600	rs73102749	A	C	-0.129564066762143	0.0330055731613577	-3.95752100225898	7.57316306182447e-05	7386	16
22379	family.Pasteurellaceae.id.3689	9	6815484	rs62568864	G	A	-0.10217043886244	0.0243787437914236	-4.06253768532165	4.8542107979213e-05	8543	21
22380	family.Pasteurellaceae.id.3689	12	96364353	rs10777761	G	C	-0.0628304737205313	0.0153149204097806	-4.0837814663007	4.43087022854063e-05	9154	23
22381	family.Pasteurellaceae.id.3689	7	24379367	rs28566482	G	A	-0.0996062921218048	0.0248226480943746	-4.02320214082567	5.7412180011708e-05	9411	24
22382	family.Pasteurellaceae.id.3689	7	24379775	rs10487607	G	A	-0.099735996403322	0.0248234131371953	-4.02210763229625	5.76796879457471e-05	9411	24
22383	family.Pasteurellaceae.id.3689	12	74609528	rs10879738	T	C	-0.060540531048292	0.0151131478703623	-4.00629922268291	6.16775061747844e-05	9154	23
22384	family.Pasteurellaceae.id.3689	2	228744060	rs12469164	T	C	0.0568700745104256	0.01459906757199	3.89599677616593	9.77956893322724e-05	9410	24
22385	family.Pasteurellaceae.id.3689	2	36365019	rs305178	C	T	0.0643303005174286	0.0159893880985175	3.94207041323746	8.0781251721503e-05	9409	24
22386	family.Pasteurellaceae.id.3689	7	21349631	rs11761724	T	G	0.0785612176988197	0.0188275996691598	3.94780474251927	7.88710890175228e-05	9412	24
22387	family.Pasteurellaceae.id.3689	7	21349704	rs11771850	C	T	0.0785612176988197	0.0188275996691598	3.94780474251927	7.88710890175228e-05	9412	24
22388	family.Pasteurellaceae.id.3689	5	73288240	rs1155627	C	T	-0.0586406679232662	0.0147788750109997	-3.96348199762038	7.38644360422558e-05	9411	24
22389	family.Pasteurellaceae.id.3689	2	37401235	rs10432634	C	A	-0.0680219521293067	0.0170870837696043	-3.96698998699445	7.27860491743779e-05	9409	24
22390	family.Pasteurellaceae.id.3689	13	85115272	rs12583177	T	C	0.0638567789724877	0.0158153088508032	3.97012201542559	7.18358346994046e-05	9402	24
22391	family.Pasteurellaceae.id.3689	7	21350887	rs12540155	G	C	0.0783504974713355	0.0188302052670173	3.94413281238924	8.00892651423873e-05	9411	24
22392	family.Pasteurellaceae.id.3689	2	37407837	rs10865121	G	C	-0.0676423215909566	0.0170446367434334	-3.9376684527853	8.22771697376768e-05	9411	24
22393	family.Pasteurellaceae.id.3689	6	69039753	rs7747395	C	T	0.0607778864313486	0.0148327185178042	4.00514945656594	6.19782818845428e-05	9412	24
22394	family.Pasteurellaceae.id.3689	9	6787101	rs72699668	C	G	-0.104186323139866	0.0254285495547013	-4.05248249823051	5.0677016132976e-05	8020	20
22395	family.Pasteurellaceae.id.3689	8	17270502	rs13275431	T	C	-0.066185863295754	0.0166724498287053	-4.01544598504418	5.93334871855721e-05	9154	23
22396	family.Pasteurellaceae.id.3689	7	136643030	rs2350783	T	A	0.060200237979825	0.0152436608661474	3.97801311003311	6.94935409830065e-05	9412	24
22397	family.Pasteurellaceae.id.3689	4	49657270	rs10155057	G	T	-0.0842988734799095	0.0211095675219176	-4.01459402269871	5.95482026860549e-05	9081	22
22398	family.Pasteurellaceae.id.3689	2	228742393	rs7561481	G	A	0.0568544452298105	0.0145997337088565	3.8943359618876	9.8468099366312e-05	9410	24
22399	family.Pasteurellaceae.id.3689	2	46297914	rs6742737	G	A	0.0595208200970657	0.014957257077709	3.9763322328819	6.99863321517106e-05	9412	24
22400	family.Pasteurellaceae.id.3689	20	57250986	rs6123819	C	G	-0.0590973911396141	0.0150281587393628	-3.93417460564967	8.3483081120273e-05	9370	23
22401	family.Pasteurellaceae.id.3689	21	29813721	rs9977191	C	T	-0.100059716564036	0.0255493887091281	-3.92252890949916	8.76243755175095e-05	8874	23
22402	family.Pasteurellaceae.id.3689	7	25975822	rs4722549	T	C	-0.0647803116899121	0.0167069971236755	-3.91467495657275	9.05260768458827e-05	9404	24
22403	family.Pasteurellaceae.id.3689	11	61600342	rs174574	C	A	0.0642331198800093	0.0152925842785074	4.17759662858243	2.94605519561303e-05	9410	24
22404	family.Pasteurellaceae.id.3689	12	19767596	rs10743328	G	C	0.0915534675339915	0.0224512203875419	4.08450736751433	4.4170425081032e-05	9411	24
22405	family.Pasteurellaceae.id.3689	8	20630480	rs2597417	G	A	0.0827240176175746	0.021308447098437	3.92820635914741	8.55817625151469e-05	4954	13
22406	family.Pasteurellaceae.id.3689	2	241111143	rs62187118	A	G	0.0584004634767535	0.0148529882800285	3.93482913898228	8.32559030397531e-05	9154	23
22407	family.Pasteurellaceae.id.3689	7	24386575	rs73091112	C	T	-0.099078280383222	0.0247912988916927	-3.98020414545396	6.88561114951165e-05	9412	24
22408	family.Pasteurellaceae.id.3689	5	73287212	rs10942691	C	T	-0.0583156627601119	0.0147781714322208	-3.94227021421894	8.07139670573472e-05	9412	24
22409	family.Pasteurellaceae.id.3689	5	34549735	rs62355066	G	A	-0.0936623926197942	0.0240254880286133	-3.90015012428276	9.61330594726214e-05	8873	23
22410	family.Pasteurellaceae.id.3689	9	6812497	rs62568860	G	T	-0.0970874157154668	0.0236828629451055	-4.03974642884639	5.35090206240171e-05	8873	23
22411	family.Pasteurellaceae.id.3689	18	58177124	rs585187	G	T	-0.0574580758769346	0.0146723196177315	-3.91824917141174	8.9194479097364e-05	9412	24
22412	family.Pasteurellaceae.id.3689	2	37413370	rs6728951	T	A	-0.0676586311009502	0.0170918839990965	-3.93899583211368	8.1823351478797e-05	9408	24
22413	family.Pasteurellaceae.id.3689	6	69040250	rs3857462	A	G	0.0611637394731626	0.0148347408522001	3.97475001863989	7.04532168895922e-05	9411	24
22414	family.Pasteurellaceae.id.3689	3	184408618	rs7653522	C	G	-0.0698263855187165	0.0179419406764623	-3.95607334599724	7.61917768913778e-05	9406	24
22415	family.Pasteurellaceae.id.3689	7	24388111	rs12155085	C	G	-0.0986642018723937	0.0248225219441988	-3.96843792502246	7.23452964645274e-05	9412	24
22416	family.Pasteurellaceae.id.3689	2	37409148	rs11895882	A	G	-0.0673439680619959	0.017047779726403	-3.91938542167454	8.87750522737226e-05	9410	24
22417	family.Pasteurellaceae.id.3689	20	57269267	rs62203764	G	C	0.058905312567648	0.014971202436226	3.91779905096069	8.936115026172e-05	9372	23
22418	family.Pasteurellaceae.id.3689	6	158504089	rs2758274	C	T	-0.0965128661174223	0.024275478574198	-3.96617957957909	7.30338447244201e-05	8874	23
22419	family.Pasteurellaceae.id.3689	13	85096335	rs9602492	A	C	0.0649009001151796	0.0165436187638259	3.90119085880581	9.57206439294105e-05	9408	24
22420	family.Pasteurellaceae.id.3689	7	21348567	rs12700274	C	G	0.0779877720328651	0.0188257625068757	3.91874342715122	8.90118037492737e-05	9412	24
22421	family.Pasteurellaceae.id.3689	20	57269210	rs7362703	T	A	0.0587940265826945	0.0149717169100083	3.91179738898861	9.1611755784485e-05	9370	23
22422	family.Pasteurellaceae.id.3689	9	6814821	rs62568862	A	G	-0.101182271276688	0.0243725762682564	-4.02856739702365	5.61177736153777e-05	8543	21
22423	family.Pasteurellaceae.id.3689	6	69039726	rs7761662	T	C	0.0603720604586116	0.0148328915006975	3.97635446986787	6.99797912983526e-05	9412	24
22424	family.Pasteurellaceae.id.3689	14	79651600	rs17595443	C	T	-0.103519320804123	0.027241484725894	-3.91203854352005	9.15203004403488e-05	8133	19
22425	family.Pasteurellaceae.id.3689	3	11615907	rs10865707	G	C	0.0675243348158193	0.0168441978199029	3.99439873055572	6.4858635416729e-05	9409	24
22426	family.Pasteurellaceae.id.3689	2	37408298	rs6708343	T	G	-0.0672023450028583	0.0170877277474328	-3.90168880909614	9.5523910839261e-05	9411	24
22427	family.Pasteurellaceae.id.3689	6	69037964	rs9360334	G	A	0.0604307568503491	0.0148332450319048	3.96440478423915	7.35793078516833e-05	9412	24
22428	family.Pasteurellaceae.id.3689	5	88797740	rs13182088	A	G	-0.126005282975702	0.0325116794823051	-3.9746780523332	7.04745228346503e-05	6368	15
22429	family.Pasteurellaceae.id.3689	7	24383815	rs873156	C	T	-0.0975255220784527	0.0247932384689224	-3.97395452986169	7.06890638348526e-05	9412	24
22430	family.Pasteurellaceae.id.3689	12	74159524	rs111233831	A	C	-0.117102812152428	0.0281324195016631	-4.10920389184893	3.97025429348901e-05	8275	21
22431	family.Pasteurellaceae.id.3689	6	69040281	rs4039608	T	C	0.0607749386878715	0.0148353468038143	3.9483450635782	7.86933209160503e-05	9411	24
22432	family.Pasteurellaceae.id.3689	5	135174627	rs115815959	A	G	0.111253855812513	0.0283064845050142	3.99692605776716	6.41703342322435e-05	8133	19
22433	family.Pasteurellaceae.id.3689	6	69040246	rs4596439	G	T	0.0606530711526046	0.0148352101243211	3.9441035049342	8.00990591607075e-05	9411	24
22434	family.Pasteurellaceae.id.3689	1	230277627	rs872237	C	T	0.0792128487868127	0.0200438634112249	3.99683296229784	6.41955650592619e-05	9154	23
22435	family.Pasteurellaceae.id.3689	8	17270289	rs13266122	C	T	-0.0654742175314494	0.0167277450935754	-3.94955075443854	7.8298007848916e-05	9154	23
22436	family.Pasteurellaceae.id.3689	9	78753324	rs1339246	T	C	0.0806198384718008	0.0198494537116707	3.99553054838967	6.45495326465321e-05	9327	23
22437	family.Pasteurellaceae.id.3689	6	69039194	rs9294791	G	A	0.0601152833078502	0.0148329069427773	3.95368605490933	7.69563710998328e-05	9412	24
22438	family.Pasteurellaceae.id.3689	3	184331446	rs4074871	A	G	-0.074381555532037	0.0189684396600151	-3.89381959898839	9.86780459248076e-05	9406	24
22439	family.Pasteurellaceae.id.3689	10	97969369	rs1807342	G	C	0.064139736464776	0.0164693492805234	3.9458567560382	7.95151421932752e-05	9081	22
22440	family.Pasteurellaceae.id.3689	3	39196552	rs811970	G	A	0.0699284603395273	0.0174454038777709	3.99448292695365	6.48355929866152e-05	8874	23
22441	family.Pasteurellaceae.id.3689	6	69039242	rs9346160	G	C	0.0600865441036599	0.0148328286786043	3.95179336845723	7.756770482007e-05	9412	24
22442	family.Pasteurellaceae.id.3689	10	27903592	rs1687728	C	T	-0.0608810136201394	0.0153234904144015	-3.94875764642798	7.85578343947132e-05	9403	24
22443	family.Pasteurellaceae.id.3689	4	106003227	rs79685370	T	A	-0.0608951648270888	0.0151658594650341	-3.91698932094266	8.96617190363847e-05	9154	23
22444	family.Pasteurellaceae.id.3689	5	73287163	rs10942690	G	A	-0.0576600511966145	0.0147783406968516	-3.89799189153443	9.69936633399904e-05	9412	24
22445	family.Pasteurellaceae.id.3689	11	10294594	rs7107040	T	G	0.0574518072377284	0.0146209961345617	3.93797019161543	8.21737996826862e-05	9412	24
22446	family.Pasteurellaceae.id.3689	5	73286432	rs10462347	C	T	-0.0576454695614843	0.0147798725861704	-3.89692467654655	9.74219024813381e-05	9412	24
22447	family.Pasteurellaceae.id.3689	9	6839193	rs62533758	G	A	-0.10035093899391	0.0244139780828289	-3.98730492939149	6.68281111594298e-05	8543	21
22448	family.Pasteurellaceae.id.3689	7	21338360	rs12700272	T	C	0.0785172780874034	0.0188546716124776	3.92308111790675	8.74236998427634e-05	9411	24
22449	family.Pasteurellaceae.id.3689	6	69038018	rs4145567	T	C	0.0601738136748848	0.014833362158643	3.9437717820427	8.02099938764071e-05	9412	24
22450	family.Pasteurellaceae.id.3689	6	69036024	rs4708006	G	A	0.0600313380649068	0.0148330314998132	3.95386846743492	7.6897693539453e-05	9412	24
22451	family.Pasteurellaceae.id.3689	7	136655323	rs324594	T	C	0.0641610742138498	0.0165198486086353	3.97005638503218	7.1855625133669e-05	9412	24
22452	family.Pasteurellaceae.id.3689	2	205992964	rs10497881	C	T	0.0629017504718995	0.015659044446879	4.0137116446127	5.97713592406666e-05	9412	24
22453	family.Pasteurellaceae.id.3689	5	73280668	rs2913272	G	A	-0.0575747865914563	0.0147770962228186	-3.89306337737724	9.89862787497146e-05	9410	24
22454	family.Pasteurellaceae.id.3689	11	61597212	rs174570	C	T	0.0775087188289324	0.020138998108023	3.96680822283735	7.28415573156182e-05	9339	23
22455	family.Pasteurellaceae.id.3689	7	21351458	rs13247103	A	G	0.0822605902730034	0.0200564475094982	3.89096501694922	9.98463290159728e-05	9412	24
22456	family.Pasteurellaceae.id.3689	11	61557803	rs102275	T	C	0.0632736449885913	0.0152823043555999	4.1192994891775	3.80025952159303e-05	9412	24
22457	family.Pasteurellaceae.id.3689	7	24387094	rs17527852	A	G	-0.0975894721207684	0.0247929901885839	-3.92619899900425	8.62987667040448e-05	9412	24
22458	family.Pasteurellaceae.id.3689	17	14561146	rs12940335	T	C	-0.0621100053023682	0.0158582710215235	-3.92324901026505	8.73627729337511e-05	9412	24
22459	family.Pasteurellaceae.id.3689	7	24386896	rs80103103	T	C	-0.0976421206211057	0.0247950119395567	-3.92096513053998	8.8195025555006e-05	9412	24
22460	family.Pasteurellaceae.id.3689	9	6825965	rs62568870	C	A	-0.0979115757173619	0.0240009449073287	-3.99495236572403	6.47072614041612e-05	8616	22
22461	family.Pasteurellaceae.id.3689	6	69035820	rs4708005	C	A	0.0599211080189605	0.014833020110282	3.94279888676379	8.05361875628921e-05	9412	24
22462	family.Pasteurellaceae.id.3689	11	61605499	rs174578	T	A	0.062898354671623	0.0153170221672303	4.09400497870859	4.23985199622346e-05	9411	24
22463	family.Pasteurellaceae.id.3689	7	24387000	rs73091113	G	A	-0.0973035752027862	0.024793651275081	-3.91571390516852	9.01370861714369e-05	9412	24
22464	family.Pasteurellaceae.id.3689	3	39196452	rs2063634	G	A	0.0691923960451382	0.0175413324720576	3.97183461640032	7.13212295686305e-05	8874	23
22465	family.Pasteurellaceae.id.3689	9	78752440	rs1339243	G	C	0.0821319798580588	0.0200567515667077	3.99102138626271	6.57893467701551e-05	9327	23
22466	family.Pasteurellaceae.id.3689	3	135261283	rs62295003	C	G	0.12273082594086	0.0303619927126741	3.99245859951754	6.53917523646214e-05	8380	20
22467	family.Pasteurellaceae.id.3689	11	10165514	rs11603118	C	T	0.0578034481091135	0.0146172434045067	3.95958106488835	7.5081355818985e-05	9411	24
22468	family.Pasteurellaceae.id.3689	20	5414218	rs6139730	A	G	-0.0931324442234486	0.0237543481155274	-3.89869197910836	9.67137067020292e-05	9115	22
22469	family.Pasteurellaceae.id.3689	5	21804327	rs35281081	T	G	0.119771506069022	0.03143891053725	3.96919103720321	7.21170481175394e-05	8340	20
22470	family.Pasteurellaceae.id.3689	6	69036249	rs1016461	G	A	0.0598577863842379	0.0148330129551823	3.93295585478709	8.39076519481432e-05	9412	24
22471	family.Pasteurellaceae.id.3689	11	10294573	rs7107951	T	C	0.0570690344881506	0.0146212853121115	3.91162253645627	9.16781207622909e-05	9412	24
22472	family.Pasteurellaceae.id.3689	6	69039307	rs9363896	A	T	0.0596923622486938	0.0148329101212405	3.92000751184369	8.85462086256396e-05	9412	24
22473	family.Pasteurellaceae.id.3689	9	6827486	rs58042644	C	T	-0.0978269774547822	0.0240411851611142	-3.98065497673804	6.87256409513278e-05	8616	22
22474	family.Pasteurellaceae.id.3689	6	69040889	rs9354721	T	C	0.0598270054966176	0.0148328543371063	3.9199573901332	8.85646258618593e-05	9412	24
22475	family.Pasteurellaceae.id.3689	6	69033719	rs9351708	A	T	0.0595160309231905	0.0148336149072375	3.9292040071505	8.52275125328164e-05	9412	24
22476	family.Pasteurellaceae.id.3689	6	69037220	rs6911366	A	G	0.0598497027901194	0.0148330084335081	3.92865435531206	8.54225139662106e-05	9412	24
22477	family.Pasteurellaceae.id.3689	3	54952145	rs1526586	T	G	0.0588775986918268	0.0150375558024798	3.95574123110925	7.62977137997689e-05	9412	24
22478	family.Pasteurellaceae.id.3689	11	61591636	rs174565	C	G	0.076444320023262	0.0201386077704661	3.93358143901874	8.36894657055921e-05	9338	23
22479	family.Pasteurellaceae.id.3689	6	69038023	rs9363895	T	A	0.0598979723485849	0.0148333118692086	3.91610978455568	8.99892816176454e-05	9412	24
22480	family.Pasteurellaceae.id.3689	17	14561213	rs12938222	A	G	-0.061765281151766	0.0158584248965595	-3.9007435295212	9.58977035469181e-05	9412	24
22481	family.Pasteurellaceae.id.3689	6	69037361	rs6935161	T	A	0.0597996477885634	0.0148337583651417	3.92453530431828	8.6897315512472e-05	9411	24
22482	family.Pasteurellaceae.id.3689	3	39197731	rs784503	G	A	0.0691406052220311	0.0176002531338728	3.95524125439868	7.64574574128285e-05	8873	23
22483	family.Pasteurellaceae.id.3689	11	61551356	rs174535	T	C	0.0627698843119261	0.0153496154792137	4.09110946297368	4.2931442268125e-05	9412	24
22484	family.Pasteurellaceae.id.3689	6	69033645	rs9346154	C	T	0.059400187591538	0.0148336674448313	3.9233897410429	8.73117336725119e-05	9412	24
22485	family.Pasteurellaceae.id.3689	6	69039685	rs7761642	T	C	0.0596048826707911	0.0148329277833817	3.91233800677318	9.14068521495212e-05	9412	24
22486	family.Pasteurellaceae.id.3689	12	74632951	rs9888350	G	C	0.0607580242386113	0.0148749129753316	3.95191886598744	7.75270276652154e-05	9403	24
22487	family.Pasteurellaceae.id.3689	9	22677114	rs9969796	A	C	-0.100240217334649	0.0257684391469554	-3.91667745648945	8.97777365008563e-05	8873	23
22488	family.Pasteurellaceae.id.3689	7	24386873	rs76729073	A	G	-0.0971775496782777	0.0247928243442293	-3.89508341906789	9.81649397390776e-05	9412	24
22489	family.Pasteurellaceae.id.3689	7	24387001	rs73091115	T	C	-0.0968132868466135	0.0247938207013041	-3.89399861357175	9.86052130700477e-05	9412	24
22490	family.Pasteurellaceae.id.3689	6	69036430	rs9445985	C	T	0.0597000210968643	0.0148330187936535	3.91818739821132	8.92173351572517e-05	9412	24
22491	family.Pasteurellaceae.id.3689	1	7569412	rs1212726	C	T	-0.0699991057846799	0.0176820957108285	-3.89620106209045	9.77132806201881e-05	9401	24
22492	family.Pasteurellaceae.id.3689	6	69038843	rs9445987	C	T	0.0595845231550583	0.0148330669333634	3.90543480885562	9.40561127306325e-05	9412	24
22493	family.Pasteurellaceae.id.3689	6	69035147	rs716843	A	T	0.0593721146275279	0.0148335601281732	3.91302456933204	9.11472567859612e-05	9412	24
22494	family.Pasteurellaceae.id.3689	7	24381201	rs995660	C	T	-0.0962201222659025	0.0248479789600542	-3.90657525316411	9.3613497757247e-05	9412	24
22495	family.Pasteurellaceae.id.3689	9	6826100	rs62568872	C	T	-0.0969821776442103	0.0240050092241736	-3.95601855140784	7.6209245502314e-05	8616	22
22496	family.Pasteurellaceae.id.3689	6	69040470	rs9363897	T	C	0.0593456455408225	0.014832862443481	3.89392891239476	9.86335652590188e-05	9412	24
22497	family.Pasteurellaceae.id.3689	9	6831458	rs72701426	A	G	-0.0991642451726244	0.0244186871623289	-3.92652453726465	8.61821041491922e-05	8543	21
22498	family.Pasteurellaceae.id.3689	6	69034819	rs9346159	T	A	0.059337153838245	0.014833395048532	3.90229450213322	9.52851247751522e-05	9412	24
22499	family.Pasteurellaceae.id.3689	7	24383739	rs739609	T	C	-0.095771791181844	0.0247923289191608	-3.90099622800105	9.57976437418982e-05	9411	24
22500	family.Pasteurellaceae.id.3689	12	96364699	rs10745745	G	A	-0.0610477594916495	0.015318955302542	-3.96827609866769	7.23944308513318e-05	9154	23
22501	family.Pasteurellaceae.id.3689	6	69035345	rs728246	C	T	0.0592526117904997	0.014833464542007	3.89982549211225	9.62620455272674e-05	9412	24
22502	family.Pasteurellaceae.id.3689	6	69031505	rs8180605	A	G	0.0588990681451545	0.0148338789089181	3.90898623896169	9.2684242756564e-05	9412	24
22503	family.Pasteurellaceae.id.3689	6	69034864	rs9363894	A	G	0.0592819032872429	0.0148333883899334	3.89674775760687	9.74930666436383e-05	9412	24
22504	family.Pasteurellaceae.id.3689	6	69033632	rs9346153	G	A	0.0591248255091795	0.0148336475237259	3.89572774355587	9.79043168970313e-05	9412	24
22505	family.Pasteurellaceae.id.3689	5	159945036	rs4521526	G	A	-0.0574075952118045	0.0146994697494118	-3.89255205603963	9.91952060517241e-05	9402	24
22506	family.Pasteurellaceae.id.3689	4	1621122	rs11248067	C	T	0.060585806379609	0.0150503161356566	4.03406606235786	5.48198948031654e-05	9154	23
22507	family.Pasteurellaceae.id.3689	12	73925509	rs78254993	A	C	-0.102685684457514	0.025745381183798	-3.98964443823957	6.61724143726783e-05	8791	22
22508	family.Pasteurellaceae.id.3689	9	6750828	rs72699607	C	A	-0.0966950819942467	0.0242889844663979	-3.9029526413835	9.50263015378499e-05	8278	21
22509	family.Pasteurellaceae.id.3689	11	61604814	rs174577	C	A	0.0621625181092627	0.0153178857834469	4.04317423090096	5.27324052850333e-05	9412	24
22510	family.Pasteurellaceae.id.3689	9	6768724	rs72699629	T	C	-0.100556570203876	0.0252601201282736	-3.90394066461644	9.46389925349269e-05	8543	21
22511	family.Pasteurellaceae.id.3689	9	6826071	rs62568871	C	T	-0.0997277911950777	0.0249990470502868	-3.9351114901652	8.31580839341479e-05	8020	20
22512	family.Pasteurellaceae.id.3689	12	74756261	rs1961020	A	T	-0.059809094227672	0.0154051413102745	-3.95703134621939	7.58869758431613e-05	9412	24
22513	family.Pasteurellaceae.id.3689	12	74756860	rs10785105	G	T	-0.0597862974316151	0.0154098715263908	-3.95624176159803	7.61381094030209e-05	9412	24
22514	family.Pasteurellaceae.id.3689	13	105033197	rs16964675	A	G	-0.107971271472381	0.0274291548649791	-3.91660454665595	8.98048803123315e-05	8871	23
22515	family.Pasteurellaceae.id.3689	20	45996901	rs61120623	C	T	0.0766837026271303	0.0199255633252015	3.90600883100827	9.38330839902628e-05	9115	22
22516	family.Pasteurellaceae.id.3689	3	44130581	rs28802345	C	T	-0.117313365829562	0.0303863896565872	-3.91702882876991	8.96470317434831e-05	8370	20
22517	family.Pasteurellaceae.id.3689	13	105033502	rs16964678	A	T	-0.108647770265165	0.0276452974596232	-3.90445887560383	9.44364482336951e-05	8867	23
22518	family.Pasteurellaceae.id.3689	9	6764845	rs56357661	G	C	-0.0947113746509007	0.0237462636210497	-3.90836478706736	9.29229291498964e-05	8874	23
22519	family.Pasteurellaceae.id.3689	7	21329972	rs2529148	C	G	0.059886376753403	0.0151580015715159	3.94916051390187	7.84257510958471e-05	9411	24
22520	family.Pasteurellaceae.id.3689	9	6819830	rs62568867	C	A	-0.096958761946718	0.0240798266064355	-3.92058808403105	8.83331407322872e-05	8616	22
22521	family.Pasteurellaceae.id.3689	9	6804350	rs62568036	T	C	-0.104404190359635	0.0262892130004998	-3.89567177814448	9.79269284159019e-05	8020	20
22522	family.Pasteurellaceae.id.3689	11	61610750	rs174584	G	A	0.0609855300565566	0.015275806696246	3.98078187418719	6.86889590449929e-05	9411	24
22523	family.Pasteurellaceae.id.3689	12	19775312	rs77019514	T	C	0.0887006076827095	0.0224836799574498	3.90224124787062	9.53060969068475e-05	9411	24
22524	family.Pasteurellaceae.id.3689	11	61575158	rs174553	A	G	0.0612105145645306	0.0154362821339618	3.96753104636957	7.26210541817025e-05	9412	24
22525	family.Pasteurellaceae.id.3689	10	85930322	rs76395746	C	A	-0.0830776992885624	0.0210107731753281	-3.91249805624886	9.13462736821896e-05	9329	23
22526	family.Pasteurellaceae.id.3689	11	61619829	rs174594	A	C	0.060795165543165	0.015342461140904	3.94725748394527	7.90515265373053e-05	9154	23
22527	family.Pasteurellaceae.id.3689	8	65730207	rs6472155	G	A	0.057122152378538	0.0145884060251791	3.91071808344973	9.20221298811153e-05	9412	24
22528	family.Pasteurellaceae.id.3689	2	142884148	rs1349224	G	A	-0.0847007990354109	0.0219782385884965	-3.89326150182112	9.89054362837265e-05	8870	23
22529	family.Pasteurellaceae.id.3689	11	61569306	rs174545	C	G	0.0607301915382056	0.0154373438678139	3.93501417176559	8.31917871164556e-05	9412	24
22530	family.Pasteurellaceae.id.3689	11	61603510	rs174576	C	A	0.060367997585922	0.0153375145471803	3.91621672569141	8.99493936321761e-05	9412	24
22531	family.Pasteurellaceae.id.3689	11	61570783	rs174547	T	C	0.060449101411596	0.015437786278305	3.91644040325724	8.98660181055628e-05	9412	24
22532	family.Pasteurellaceae.id.3689	11	61585144	rs174562	A	G	0.0604813237722498	0.0154378077525115	3.91537565387725	9.02635564867399e-05	9410	24
22533	family.Pasteurellaceae.id.3689	11	61569830	rs174546	C	T	0.0604008230208683	0.0154374865107069	3.91432260312767	9.06583604890254e-05	9412	24
22534	family.Pasteurellaceae.id.3689	11	61551927	rs174536	A	C	0.0600821992279466	0.0153961928025058	3.91352022003034	9.09602798828021e-05	9412	24
22535	family.Pasteurellaceae.id.3689	11	61557826	rs102274	T	C	0.0600999971312838	0.0154311732400865	3.90807540510094	9.3034272571678e-05	9412	24
22536	family.Pasteurellaceae.id.3689	11	61571478	rs174550	T	C	0.0600972323265232	0.0154376269495755	3.89362610160026	9.87568282872822e-05	9412	24
22537	family.Pasteurellaceae.id.3689	10	12354829	rs3814642	C	A	-0.120747267865515	0.0304229667041735	-3.95516343293354	7.64823499596721e-05	8406	19
22538	family.Pasteurellaceae.id.3689	12	30236779	rs1040276	T	A	-0.0703820237382602	0.0179052955941026	-3.97516632147912	7.03300881119127e-05	9403	24
22539	family.Pasteurellaceae.id.3689	12	30212088	rs61924835	C	G	-0.0773609668198045	0.0194928279300081	-3.96104952915904	7.46210509449266e-05	9081	22
