# Supplementary material for: The causal relationship between gut microbiota and type 2 diabetes: a two-sample Mendelian randomized study
Source: Front Public Health. 2023 Sep 22;11:1255059. doi: 10.3389/fpubh.2023.1255059 (PMC10556527; doi:10.3389/fpubh.2023.1255059)
Supplement: Supplementary file 2 [file Data_Sheet_1.zip › Additional documents 1/exposure family.Prevotellaceae.id.960.csv]

	bac	chr	bp	rsID	ref.allele	eff.allele	beta	SE	Z.weightedSumZ	P.weightedSumZ	N	Ncohorts
24229	family.Prevotellaceae.id.960	18	63018983	rs9958960	A	G	-0.0914806576592586	0.0173611300103453	-5.31557058939708	1.06323620835394e-07	14061	23
24230	family.Prevotellaceae.id.960	2	118910912	rs4493272	C	T	-0.0604992121106673	0.0118027291675366	-5.12199993133114	3.02312001197427e-07	14867	24
24231	family.Prevotellaceae.id.960	2	118903509	rs6733556	G	C	-0.0602463208803981	0.0117927446733576	-5.10168096583854	3.36649904564167e-07	14870	24
24232	family.Prevotellaceae.id.960	18	63006580	rs9952932	C	T	-0.0884172902675605	0.0172630915395785	-5.12284295165766	3.00963012725699e-07	14061	23
24233	family.Prevotellaceae.id.960	2	118903295	rs6720263	A	G	-0.0595483952429932	0.0117923044845272	-5.04281028945515	4.58744012653524e-07	14871	24
24234	family.Prevotellaceae.id.960	18	63007737	rs7226722	C	T	-0.0873726895312851	0.017236992359943	-5.07652608275635	3.84398051732501e-07	14062	23
24235	family.Prevotellaceae.id.960	18	63006949	rs9953173	A	G	-0.0876290001564745	0.0172640024171471	-5.08080282015151	3.75843083254094e-07	14061	23
24236	family.Prevotellaceae.id.960	1	111161677	rs3860225	G	A	0.0839360256982614	0.0167936054525328	5.00810628984983	5.49681784085657e-07	14871	24
24237	family.Prevotellaceae.id.960	14	33706908	rs912860	A	G	-0.229046146901247	0.0483124182490081	-4.90591658841636	9.29920404106297e-07	3479	5
24238	family.Prevotellaceae.id.960	2	118918640	rs13005458	G	A	-0.0577486686404108	0.0117230495927094	-4.92129918932705	8.59715849499761e-07	14864	24
24239	family.Prevotellaceae.id.960	2	118922722	rs12612711	G	A	-0.0581549422486539	0.0118075677292687	-4.91794643808352	8.74568332159285e-07	14859	24
24240	family.Prevotellaceae.id.960	1	210681370	rs12118202	C	T	-0.075198589025299	0.0147265151490898	-5.00651831675231	5.5423389883401e-07	14869	24
24241	family.Prevotellaceae.id.960	18	63023038	rs9967134	T	A	-0.0864116772198521	0.0174499034203692	-4.96992656410297	6.69782643519533e-07	14056	23
24242	family.Prevotellaceae.id.960	1	111160076	rs11102139	T	C	0.0838688886493301	0.0167840227285924	4.98601953292679	6.16359159634197e-07	14868	24
24243	family.Prevotellaceae.id.960	2	118921461	rs13026139	G	A	-0.0576726462044632	0.011799376849531	-4.88017541135596	1.05991525622248e-06	14860	24
24244	family.Prevotellaceae.id.960	1	210681692	rs10779530	G	A	-0.0748840708681432	0.0147263289699479	-4.9840283353287	6.22739539268359e-07	14871	24
24245	family.Prevotellaceae.id.960	20	9771109	rs2206482	G	T	-0.0569105111439779	0.0117486486167919	-4.83917890431753	1.30376646092866e-06	14808	23
24246	family.Prevotellaceae.id.960	13	105075823	rs9586501	A	G	0.0592681131046509	0.0127329329221034	4.70092348906526	2.58987547703889e-06	14868	24
24247	family.Prevotellaceae.id.960	18	63009811	rs8095689	T	A	-0.0823658381592678	0.0172270111226401	-4.80519514227257	1.54600640646809e-06	14061	23
24248	family.Prevotellaceae.id.960	1	111161494	rs74442976	G	A	0.0905896465437004	0.0185304999612189	4.78383892288856	1.71978520493855e-06	14869	24
24249	family.Prevotellaceae.id.960	13	105069859	rs12873417	T	C	0.0580182734631945	0.0128473198787365	4.57923549606527	4.6667853107379e-06	14871	24
24250	family.Prevotellaceae.id.960	20	9775551	rs2206481	C	A	-0.0544918047871986	0.0117501233574851	-4.63565111698645	3.5581566591815e-06	14808	23
24251	family.Prevotellaceae.id.960	18	63001545	rs11151192	G	T	-0.0812837582083804	0.0173611986100499	-4.70462087524366	2.54338143080853e-06	14062	23
24252	family.Prevotellaceae.id.960	1	99470269	rs12057990	T	C	0.0589878456984706	0.0132268337057278	4.44050507769471	8.97479870307697e-06	14867	24
24253	family.Prevotellaceae.id.960	3	170126707	rs148376875	G	T	0.0845150204194928	0.017916322438479	4.74546348960317	2.08029435859854e-06	14289	22
24254	family.Prevotellaceae.id.960	18	63003789	rs11151195	A	G	-0.0808142606240011	0.0172637966413648	-4.68707409254308	2.7713865449455e-06	14062	23
24255	family.Prevotellaceae.id.960	3	4864877	rs4685827	C	T	-0.0679529004474914	0.0145407160596826	-4.68703459136643	2.77192130089006e-06	14867	24
24256	family.Prevotellaceae.id.960	1	210661794	rs77380553	G	A	-0.0773747280367284	0.0167374989667712	-4.66455489770938	3.09285757889323e-06	13954	22
24257	family.Prevotellaceae.id.960	20	9778653	rs6087027	T	C	-0.0527606439058497	0.0116223065387367	-4.53673638884333	5.71314452030147e-06	14809	23
24258	family.Prevotellaceae.id.960	14	78643095	rs10131942	G	C	0.0701212235703022	0.0158326212722784	4.44947089580811	8.60820935083653e-06	14871	24
24259	family.Prevotellaceae.id.960	5	180283881	rs34660375	G	A	-0.0805893918268186	0.0178291297902308	-4.48175212436342	7.40327026336063e-06	14289	22
24260	family.Prevotellaceae.id.960	19	17460999	rs7252711	G	A	-0.0740875711094874	0.0161925752328587	-4.54224372469559	5.56586386427833e-06	14540	22
24261	family.Prevotellaceae.id.960	8	23714609	rs3758087	C	T	0.0564199237416717	0.0124655081554637	4.44953070563015	8.60581262124708e-06	14871	24
24262	family.Prevotellaceae.id.960	18	63000437	rs11151191	T	C	-0.0794174137484891	0.0172691465976017	-4.61050855573119	4.01685107739256e-06	14062	23
24263	family.Prevotellaceae.id.960	20	9784204	rs926496	T	C	-0.0530522669232517	0.0117244877090065	-4.51067459739747	6.46217867744422e-06	14809	23
24264	family.Prevotellaceae.id.960	8	23725204	rs9771829	T	C	0.0556444350350982	0.0124405586772305	4.39165281218628	1.12492229834103e-05	14871	24
24265	family.Prevotellaceae.id.960	1	210686614	rs12142231	A	G	-0.0762138092832738	0.0162780144705258	-4.60534377215375	4.11785033102781e-06	14769	23
24266	family.Prevotellaceae.id.960	1	99474997	rs6656740	T	A	0.0577090168875246	0.0133506168461701	4.33019595552606	1.48976711929445e-05	14871	24
24267	family.Prevotellaceae.id.960	1	99472175	rs6692269	A	C	0.0576172897792612	0.0133509797502165	4.32494893210663	1.52567201900436e-05	14871	24
24268	family.Prevotellaceae.id.960	1	99472399	rs6690085	C	G	0.0576099973002749	0.0133509853968986	4.32485512759383	1.52632136019795e-05	14871	24
24269	family.Prevotellaceae.id.960	8	66871899	rs60148718	T	A	0.054929696093045	0.0125348471557977	4.35888010455488	1.30729705359583e-05	14390	23
24270	family.Prevotellaceae.id.960	11	119712522	rs34071565	A	T	-0.156699930812491	0.034788228864033	-4.54089960326472	5.60147023880429e-06	8136	9
24271	family.Prevotellaceae.id.960	3	71801830	rs13069367	C	A	-0.0539767966072784	0.0119687331180552	-4.48199386709632	7.39488693284827e-06	14860	24
24272	family.Prevotellaceae.id.960	14	78637298	rs11625575	T	C	0.0712114351759548	0.0160400201583733	4.41530790089042	1.00866318017343e-05	14289	22
24273	family.Prevotellaceae.id.960	3	71824151	rs2322142	C	T	-0.0598325516108006	0.0132962843406662	-4.45485730280459	8.39490117985001e-06	14869	24
24274	family.Prevotellaceae.id.960	8	23717215	rs10112428	A	G	0.0543571359325842	0.0124054486157027	4.32495479516662	1.52563144200238e-05	14871	24
24275	family.Prevotellaceae.id.960	1	210676344	rs111996655	C	T	-0.0753145958493312	0.0162735911985336	-4.52563319930824	6.02149409567814e-06	14764	23
24276	family.Prevotellaceae.id.960	10	21346318	rs16916070	A	C	0.0726671498314319	0.0164939861815689	4.34692836054151	1.38057286155757e-05	14390	23
24277	family.Prevotellaceae.id.960	2	118903523	rs6705504	C	T	-0.0533072962709887	0.0125155275958314	-4.32771051617285	1.50667314426193e-05	14869	24
24278	family.Prevotellaceae.id.960	7	54343287	rs10269616	T	G	-0.0511777331495339	0.0118735295071049	-4.29833364450531	1.72086987664667e-05	14390	23
24279	family.Prevotellaceae.id.960	1	210680861	rs111795168	C	T	-0.0766090477432633	0.0165791017164799	-4.50724690110167	6.56741973983895e-06	14769	23
24280	family.Prevotellaceae.id.960	19	17460782	rs6512186	C	T	-0.0718964583492905	0.0161958933130979	-4.40201087463829	1.07252179850755e-05	14540	22
24281	family.Prevotellaceae.id.960	1	210662875	rs17260438	G	A	-0.0746654487804757	0.0160051403774653	-4.47476792141698	7.64943534973588e-06	14770	23
24282	family.Prevotellaceae.id.960	3	4869622	rs3805026	T	C	-0.0645999446723759	0.0144393532152298	-4.45180304867121	8.51522506076821e-06	14870	24
24283	family.Prevotellaceae.id.960	20	9780013	rs6141040	A	T	-0.0509907366465117	0.0116667055528048	-4.36027155688835	1.29901133900018e-05	14808	23
24284	family.Prevotellaceae.id.960	3	4869590	rs3805025	A	G	-0.0646281619203884	0.0145508056254741	-4.42497103445117	9.64552243061885e-06	14871	24
24285	family.Prevotellaceae.id.960	3	71800585	rs12485729	G	A	-0.0530361721280388	0.0119741280634718	-4.39860365308582	1.08949588999842e-05	14857	24
24286	family.Prevotellaceae.id.960	1	210667097	rs12143482	C	T	-0.0756774886687729	0.0160051317019932	-4.50435522615944	6.65747650692326e-06	14770	23
24287	family.Prevotellaceae.id.960	3	71800967	rs55853202	G	A	-0.0529186710023412	0.0119728102204582	-4.38998208473425	1.13359999765073e-05	14860	24
24288	family.Prevotellaceae.id.960	12	21404832	rs7975087	A	C	-0.0601447787233763	0.0135454059860945	-4.47630527153732	7.59458725778651e-06	14871	24
24289	family.Prevotellaceae.id.960	3	32408916	rs2278540	A	G	0.0554249154411354	0.0123264693656438	4.45381146633976	8.43591830512913e-06	14847	24
24290	family.Prevotellaceae.id.960	5	90622357	rs150117005	G	A	0.148136014720265	0.0366043898180604	4.33844979179402	1.43491255993421e-05	6565	12
24291	family.Prevotellaceae.id.960	13	105048576	rs7337046	G	A	0.0494083583408221	0.0117419928364565	4.25335689624472	2.10589536423595e-05	14857	24
24292	family.Prevotellaceae.id.960	6	18096547	rs12205081	C	T	-0.0629638102924073	0.0148121593917852	-4.27842684368189	1.88218828379264e-05	14059	23
24293	family.Prevotellaceae.id.960	20	9780773	rs6133749	G	A	-0.0505195833539805	0.0116686307451131	-4.3189446286208	1.56777106763744e-05	14808	23
24294	family.Prevotellaceae.id.960	19	17460597	rs8106115	G	A	-0.0715294310544042	0.0162779322237756	-4.35953155122322	1.30341161077258e-05	14538	22
24295	family.Prevotellaceae.id.960	1	210685267	rs74999593	G	A	-0.0754887276223865	0.0165789238156988	-4.44329561906333	8.8591309890598e-06	14769	23
24296	family.Prevotellaceae.id.960	4	9020492	rs144831640	C	G	0.09468207888964	0.02139582312539	4.31304648809679	1.61020243859113e-05	13480	21
24297	family.Prevotellaceae.id.960	3	32408888	rs2278541	C	T	0.0550107259476758	0.0123253276239836	4.42159163403067	9.79764969893455e-06	14847	24
24298	family.Prevotellaceae.id.960	12	21409819	rs11045907	A	T	-0.0596511464683182	0.0135475999919043	-4.43980871318729	9.00388714519507e-06	14871	24
24299	family.Prevotellaceae.id.960	12	21410089	rs11045908	G	A	-0.0596147623186007	0.0135514344040086	-4.43711506365602	9.11725635868339e-06	14871	24
24300	family.Prevotellaceae.id.960	14	95678338	rs7149908	C	A	0.0836304145538721	0.0202940365171998	4.28640031456227	1.81591632238126e-05	14052	23
24301	family.Prevotellaceae.id.960	1	210667661	rs55780618	C	G	-0.0750798154225657	0.0160073123763928	-4.47053883713899	7.80227735294811e-06	14770	23
24302	family.Prevotellaceae.id.960	8	66835554	rs7841181	A	G	0.053021596936231	0.0123661481489241	4.24104865181362	2.22477901332236e-05	14869	24
24303	family.Prevotellaceae.id.960	3	32408800	rs3867380	A	G	0.055533206185377	0.0124976948806919	4.41022167037104	1.03264856039851e-05	14390	23
24304	family.Prevotellaceae.id.960	22	18046944	rs12483850	A	G	0.0834447856557322	0.0215090943906233	4.18591762542142	2.84016343970427e-05	13620	20
24305	family.Prevotellaceae.id.960	13	105048851	rs7337601	C	A	0.0488268639172508	0.0117420930837005	4.20168151391255	2.64939692785378e-05	14856	24
24306	family.Prevotellaceae.id.960	8	66861738	rs28407694	C	T	0.0527474360448771	0.0122913015948254	4.23469277264428	2.28864384276632e-05	14865	24
24307	family.Prevotellaceae.id.960	2	118924569	rs10175880	A	G	0.0494775464975593	0.0116186510357821	4.24542631546621	2.18178199857023e-05	14852	24
24308	family.Prevotellaceae.id.960	1	99463716	rs4908219	C	G	0.0559593815694247	0.0134477120515325	4.13462152884269	3.55540072647516e-05	14871	24
24309	family.Prevotellaceae.id.960	13	105047797	rs9519326	A	C	0.0487923480710261	0.0117405019739333	4.19223550839762	2.7621902868889e-05	14858	24
24310	family.Prevotellaceae.id.960	3	170063227	rs75982374	A	G	0.0802415923131621	0.0180381343765371	4.46408049406223	8.04133318263478e-06	13480	21
24311	family.Prevotellaceae.id.960	6	36630525	rs9394368	G	C	0.0502887243688658	0.0121383090000171	4.15214912332892	3.29367514809598e-05	14870	24
24312	family.Prevotellaceae.id.960	12	21413632	rs7311964	T	G	-0.0592299283670548	0.0135372409997809	-4.40189209174353	1.07310927903809e-05	14871	24
24313	family.Prevotellaceae.id.960	5	180291350	rs112243208	T	C	-0.0764117998283993	0.0179775530225001	-4.24064506180972	2.22878338802036e-05	14289	22
24314	family.Prevotellaceae.id.960	1	111166960	rs2172514	A	G	0.0694967651780465	0.0156511775724588	4.38714273326841	1.14849425768398e-05	14871	24
24315	family.Prevotellaceae.id.960	5	142015345	rs17217037	T	G	0.0790763457899725	0.0196823456741586	4.19893507937224	2.68173185523642e-05	14862	24
24316	family.Prevotellaceae.id.960	12	21406160	rs35995344	T	C	-0.0590953435579811	0.0136052599538187	-4.39006905406682	1.13314670976844e-05	14870	24
24317	family.Prevotellaceae.id.960	12	21415804	rs12809888	G	C	-0.0587969963035279	0.0135351603871663	-4.38324387246182	1.1692509749219e-05	14855	24
24318	family.Prevotellaceae.id.960	20	9780416	rs6056893	C	A	-0.0493915397160145	0.0116239230461144	-4.24507338557183	2.18521891682174e-05	14809	23
24319	family.Prevotellaceae.id.960	19	51249931	rs111619645	A	G	0.0665453185404821	0.0161412478666216	4.10498736810231	4.04336973936704e-05	14289	22
24320	family.Prevotellaceae.id.960	19	16844091	rs10451508	G	A	-0.0560713269330777	0.013770509450727	-4.16125781854912	3.16499523993033e-05	14390	23
24321	family.Prevotellaceae.id.960	1	111165855	rs3908929	G	C	0.0693399587002458	0.0156495585339152	4.36710038275471	1.25906870412379e-05	14871	24
24322	family.Prevotellaceae.id.960	1	210688784	rs12145163	T	G	-0.0733626251083027	0.0165600992882408	-4.3596931790238	1.30244931649146e-05	14770	23
24323	family.Prevotellaceae.id.960	8	66836283	rs11986470	A	G	0.0525204256662033	0.0123659101422484	4.18806991836792	2.81336851103934e-05	14869	24
24324	family.Prevotellaceae.id.960	18	69312791	rs17084791	C	T	-0.157154179968728	0.035465951945278	-4.36001011824854	1.30056430155429e-05	7002	10
24325	family.Prevotellaceae.id.960	1	210668195	rs74597197	G	A	-0.0741321796693634	0.0160122689186012	-4.41321227870439	1.01848043879077e-05	14770	23
24326	family.Prevotellaceae.id.960	2	118925842	rs10168634	C	A	0.049849631489143	0.0116171661822219	4.27801630699139	1.88566210199642e-05	14853	24
24327	family.Prevotellaceae.id.960	3	24690750	rs9856915	T	C	0.169242640674633	0.0396281149781578	4.24631524048795	2.1731482139241e-05	4384	8
24328	family.Prevotellaceae.id.960	4	9011018	rs138571389	C	A	0.111046759842766	0.0260588078777124	4.22980092316182	2.33898206799662e-05	10848	15
24329	family.Prevotellaceae.id.960	1	99490811	rs9970389	C	T	0.0553058135009868	0.0134031789475037	4.13423791916239	3.56134393972794e-05	14871	24
24330	family.Prevotellaceae.id.960	12	21407236	rs10841771	C	G	-0.0587214994218558	0.0135494845055003	-4.37270282395133	1.22717718240857e-05	14871	24
24331	family.Prevotellaceae.id.960	19	16843957	rs10451504	A	C	-0.0558898449963487	0.0137701278806418	-4.14971325373631	3.3289202678831e-05	14390	23
24332	family.Prevotellaceae.id.960	21	46820082	rs9637198	T	C	0.0555723584612963	0.0134367517783226	4.19880517872835	2.683270486983e-05	14871	24
24333	family.Prevotellaceae.id.960	10	98388573	rs118087712	G	A	-0.0916888865999112	0.0214776740755957	-4.32249254768693	1.54276296011128e-05	12863	20
24334	family.Prevotellaceae.id.960	4	121540592	rs7671435	G	A	0.051135665710903	0.0120663349452967	4.22549091027414	2.38420449189845e-05	14870	24
24335	family.Prevotellaceae.id.960	12	21406821	rs10841770	A	G	-0.0586812655393136	0.0135500835461597	-4.36785885182501	1.25470534508108e-05	14871	24
24336	family.Prevotellaceae.id.960	19	16843857	rs10451503	A	G	-0.0559359653077338	0.013770104121095	-4.15306571247672	3.28050484472168e-05	14390	23
24337	family.Prevotellaceae.id.960	8	121717263	rs10086267	T	A	-0.110827191602158	0.0254770992003976	-4.31641402857201	1.58584404529466e-05	11803	18
24338	family.Prevotellaceae.id.960	2	122658063	rs57405785	A	G	0.0476811999449589	0.0117954836106158	4.02868698319928	5.60892400061559e-05	14865	24
24339	family.Prevotellaceae.id.960	14	78635154	rs12589740	G	T	0.0675969231747072	0.0161459132112232	4.19422945429802	2.73800721020033e-05	14867	24
24340	family.Prevotellaceae.id.960	15	38513730	rs16966465	C	G	0.0584494212303946	0.0138146354970021	4.11387718951884	3.89068480266943e-05	14861	24
24341	family.Prevotellaceae.id.960	12	21408845	rs11045906	A	G	-0.0587568069763829	0.0135485053614439	-4.36993664387247	1.24282590223191e-05	14871	24
24342	family.Prevotellaceae.id.960	1	99483624	rs11800341	A	G	0.0549988837251553	0.0134018141201276	4.11634926259045	3.84920872427127e-05	14871	24
24343	family.Prevotellaceae.id.960	9	3143529	rs12378478	C	T	0.0799415932047526	0.0198900257730563	4.14204003278816	3.44230238979628e-05	14869	24
24344	family.Prevotellaceae.id.960	20	9772904	rs6141035	A	G	-0.0493782521872044	0.0116536306844349	-4.22948059512736	2.34231480539632e-05	14808	23
24345	family.Prevotellaceae.id.960	12	21411759	rs11045910	A	G	-0.0588267371916572	0.0135524487953348	-4.3712031200776	1.23563775696848e-05	14871	24
24346	family.Prevotellaceae.id.960	2	33991433	rs111575027	G	A	-0.094162062433034	0.0232043591510413	-4.06222264848921	4.86076825014896e-05	12493	20
24347	family.Prevotellaceae.id.960	12	21411761	rs11045911	G	A	-0.0588026384658701	0.0135536465083115	-4.36849497016872	1.2510569805396e-05	14871	24
24348	family.Prevotellaceae.id.960	19	16843967	rs10451505	G	A	-0.0554532518396441	0.0137197528473843	-4.1251694363371	3.70461922709929e-05	14390	23
24349	family.Prevotellaceae.id.960	10	21344773	rs2119242	G	A	0.071016088375463	0.0165799123670235	4.17700616476009	2.95371023336366e-05	14390	23
24350	family.Prevotellaceae.id.960	8	2629067	rs13275989	T	C	-0.0937119679854827	0.0226235724279902	-4.15490708296848	3.2541975822812e-05	12493	20
24351	family.Prevotellaceae.id.960	1	99495135	rs1350176	G	T	0.0549377155864883	0.013402054483247	4.1044575976789	4.05264591577824e-05	14871	24
24352	family.Prevotellaceae.id.960	12	21413238	rs11502676	C	T	-0.0584973104469149	0.0135536032912458	-4.34725432293552	1.37852343635514e-05	14871	24
24353	family.Prevotellaceae.id.960	11	134395448	rs10894836	C	T	0.0543045284368977	0.0129126015176845	4.28158745197139	1.85564769446954e-05	14390	23
24354	family.Prevotellaceae.id.960	4	121533646	rs1390557	C	T	0.0496664088500454	0.0117622926531792	4.20397174109561	2.62271696195378e-05	14870	24
24355	family.Prevotellaceae.id.960	15	99655268	rs73476394	A	T	0.0638344500789985	0.0151192398844886	4.2050070780703	2.61073986531408e-05	14870	24
24356	family.Prevotellaceae.id.960	8	66930988	rs77939829	A	G	0.0608851137795396	0.0143085873297455	4.20922935791759	2.56243173396081e-05	14852	24
24357	family.Prevotellaceae.id.960	11	25848365	rs10767462	A	G	0.0604008704606041	0.0145285501070015	4.0738796195548	4.62363872578822e-05	14867	24
24358	family.Prevotellaceae.id.960	4	121487936	rs78898915	C	T	0.0548719565262999	0.0133832947578203	4.13040668718584	3.6212205860958e-05	14866	24
24359	family.Prevotellaceae.id.960	8	66832681	rs6472236	T	C	0.0515120400717838	0.0123677829513394	4.13580457279184	3.53713123934517e-05	14869	24
24360	family.Prevotellaceae.id.960	1	99497769	rs12074491	T	C	0.0546469544089339	0.013397808263968	4.08881490493289	4.33582644850243e-05	14867	24
24361	family.Prevotellaceae.id.960	1	210661996	rs12034910	A	G	-0.0552476569649322	0.0128575612061157	-4.29279400131274	1.76438690168536e-05	14871	24
24362	family.Prevotellaceae.id.960	3	32408343	rs6800528	G	A	-0.0495205212765385	0.0119978674313892	-4.13416635395778	3.56245373345929e-05	14390	23
24363	family.Prevotellaceae.id.960	6	36632482	rs4711456	T	C	0.0495604176905313	0.0121400672588553	4.089938701806	4.31487209064557e-05	14870	24
24364	family.Prevotellaceae.id.960	12	21408034	rs12313076	T	C	-0.0582648781957039	0.0135502965972877	-4.33793252439133	1.43829293858692e-05	14870	24
24365	family.Prevotellaceae.id.960	9	3144786	rs12378902	C	T	0.0792670541650194	0.0198825209068186	4.10986424060592	3.95891796911566e-05	14869	24
24366	family.Prevotellaceae.id.960	12	21407567	rs10841774	C	T	-0.0582747822801441	0.0135531502188881	-4.33537846620293	1.45509551193739e-05	14869	24
24367	family.Prevotellaceae.id.960	6	36629444	rs10807170	T	C	0.0494029130496512	0.0121372927425455	4.0796346274918	4.51065409858342e-05	14871	24
24368	family.Prevotellaceae.id.960	3	4864270	rs3792510	A	G	-0.0610778844423836	0.0143420353670207	-4.2690012280191	1.96350188053158e-05	14869	24
24369	family.Prevotellaceae.id.960	13	105039331	rs9519325	A	C	0.0475475648917042	0.0117414389985237	4.09494184971228	4.22274361038297e-05	14851	24
24370	family.Prevotellaceae.id.960	1	99497840	rs12073471	A	G	0.0544992801314356	0.013395000436444	4.07153132309782	4.67050802776221e-05	14867	24
24371	family.Prevotellaceae.id.960	1	210660222	rs4620549	C	T	-0.0725640298594875	0.0160083202830004	-4.30576457843771	1.66409961292021e-05	14770	23
24372	family.Prevotellaceae.id.960	6	36629714	rs4713996	T	C	0.0492474477569175	0.0121376866177875	4.06555950830464	4.79173652721058e-05	14871	24
24373	family.Prevotellaceae.id.960	13	31465743	rs139432455	A	G	-0.0974608769459607	0.0220739356459644	-4.28447981889961	1.83167233125885e-05	14289	22
24374	family.Prevotellaceae.id.960	8	23734849	rs4872203	G	A	0.0519622123762408	0.0124563444484443	4.09806736302971	4.16614049237699e-05	14870	24
24375	family.Prevotellaceae.id.960	1	99482158	rs10875199	G	A	0.0543993480804094	0.0134016126653164	4.06747376579443	4.75255570027171e-05	14871	24
24376	family.Prevotellaceae.id.960	9	109009495	rs10512344	G	C	0.211502370683785	0.0499620220045691	4.173923578939	2.99398221443109e-05	3643	6
24377	family.Prevotellaceae.id.960	8	66859433	rs11988712	A	G	0.0516232716210916	0.0123718007339382	4.11423020973213	3.88473602769866e-05	14867	24
24378	family.Prevotellaceae.id.960	8	66851464	rs11984618	G	T	0.0519453652853206	0.0123733377190618	4.11353897613589	3.89639217551479e-05	14870	24
24379	family.Prevotellaceae.id.960	12	21412734	rs2417970	T	C	-0.0580078043364255	0.0135499778492392	-4.30836948446446	1.64462479060182e-05	14871	24
24380	family.Prevotellaceae.id.960	4	121500024	rs62322978	C	T	0.0546273313429825	0.0135249187112333	4.11502487094177	3.87137669489418e-05	14862	24
24381	family.Prevotellaceae.id.960	6	128967235	rs12211083	A	G	-0.0711781431249845	0.0169449203965759	-4.19576739482624	2.7194923426788e-05	14865	24
24382	family.Prevotellaceae.id.960	8	66851472	rs11984566	C	T	0.0518975947775237	0.0123717902597363	4.10548248476567	4.03471856122537e-05	14870	24
24383	family.Prevotellaceae.id.960	8	66859278	rs34653832	T	C	0.0515867462164965	0.0123720984253498	4.10438450183095	4.05392739406808e-05	14867	24
24384	family.Prevotellaceae.id.960	8	23726726	rs28375660	A	G	0.0480162561938735	0.0116795168270959	4.07357795751801	4.6296344889402e-05	14871	24
24385	family.Prevotellaceae.id.960	12	21404015	rs9804708	G	T	-0.0574375744921481	0.0134879634606815	-4.29195950656134	1.7710325130632e-05	14870	24
24386	family.Prevotellaceae.id.960	12	21408085	rs12313082	T	G	-0.0576736107589906	0.0135517941489278	-4.2942411714868	1.75291846017293e-05	14870	24
24387	family.Prevotellaceae.id.960	2	197905952	rs72924611	A	G	0.0898880519417577	0.0206277813261005	4.23556498276055	2.27977759733074e-05	12493	20
24388	family.Prevotellaceae.id.960	4	121488408	rs62324420	C	A	0.0541139119444516	0.0133866740791545	4.07728937997431	4.556377145732e-05	14866	24
24389	family.Prevotellaceae.id.960	3	196359443	rs1684467	G	A	-0.0503016415739215	0.0119008858551288	-4.20799936571049	2.57641589837655e-05	14390	23
24390	family.Prevotellaceae.id.960	12	21407537	rs10841773	A	G	-0.0576089784107577	0.0135564280732101	-4.28775792054447	1.80485632667072e-05	14866	24
24391	family.Prevotellaceae.id.960	2	122687285	rs13030959	C	T	0.0466702530175645	0.0117898424582776	3.94788845344388	7.88435229097209e-05	14871	24
24392	family.Prevotellaceae.id.960	14	90791704	rs79684894	G	A	-0.22971164889286	0.0550690216460581	-4.15175290368307	3.29938389217889e-05	3468	4
24393	family.Prevotellaceae.id.960	2	122694808	rs12470862	G	A	0.0466229121130974	0.0117903213180675	3.94365190320565	8.02501194520549e-05	14871	24
24394	family.Prevotellaceae.id.960	9	3145498	rs79741006	C	G	0.0783275252107013	0.0198748246618108	4.06831101721113	4.73551457703637e-05	14869	24
24395	family.Prevotellaceae.id.960	13	105036861	rs7489359	T	C	0.0478857542719631	0.0119724058500497	4.0423812759601	5.29111046280022e-05	14316	22
24396	family.Prevotellaceae.id.960	7	90176397	rs4728902	G	T	0.0590212248877925	0.0139476394455343	4.2583228586992	2.05966335999441e-05	14868	24
24397	family.Prevotellaceae.id.960	13	105078867	rs12873078	A	G	0.0626501046136103	0.0152291172704155	4.09964188610312	4.13789924608787e-05	14054	23
24398	family.Prevotellaceae.id.960	8	23722263	rs9314272	A	G	0.048105714593195	0.0116865686539418	4.08239816551555	4.45733452856702e-05	14870	24
24399	family.Prevotellaceae.id.960	3	170066339	rs76925190	A	C	0.0662979257356109	0.0156156496304753	4.2808289005503	1.86198477459401e-05	14289	22
24400	family.Prevotellaceae.id.960	2	122647744	rs6754238	G	A	0.0466828914359781	0.0117959945773064	3.94452402924191	7.99586359535042e-05	14864	24
24401	family.Prevotellaceae.id.960	1	210669118	rs115946971	G	A	-0.0725452249168238	0.0160151491974741	-4.30653471492851	1.65831914498542e-05	14769	23
24402	family.Prevotellaceae.id.960	10	121360274	rs113029729	G	A	0.132542659766949	0.0316128322725467	4.24491416964274	2.18677108703749e-05	8822	16
24403	family.Prevotellaceae.id.960	5	34576923	rs57862254	A	T	0.0870842059599869	0.0202899616265798	4.1892947714065	2.79822721085605e-05	14869	24
24404	family.Prevotellaceae.id.960	11	119720281	rs7925677	G	A	-0.157474670903277	0.0374787305221785	-4.28303632021165	1.84360063248278e-05	6813	9
24405	family.Prevotellaceae.id.960	2	118915021	rs13010674	C	T	0.0478400638339824	0.0116161893302669	4.10516763585616	4.04021788340637e-05	14860	24
24406	family.Prevotellaceae.id.960	4	121542869	rs6847305	C	T	0.0538613066586298	0.013259780691738	4.0983200579117	4.1615957738657e-05	14850	24
24407	family.Prevotellaceae.id.960	2	118921040	rs10169848	G	A	0.0478258113435825	0.0116180764670703	4.1027130172766	4.08333613472455e-05	14855	24
24408	family.Prevotellaceae.id.960	9	3144452	rs113212360	G	T	0.0778846047848688	0.019883316886645	4.03534708682363	5.45216389158855e-05	14869	24
24409	family.Prevotellaceae.id.960	18	10007288	rs77679484	T	C	-0.13591626469552	0.0347041488741032	-4.13006893936313	3.62654469972392e-05	6303	11
24410	family.Prevotellaceae.id.960	4	9006211	rs150068976	G	A	0.109148996271747	0.0262914862668203	4.11723034054655	3.83452783905817e-05	10848	15
24411	family.Prevotellaceae.id.960	11	25841229	rs7111524	T	G	0.0579695070305056	0.014286010048635	3.9616321163977	7.44391736024983e-05	14871	24
24412	family.Prevotellaceae.id.960	3	17003529	rs6796868	A	G	-0.0504122951943097	0.012503529918468	-4.02199557392376	5.77071425614622e-05	14871	24
24413	family.Prevotellaceae.id.960	8	66845886	rs60258162	T	C	0.0509306116352532	0.0123679257060744	4.0670805626657	4.76057886953245e-05	14869	24
24414	family.Prevotellaceae.id.960	8	66844743	rs6994725	G	A	0.0506494676649413	0.0123730045887257	4.05494921590288	5.01451959755016e-05	14869	24
24415	family.Prevotellaceae.id.960	9	3143037	rs144478451	G	C	0.0776539830575395	0.0198856594939152	4.02772574261684	5.63189840841487e-05	14869	24
24416	family.Prevotellaceae.id.960	12	21403805	rs35325400	T	C	-0.056927638442822	0.0134936210748337	-4.25014772539438	2.13629574659436e-05	14870	24
24417	family.Prevotellaceae.id.960	8	66859564	rs11996694	G	T	0.0510482022987674	0.0123719595037265	4.06183295200998	4.86889135282504e-05	14867	24
24418	family.Prevotellaceae.id.960	8	23724908	rs11989588	C	T	0.0473425678651612	0.011662429326711	4.03031412989606	5.5702361190272e-05	14871	24
24419	family.Prevotellaceae.id.960	16	80377275	rs2679320	C	T	0.0567020242893372	0.0140933672652908	4.08794548346458	4.35210390369864e-05	14871	24
24420	family.Prevotellaceae.id.960	16	6693725	rs11648666	G	C	-0.0505427708043014	0.0122171731585104	-4.12989898865454	3.62922654079826e-05	14390	23
24421	family.Prevotellaceae.id.960	8	23728818	rs11785713	G	A	0.047601474768547	0.0116997667997475	4.02825988905481	5.61912090623971e-05	14871	24
24422	family.Prevotellaceae.id.960	18	72480223	rs78571598	G	T	0.121422777757843	0.0308708699762659	3.96234295697028	7.42178247909272e-05	8378	13
24423	family.Prevotellaceae.id.960	7	90183947	rs10279060	A	G	0.0583428642879737	0.0138553176629249	4.22930914647093	2.34410043703136e-05	14869	24
24424	family.Prevotellaceae.id.960	3	24696326	rs11918754	A	G	0.177882070510153	0.0417387055737328	4.11098250512748	3.93979055236698e-05	4382	8
24425	family.Prevotellaceae.id.960	13	109819367	rs1928144	G	A	0.0490154152943081	0.0117672255703314	4.26041249657434	2.04049959013337e-05	14869	24
24426	family.Prevotellaceae.id.960	1	162607734	rs61810407	A	G	0.0895237764322053	0.0223196439945006	3.91899340706982	8.89195466056618e-05	14060	23
24427	family.Prevotellaceae.id.960	2	57772432	rs13006209	G	A	-0.0823335475113327	0.0198220533246899	-4.19944539986949	2.6756953898853e-05	12493	20
24428	family.Prevotellaceae.id.960	3	171100102	rs2014785	C	T	-0.0474951655220985	0.0119898052688823	-3.9778860696287	6.95306710713528e-05	14390	23
24429	family.Prevotellaceae.id.960	1	210664215	rs6540599	G	A	-0.0719353400474839	0.0162775646534937	-4.22256336119369	2.41539466519596e-05	14770	23
24430	family.Prevotellaceae.id.960	3	17093035	.	G	A	-0.0493886708172225	0.0122206706754929	-4.03845712771071	5.38039243630317e-05	14769	23
24431	family.Prevotellaceae.id.960	10	125400343	rs11599702	C	T	-0.0477707196754211	0.0119222328574336	-3.94778054518386	7.88790589264629e-05	14869	24
24432	family.Prevotellaceae.id.960	4	121483645	rs7656956	T	C	0.0537082691989912	0.0133906668528326	4.01699439371998	5.89451258611587e-05	14863	24
24433	family.Prevotellaceae.id.960	3	4867097	rs2291860	A	G	-0.0598280235871141	0.0142946421392068	-4.19936190349232	2.67668216468405e-05	14871	24
24434	family.Prevotellaceae.id.960	6	18080365	rs16870039	G	C	-0.058070175742538	0.0141944536955283	-4.01851855446108	5.85651981300544e-05	14058	23
24435	family.Prevotellaceae.id.960	8	66820326	rs11986631	T	C	0.0511828530052275	0.0123657299491688	4.03700222388609	5.41385558495663e-05	14869	24
24436	family.Prevotellaceae.id.960	10	21353120	rs11599453	C	A	0.0677188716686206	0.0165534549547855	4.05118711257665	5.09584355351815e-05	14390	23
24437	family.Prevotellaceae.id.960	3	125599941	rs6781875	C	A	0.186213422510188	0.045321275796203	4.0930020818744	4.25823895852447e-05	4531	7
24438	family.Prevotellaceae.id.960	15	99655922	rs11634417	G	A	0.0622228136390622	0.0151800581120412	4.08263227012163	4.4528452964462e-05	14870	24
24439	family.Prevotellaceae.id.960	3	32409997	rs6550126	G	A	0.051460974099658	0.0121777959113491	4.20009077758627	2.66807986527738e-05	14858	24
24440	family.Prevotellaceae.id.960	8	66850203	rs6472238	C	T	0.0508739539257325	0.0123725914888178	4.02470831998407	5.7045976625682e-05	14870	24
24441	family.Prevotellaceae.id.960	2	118905159	rs13022249	G	A	0.0471641973362742	0.0116106136481765	4.05222197057762	5.07334965322679e-05	14871	24
24442	family.Prevotellaceae.id.960	13	105033991	rs17384078	A	C	0.0539732904692826	0.0136626181127566	3.95341691008296	7.70430255983572e-05	14867	24
24443	family.Prevotellaceae.id.960	5	34576570	rs62355082	C	A	0.0861129625052386	0.0197219184257064	4.12247880373005	3.74817109484782e-05	14871	24
24444	family.Prevotellaceae.id.960	3	32408455	rs4955146	G	T	0.0527792898592192	0.0125119867744544	4.18011899882782	2.91356588288759e-05	14390	23
24445	family.Prevotellaceae.id.960	9	78460723	rs74473591	T	C	-0.10643249112574	0.0271817590416802	-3.96691320433429	7.28094926043612e-05	11852	17
24446	family.Prevotellaceae.id.960	3	4860812	rs11715741	T	A	-0.0605818406438309	0.0145032423198274	-4.21435901574426	2.50488563858539e-05	14866	24
24447	family.Prevotellaceae.id.960	12	21403994	rs11045903	G	A	-0.0566808288245236	0.0135530265274923	-4.19985910351697	2.67081126891532e-05	14869	24
24448	family.Prevotellaceae.id.960	6	36633069	rs4713999	G	A	0.0483874097984746	0.0122232759618893	3.95993320141419	7.49707309760734e-05	14869	24
24449	family.Prevotellaceae.id.960	2	177943893	rs4894241	A	G	-0.0495113712827768	0.0120044715844106	-4.12482278117707	3.71020326959456e-05	14871	24
24450	family.Prevotellaceae.id.960	4	56034351	rs4289499	C	T	-0.0888702044558339	0.0221079623841168	-4.06033840929918	4.90016411130163e-05	13995	22
24451	family.Prevotellaceae.id.960	1	210670351	rs12117750	C	T	-0.0713908942753249	0.0160176002872668	-4.23059153836528	2.33077569884208e-05	14769	23
24452	family.Prevotellaceae.id.960	8	66882558	rs11998640	T	C	0.0502721186238105	0.0123697774556572	4.01145361533126	6.03460345292344e-05	14871	24
24453	family.Prevotellaceae.id.960	14	33714481	rs10146868	A	C	-0.189747982299817	0.0478489374927854	-4.06430541178404	4.8175710731629e-05	3478	5
24454	family.Prevotellaceae.id.960	7	54271901	rs10252787	T	A	-0.0479887210396598	0.0119526590099984	-3.99969159612578	6.3425082122052e-05	14866	24
24455	family.Prevotellaceae.id.960	11	134391747	rs7128583	G	A	0.0529797045780443	0.013026372061335	4.13635878353411	3.52860338122037e-05	14390	23
24456	family.Prevotellaceae.id.960	4	121499986	rs62322977	C	G	0.0533712485307386	0.0134395563613707	3.99895949282774	6.36215666082188e-05	14866	24
24457	family.Prevotellaceae.id.960	3	32413032	rs9875129	G	A	0.0519317260737033	0.0123826471493691	4.18139541820854	2.89725506418229e-05	14863	24
24458	family.Prevotellaceae.id.960	3	4858429	rs12638626	C	G	-0.060745860320868	0.0143732031915131	-4.22596873777634	2.3791502265301e-05	14865	24
24459	family.Prevotellaceae.id.960	4	121498218	rs62322976	T	C	0.0532212866668265	0.0134408321173188	3.995840361241	6.44651652298269e-05	14866	24
24460	family.Prevotellaceae.id.960	1	210692644	rs12124263	C	T	-0.0624484505925276	0.0147364247103647	-4.14674254276796	3.37238909362952e-05	14865	24
24461	family.Prevotellaceae.id.960	8	23721097	rs1436148	C	T	0.0468665931095516	0.0116651972531857	3.98625108131131	6.71254786648493e-05	14870	24
24462	family.Prevotellaceae.id.960	8	23762005	rs10103918	T	C	0.0463956625896899	0.011692640851638	3.94200485017346	8.08033421866181e-05	14849	24
24463	family.Prevotellaceae.id.960	1	180750997	rs4652530	A	T	0.0472465758314743	0.0116938547265308	4.05012944534446	5.11893089184014e-05	14867	24
24464	family.Prevotellaceae.id.960	8	23757401	rs1705689	G	C	0.0489649484088124	0.0124054688796842	3.95131092247828	7.7724266623591e-05	14871	24
24465	family.Prevotellaceae.id.960	6	36633160	rs4711457	C	T	0.0478940602736779	0.0121500595898377	3.94396249725313	8.01461971925893e-05	14865	24
24466	family.Prevotellaceae.id.960	8	66851918	rs7817474	T	C	0.0505882532490995	0.0123727816478123	3.99393191833701	6.49865308264244e-05	14870	24
24467	family.Prevotellaceae.id.960	2	118908940	rs6741140	G	A	0.046729014654176	0.0116188980035372	4.01973661510936	5.82632404630436e-05	14864	24
24468	family.Prevotellaceae.id.960	1	161235597	rs75213764	C	T	-0.068908304953748	0.0167462774957213	-4.08208142793094	4.46341517883421e-05	14769	23
24469	family.Prevotellaceae.id.960	8	23728190	rs6999455	C	G	0.0466158296650624	0.011667784762123	3.96204562976902	7.43103337404447e-05	14871	24
24470	family.Prevotellaceae.id.960	5	34575648	rs6864572	T	C	0.084572715672906	0.0196584044413587	4.06089782136017	4.88843638700012e-05	14871	24
24471	family.Prevotellaceae.id.960	2	118925468	rs12999829	A	T	0.0471831475302624	0.0116197384668462	4.05177564761906	5.08303946110757e-05	14857	24
24472	family.Prevotellaceae.id.960	20	9776732	rs6077600	C	G	-0.047119578924881	0.0116241074714392	-4.05281558754924	5.06048917230397e-05	14809	23
24473	family.Prevotellaceae.id.960	8	66864138	rs56389721	A	G	0.0502333166891846	0.0123703558718595	3.99059557370018	6.59075833028594e-05	14867	24
24474	family.Prevotellaceae.id.960	8	23749178	rs10100714	A	G	0.0465853163726292	0.0116803222973163	3.95578980729318	7.62822104382202e-05	14871	24
24475	family.Prevotellaceae.id.960	15	50712406	rs934637	C	T	0.0529304539926689	0.0138522601477058	3.93762643746929	8.22915731399108e-05	14390	23
24476	family.Prevotellaceae.id.960	3	24695307	rs28707241	A	G	0.162283332386218	0.0396417218045487	4.0485062033659	5.15455682215e-05	4383	8
24477	family.Prevotellaceae.id.960	4	17553843	rs2079894	A	G	0.0471537250547059	0.0118337690956201	3.9846856058858	6.75695260723489e-05	14390	23
24478	family.Prevotellaceae.id.960	3	17092898	rs13096536	G	A	-0.0617363700472705	0.0148175626409921	-4.13403551034497	3.5644836331958e-05	14870	24
24479	family.Prevotellaceae.id.960	2	118911164	rs7424878	G	A	0.0466850034533457	0.0116213922114872	4.00957307583661	6.08286264834731e-05	14865	24
24480	family.Prevotellaceae.id.960	18	26027468	rs9807537	A	C	-0.2039117698624	0.0491075231280219	-4.03929556331085	5.36119731804424e-05	3779	7
24481	family.Prevotellaceae.id.960	20	9769746	rs1883545	G	A	-0.0476466642802032	0.0116926878120578	-4.06539002716924	4.79522016793965e-05	14807	23
24482	family.Prevotellaceae.id.960	2	118904460	rs12616545	C	T	0.0465927733743383	0.011611042792434	4.00404092769057	6.22695844432282e-05	14871	24
24483	family.Prevotellaceae.id.960	22	37845452	rs6000737	A	G	0.0747421134128307	0.0173923417104627	4.22974018918854	2.33961360584176e-05	14849	24
24484	family.Prevotellaceae.id.960	3	24696530	rs77705272	A	T	0.175189140821152	0.0419354848338853	4.0322055327669	5.52558286044579e-05	4383	8
24485	family.Prevotellaceae.id.960	18	41456193	rs9949832	G	A	0.142252082214759	0.0362855003299134	3.92665686323346	8.6134725342507e-05	7349	13
24486	family.Prevotellaceae.id.960	2	206832994	rs66535405	C	T	0.175127749283329	0.043104266657246	4.03121735015745	5.54886993318303e-05	4848	9
24487	family.Prevotellaceae.id.960	4	121535293	rs1353473	G	A	0.0473165010930368	0.0117681734519182	3.999708913007	6.34204415173446e-05	14871	24
24488	family.Prevotellaceae.id.960	3	32408172	rs6550120	C	T	0.0476811894783327	0.0119284905907775	4.00822493579025	6.11768381828273e-05	14390	23
24489	family.Prevotellaceae.id.960	4	121496521	rs9968284	C	A	0.0528429643626495	0.0134243173889919	3.96601492823828	7.30842870381726e-05	14866	24
24490	family.Prevotellaceae.id.960	14	95671732	rs35034544	G	C	0.0942375679208446	0.0228210390490713	4.10278263513901	4.08210722158524e-05	13622	22
24491	family.Prevotellaceae.id.960	9	22763234	rs10811769	C	G	-0.0570915594165438	0.0147096687357549	-3.89967063723083	9.63236315466089e-05	14761	23
24492	family.Prevotellaceae.id.960	14	78649475	rs72681729	C	T	0.0636980724034804	0.0162305165030636	3.97813204659813	6.94587964060917e-05	14770	23
24493	family.Prevotellaceae.id.960	4	121496218	rs1601832	A	T	0.0527867047273323	0.0134198056622742	3.9619737471039	7.43327153290261e-05	14866	24
24494	family.Prevotellaceae.id.960	4	9001481	rs34839835	T	A	0.106759939355816	0.0265473539960206	4.00607537851614	6.17359546581306e-05	10848	15
24495	family.Prevotellaceae.id.960	13	105058516	rs17385266	A	G	0.0529209503601433	0.0138074056972638	3.90838004974393	9.29170601346784e-05	14864	24
24496	family.Prevotellaceae.id.960	2	118907116	rs13036218	C	A	0.0464334230654068	0.0116106963431029	3.98946449117511	6.62226314047939e-05	14871	24
24497	family.Prevotellaceae.id.960	1	180746391	rs4652529	G	C	0.0468993121331266	0.0116947161843838	4.02279255748739	5.75121480573842e-05	14871	24
24498	family.Prevotellaceae.id.960	8	23812576	rs112090599	T	G	0.0913741004567744	0.0226171395626689	4.05694471690898	4.97188445189947e-05	12493	20
24499	family.Prevotellaceae.id.960	2	118905503	rs13027713	G	A	0.0464240861533021	0.0116110255584945	3.98843192165254	6.6511483954372e-05	14871	24
24500	family.Prevotellaceae.id.960	6	36634156	rs6930083	G	A	0.0478933793345848	0.0122236640762804	3.9189327147746	8.89419372890038e-05	14869	24
24501	family.Prevotellaceae.id.960	13	105040173	rs17492	G	T	0.0455314844548223	0.0117434576595942	3.92157132502795	8.7973399225965e-05	14855	24
24502	family.Prevotellaceae.id.960	1	209048680	rs12401691	G	A	-0.0719912023629073	0.0183791632621242	-3.98624397863655	6.71274870895471e-05	14868	24
24503	family.Prevotellaceae.id.960	20	56326237	rs4810101	A	C	0.142006268409926	0.0377345341479361	4.0182000981268	5.86443876146948e-05	3626	6
24504	family.Prevotellaceae.id.960	3	180087173	rs59714624	C	T	-0.0940076104096172	0.0246050421595174	-3.93162510785564	8.43735684534633e-05	13793	19
24505	family.Prevotellaceae.id.960	8	66901991	rs7010113	T	C	0.0514995951657863	0.0124598078232513	4.04633553147269	5.20256474424586e-05	14869	24
24506	family.Prevotellaceae.id.960	8	66799706	rs60120959	A	G	0.0496900569780735	0.0123776963431557	3.95892468013825	7.52879734024615e-05	14859	24
24507	family.Prevotellaceae.id.960	4	90133140	rs11097217	G	A	-0.0556283875875171	0.014265056582099	-4.0193823025994	5.83509222500665e-05	14858	24
24508	family.Prevotellaceae.id.960	9	3146754	rs147899840	G	A	0.0756617436283876	0.019859853043218	3.92852749203932	8.54675814284094e-05	14869	24
24509	family.Prevotellaceae.id.960	8	23781060	rs1705698	C	T	0.0458927488889672	0.0116723838922959	3.92223441743355	8.77315734628861e-05	14870	24
24510	family.Prevotellaceae.id.960	11	1331820	rs5743851	A	G	-0.0952503774369002	0.0231939620572492	-4.00205756519229	6.2794015340257e-05	13041	20
24511	family.Prevotellaceae.id.960	4	121496875	rs59455840	T	G	0.0526617412863527	0.0134223360738209	3.94267156294238	8.05789695445956e-05	14866	24
24512	family.Prevotellaceae.id.960	8	66901401	rs6985149	A	G	0.0513968599078509	0.0124614259410538	4.03457589906203	5.47010068249013e-05	14867	24
24513	family.Prevotellaceae.id.960	2	177943619	rs7578493	G	A	-0.048890668898438	0.0120043260704993	-4.07430046376881	4.61528642669157e-05	14871	24
24514	family.Prevotellaceae.id.960	1	180745662	rs10798789	G	A	0.0466839117375103	0.0116915642381304	4.00628280663544	6.16817908272327e-05	14871	24
24515	family.Prevotellaceae.id.960	2	108906414	rs12998619	C	A	0.0823032177640537	0.0207188870852325	3.96580402513531	7.31489471023832e-05	12974	21
24516	family.Prevotellaceae.id.960	4	121489167	rs72674325	A	G	0.0520934550368276	0.0133895653008339	3.92107163516042	8.81560490229645e-05	14866	24
24517	family.Prevotellaceae.id.960	8	66865183	rs6981354	C	T	0.0499946079795777	0.0123757666045183	3.94448090654048	7.99730249479777e-05	14867	24
24518	family.Prevotellaceae.id.960	1	180753483	rs7556592	G	T	0.0465740333837428	0.011694292624811	3.99153188620555	6.56478594616362e-05	14866	24
24519	family.Prevotellaceae.id.960	2	118907359	rs7586026	G	A	0.0462148984975072	0.0116108939813032	3.97070691831505	7.16596884786315e-05	14871	24
24520	family.Prevotellaceae.id.960	1	180752928	rs12120797	A	C	0.0466391496122244	0.0116933446632136	3.99612512613809	6.43877108705497e-05	14867	24
24521	family.Prevotellaceae.id.960	8	23788395	rs1731265	G	C	-0.0477375440199077	0.0119984489504515	-3.96105442757106	7.46195199640709e-05	14390	23
24522	family.Prevotellaceae.id.960	8	66890084	rs7012332	T	A	0.0493910966471526	0.0123246528984782	3.9461537257573	7.94166363886152e-05	14870	24
24523	family.Prevotellaceae.id.960	8	66901842	rs9918852	A	G	0.0514103773487756	0.0124613187667948	4.0278027954863	5.63005350276812e-05	14868	24
24524	family.Prevotellaceae.id.960	1	210662729	rs17260431	G	A	-0.0703544177850986	0.0162808124121469	-4.11562003591649	3.86139973667474e-05	14770	23
24525	family.Prevotellaceae.id.960	8	66901776	rs6989850	G	T	0.0512973612412907	0.0124606663332651	4.02741258013464	5.63940246977761e-05	14868	24
24526	family.Prevotellaceae.id.960	8	66795198	rs56080166	G	A	0.049585290832866	0.0123776630579136	3.93622052193988	8.27749158128428e-05	14859	24
24527	family.Prevotellaceae.id.960	21	19544739	rs2142256	G	A	0.0552945147858161	0.0134145458875198	4.12204647544247	3.75521413240027e-05	14390	23
24528	family.Prevotellaceae.id.960	16	6694765	rs61203167	A	G	-0.0497264984576716	0.0121581631151811	-4.05617633662591	4.98826054167926e-05	14390	23
24529	family.Prevotellaceae.id.960	8	101103129	rs10088789	T	C	0.0725572743090324	0.0172532741082156	4.17840711234333	2.93557842195932e-05	14062	23
24530	family.Prevotellaceae.id.960	5	34576854	rs55707733	G	A	0.0842233030496276	0.0197318179601495	4.04093427279852	5.32386794172611e-05	14871	24
24531	family.Prevotellaceae.id.960	20	38269533	rs6071752	C	A	-0.0627450224880539	0.0150969729947706	-3.98571467168942	6.72773194412456e-05	14227	21
24532	family.Prevotellaceae.id.960	17	43117680	rs148798765	G	A	0.164228640646833	0.0406158133671325	3.99130941636234	6.57094825188339e-05	5427	6
24533	family.Prevotellaceae.id.960	2	57855341	rs13020857	G	A	-0.0823925569994337	0.0201995336210082	-4.07696274673707	4.56277996482921e-05	12493	20
24534	family.Prevotellaceae.id.960	1	41876975	rs75245565	C	T	0.0802753782275926	0.0210364177507959	3.90224919561474	9.53029667185178e-05	14123	21
24535	family.Prevotellaceae.id.960	1	99454158	rs7517129	C	T	0.0525455684640877	0.0134228488066267	3.89526005447228	9.80934273819839e-05	14871	24
24536	family.Prevotellaceae.id.960	7	154626089	rs2316531	A	G	-0.0650235350012593	0.0157707351101119	-4.09907295609823	4.14808276709047e-05	14057	23
24537	family.Prevotellaceae.id.960	11	35548181	rs28413843	G	A	0.0770191376205106	0.0187760184389408	4.01408103188911	5.96778436910632e-05	14289	22
24538	family.Prevotellaceae.id.960	14	78654340	rs12590717	C	T	0.06277517952813	0.0161925488965731	3.95787825212129	7.56184815354249e-05	14871	24
24539	family.Prevotellaceae.id.960	10	21333257	rs56125221	C	T	0.0688548279772884	0.0167885297420298	3.94961970462466	7.82754578168007e-05	14390	23
24540	family.Prevotellaceae.id.960	5	34576849	rs57804058	A	G	0.0840543456896825	0.0197317946835121	4.03308137539656	5.50502056386847e-05	14871	24
24541	family.Prevotellaceae.id.960	8	101106663	rs11780823	A	G	0.0716211518472599	0.0172522030500286	4.12645488361052	3.68398236381849e-05	14062	23
24542	family.Prevotellaceae.id.960	2	118906415	rs3911874	C	T	0.0459869670673981	0.0116110642779618	3.95073242498839	7.79123926712693e-05	14871	24
24543	family.Prevotellaceae.id.960	2	177942973	rs10166245	C	T	-0.0487978203001812	0.0120068546107115	-4.06044025567031	4.89802698177303e-05	14871	24
24544	family.Prevotellaceae.id.960	1	210660969	rs4363421	A	G	-0.0514793580012597	0.0127897682992115	-4.02363274871572	5.73072579311889e-05	14871	24
24545	family.Prevotellaceae.id.960	7	14237240	rs10260511	C	A	-0.0606649009456185	0.0150729220722814	-3.94476230740548	7.98791724497649e-05	14865	24
24546	family.Prevotellaceae.id.960	17	43116679	rs76453367	G	A	0.163782569590772	0.0406161898343897	3.98008045593678	6.88919481805258e-05	5427	6
24547	family.Prevotellaceae.id.960	3	17070519	rs62247182	G	A	-0.0607077464073412	0.0149622855382432	-4.06158142980824	4.8741410872247e-05	14870	24
24548	family.Prevotellaceae.id.960	4	9053645	rs140429095	T	C	0.0781854052235246	0.0197757204234541	3.96562316353723	7.32044399353993e-05	13480	21
24549	family.Prevotellaceae.id.960	8	66888594	rs56249745	G	A	0.0491180254594864	0.012325243682853	3.92397456550656	8.70999352359205e-05	14870	24
24550	family.Prevotellaceae.id.960	1	210659944	rs4253918	G	A	-0.0699315487529128	0.0160081563425779	-4.10658600347571	4.01549992948115e-05	14770	23
24551	family.Prevotellaceae.id.960	19	24482939	rs73017229	C	T	-0.0706682604609403	0.0179709926957931	-4.02945247686675	5.5906916284738e-05	12974	21
24552	family.Prevotellaceae.id.960	5	34575810	rs56251642	T	C	0.0833773090255019	0.0196527263008845	4.01972907360127	5.82651054611353e-05	14871	24
24553	family.Prevotellaceae.id.960	8	66888886	rs61709988	T	C	0.0490839281614389	0.0123249453373201	3.92093242930826	8.82069961952296e-05	14870	24
24554	family.Prevotellaceae.id.960	3	4866416	rs3792512	T	C	-0.0584034499674629	0.0142746655832563	-4.08537092802082	4.4006458200472e-05	14867	24
24555	family.Prevotellaceae.id.960	18	9360863	rs9956536	A	G	0.0490720634416027	0.01192438214883	4.14225061929962	3.43914232838409e-05	14871	24
24556	family.Prevotellaceae.id.960	3	125598657	rs139179178	C	T	0.18097730699695	0.0453247643160478	3.97447902368203	7.05334778949269e-05	4531	7
24557	family.Prevotellaceae.id.960	1	180745006	rs10753223	G	A	0.0464150958518347	0.0116917238164802	3.97979456507369	6.89748471659487e-05	14871	24
24558	family.Prevotellaceae.id.960	4	121526447	rs10002802	T	G	0.0475108810374058	0.0120436338069664	3.93689070158886	8.25441796363765e-05	14871	24
24559	family.Prevotellaceae.id.960	8	66887496	rs7000670	T	C	0.0490686326751483	0.0123250458501522	3.91601224316246	9.0025678161956e-05	14871	24
24560	family.Prevotellaceae.id.960	1	180868330	rs12562489	A	G	0.0456822247980081	0.0116404813482726	3.93763700998597	8.22879485179433e-05	14871	24
24561	family.Prevotellaceae.id.960	8	66905674	rs9694378	T	C	0.050836562073775	0.012453844269791	3.99986601778982	6.33783550163937e-05	14870	24
24562	family.Prevotellaceae.id.960	16	80378003	rs2626643	G	T	0.0545004432367693	0.0140865906130793	3.93718291333416	8.24437644694473e-05	14871	24
24563	family.Prevotellaceae.id.960	1	226537868	rs878366	T	C	0.0476825413923578	0.0118030506402444	3.99119365131201	6.5741570522428e-05	14865	24
24564	family.Prevotellaceae.id.960	1	247109168	rs6426191	G	A	0.0473508522297946	0.0120016047989982	3.94468547311893	7.99047877957586e-05	14871	24
24565	family.Prevotellaceae.id.960	20	19890312	rs4052728	T	C	-0.0464267125720264	0.0116951178997462	-3.9868315044993	6.69615443436183e-05	14808	23
24566	family.Prevotellaceae.id.960	11	15793358	rs900867	A	G	0.0523668761428664	0.0131122826776599	4.05918290989903	4.92447293254483e-05	14869	24
24567	family.Prevotellaceae.id.960	1	210660897	rs4262545	G	C	-0.051177653094129	0.0127893817314869	-3.99916630504491	6.35660032957178e-05	14871	24
24568	family.Prevotellaceae.id.960	1	59796838	rs835378	C	T	0.0460263787684208	0.0116312681954663	3.94065325837666	8.12600144388093e-05	14871	24
24569	family.Prevotellaceae.id.960	9	89240136	rs4492454	A	G	0.0465975344440745	0.0117498747248039	3.95289165072284	7.72124051174098e-05	14871	24
24570	family.Prevotellaceae.id.960	16	6693332	rs4786901	G	A	-0.0485460811510792	0.012213830191759	-3.96538907527189	7.32763231523209e-05	14390	23
24571	family.Prevotellaceae.id.960	7	154623910	rs1464913	G	A	-0.0651730076002684	0.0157851489109879	-4.10165778479305	4.10200642342289e-05	14062	23
24572	family.Prevotellaceae.id.960	3	125601837	rs114354750	G	A	0.179709985811941	0.0453273125018446	3.95122510150521	7.77521482493657e-05	4531	7
24573	family.Prevotellaceae.id.960	3	17078840	rs17272810	T	A	-0.06081235777034	0.0148684806499608	-4.05458286140243	5.0223845504718e-05	14870	24
24574	family.Prevotellaceae.id.960	3	169775228	rs11925129	C	A	0.0688365981302195	0.0171089566807689	4.0061159043757	6.17253689684251e-05	14871	24
24575	family.Prevotellaceae.id.960	16	57921116	rs2033250	G	A	-0.0484115942614613	0.0124320154080231	-3.93023476183801	8.486296247877e-05	14871	24
24576	family.Prevotellaceae.id.960	16	80707848	rs7187646	T	A	0.0489072080619249	0.0121264153530322	4.00576000321405	6.18183920468465e-05	14868	24
24577	family.Prevotellaceae.id.960	14	103629536	rs3949795	G	A	0.0464956528836431	0.0118821251010447	3.92456483023527	8.68866588451996e-05	14871	24
24578	family.Prevotellaceae.id.960	16	6691191	rs9921212	A	G	-0.0508104214500804	0.0128945897923957	-3.89481357279837	9.82742843541507e-05	14847	24
24579	family.Prevotellaceae.id.960	2	177942562	rs1529094	A	G	-0.0483029427986341	0.0119981825187591	-4.02481074255113	5.7021154724877e-05	14871	24
24580	family.Prevotellaceae.id.960	7	154623473	rs1568899	C	T	-0.0648609951837987	0.0157830862143916	-4.08519785390758	4.40392739829051e-05	14062	23
24581	family.Prevotellaceae.id.960	6	35049999	rs56340485	G	A	0.0721507050027324	0.0177535490835751	4.02766507372496	5.63335142930569e-05	13581	22
24582	family.Prevotellaceae.id.960	16	80703692	rs11859496	G	A	0.04860905731317	0.0120518248784363	3.99740193261917	6.40415087072895e-05	14870	24
24583	family.Prevotellaceae.id.960	11	15778041	rs11023709	G	A	0.0513452096730891	0.0129443743845589	4.02317594933447	5.74185677066562e-05	14871	24
24584	family.Prevotellaceae.id.960	20	9776961	rs6141038	A	G	-0.0461202191836712	0.0116593905530503	-3.9513263645669	7.77192507819894e-05	14809	23
24585	family.Prevotellaceae.id.960	3	16983676	rs17272740	A	G	-0.057358828128188	0.0147415528000343	-3.96998653382501	7.18766939932904e-05	14868	24
24586	family.Prevotellaceae.id.960	16	6693007	rs4786900	T	A	-0.048434460096801	0.0122191108223601	-3.95596177318748	7.62273504934544e-05	14390	23
24587	family.Prevotellaceae.id.960	14	95671705	rs34492535	T	A	0.0920890858032603	0.0228055420071561	4.0097028801007	6.07951985047829e-05	13622	22
24588	family.Prevotellaceae.id.960	9	89237670	rs7021556	T	C	0.0463106407733369	0.0117540147566841	3.92697813054711	8.60197991990985e-05	14863	24
24589	family.Prevotellaceae.id.960	3	192331357	rs4686612	T	C	0.0568537902460651	0.0141527158881957	4.0342984851077	5.47656661967463e-05	14390	23
24590	family.Prevotellaceae.id.960	18	26038166	rs62102685	A	G	-0.201762161546212	0.0506834999820003	-3.93054363112315	8.47540110115924e-05	3479	6
24591	family.Prevotellaceae.id.960	7	154622647	rs7807857	G	A	-0.064462090194619	0.0157854995870095	-4.05725638227281	4.96525662805616e-05	14062	23
24592	family.Prevotellaceae.id.960	10	135060636	rs4607990	C	T	0.0866812368061951	0.0221464082497517	3.93180109708966	8.43118117327057e-05	13085	20
24593	family.Prevotellaceae.id.960	1	180799656	rs10798793	C	G	0.0457891416751136	0.0116952459720805	3.92144932752583	8.80179595062573e-05	14871	24
24594	family.Prevotellaceae.id.960	13	55008312	rs55964778	T	G	0.0705898627277653	0.0179986726206532	3.95256529982762	7.73178202248127e-05	14865	24
24595	family.Prevotellaceae.id.960	18	9351832	rs11081473	C	T	0.0485311851080388	0.0119271202173924	4.09252249935111	4.26705826629489e-05	14871	24
24596	family.Prevotellaceae.id.960	20	19887463	rs911381	T	C	-0.0464680362398658	0.0117048482917017	-3.99646859987961	6.42944052492175e-05	14809	23
24597	family.Prevotellaceae.id.960	17	35265471	rs73282189	C	T	0.0797971520177861	0.0207551010242685	3.89258427046105	9.91820308725135e-05	12493	20
24598	family.Prevotellaceae.id.960	3	153468771	rs73171660	A	G	-0.0756950703558388	0.0189030063855808	-4.03560565300896	5.44616247339376e-05	13958	22
24599	family.Prevotellaceae.id.960	1	210660195	rs2473621	A	G	-0.0506213763170972	0.0127882687257281	-3.95861842957814	7.53845591764013e-05	14871	24
24600	family.Prevotellaceae.id.960	1	210660163	rs2473622	A	G	-0.0507267713252765	0.0127897917778033	-3.96605398160075	7.30723197342501e-05	14866	24
24601	family.Prevotellaceae.id.960	14	99376118	rs1565615	G	A	-0.0852510442072646	0.0209516602216331	-3.97971087312295	6.89991329432565e-05	14289	22
24602	family.Prevotellaceae.id.960	7	154623540	rs1464910	G	A	-0.0643910156650632	0.0157831715654671	-4.0552770521445	5.00749145918373e-05	14062	23
24603	family.Prevotellaceae.id.960	14	103630889	rs2403139	T	C	0.046236195291854	0.0118869735520624	3.8965036759853	9.75913270003638e-05	14871	24
24604	family.Prevotellaceae.id.960	16	80705399	rs896629	T	C	0.0480575896935378	0.0120526962643656	3.95274955823001	7.72582859195983e-05	14871	24
24605	family.Prevotellaceae.id.960	19	48685566	rs62131004	G	A	0.0882370831682419	0.0226302068423591	3.91644414876092	8.98646225955121e-05	12493	20
24606	family.Prevotellaceae.id.960	9	89237682	rs7021466	G	A	0.0459228458849481	0.0117548171184411	3.89434024751739	9.84663586498224e-05	14862	24
24607	family.Prevotellaceae.id.960	2	237630585	rs11684117	C	T	0.0783926152290745	0.0193729979907666	4.03710785455746	5.41141943008672e-05	14056	23
24608	family.Prevotellaceae.id.960	16	80705165	rs7190973	G	C	0.048021985270798	0.0120524528462568	3.94780893434268	7.88697084283697e-05	14870	24
24609	family.Prevotellaceae.id.960	13	109816465	rs7325447	G	A	0.0468595193936904	0.0117763158156784	4.07154759520586	4.67018171059697e-05	14850	24
24610	family.Prevotellaceae.id.960	14	101973421	rs1997909	T	C	0.17977371652742	0.0456685209044097	3.9007988036323	9.58758084937971e-05	3266	6
24611	family.Prevotellaceae.id.960	8	66914293	rs4317552	G	T	0.0496416136017337	0.0124513023151862	3.90821388025806	9.29809767677638e-05	14870	24
24612	family.Prevotellaceae.id.960	14	95675883	rs17091921	C	G	0.0969373699011781	0.0245330395412001	3.97151908520691	7.14157780781332e-05	13619	22
24613	family.Prevotellaceae.id.960	1	180815363	rs9661675	G	A	0.0455354478326126	0.0116824273463281	3.90232548161016	9.5272926711265e-05	14871	24
24614	family.Prevotellaceae.id.960	7	154626137	rs2316532	T	G	-0.063386315189701	0.0157556789680395	-4.00629446399727	6.16787481813017e-05	14057	23
24615	family.Prevotellaceae.id.960	6	10163721	rs9358212	G	A	-0.046298414715197	0.0116670992698434	-3.95301604940072	7.71722586915118e-05	14871	24
24616	family.Prevotellaceae.id.960	2	47292381	rs2570511	G	A	0.060871986528028	0.0154989894040217	3.94827183991997	7.87173896266859e-05	14059	23
24617	family.Prevotellaceae.id.960	13	31456139	rs73165041	C	T	-0.0885877754645377	0.0216969232819948	-3.99733418757484	6.40598332178022e-05	14289	22
24618	family.Prevotellaceae.id.960	3	153468792	rs73171661	C	T	-0.0752713193348655	0.0189052087978699	-4.01311091459288	5.99237388320089e-05	13958	22
24619	family.Prevotellaceae.id.960	3	38664715	rs9876660	G	C	-0.0627151524668541	0.0159193354045849	-3.99426500329451	6.48952491269931e-05	14390	23
24620	family.Prevotellaceae.id.960	5	34575747	rs9687397	A	G	0.0815574801649892	0.0196541532955087	3.92140406726469	8.80344964958601e-05	14871	24
24621	family.Prevotellaceae.id.960	3	17022845	rs12054464	A	G	-0.0574228404054641	0.0147173963154807	-3.92056289759807	8.83423740027287e-05	14870	24
24622	family.Prevotellaceae.id.960	2	57065865	rs7566075	G	A	0.0473386201330865	0.0121379063216536	3.89877497578282	9.66805679581911e-05	14865	24
24623	family.Prevotellaceae.id.960	4	76482167	rs11734102	T	G	0.0581099490302648	0.0141367538476419	4.12201408743648	3.75574226926379e-05	14870	24
24624	family.Prevotellaceae.id.960	3	17073965	rs9834723	C	T	-0.0595329503899528	0.0149530458419749	-3.98563578393188	6.72996774920471e-05	14870	24
24625	family.Prevotellaceae.id.960	1	57016862	rs11206841	T	C	-0.110396507722117	0.0293357206288751	-3.96909174174106	7.21471029096419e-05	5562	11
24626	family.Prevotellaceae.id.960	1	180811478	rs3789370	A	T	0.0454399449756527	0.0116898263437919	3.89144731188915	9.96480297781716e-05	14871	24
24627	family.Prevotellaceae.id.960	4	76482706	rs62318657	A	T	0.0580676800798034	0.0141438676841532	4.11932775706968	3.79979338050209e-05	14870	24
24628	family.Prevotellaceae.id.960	1	210690808	rs76857740	C	T	-0.0675958967902905	0.0165612719792024	-3.96933101189288	7.20747006332686e-05	14770	23
24629	family.Prevotellaceae.id.960	21	19544221	rs2824677	A	T	0.0489333068280669	0.0121416583226857	4.00283693496598	6.25874415012706e-05	14390	23
24630	family.Prevotellaceae.id.960	16	80703436	rs17752269	A	C	0.0479217532763959	0.0120532789767882	3.94338762385066	8.03386454802387e-05	14867	24
24631	family.Prevotellaceae.id.960	5	34577069	rs56194177	A	T	0.0806217066829257	0.0199790037817589	3.90445378127801	9.4438437372238e-05	14870	24
24632	family.Prevotellaceae.id.960	3	17078324	rs56060350	G	A	-0.0599473300227371	0.0149575542172366	-3.98533871434095	6.73839348667362e-05	14870	24
24633	family.Prevotellaceae.id.960	18	9357786	rs925100	G	A	0.0481010279117777	0.0119331589129874	4.05869719376029	4.93472527477643e-05	14869	24
24634	family.Prevotellaceae.id.960	3	17048265	rs7616589	T	C	-0.058302393678932	0.0149631648939882	-3.91918275235882	8.88497273016231e-05	14871	24
24635	family.Prevotellaceae.id.960	1	57015508	rs11206839	G	A	-0.110835005383215	0.0293353000011994	-3.96102076710547	7.46300410194534e-05	5559	11
24636	family.Prevotellaceae.id.960	14	95675090	rs35947166	T	G	0.0962800106965508	0.0247224708555556	3.93454337053949	8.33550167576171e-05	13320	21
24637	family.Prevotellaceae.id.960	3	17077731	rs7652293	C	T	-0.059786427576098	0.0149698143792368	-3.98156832867817	6.84620335896417e-05	14870	24
24638	family.Prevotellaceae.id.960	1	210692498	rs12124208	C	G	-0.0681384533481037	0.0165928076027136	-3.95607793970312	7.61903125819372e-05	14767	23
24639	family.Prevotellaceae.id.960	16	80704886	rs7195952	C	T	0.0477225400127427	0.012064647027048	3.92059393881897	8.83309945152806e-05	14870	24
24640	family.Prevotellaceae.id.960	18	63026415	rs17074751	A	G	-0.0887311721527112	0.0220333685735476	-4.00453244552341	6.21402623208155e-05	14061	23
24641	family.Prevotellaceae.id.960	2	177945000	rs4894242	G	A	-0.0475697352554515	0.0120427928277722	-3.93478936454554	8.32696914226208e-05	14871	24
24642	family.Prevotellaceae.id.960	7	154624134	rs6597428	T	C	-0.0639612214688236	0.0157853648273779	-4.02063609640442	5.80412057958275e-05	14062	23
24643	family.Prevotellaceae.id.960	1	225619608	rs111381051	G	C	-0.0763487448550501	0.0194207116546097	-3.91096875149889	9.19266662454796e-05	13955	22
24644	family.Prevotellaceae.id.960	18	9353294	rs4567794	C	T	0.0478536970679699	0.0119278455343172	4.04065120674168	5.33029846675807e-05	14871	24
24645	family.Prevotellaceae.id.960	4	76482371	rs6811713	A	C	0.0578104976859789	0.0141398252077049	4.10093118036572	4.11490933743074e-05	14871	24
24646	family.Prevotellaceae.id.960	18	69314227	rs12608218	C	T	-0.109295304794548	0.0283882904004643	-3.92340027799645	8.73079133372245e-05	9619	15
24647	family.Prevotellaceae.id.960	1	88894494	rs10923075	T	G	0.0681323349547363	0.0174892795179932	3.91053229117203	9.20929468419753e-05	13581	22
24648	family.Prevotellaceae.id.960	4	76482981	rs17214448	G	A	0.0579174493808572	0.0141777435739602	4.09641279814706	4.19601441173904e-05	14869	24
24649	family.Prevotellaceae.id.960	14	95671425	rs17091914	A	G	0.0904705877790787	0.022801175483544	3.93821037959993	8.20916035463385e-05	13622	22
24650	family.Prevotellaceae.id.960	1	57015726	rs11206840	C	T	-0.109559461540813	0.0293291085028435	-3.94635549209274	7.93497756783291e-05	5559	11
24651	family.Prevotellaceae.id.960	5	34585813	rs16903158	T	C	0.0817762788844691	0.0203950099460897	3.9173575309188	8.95249226559908e-05	14432	23
24652	family.Prevotellaceae.id.960	3	16986989	rs1550518	A	T	-0.0571659454625614	0.0147066742925672	-3.90698781173473	9.34538657452342e-05	14870	24
24653	family.Prevotellaceae.id.960	4	76481628	rs62318656	A	C	0.0577481171145309	0.0141397520686925	4.09283760517098	4.26126166123356e-05	14870	24
24654	family.Prevotellaceae.id.960	14	105575272	rs34437981	C	A	-0.0463143080864013	0.0118677966666844	-3.89631506567115	9.76673202116771e-05	14390	23
24655	family.Prevotellaceae.id.960	3	169773833	rs3772178	T	C	0.066898517647151	0.0170475317563603	3.91922716955094	8.88333563786965e-05	14871	24
24656	family.Prevotellaceae.id.960	2	177944822	rs1444410	G	A	-0.047457908623178	0.0120430069591263	-3.92400330074391	8.70895410822083e-05	14871	24
24657	family.Prevotellaceae.id.960	1	227436079	rs2063667	A	C	-0.0497094344442076	0.0127080131120197	-3.92444369402865	8.69303878964869e-05	14289	22
24658	family.Prevotellaceae.id.960	2	177944669	rs1444409	C	A	-0.0474025524071266	0.0120435903002743	-3.91855411177358	8.90817323091528e-05	14871	24
24659	family.Prevotellaceae.id.960	3	17067971	rs3935970	T	C	-0.059368978634463	0.0149649380569694	-3.94987486349496	7.819206196797e-05	14870	24
24660	family.Prevotellaceae.id.960	7	29697287	rs62456971	T	A	-0.110715550659184	0.0269369301300369	-4.03926416996512	5.36191486554135e-05	12358	20
24661	family.Prevotellaceae.id.960	5	113046490	rs1384268	A	G	0.0522907839364777	0.0132369285619807	3.91863070861124	8.9053433025736e-05	14869	24
24662	family.Prevotellaceae.id.960	2	177941906	rs2056776	T	C	-0.0476727878430358	0.0120454060776992	-3.93639509345312	8.27147539380874e-05	14871	24
24663	family.Prevotellaceae.id.960	1	210673531	rs17260466	A	G	-0.0687569298615861	0.016292735846602	-4.00072892522528	6.31476633854285e-05	14765	23
24664	family.Prevotellaceae.id.960	2	177945610	rs1348544	G	C	-0.0472950547216808	0.0120431846220005	-3.90979845334035	9.2373161429654e-05	14871	24
24665	family.Prevotellaceae.id.960	11	15798346	rs4756828	G	A	0.0512537031312089	0.0131486420745806	3.95357444364574	7.6992294533575e-05	14869	24
24666	family.Prevotellaceae.id.960	11	15791460	rs872928	T	C	0.050914054580188	0.0131235514368549	3.93967254063458	8.15929028607486e-05	14869	24
24667	family.Prevotellaceae.id.960	3	170092057	rs62295839	A	C	0.0597115649713128	0.0154899266320483	3.95335080409653	7.70643233450316e-05	14289	22
24668	family.Prevotellaceae.id.960	2	146626798	rs79083298	A	G	-0.0937122880758782	0.0232923939833733	-3.95169903765124	7.75982932772719e-05	12493	20
24669	family.Prevotellaceae.id.960	2	177943158	rs1373501	C	G	-0.0471818545971232	0.012043387303516	-3.9012035483833	9.57156257103462e-05	14871	24
24670	family.Prevotellaceae.id.960	11	15776274	rs1601251	A	G	0.0499348515842976	0.0129462569453411	3.91075210592675	9.20091673777715e-05	14871	24
24671	family.Prevotellaceae.id.960	4	76481575	rs17214392	A	C	0.0573960481339748	0.0141384489646208	4.06768047927253	4.74834292892698e-05	14870	24
24672	family.Prevotellaceae.id.960	2	177943208	rs1373503	T	A	-0.0471475781071145	0.0120430309724256	-3.89840961830776	9.68265274768849e-05	14871	24
24673	family.Prevotellaceae.id.960	4	172638252	rs73867159	G	A	0.0713803292550987	0.0185951105605288	3.90033527235196	9.60595677139681e-05	14062	23
24674	family.Prevotellaceae.id.960	11	15781804	rs34274306	G	C	0.0501013738852485	0.013015477456241	3.90955715466999	9.24654766619081e-05	14871	24
24675	family.Prevotellaceae.id.960	4	76482793	rs62318658	G	A	0.0572257739648338	0.014156847644822	4.05699363151405	4.9708436875249e-05	14870	24
24676	family.Prevotellaceae.id.960	11	15777140	rs931280	C	G	0.049816848711754	0.0129501996934456	3.90569405752457	9.3955323157593e-05	14871	24
24677	family.Prevotellaceae.id.960	11	15781318	rs12422116	G	A	0.0506904020049851	0.0131367859123914	3.91877909189429	8.8998635854746e-05	14869	24
24678	family.Prevotellaceae.id.960	20	19886358	rs6132244	C	G	-0.0462187328576392	0.0119630773936468	-3.89070479873166	9.99534743745062e-05	14328	22
24679	family.Prevotellaceae.id.960	3	170074517	rs78416326	G	C	0.0577331907076911	0.0148385276351965	3.94294796734274	8.04861223973853e-05	14289	22
24680	family.Prevotellaceae.id.960	13	31458194	rs7339214	G	A	-0.0861375990860504	0.0213095381626372	-3.92231497121373	8.77022388079478e-05	14390	23
24681	family.Prevotellaceae.id.960	3	4856650	rs2304820	T	C	-0.0560820986060362	0.0141916157552092	-3.96339885448726	7.38901773638055e-05	14865	24
24682	family.Prevotellaceae.id.960	20	9811374	rs7269394	T	G	-0.0591369441166259	0.0148580128024112	-3.95451464543907	7.66901743608289e-05	14328	22
24683	family.Prevotellaceae.id.960	7	154625906	rs2316528	G	A	-0.0628760915768751	0.0160102188168926	-3.91364139985432	9.09146217316729e-05	14054	23
24684	family.Prevotellaceae.id.960	10	33528271	rs56242597	T	C	-0.058109205309388	0.0147004521349642	-3.97496554781386	7.03894449653266e-05	14865	24
24685	family.Prevotellaceae.id.960	1	85632882	rs115775798	G	C	-0.101480587346436	0.0263109732623605	-3.90208967300041	9.53658126682296e-05	12393	19
24686	family.Prevotellaceae.id.960	7	136597004	rs6945230	T	C	-0.0464596021669249	0.0119016033465714	-3.8966184208815	9.75451223106227e-05	14870	24
24687	family.Prevotellaceae.id.960	8	6530374	rs2114062	C	G	0.0506852075159772	0.0128851049009168	3.91060629635492	9.20647327107758e-05	14865	24
24688	family.Prevotellaceae.id.960	4	76484536	rs62318659	G	A	0.0567301261444985	0.0141767641738598	4.01826630755659	5.86279151893838e-05	14867	24
24689	family.Prevotellaceae.id.960	4	189384304	rs78279414	A	G	0.101888404930964	0.0261734388448464	3.93761279399124	8.22962508159638e-05	12276	19
24690	family.Prevotellaceae.id.960	4	189387868	rs78879715	C	G	0.102203470682306	0.0261992248312431	3.93749776780586	8.23356976164359e-05	12277	19
24691	family.Prevotellaceae.id.960	18	9356647	rs12962014	G	A	0.0466987652635012	0.01192877231786	3.94376389582379	8.02126329510403e-05	14870	24
24692	family.Prevotellaceae.id.960	21	28620309	rs2830800	G	C	0.0536164341112689	0.0134968842099235	3.96368877991278	7.38004525000142e-05	14390	23
24693	family.Prevotellaceae.id.960	4	189387362	rs79035139	G	A	0.101941855329147	0.0261993126256543	3.92307005382971	8.74277163250158e-05	12277	19
24694	family.Prevotellaceae.id.960	4	189381818	rs114237905	C	G	0.101291004984486	0.0261434190187152	3.90188517711448	9.54464336452182e-05	12277	19
24695	family.Prevotellaceae.id.960	4	189382954	rs79206218	C	A	0.100884151922496	0.0261381422242846	3.90124446063186	9.56994482480951e-05	12277	19
24696	family.Prevotellaceae.id.960	4	76477883	rs62318653	C	T	0.0579398512423615	0.0147101830801143	3.91696894553609	8.96692946153158e-05	14390	23
24697	family.Prevotellaceae.id.960	21	19550449	rs2824683	G	A	0.0525277082629852	0.0133958473108291	3.91876374120325	8.90043033071813e-05	14390	23
24698	family.Prevotellaceae.id.960	6	29339635	rs115325324	T	C	0.186043601370875	0.0471743054736039	3.90022724239009	9.61024421436409e-05	4239	8
