# Supplementary material for: The causal relationship between gut microbiota and type 2 diabetes: a two-sample Mendelian randomized study
Source: Front Public Health. 2023 Sep 22;11:1255059. doi: 10.3389/fpubh.2023.1255059 (PMC10556527; doi:10.3389/fpubh.2023.1255059)
Supplement: Supplementary file 2 [file Data_Sheet_1.zip › Additional documents 1/exposure family.Veillonellaceae.id.2172.csv]

	bac	chr	bp	rsID	ref.allele	eff.allele	beta	SE	Z.weightedSumZ	P.weightedSumZ	N	Ncohorts
27442	family.Veillonellaceae.id.2172	1	50088819	rs12741784	T	C	-0.0621452337598689	0.011926611830465	-5.28098137620375	1.28493752916447e-07	15867	23
27443	family.Veillonellaceae.id.2172	13	38326692	rs79535861	C	A	0.100666153292424	0.0207015525113088	4.801239024155	1.57686914844226e-06	15061	22
27444	family.Veillonellaceae.id.2172	1	50086218	rs12738636	G	A	-0.059101419443874	0.0117268773858642	-5.04815832397786	4.46089403346419e-07	15605	23
27445	family.Veillonellaceae.id.2172	1	50468336	rs12024294	C	T	-0.0581038559734827	0.0117707594016803	-4.99051645042828	6.02180716631358e-07	15605	23
27446	family.Veillonellaceae.id.2172	13	38345556	rs17263892	C	A	0.0987394364023849	0.0210195760447935	4.62798093634136	3.69247996958373e-06	15060	22
27447	family.Veillonellaceae.id.2172	14	102897930	rs111810795	T	C	-0.0867108396418121	0.0180573469527114	-4.78273338973478	1.72927421984291e-06	15605	23
27448	family.Veillonellaceae.id.2172	1	50022046	rs66716149	T	C	-0.0580954543433447	0.0119247250342892	-4.92717519279043	8.34269468268632e-07	15865	23
27449	family.Veillonellaceae.id.2172	13	38330047	rs7324328	C	T	0.0942323379583988	0.0203847266598758	4.62237769560359	3.79366483181617e-06	15170	23
27450	family.Veillonellaceae.id.2172	13	38330756	rs11838712	G	A	0.0935809613531766	0.0203879085263731	4.58373463497444	4.56743824961464e-06	15170	23
27451	family.Veillonellaceae.id.2172	5	132646303	rs12186441	A	G	0.208095725293107	0.04539986224104	4.58552034104291	4.52857180948011e-06	5236	7
27452	family.Veillonellaceae.id.2172	18	462180	rs4797169	C	T	0.058779887789916	0.0128296693592295	4.58714639262488	4.49345607624119e-06	15974	24
27453	family.Veillonellaceae.id.2172	13	38344859	rs17056612	G	A	0.0933296871270221	0.0206628977301557	4.46251261925866	8.10041564534098e-06	15169	23
27454	family.Veillonellaceae.id.2172	5	132641595	rs79596873	G	A	0.204640507949885	0.0452902864231458	4.50523691787816	6.62989313304022e-06	5236	7
27455	family.Veillonellaceae.id.2172	7	21637810	rs12668619	G	A	0.0553009749605488	0.0117653731122403	4.70220736237193	2.57363927474923e-06	15971	24
27456	family.Veillonellaceae.id.2172	4	23317124	rs2175069	G	A	-0.052675165254569	0.0114886301156591	-4.58063884970584	4.63557734356404e-06	15976	24
27457	family.Veillonellaceae.id.2172	4	46366067	rs1442060	A	G	-0.0514024324748101	0.0112124520131324	-4.58652935926957	4.50675052387663e-06	15976	24
27458	family.Veillonellaceae.id.2172	8	41231597	rs1447205	C	G	-0.0520688754436159	0.0115655665052884	-4.48332195336171	7.34899227854285e-06	15971	24
27459	family.Veillonellaceae.id.2172	13	61597625	rs114889439	G	A	-0.253809200745955	0.0539169165534571	-4.51978383390909	6.19028048619936e-06	3268	6
27460	family.Veillonellaceae.id.2172	8	41231202	rs4736971	C	A	-0.0519617649022396	0.0115653329538728	-4.47247960989179	7.73177747079093e-06	15971	24
27461	family.Veillonellaceae.id.2172	15	78546996	rs4461038	G	A	-0.055496494470622	0.0119467363626548	-4.62562321554335	3.73473699389539e-06	15973	24
27462	family.Veillonellaceae.id.2172	6	75534152	rs6909981	T	C	-0.0638696508995954	0.0141765138607553	-4.54566614319587	5.47617801162344e-06	15976	24
27463	family.Veillonellaceae.id.2172	8	41232686	rs72643860	A	G	-0.0518806016947399	0.0115639730266808	-4.4651259196483	8.00216740946156e-06	15972	24
27464	family.Veillonellaceae.id.2172	5	38348199	rs2561116	G	T	-0.0836169689713261	0.0187159057047103	-4.46827793454083	7.88518121935242e-06	15976	24
27465	family.Veillonellaceae.id.2172	6	139188534	rs61264131	C	A	0.202366989358758	0.0464387994850478	4.50156655908143	6.74544342238315e-06	3075	7
27466	family.Veillonellaceae.id.2172	4	23307920	rs2036713	A	C	-0.0516929211747197	0.0114839747341354	-4.49652646951836	6.90725841382928e-06	15976	24
27467	family.Veillonellaceae.id.2172	8	41231960	rs2354569	T	C	-0.0516732325009467	0.0115655804190825	-4.44792041656165	8.67056402533687e-06	15972	24
27468	family.Veillonellaceae.id.2172	8	41231340	rs4236917	G	C	-0.0516507719413915	0.0115657350323612	-4.44685230945342	8.71377028529472e-06	15971	24
27469	family.Veillonellaceae.id.2172	6	139181109	rs73557284	G	A	0.205194003150224	0.0467173639067461	4.48883020534239	7.16153491671846e-06	3075	7
27470	family.Veillonellaceae.id.2172	6	92380922	rs9345168	A	C	0.0509102251576406	0.011325295289593	4.45246860324387	8.48886557492384e-06	15976	24
27471	family.Veillonellaceae.id.2172	5	38348573	rs2561115	C	A	-0.0831779460158344	0.0186346883220219	-4.44014992393051	8.98962289894429e-06	15976	24
27472	family.Veillonellaceae.id.2172	5	132632179	rs12187297	C	G	0.19429118932533	0.0450192628384349	4.30982690718014	1.63382375899046e-05	5236	7
27473	family.Veillonellaceae.id.2172	21	35576123	rs11700976	A	C	0.0503336761595186	0.0113763096094721	4.4339138326409	9.25376233512316e-06	15971	24
27474	family.Veillonellaceae.id.2172	1	244391618	rs6692542	G	A	0.0534397223718202	0.01182537122123	4.44769292065185	8.67974932318258e-06	15976	24
27475	family.Veillonellaceae.id.2172	13	78785141	rs2585520	T	G	-0.09049719181406	0.0200428028063416	-4.55377292634453	5.26922322154688e-06	15501	23
27476	family.Veillonellaceae.id.2172	21	35576464	rs11701096	G	C	0.0500254346022437	0.0113855502280356	4.39847895653386	1.09012194267835e-05	15975	24
27477	family.Veillonellaceae.id.2172	13	38340960	rs12584260	C	T	0.0891371109909917	0.0207734942924136	4.23768871274094	2.25832581484767e-05	15061	22
27478	family.Veillonellaceae.id.2172	13	38346171	rs4941878	C	T	0.0942370356082996	0.0219319817910745	4.20812863637282	2.57494277353016e-05	15056	22
27479	family.Veillonellaceae.id.2172	13	101617913	rs75768969	G	C	-0.0703772961145096	0.0156854774461589	-4.48791595245529	7.19232908591767e-06	15975	24
27480	family.Veillonellaceae.id.2172	18	30208691	rs1693340	C	T	0.0818934280789946	0.0182450176663372	4.43393845261145	9.25270508498059e-06	15058	22
27481	family.Veillonellaceae.id.2172	18	459035	rs4798230	G	T	0.0565896630941716	0.0130344075096564	4.35826188355111	1.3109945449217e-05	15968	24
27482	family.Veillonellaceae.id.2172	5	132621937	rs138838092	A	G	0.195576458474163	0.0448404176114782	4.34161110471308	1.41441723484875e-05	5236	7
27483	family.Veillonellaceae.id.2172	5	132623380	rs79586308	T	C	0.192694142520042	0.044820308240242	4.28695947383926	1.81135322717483e-05	5236	7
27484	family.Veillonellaceae.id.2172	5	132623403	rs114814381	C	T	0.192694142520042	0.044820308240242	4.28695947383926	1.81135322717483e-05	5236	7
27485	family.Veillonellaceae.id.2172	5	132621091	rs115749955	T	C	0.195419759500253	0.0448382442485199	4.3311494876499	1.48332930227753e-05	5236	7
27486	family.Veillonellaceae.id.2172	4	128837245	rs72681853	C	T	-0.0829510076268566	0.0196568210519988	-4.28742506906195	1.80756201106875e-05	14695	21
27487	family.Veillonellaceae.id.2172	4	23291140	rs7672860	A	G	-0.0503662702074098	0.0114793539798442	-4.37484207584314	1.21520421931456e-05	15969	24
27488	family.Veillonellaceae.id.2172	4	23307312	rs7661870	G	C	-0.0502395808584486	0.011483884490196	-4.37253824876326	1.22810292525404e-05	15976	24
27489	family.Veillonellaceae.id.2172	8	138319508	rs4263802	A	G	0.0509419538229418	0.0114921123213904	4.48040849675707	7.45003144426283e-06	15976	24
27490	family.Veillonellaceae.id.2172	17	13902887	rs8079249	T	C	0.0586826963026672	0.0136754245146254	4.30070900336625	1.70252509892583e-05	15976	24
27491	family.Veillonellaceae.id.2172	6	92381228	rs7754011	G	A	0.0495404343062308	0.0113282880407976	4.33094884948664	1.48468171272347e-05	15976	24
27492	family.Veillonellaceae.id.2172	4	46464714	rs10026664	G	A	-0.0488389772897137	0.0113249732850953	-4.29731889880697	1.7287639918337e-05	15972	24
27493	family.Veillonellaceae.id.2172	8	138317443	rs4909362	C	T	0.050710697434828	0.0114920439672177	4.47001148968017	7.82153953653136e-06	15976	24
27494	family.Veillonellaceae.id.2172	8	138319771	rs7814375	A	C	0.050802418018918	0.0114919882019372	4.46857736269336	7.8741534600252e-06	15975	24
27495	family.Veillonellaceae.id.2172	4	23291125	rs7696941	C	T	-0.0500551257613798	0.0114787974453086	-4.34788327745217	1.37457720579106e-05	15974	24
27496	family.Veillonellaceae.id.2172	8	138318472	rs10086225	G	A	0.0507064868232228	0.0114923179975579	4.46587789917335	7.97410811817236e-06	15976	24
27497	family.Veillonellaceae.id.2172	5	41668070	rs7349785	G	A	-0.0717391644445799	0.0165879746209566	-4.32922908953464	1.4963221589364e-05	14695	21
27498	family.Veillonellaceae.id.2172	4	23305261	rs7695499	A	G	-0.0500148002971316	0.0114751673128932	-4.35692811130468	1.31900565684224e-05	15976	24
27499	family.Veillonellaceae.id.2172	22	50157138	rs138798	T	C	0.0605782939814657	0.0137738392075129	4.41248686171581	1.0218999759895e-05	15605	23
27500	family.Veillonellaceae.id.2172	8	138318465	rs10086221	T	A	0.0506432809844201	0.0114923885035189	4.45940682490544	8.21867918174175e-06	15976	24
27501	family.Veillonellaceae.id.2172	3	45109598	rs62242502	C	G	-0.0683500776079304	0.0165187515046243	-4.15451762109355	3.2597449723014e-05	15170	23
27502	family.Veillonellaceae.id.2172	4	46465518	rs9994984	A	G	-0.0484253565348524	0.0113201527009958	-4.26211433723142	2.02501781346218e-05	15972	24
27503	family.Veillonellaceae.id.2172	15	78546189	rs11633014	C	T	-0.052737737420235	0.0118921372321773	-4.4254611731588	9.62364657036194e-06	15976	24
27504	family.Veillonellaceae.id.2172	4	92548749	rs11945699	T	C	-0.0466332656316151	0.0112380956007567	-4.1395886830986	3.47929081931897e-05	15971	24
27505	family.Veillonellaceae.id.2172	8	138320429	rs11166707	G	C	0.0503424429795351	0.0114951042599406	4.42585621145084	9.60604973074162e-06	15969	24
27506	family.Veillonellaceae.id.2172	7	3272916	rs62439556	C	G	-0.0860529091970807	0.0201518594715278	-4.17202228713943	3.01908097798933e-05	15605	23
27507	family.Veillonellaceae.id.2172	1	50019849	rs4926816	C	T	-0.0558162363588038	0.0127080437611894	-4.4070212999371	1.04801885683663e-05	14695	21
27508	family.Veillonellaceae.id.2172	8	18931796	rs4921986	C	G	-0.0661021828013931	0.0157738410721926	-4.2263484603347	2.3751409469918e-05	15862	23
27509	family.Veillonellaceae.id.2172	5	135013548	rs4323227	A	G	-0.0659477023479444	0.0152022152668743	-4.30355406065784	1.68079810683105e-05	15975	24
27510	family.Veillonellaceae.id.2172	8	138320199	rs6982344	A	G	0.0502274175672486	0.011494755247019	4.41416426151945	1.01400947301926e-05	15970	24
27511	family.Veillonellaceae.id.2172	2	235961010	rs6739888	C	T	-0.0491449840671862	0.0114466357304154	-4.26325274538526	2.01472412966918e-05	15605	23
27512	family.Veillonellaceae.id.2172	3	45114737	rs62242505	G	C	-0.0661401426964028	0.0166449890963093	-4.05440753747691	5.02615256592495e-05	15057	22
27513	family.Veillonellaceae.id.2172	17	13918737	rs11869542	G	A	0.0589652022978529	0.0135442879246628	4.33868877361919	1.4333533571279e-05	15976	24
27514	family.Veillonellaceae.id.2172	4	92542799	rs13135264	T	A	-0.0463180550391298	0.0112417026299943	-4.11204728215678	3.92165955711786e-05	15971	24
27515	family.Veillonellaceae.id.2172	4	23288153	rs13151475	T	A	-0.0491466829392073	0.011480097799281	-4.27035022677533	1.95166248392989e-05	15976	24
27516	family.Veillonellaceae.id.2172	4	46389361	rs10013922	T	G	0.0549890828739748	0.0129272451105975	4.48631891461244	7.24642509277663e-06	15961	24
27517	family.Veillonellaceae.id.2172	7	21641629	rs7803642	C	T	0.0513064438235393	0.0117920787407009	4.35132214865714	1.3531906104351e-05	15976	24
27518	family.Veillonellaceae.id.2172	5	17334737	rs73052898	C	T	0.0786870138387333	0.0181916022082347	4.29757504303295	1.72676809335199e-05	15974	24
27519	family.Veillonellaceae.id.2172	5	135015599	rs10045021	A	G	-0.065442776674553	0.0151741165129124	-4.29059488425275	1.78195128138621e-05	15976	24
27520	family.Veillonellaceae.id.2172	5	38347528	rs2561118	C	T	-0.0840214487209243	0.0200454098254894	-4.23134797704454	2.32294972514788e-05	15859	23
27521	family.Veillonellaceae.id.2172	13	101651282	rs1536232	C	G	-0.070380632696331	0.0166262659568553	-4.24520252121926	2.18396076466046e-05	15976	24
27522	family.Veillonellaceae.id.2172	4	23289721	rs10050029	G	A	-0.04928364389431	0.011480276844494	-4.27953607571392	1.87283280867163e-05	15976	24
27523	family.Veillonellaceae.id.2172	17	13901793	rs11657505	C	T	0.0577131227614514	0.013677227806549	4.22279010952649	2.41296508082946e-05	15974	24
27524	family.Veillonellaceae.id.2172	14	102807671	rs9464	C	T	-0.0984513658717102	0.0234134565922853	-4.19855214987234	2.68626994362298e-05	14609	21
27525	family.Veillonellaceae.id.2172	14	102816413	rs12323500	A	G	-0.0960366131916078	0.0231464993216829	-4.22092915970565	2.43297392064231e-05	14609	21
27526	family.Veillonellaceae.id.2172	8	138316089	rs10105942	G	A	0.0501263106294726	0.0114905648775869	4.39301542679079	1.11789191399702e-05	15976	24
27527	family.Veillonellaceae.id.2172	11	114996408	rs9971533	A	G	0.0939308621488491	0.0221063046161622	4.15038535189801	3.31915991130317e-05	15029	22
27528	family.Veillonellaceae.id.2172	4	46423938	rs10938437	A	G	-0.0479896416068181	0.0113146776978924	-4.22361658925251	2.40412910602239e-05	15972	24
27529	family.Veillonellaceae.id.2172	17	13918801	rs11869525	C	G	0.0586701486195799	0.0136379917251714	4.31456413443169	1.59918104405831e-05	15976	24
27530	family.Veillonellaceae.id.2172	1	167071044	rs2312490	G	A	0.0653855247130628	0.0153163695384554	4.26279709543962	2.0188382008679e-05	15170	23
27531	family.Veillonellaceae.id.2172	13	101622428	rs2094132	C	T	-0.0710041260401266	0.0162533512896475	-4.34310764280327	1.40481258045156e-05	15975	24
27532	family.Veillonellaceae.id.2172	8	138317740	rs4355808	C	T	0.0498935067624096	0.0114925198404231	4.3830793738168	1.17013455644355e-05	15976	24
27533	family.Veillonellaceae.id.2172	17	13918569	rs11654192	G	T	0.0588166726598658	0.0136738697890753	4.31311479561477	1.60970482610315e-05	15976	24
27534	family.Veillonellaceae.id.2172	20	52241081	rs56194327	G	A	0.0721591402514854	0.0180721966931485	4.22867025677568	2.35076586385325e-05	14621	20
27535	family.Veillonellaceae.id.2172	8	31957085	rs80094831	A	G	0.110392710804294	0.0252397681906597	4.13084782797013	3.61427780619549e-05	12523	16
27536	family.Veillonellaceae.id.2172	17	13930364	rs62054061	G	A	0.0588509560415111	0.0136336925234494	4.30409352169313	1.6767082907895e-05	15972	24
27537	family.Veillonellaceae.id.2172	17	13906080	rs16948865	A	C	0.0577661887185812	0.0137166267497868	4.21720042291718	2.47354110619036e-05	15975	24
27538	family.Veillonellaceae.id.2172	17	13945015	rs11649840	A	C	0.0587722519551654	0.0136169510973638	4.30720892461282	1.65327439600421e-05	15976	24
27539	family.Veillonellaceae.id.2172	7	121010415	rs12706336	T	C	0.0597600161374863	0.0143588451224675	4.21809575157418	2.46374198638795e-05	15174	23
27540	family.Veillonellaceae.id.2172	20	58382503	rs2094383	A	G	-0.142309658443469	0.0330020606759096	-4.24838427987701	2.15317820497767e-05	4353	8
27541	family.Veillonellaceae.id.2172	5	17371530	rs298534	C	A	0.0776258652522439	0.0180510654610377	4.25383738583658	2.10137930282029e-05	15976	24
27542	family.Veillonellaceae.id.2172	8	138316377	rs10106300	C	A	0.0496297118270309	0.0114926711186885	4.35673693632444	1.3201577416484e-05	15976	24
27543	family.Veillonellaceae.id.2172	1	50068312	rs35524072	G	A	0.048801876160786	0.0113092265339142	4.35026306630441	1.35974306434246e-05	15976	24
27544	family.Veillonellaceae.id.2172	15	55020011	rs8028978	A	T	-0.069766178688615	0.0165904912076652	-4.14267722369476	3.4327491445677e-05	15971	24
27545	family.Veillonellaceae.id.2172	8	4424471	rs4875360	A	G	0.0587859675358374	0.0138468695812876	4.35791279026215	1.31308682725731e-05	15963	24
27546	family.Veillonellaceae.id.2172	11	114994146	rs11215365	T	C	0.0920737945629121	0.0217102112444198	4.10750924191626	3.99948779495619e-05	15433	22
27547	family.Veillonellaceae.id.2172	3	99073836	rs1481526	C	T	-0.163009387237329	0.04299713265811	-4.24460919226011	2.18974719279699e-05	3051	4
27548	family.Veillonellaceae.id.2172	8	138315997	rs7829832	A	C	0.0497713325712388	0.0114935847001257	4.35975780993718	1.30206470883e-05	15976	24
27549	family.Veillonellaceae.id.2172	5	38350643	rs2561111	G	A	-0.0786183778945312	0.0186692139771731	-4.20488835688792	2.61211062339224e-05	15867	23
27550	family.Veillonellaceae.id.2172	9	9155409	rs6477369	T	C	-0.0703734223361496	0.0165217136096619	-4.25007597199083	2.13698021606483e-05	15974	24
27551	family.Veillonellaceae.id.2172	5	17340669	rs298557	A	G	0.0769283113385689	0.0181379190317943	4.24361103786302	2.19951461102483e-05	15974	24
27552	family.Veillonellaceae.id.2172	17	71768720	rs2683212	G	A	0.0455234250487337	0.0112506744979613	4.04027016914414	5.33896627267015e-05	15972	24
27553	family.Veillonellaceae.id.2172	17	71767775	rs2619965	G	T	0.0454927975327096	0.0112493215677284	4.03994257703191	5.34642898120862e-05	15974	24
27554	family.Veillonellaceae.id.2172	13	101618037	rs116392924	G	A	-0.0697538075997276	0.016136180401458	-4.30869065726322	1.64223873288e-05	15975	24
27555	family.Veillonellaceae.id.2172	17	13933598	rs62054069	T	C	0.0585402937808267	0.0136270555059527	4.28627187987089	1.81696597661945e-05	15976	24
27556	family.Veillonellaceae.id.2172	20	6069723	rs35413391	G	A	-0.10453604047912	0.0238562953541694	-4.23786045593704	2.25659945949183e-05	13709	19
27557	family.Veillonellaceae.id.2172	5	135016308	rs4437366	G	T	-0.064731949977938	0.0151795893040639	-4.23130983716231	2.32334371394121e-05	15976	24
27558	family.Veillonellaceae.id.2172	17	13941552	rs55637791	A	G	0.0585565460854535	0.0136240117325278	4.29157285188372	1.77411976841987e-05	15976	24
27559	family.Veillonellaceae.id.2172	5	41574561	rs668732	C	A	0.0454751506189915	0.011259263360259	4.03052225822841	5.56530582649624e-05	15867	23
27560	family.Veillonellaceae.id.2172	15	78530261	rs12910114	C	T	-0.0533668759981346	0.0124774434597565	-4.36565932205191	1.26739883035047e-05	15968	24
27561	family.Veillonellaceae.id.2172	4	23288923	rs11730457	T	A	-0.0486313968001718	0.0114800681188418	-4.22423494420848	2.39753835493897e-05	15976	24
27562	family.Veillonellaceae.id.2172	4	23288579	rs7678328	G	T	-0.0486084949640251	0.011480896585218	-4.22223705899864	2.41889504357716e-05	15976	24
27563	family.Veillonellaceae.id.2172	17	13940233	rs60147691	G	C	0.0584321590893616	0.0136225066696153	4.28686650735664	1.81211113490511e-05	15976	24
27564	family.Veillonellaceae.id.2172	13	38334466	rs11840246	C	T	0.0769888883003652	0.0195028224861783	3.98107847585818	6.86032934304043e-05	15172	23
27565	family.Veillonellaceae.id.2172	2	213205047	rs4673661	G	A	-0.0530409069943802	0.0125805636315735	-4.20971268589078	2.5569564107347e-05	15976	24
27566	family.Veillonellaceae.id.2172	4	23292151	rs4417956	A	G	-0.0485421015649264	0.0114775730524619	-4.21733390187528	2.47207786856165e-05	15974	24
27567	family.Veillonellaceae.id.2172	4	33466803	rs10517277	A	C	-0.113175083796363	0.0265626252103296	-4.22151492061151	2.42665888744009e-05	11436	15
27568	family.Veillonellaceae.id.2172	1	50378179	rs35653791	G	C	-0.054942863333654	0.0128035821116943	-4.32857668376638	1.5007607888874e-05	14695	21
27569	family.Veillonellaceae.id.2172	3	31532784	rs4504191	G	T	-0.0511667878726072	0.012529947554795	-4.14802004238061	3.3536304589835e-05	15974	24
27570	family.Veillonellaceae.id.2172	8	4425239	rs73184948	T	C	0.0585834353430024	0.0138410703972116	4.33742046929911	1.44164673363082e-05	15960	24
27571	family.Veillonellaceae.id.2172	14	102808273	rs1053019	C	A	-0.0940769583777515	0.0231079208805073	-4.12460640851265	3.71369272555711e-05	14609	21
27572	family.Veillonellaceae.id.2172	6	75526916	rs72968425	G	A	-0.0594454223010366	0.0141859628080615	-4.22629016334927	2.37575605448363e-05	15975	24
27573	family.Veillonellaceae.id.2172	8	22783170	rs118017449	C	A	-0.109261300298796	0.0269710620151672	-4.0522148716143	5.07350363678139e-05	11760	16
27574	family.Veillonellaceae.id.2172	21	35575797	rs998385	A	G	0.0471072675880238	0.0113925887912008	4.14857922134921	3.34545077344575e-05	15976	24
27575	family.Veillonellaceae.id.2172	17	13944117	rs56820659	A	T	0.0580586390409523	0.0136227246287212	4.25387036106475	2.10106971111718e-05	15971	24
27576	family.Veillonellaceae.id.2172	18	30231871	rs36079247	A	G	0.10324793172534	0.024955681215509	4.1782499974158	2.93760660766838e-05	13273	18
27577	family.Veillonellaceae.id.2172	17	13940243	rs58657313	C	T	0.0580676583982334	0.0136226606980325	4.2577609930525	2.06484530928254e-05	15976	24
27578	family.Veillonellaceae.id.2172	4	46402152	rs6847731	A	G	-0.0474070954173793	0.0113960381450715	-4.16012006292418	3.18080340104854e-05	15976	24
27579	family.Veillonellaceae.id.2172	18	30183717	rs330322	T	C	0.0779204595277646	0.018229849859317	4.20419322808905	2.62015034680982e-05	15061	22
27580	family.Veillonellaceae.id.2172	17	13918136	rs35209188	C	T	0.0577743301657604	0.0136733746898796	4.23963391649992	2.23884600281035e-05	15976	24
27581	family.Veillonellaceae.id.2172	5	17333471	rs1827400	C	T	0.0766362393343161	0.0181902292644274	4.19218457992663	2.7628106119952e-05	15974	24
27582	family.Veillonellaceae.id.2172	20	6069598	rs111975159	T	C	-0.10354526488386	0.0238560448025611	-4.19334072650036	2.74876095111701e-05	13709	19
27583	family.Veillonellaceae.id.2172	4	92550838	rs6532332	C	T	-0.0449799490722598	0.0112443075722521	-3.99081783676895	6.58458418452124e-05	15969	24
27584	family.Veillonellaceae.id.2172	13	20849413	rs7318153	G	T	-0.0627235729383885	0.0146905173227692	-4.22315460558691	2.40906441640685e-05	15065	22
27585	family.Veillonellaceae.id.2172	3	45117974	rs9829744	C	T	-0.0651082349920792	0.0166951929968537	-3.96103332055414	7.46261170972054e-05	15159	23
27586	family.Veillonellaceae.id.2172	4	31397992	rs9991073	T	A	-0.0845503450358598	0.0213247619252293	-4.04850889232976	5.15449761256932e-05	14804	22
27587	family.Veillonellaceae.id.2172	4	7932833	rs62290598	G	T	0.0767682733244553	0.019209823473271	3.99041618442291	6.59574549944408e-05	14695	21
27588	family.Veillonellaceae.id.2172	12	6199754	rs80122922	G	A	-0.0918394190577351	0.0216360535593743	-4.09832227585385	4.16155590499941e-05	14804	22
27589	family.Veillonellaceae.id.2172	5	135030395	rs4379183	A	C	-0.0627253785083551	0.0149457564827492	-4.18323726835895	2.87387176566978e-05	15972	24
27590	family.Veillonellaceae.id.2172	6	139184274	rs73557287	T	C	0.188800111809595	0.0461145504859391	4.1803314084651	2.91084555029559e-05	3075	7
27591	family.Veillonellaceae.id.2172	17	13917514	rs59151262	G	A	0.0576937216503838	0.0137037638844287	4.23199841567556	2.31624040877979e-05	15975	24
27592	family.Veillonellaceae.id.2172	17	13936531	rs8076269	C	T	0.0577637668219466	0.0136266162495644	4.23151542935845	2.3212206782315e-05	15976	24
27593	family.Veillonellaceae.id.2172	7	87193201	rs59112334	C	T	0.0853954108357702	0.0210627137793453	4.15595013768386	3.23938473274108e-05	15175	23
27594	family.Veillonellaceae.id.2172	6	38306986	rs77876865	C	A	0.169456884266013	0.0410293092807406	4.16321017963774	3.13804262751861e-05	5695	9
27595	family.Veillonellaceae.id.2172	5	17330478	rs73052887	A	G	0.0765701202461774	0.0181782017462167	4.18326718626832	2.87349342622642e-05	15974	24
27596	family.Veillonellaceae.id.2172	5	38358027	rs2451006	C	T	-0.0772168653383393	0.0186094074047956	-4.13720489868604	3.51562152409115e-05	15970	24
27597	family.Veillonellaceae.id.2172	5	17329294	rs73052881	T	C	0.0762064103624575	0.0181418548362924	4.16724571527594	3.08302122094129e-05	15975	24
27598	family.Veillonellaceae.id.2172	17	13917331	rs56215046	T	C	0.0575074483889415	0.0136733595025216	4.22733644703319	2.36473944529364e-05	15976	24
27599	family.Veillonellaceae.id.2172	5	41631238	rs11748157	T	G	-0.0687964324306952	0.0166221783478681	-4.14342361331823	3.4215907334845e-05	14695	21
27600	family.Veillonellaceae.id.2172	12	6935631	rs2071081	A	C	0.0625834078711222	0.0149968712913766	4.24093896684935	2.22586661708366e-05	15867	23
27601	family.Veillonellaceae.id.2172	16	21243950	rs9929374	A	G	-0.0493700689813029	0.0114642830428713	-4.27503917582951	1.91103688472875e-05	15976	24
27602	family.Veillonellaceae.id.2172	9	93107742	rs35941174	T	C	0.0746733391088092	0.017217564210315	4.29925546528757	1.71372844715689e-05	15975	24
27603	family.Veillonellaceae.id.2172	6	129965533	rs9385508	T	A	0.0876357136905286	0.0214682453380562	4.06771172653018	4.74770642541388e-05	15301	21
27604	family.Veillonellaceae.id.2172	2	213207794	rs1027754	G	T	-0.0524120277282548	0.0124688193531512	-4.18083381287436	2.90442085685686e-05	15975	24
27605	family.Veillonellaceae.id.2172	2	213205001	rs1505356	A	C	-0.05208359586375	0.0124315437096954	-4.18170724022307	2.89328363629458e-05	15976	24
27606	family.Veillonellaceae.id.2172	19	56686024	rs274164	C	T	0.069446933755967	0.0163555420433146	4.16121109453449	3.1656429584878e-05	15859	23
27607	family.Veillonellaceae.id.2172	6	139005793	rs6940908	C	A	0.0541931095797375	0.0127659247414071	4.27762263120797	1.88899898428917e-05	15969	24
27608	family.Veillonellaceae.id.2172	15	92445582	rs12437999	C	T	-0.059422142954454	0.014367172501051	-4.16198233396291	3.15496763886596e-05	15968	24
27609	family.Veillonellaceae.id.2172	7	121008540	rs2707481	C	T	0.058580076490652	0.0141714042691138	4.1407749480464	3.46134437517463e-05	15175	23
27610	family.Veillonellaceae.id.2172	5	17328124	rs58468495	C	T	0.0761430661273852	0.0181380398389115	4.15623241048112	3.23538708742175e-05	15975	24
27611	family.Veillonellaceae.id.2172	14	102816417	rs12323844	T	A	-0.0936089449331731	0.0231620238302837	-4.10654538493883	4.01620579006805e-05	14609	21
27612	family.Veillonellaceae.id.2172	13	20842271	rs76886838	A	G	-0.0677671769537815	0.0160290922071176	-4.24651631362797	2.17119978355646e-05	15062	22
27613	family.Veillonellaceae.id.2172	15	33305614	rs55959252	A	G	-0.0831377000381517	0.0199958588269972	-4.14146626616756	3.45092633110569e-05	15974	24
27614	family.Veillonellaceae.id.2172	18	30190385	rs330310	C	A	0.0775050437002113	0.0182333494247627	4.17831743237261	2.93673593138683e-05	15061	22
27615	family.Veillonellaceae.id.2172	5	17330878	rs73052888	T	C	0.0761790788950862	0.0181806245349099	4.1647300697445	3.11721146383705e-05	15974	24
27616	family.Veillonellaceae.id.2172	13	20849432	rs7334264	C	G	-0.0622945331469358	0.0146857208014057	-4.19758894644371	2.6977171526419e-05	15065	22
27617	family.Veillonellaceae.id.2172	5	135027745	rs11959280	G	A	-0.0638238696977617	0.0151898599634035	-4.15860899656176	3.20191440923275e-05	15976	24
27618	family.Veillonellaceae.id.2172	7	121010209	rs1990446	T	C	0.0582897426108926	0.0141718393629208	4.12271070476266	3.74439837641096e-05	15175	23
27619	family.Veillonellaceae.id.2172	2	213200920	rs1394782	A	G	-0.051769087186551	0.0124253674121329	-4.17245121133392	3.01340138590633e-05	15976	24
27620	family.Veillonellaceae.id.2172	7	121009953	rs1990447	G	C	0.0582410231408258	0.0141718316077504	4.11798932286055	3.8219239889852e-05	15175	23
27621	family.Veillonellaceae.id.2172	5	17341276	rs298558	C	A	0.0758584769133116	0.0181648323437525	4.15361283657704	3.27266717843527e-05	15974	24
27622	family.Veillonellaceae.id.2172	5	17331434	rs56705013	C	A	0.0759053140308831	0.0181906760581501	4.15289260762738	3.28298831870122e-05	15974	24
27623	family.Veillonellaceae.id.2172	4	46411329	rs4401488	A	G	-0.0466851216772304	0.0113851003984215	-4.09106810520082	4.29391000363661e-05	15975	24
27624	family.Veillonellaceae.id.2172	5	17341414	rs298559	T	C	0.0757862094204432	0.0181565244573775	4.14792180043518	3.35506950545892e-05	15974	24
27625	family.Veillonellaceae.id.2172	7	22817896	rs56371515	G	C	0.0486253736194501	0.0112798000450871	4.34964563352827	1.36357702312044e-05	15971	24
27626	family.Veillonellaceae.id.2172	2	213204814	rs1505354	T	C	-0.0517386106278148	0.0124321594861981	-4.15299156746972	3.28156835830157e-05	15976	24
27627	family.Veillonellaceae.id.2172	17	13918043	rs36050831	C	A	0.0571413183050367	0.0136734913349663	4.19402689484024	2.74045468488359e-05	15976	24
27628	family.Veillonellaceae.id.2172	13	20848389	rs2183206	G	T	-0.0618972984301472	0.0147013921668367	-4.15994090591469	3.18329946384454e-05	15065	22
27629	family.Veillonellaceae.id.2172	4	7939199	rs62290602	G	A	0.0749814115173036	0.019083259322096	3.93365817144552	8.36627405324082e-05	14695	21
27630	family.Veillonellaceae.id.2172	17	13923440	rs11078217	C	T	0.0571786607023638	0.013637290103617	4.1904360374675	2.78418894069486e-05	15976	24
27631	family.Veillonellaceae.id.2172	4	92533513	rs6821624	C	T	-0.0444649846785548	0.0112523632250919	-3.95820110766014	7.5516363443121e-05	15972	24
27632	family.Veillonellaceae.id.2172	2	213205849	.	A	G	-0.0517794258562318	0.0124245496767244	-4.15045212373659	3.31819172195164e-05	15974	24
27633	family.Veillonellaceae.id.2172	6	75539046	rs16820	G	A	-0.0616428162378185	0.0147544998978856	-4.1487409398134	3.3430886864065e-05	15062	22
27634	family.Veillonellaceae.id.2172	3	99077015	rs900057	T	C	-0.159243481184918	0.0430027989688646	-4.13736022939959	3.51324323390109e-05	3051	4
27635	family.Veillonellaceae.id.2172	8	138315882	rs7816464	C	T	0.0485771261520821	0.0114933022025019	4.25199579957755	2.11873835400009e-05	15976	24
27636	family.Veillonellaceae.id.2172	2	213205300	rs4672646	T	C	-0.0515997627630556	0.0124308905814832	-4.14949361033603	3.33211588387449e-05	15975	24
27637	family.Veillonellaceae.id.2172	7	121008203	rs2707479	T	C	0.0581411249529012	0.0141716207099334	4.10985639285088	3.95905251236573e-05	15175	23
27638	family.Veillonellaceae.id.2172	7	87191848	rs28381857	A	G	0.0843885997235031	0.0210831554257026	4.11078879668393	3.94309755622664e-05	15175	23
27639	family.Veillonellaceae.id.2172	13	38335781	rs78705242	T	C	0.0744899518593062	0.0194152013905715	3.89174064722945	9.95276046054355e-05	15171	23
27640	family.Veillonellaceae.id.2172	5	17322310	rs10462609	C	T	0.0749640199385174	0.0180110395691706	4.12511633286827	3.70547411851142e-05	15975	24
27641	family.Veillonellaceae.id.2172	17	71767875	rs2683215	G	A	0.044326983721907	0.0112511377722958	3.93471419516825	8.32957558663507e-05	15974	24
27642	family.Veillonellaceae.id.2172	15	33305628	rs55933715	A	T	-0.0826716550801875	0.0199966220972471	-4.11199261467938	3.9225885016739e-05	15974	24
27643	family.Veillonellaceae.id.2172	5	17369930	rs298531	G	A	0.0752932875112922	0.0180198786374552	4.15875793062658	3.19982776225002e-05	15976	24
27644	family.Veillonellaceae.id.2172	13	20853886	rs7326549	A	G	-0.0610379956032882	0.0145469443929277	-4.15079977471184	3.31315512794299e-05	15066	22
27645	family.Veillonellaceae.id.2172	10	15092590	rs4748137	G	C	-0.0450734661304064	0.011414599252133	-3.95338523542366	7.7053229711375e-05	15970	24
27646	family.Veillonellaceae.id.2172	20	42511054	rs6031203	T	C	-0.0531498980797549	0.0133152042710666	-4.05022582871133	5.11682288465864e-05	15531	22
27647	family.Veillonellaceae.id.2172	13	20844536	rs35450335	G	A	-0.0672032480241818	0.0160238581827827	-4.20537519622497	2.60649391085898e-05	15062	22
27648	family.Veillonellaceae.id.2172	17	13935446	rs11653308	G	C	0.0570870258947609	0.0136258374162947	4.1824362226248	2.88401935016535e-05	15976	24
27649	family.Veillonellaceae.id.2172	4	46423380	rs10010809	C	T	-0.0473058428027508	0.0114584421221683	-4.10668245338443	4.01382431443539e-05	15605	23
27650	family.Veillonellaceae.id.2172	13	20855428	rs9552130	T	C	-0.060448799265934	0.0143648090430504	-4.14839163834716	3.34819262817884e-05	15174	23
27651	family.Veillonellaceae.id.2172	17	71767616	rs2619966	C	T	0.0441943145280922	0.0112515288000171	3.92617793078234	8.63063220231327e-05	15973	24
27652	family.Veillonellaceae.id.2172	5	4740721	rs6860852	G	C	-0.100213233017402	0.0241609396040205	-4.07893451637437	4.5242577317952e-05	15410	22
27653	family.Veillonellaceae.id.2172	5	135035085	rs6596257	C	T	-0.0638652366405129	0.0151769478483349	-4.12589078582452	3.6930250432768e-05	15976	24
27654	family.Veillonellaceae.id.2172	20	56143552	rs7274434	C	T	0.102691173367766	0.0247628696972848	4.16683885050624	3.08852667430446e-05	14265	19
27655	family.Veillonellaceae.id.2172	4	23301412	rs13132892	G	T	-0.0475004348449408	0.0115035522950559	-4.13194094740903	3.5971284505973e-05	15974	24
27656	family.Veillonellaceae.id.2172	4	31397525	rs9998933	A	G	-0.0828400581231396	0.0210171837019709	-3.99869832440023	6.36917992484892e-05	14804	22
27657	family.Veillonellaceae.id.2172	4	92533008	rs1114625	G	A	-0.0441338259639276	0.0112551652448132	-3.93323043531241	8.38118198484619e-05	15972	24
27658	family.Veillonellaceae.id.2172	1	49602589	rs74687957	G	A	-0.0931057886337526	0.0221918986306361	-4.14324512029347	3.42425603859948e-05	13657	18
27659	family.Veillonellaceae.id.2172	1	49754598	rs78557871	C	T	-0.0965292021408147	0.0226620820319727	-4.17260538189052	3.0113624212522e-05	13216	18
27660	family.Veillonellaceae.id.2172	5	17371590	rs298535	C	T	0.074773623945008	0.0179615274275641	4.12436149325713	3.71764624902183e-05	15976	24
27661	family.Veillonellaceae.id.2172	4	46411489	rs4401489	C	G	-0.0463973674429811	0.011389779035207	-4.0639186762325	4.82556447720626e-05	15964	24
27662	family.Veillonellaceae.id.2172	7	121009370	rs2536156	G	A	0.0577592273215231	0.0141718351835573	4.08616228350641	4.38567082004498e-05	15175	23
27663	family.Veillonellaceae.id.2172	5	17337238	rs7719794	T	G	0.0738529117278146	0.0179551575102857	4.12173369710569	3.76031741871322e-05	15974	24
27664	family.Veillonellaceae.id.2172	7	121006741	rs2536160	A	G	0.0578788141467806	0.0141712727587681	4.09139759891242	4.28781272193753e-05	15175	23
27665	family.Veillonellaceae.id.2172	5	17341647	rs298560	T	G	0.0736244914285853	0.0180488524981708	4.12041887756267	3.78184209060716e-05	15974	24
27666	family.Veillonellaceae.id.2172	17	39963951	rs139475959	C	T	-0.0818824996691766	0.0206027579179966	-4.018178308454	5.86498096855687e-05	13813	20
27667	family.Veillonellaceae.id.2172	5	135024471	rs4246782	C	T	-0.0634894281325046	0.0152030599799359	-4.11379141391822	3.89213152002645e-05	15973	24
27668	family.Veillonellaceae.id.2172	7	121008282	rs2707480	T	C	0.0577954485606543	0.0141714677551799	4.08492992376148	4.40901207621934e-05	15175	23
27669	family.Veillonellaceae.id.2172	9	109971764	rs56114549	C	T	0.056928386564603	0.0138196391664822	4.02242565517499	5.76018388066637e-05	15161	23
27670	family.Veillonellaceae.id.2172	9	83706371	rs10867695	G	A	0.0490063227632807	0.0118629080763527	4.12211964557768	3.75402123897365e-05	15605	23
27671	family.Veillonellaceae.id.2172	5	17334083	rs56663279	T	C	0.073439262723044	0.0179194234120115	4.11453271414539	3.87964536838391e-05	15974	24
27672	family.Veillonellaceae.id.2172	5	135020467	rs756797	A	G	-0.0634587264663439	0.0151982409742049	-4.11215875507942	3.91976598521937e-05	15976	24
27673	family.Veillonellaceae.id.2172	5	135028321	rs4288109	G	A	-0.0629479072366694	0.0151831700530787	-4.11198996570724	3.92263351999853e-05	15976	24
27674	family.Veillonellaceae.id.2172	7	121010412	rs2707492	G	C	0.0577127418446381	0.0141719691303795	4.07936726034994	4.51584463828865e-05	15175	23
27675	family.Veillonellaceae.id.2172	5	17323728	rs13355635	T	C	0.0742181885837128	0.0179817216938467	4.10009984374255	4.1297193037087e-05	15975	24
27676	family.Veillonellaceae.id.2172	17	39963639	rs77597339	C	T	-0.0821293637365329	0.0206029326097277	-4.02419932001311	5.71694836183485e-05	13813	20
27677	family.Veillonellaceae.id.2172	5	17357731	rs298546	C	T	0.0744675978697884	0.0179910913395612	4.11315997756642	3.90279724254036e-05	15976	24
27678	family.Veillonellaceae.id.2172	7	22818102	rs35797647	C	G	0.048231125961487	0.0112788610009357	4.31409707047407	1.60256525549919e-05	15976	24
27679	family.Veillonellaceae.id.2172	17	13941225	rs12051708	C	A	0.0569601821806277	0.0136684670958508	4.17007319705956	3.04501821639632e-05	15976	24
27680	family.Veillonellaceae.id.2172	6	92384855	rs911357	G	A	0.0467897872518802	0.0113272128230807	4.07676787902483	4.5666039166576e-05	15976	24
27681	family.Veillonellaceae.id.2172	7	87192246	rs955000	C	G	0.0835146175572764	0.0210672130396884	4.08119423983887	4.48048910744539e-05	15175	23
27682	family.Veillonellaceae.id.2172	4	23284797	rs4345165	C	A	-0.0472620866966134	0.0114829496675007	-4.10104169354802	4.11294438355118e-05	15976	24
27683	family.Veillonellaceae.id.2172	20	58382758	rs6027130	G	A	0.140356371751604	0.0336473095655357	4.1023041905539	4.09055994047571e-05	4716	9
27684	family.Veillonellaceae.id.2172	13	20854191	rs9552127	G	A	-0.0606446062736886	0.0145466973035802	-4.12293291729497	3.74078665934728e-05	15066	22
27685	family.Veillonellaceae.id.2172	12	6201490	rs2058220	A	T	-0.0912933879848439	0.0216581133729828	-4.07651886483978	4.57149482551025e-05	14804	22
27686	family.Veillonellaceae.id.2172	1	50250603	rs77858944	G	T	-0.103077453853385	0.025091564885386	-4.1491486167391	3.33714111736867e-05	11405	16
27687	family.Veillonellaceae.id.2172	16	27333381	rs34213105	A	C	0.0676728723769288	0.0163850605119203	4.13977022668135	3.47653861651374e-05	15164	23
27688	family.Veillonellaceae.id.2172	3	39592715	rs11915211	T	C	-0.0528095082961957	0.0131056017500766	-4.01690388951893	5.89677591096738e-05	15605	23
27689	family.Veillonellaceae.id.2172	14	102807023	rs73347450	G	A	-0.091426071070636	0.0230807556958564	-4.01510359789117	5.94196889199499e-05	14609	21
27690	family.Veillonellaceae.id.2172	2	213206302	rs2135157	T	C	-0.0513395738368104	0.0124304835851633	-4.10763174879863	3.99736766292176e-05	15975	24
27691	family.Veillonellaceae.id.2172	5	135021957	rs11242260	G	T	-0.063149162106364	0.0151846731336123	-4.09369943212109	4.24544584867172e-05	15974	24
27692	family.Veillonellaceae.id.2172	9	93105097	rs4604578	C	G	0.0727989620653987	0.0172854537797811	4.21684803423883	2.47740805979293e-05	15976	24
27693	family.Veillonellaceae.id.2172	5	41573835	rs3863154	T	C	-0.0469111481128194	0.0117574608400814	-4.01132786413779	6.03781918908826e-05	15605	23
27694	family.Veillonellaceae.id.2172	5	135030882	rs11959022	G	T	-0.0630551481804245	0.0151691373683834	-4.09148286568306	4.28623619849372e-05	15971	24
27695	family.Veillonellaceae.id.2172	13	20853876	rs7327840	G	C	-0.060465488671193	0.0145470600904756	-4.11057728855647	3.94671144621023e-05	15066	22
27696	family.Veillonellaceae.id.2172	13	20850871	rs945371	C	G	-0.0607350449410194	0.0146415073569212	-4.10405504059593	4.05970811057957e-05	15065	22
27697	family.Veillonellaceae.id.2172	7	121009288	rs2536158	A	G	0.0573393355144578	0.0141719564255343	4.05384442273153	5.03827301126277e-05	15175	23
27698	family.Veillonellaceae.id.2172	6	139009103	rs12524823	T	G	0.0573920517361633	0.013944051788932	4.15400778736162	3.26702048553598e-05	15969	24
27699	family.Veillonellaceae.id.2172	17	39963355	rs77237766	C	T	-0.0817645202341755	0.0206021750771529	-4.00198355698449	6.28136649140339e-05	13813	20
27700	family.Veillonellaceae.id.2172	17	13917712	rs72814684	G	T	0.0563260759406571	0.013673529835319	4.13469481137467	3.5542664420189e-05	15976	24
27701	family.Veillonellaceae.id.2172	2	213206165	rs1995567	C	T	-0.0511745349415713	0.0124313552201556	-4.09638050079942	4.19659957241451e-05	15975	24
27702	family.Veillonellaceae.id.2172	7	121002188	rs2536167	C	T	0.0572347327586044	0.0141752121802682	4.05100455787846	5.09982139752559e-05	15175	23
27703	family.Veillonellaceae.id.2172	19	52247333	rs7256128	C	T	0.0861926753450487	0.0217500006958389	4.02002743696025	5.81913639815073e-05	14695	21
27704	family.Veillonellaceae.id.2172	1	49968720	rs74982028	C	A	-0.103350712751345	0.0250840870409492	-4.13396809726653	3.56552990420238e-05	11405	16
27705	family.Veillonellaceae.id.2172	8	132050136	rs35361060	T	C	0.218130169002783	0.0523249313457205	4.08173881609139	4.47000141426895e-05	3051	4
27706	family.Veillonellaceae.id.2172	5	135035921	rs6596258	C	T	-0.0624599736799012	0.0151071459963864	-4.06610598850578	4.78052010317264e-05	15974	24
27707	family.Veillonellaceae.id.2172	13	101666871	rs2244384	C	A	-0.068721013070947	0.0168036991279044	-4.07120101651876	4.67713659654128e-05	15175	23
27708	family.Veillonellaceae.id.2172	13	20847290	rs34859700	C	T	-0.0695306128874077	0.0164531028789238	-4.18058940737309	2.9075446025586e-05	15066	22
27709	family.Veillonellaceae.id.2172	5	135014169	rs11950433	C	G	-0.0613819458452114	0.0150226509837366	-4.08284819960361	4.44870839595776e-05	15974	24
27710	family.Veillonellaceae.id.2172	12	6201708	rs56077657	C	T	-0.0910138589013552	0.0216670946731029	-4.0552374608662	5.00833971923606e-05	14804	22
27711	family.Veillonellaceae.id.2172	17	13917713	rs72814686	C	T	0.0562242970577413	0.0136735623533984	4.12705135097671	3.6744436566758e-05	15976	24
27712	family.Veillonellaceae.id.2172	3	132889069	rs9837497	T	C	0.058289570791951	0.0145863888658772	4.05855005564526	4.93783501031738e-05	15174	23
27713	family.Veillonellaceae.id.2172	3	132889131	rs9817924	G	A	0.0582927151188412	0.0145863360152771	4.05852682327579	4.93832619172368e-05	15174	23
27714	family.Veillonellaceae.id.2172	7	121004803	rs11771477	T	C	0.0571738092872954	0.0143605959966255	4.04504392268351	5.23133151884473e-05	15174	23
27715	family.Veillonellaceae.id.2172	5	17342582	rs298562	C	T	0.0745270360437364	0.0181563880209106	4.07923424837379	4.51842897967582e-05	15974	24
27716	family.Veillonellaceae.id.2172	9	9155024	rs7849081	C	A	-0.0747242843984259	0.0180681253580386	-4.10586067667642	4.02812224641737e-05	15865	23
27717	family.Veillonellaceae.id.2172	17	13912421	rs12150416	C	T	0.0564123012703116	0.0137349477864228	4.12179230466471	3.75936067775037e-05	15976	24
27718	family.Veillonellaceae.id.2172	3	31530726	rs36072382	T	C	-0.0495695004538492	0.0125299376719787	-4.01033786150132	6.06319247611974e-05	15974	24
27719	family.Veillonellaceae.id.2172	10	72533199	rs12359270	C	T	-0.059305073554329	0.0143579187436193	-4.09859915219295	4.15658172889943e-05	15976	24
27720	family.Veillonellaceae.id.2172	5	102521896	rs17155121	T	C	0.167070635187822	0.0402733015120104	4.16952487214964	3.05235305242504e-05	6234	8
27721	family.Veillonellaceae.id.2172	13	20854161	rs9552126	T	C	-0.0602056912110656	0.0145478692377046	-4.09168378259295	4.28252355836101e-05	15066	22
27722	family.Veillonellaceae.id.2172	12	6200139	rs57666371	C	G	-0.0894474464396582	0.0216418677491629	-3.98774581861666	6.6704074346914e-05	14804	22
27723	family.Veillonellaceae.id.2172	7	22819391	rs35636125	A	G	0.0478430173836166	0.011277893069555	4.275294736113	1.90884598793546e-05	15976	24
27724	family.Veillonellaceae.id.2172	13	20853986	rs7333853	G	T	-0.0601549823137518	0.014547358449667	-4.09052831487138	4.3039166030042e-05	15066	22
27725	family.Veillonellaceae.id.2172	22	50154682	rs6009870	T	C	0.0531916962734644	0.0131440836221037	4.03707929742834	5.41207793926132e-05	15976	24
27726	family.Veillonellaceae.id.2172	7	121005726	rs2707477	T	C	0.0571828055972438	0.0141716997764469	4.04226955080614	5.29363289435839e-05	15175	23
27727	family.Veillonellaceae.id.2172	7	121002328	rs2536166	T	A	0.0569807718751991	0.0141755455029811	4.03384366460606	5.48718320132734e-05	15175	23
27728	family.Veillonellaceae.id.2172	8	18933166	rs7016207	C	T	-0.0619992721239341	0.0157102127529253	-4.00670583352548	6.15714690418534e-05	15968	24
27729	family.Veillonellaceae.id.2172	7	121008001	rs2707478	C	G	0.0571490607628699	0.0141712953943304	4.03904657173696	5.36689093931338e-05	15175	23
27730	family.Veillonellaceae.id.2172	5	17320348	rs73052871	C	T	0.0741805228834631	0.0180114828768161	4.0524904070248	5.06753024993488e-05	15970	24
27731	family.Veillonellaceae.id.2172	17	13984762	rs11078223	G	A	0.0574394915085586	0.0137167120355791	4.19783016817815	2.69484600254452e-05	15975	24
27732	family.Veillonellaceae.id.2172	13	20847602	rs4769986	C	G	-0.0622022326797276	0.0149699513188382	-4.10157582061136	4.10346000560881e-05	14695	21
27733	family.Veillonellaceae.id.2172	5	135028674	rs11242261	A	C	-0.061942225735278	0.0151301143219171	-4.06308643993356	4.84280856201236e-05	15976	24
27734	family.Veillonellaceae.id.2172	7	121007343	rs2254591	C	T	0.0571213889756782	0.0141713575828277	4.03690339329831	5.41613585072182e-05	15175	23
27735	family.Veillonellaceae.id.2172	13	20854763	rs2050500	G	A	-0.0599737133829167	0.0145329120729544	-4.0720631814857	4.6598534477182e-05	15066	22
27736	family.Veillonellaceae.id.2172	5	135034835	rs4421097	C	T	-0.0627918529410548	0.0151714788279459	-4.05976783809889	4.91215325231524e-05	15976	24
27737	family.Veillonellaceae.id.2172	10	115149208	rs537090	C	T	0.0504380891124703	0.012436475868495	4.0378463655493	5.39441618080812e-05	15974	24
27738	family.Veillonellaceae.id.2172	5	17332822	rs28476505	C	T	0.0725611646360409	0.0179600808974487	4.05912050839083	4.92578895248117e-05	15974	24
27739	family.Veillonellaceae.id.2172	13	20855444	rs9552131	T	C	-0.0592929482366757	0.0143635205846142	-4.07716874360322	4.55874092389378e-05	15175	23
27740	family.Veillonellaceae.id.2172	4	46407622	rs2350820	C	T	-0.0459625356398795	0.0113982810434409	-4.02393346924952	5.72340919844789e-05	15975	24
27741	family.Veillonellaceae.id.2172	5	17353999	rs2650936	T	A	0.0790222485674856	0.0194704972317544	4.05705247262059	4.96959198891782e-05	15976	24
27742	family.Veillonellaceae.id.2172	2	213218088	rs1995568	T	C	-0.0508336584151441	0.0124864042979233	-4.06407316838671	4.82236978504278e-05	15973	24
27743	family.Veillonellaceae.id.2172	5	135030151	rs11242262	T	C	-0.0614725324424971	0.0150574363251732	-4.05422692320186	5.03003708207293e-05	15971	24
27744	family.Veillonellaceae.id.2172	7	22820157	rs35924322	A	G	0.0474978053046936	0.0112768794103198	4.2449815532062	2.18611404758571e-05	15975	24
27745	family.Veillonellaceae.id.2172	18	26790062	rs76741084	C	T	-0.0915385067107006	0.0233810987589842	-3.9516480924131	7.76148179278316e-05	13809	20
27746	family.Veillonellaceae.id.2172	5	17354033	rs2652639	C	T	0.0789210002252393	0.0194732887419914	4.05009755520092	5.11962854453882e-05	15976	24
27747	family.Veillonellaceae.id.2172	7	121011615	rs2536155	G	T	0.0567617872883585	0.0141724601499023	4.01452536981276	5.95655369015373e-05	15175	23
27748	family.Veillonellaceae.id.2172	2	213205375	rs4673662	G	A	-0.0506782188598103	0.0124302257986136	-4.05740721438498	4.96205206558861e-05	15975	24
27749	family.Veillonellaceae.id.2172	7	121001240	rs2536168	A	C	0.0566951994429307	0.0141746768781867	4.01756475715469	5.88026788184788e-05	15175	23
27750	family.Veillonellaceae.id.2172	7	121010898	rs2707496	C	T	0.0568296483582446	0.0141724545061175	4.01398755892813	5.97014945746823e-05	15175	23
27751	family.Veillonellaceae.id.2172	3	31511955	rs10865833	G	A	-0.0511077586303662	0.012713046681741	-4.04862784121039	5.15187906511171e-05	15968	24
27752	family.Veillonellaceae.id.2172	3	7137812	rs6762258	T	C	-0.0572162525829637	0.0146915693474965	-3.90252931349271	9.51927053601099e-05	15964	24
27753	family.Veillonellaceae.id.2172	5	135031240	rs11739844	C	A	-0.060900928930984	0.0149374877700073	-4.04333447510296	5.26963623821602e-05	15967	24
27754	family.Veillonellaceae.id.2172	2	213217272	rs1910864	C	T	-0.0504660697200703	0.012393691466951	-4.05432140258811	5.02800473560528e-05	15972	24
27755	family.Veillonellaceae.id.2172	5	17321963	rs10074496	G	A	0.0733868921678412	0.0180134307875413	4.03080649585252	5.55857928029505e-05	15975	24
27756	family.Veillonellaceae.id.2172	9	93104485	rs7038972	C	T	0.0718939460794403	0.017290833245603	4.16505093558289	3.11283060169683e-05	15976	24
27757	family.Veillonellaceae.id.2172	5	135019455	rs4976316	C	T	-0.0617591547753049	0.0151503371229609	-4.04136329880017	5.31413559819479e-05	15976	24
27758	family.Veillonellaceae.id.2172	2	213217220	rs1394789	A	C	-0.0507099851104079	0.0123887616496949	-4.07489238842042	4.60356298509712e-05	15972	24
27759	family.Veillonellaceae.id.2172	1	50237373	rs77635002	A	G	-0.103915467191584	0.025633557029739	-4.108461050661	3.98304359929228e-05	11405	16
27760	family.Veillonellaceae.id.2172	5	17372288	rs298536	C	T	0.0728041677109385	0.0179535161881799	4.03607823745915	5.43520978070492e-05	15976	24
27761	family.Veillonellaceae.id.2172	13	20857386	rs71426004	T	C	-0.0669685864114843	0.016274431907003	-4.08970326436134	4.31925409521192e-05	15064	22
27762	family.Veillonellaceae.id.2172	9	93104480	rs7044957	A	G	0.0718233332151242	0.0172893386258565	4.1622689039257	3.15100972628673e-05	15976	24
27763	family.Veillonellaceae.id.2172	5	17368080	rs299385	C	T	0.0736797688551752	0.0180196051475099	4.04022515962274	5.33999102637311e-05	15976	24
27764	family.Veillonellaceae.id.2172	14	102918249	rs10400743	C	T	-0.0935667229081768	0.0234253474440082	-3.96528190374325	7.33092553813333e-05	14609	21
27765	family.Veillonellaceae.id.2172	8	125203806	rs4625015	C	T	-0.10292641699002	0.0253453965091378	-4.03521179329752	5.45530660148142e-05	12692	18
27766	family.Veillonellaceae.id.2172	2	213210974	rs1394785	C	G	-0.0506883167312941	0.0124988049270477	-4.02274254488058	5.75243660497854e-05	15976	24
27767	family.Veillonellaceae.id.2172	7	121009325	rs2536157	A	G	0.0565878387434523	0.0141723647164236	4.00137070710606	6.29766036433127e-05	15175	23
27768	family.Veillonellaceae.id.2172	13	20854299	rs9552128	A	G	-0.0597478368544477	0.0145477543755146	-4.05700610138699	4.97057839695271e-05	15066	22
27769	family.Veillonellaceae.id.2172	13	20857644	rs34871126	G	C	-0.0669010655014713	0.0162748695714515	-4.08378273075915	4.43084610616334e-05	15064	22
27770	family.Veillonellaceae.id.2172	17	13905074	rs7213576	C	T	0.0549544772658254	0.0137830389056846	3.98266174316199	6.81477155872928e-05	15867	23
27771	family.Veillonellaceae.id.2172	5	135029201	rs4976319	A	G	-0.0614366244686006	0.0151321930808672	-4.0336770900351	5.49107631996568e-05	15976	24
27772	family.Veillonellaceae.id.2172	18	30223808	rs1849027	T	G	0.0996526044130205	0.0248940149515742	4.03355262000308	5.49398709512696e-05	13273	18
27773	family.Veillonellaceae.id.2172	1	50274166	rs12757214	T	C	-0.05168896017325	0.012645949044485	-4.13262638425795	3.58641444980692e-05	14695	21
27774	family.Veillonellaceae.id.2172	5	135027524	rs748332	G	A	-0.061163659868156	0.015132815179007	-4.03091414258387	5.55603380791493e-05	15976	24
27775	family.Veillonellaceae.id.2172	5	135031131	rs11739822	T	A	-0.0606425152185868	0.0149352670233281	-4.03058024191339	5.56393300401835e-05	15971	24
27776	family.Veillonellaceae.id.2172	5	173912505	rs76926219	T	G	0.212874950616453	0.0528847752116377	4.02728597645743	5.64243885972983e-05	3408	5
27777	family.Veillonellaceae.id.2172	5	135027834	rs11959304	G	A	-0.0611862807433675	0.0151308556704156	-4.02924671497842	5.59558689829106e-05	15976	24
27778	family.Veillonellaceae.id.2172	1	50038262	rs1856297	C	T	0.0463489397024777	0.0113084744128021	4.1315026018508	3.60399611512116e-05	15976	24
27779	family.Veillonellaceae.id.2172	6	92386318	rs6454871	G	A	0.0458866676006445	0.011338923947946	4.00518462287684	6.19690619220775e-05	15975	24
27780	family.Veillonellaceae.id.2172	5	17366378	rs182441	G	T	0.0734665673127747	0.0180299272045823	4.03105806855477	5.5526321823276e-05	15976	24
27781	family.Veillonellaceae.id.2172	5	135023354	rs6860065	A	T	-0.0620414879767016	0.0151907141067998	-4.02894533032694	5.60276445383742e-05	15974	24
27782	family.Veillonellaceae.id.2172	2	213217697	rs2888088	A	G	-0.0504388689707118	0.0123827171132982	-4.05383514900159	5.0384728501091e-05	15972	24
27783	family.Veillonellaceae.id.2172	17	13896938	rs10445256	T	C	0.0541618768271892	0.0136728528565907	3.93882463570566	8.18817487119372e-05	15975	24
27784	family.Veillonellaceae.id.2172	22	50126546	rs139798	A	C	0.0626349120261011	0.0157138252590208	4.01225775954891	6.01407801810539e-05	15862	23
27785	family.Veillonellaceae.id.2172	1	64652855	rs72667215	G	A	0.0760312251093271	0.0190880050461202	4.01421115552721	5.96449340858483e-05	15064	22
27786	family.Veillonellaceae.id.2172	17	13950903	rs11078219	T	C	0.0553951928135404	0.0132959014729899	4.11303212299075	3.90496023524735e-05	15975	24
27787	family.Veillonellaceae.id.2172	17	13900312	rs11870492	G	A	0.0546025578990132	0.0137742166347554	3.95435272588238	7.67421248276477e-05	15975	24
27788	family.Veillonellaceae.id.2172	5	38336275	rs2434500	T	C	-0.0740517248450856	0.0181772429975696	-4.01742595787485	5.88373135965665e-05	15861	23
27789	family.Veillonellaceae.id.2172	5	135027233	rs748331	T	A	-0.0611173904978622	0.0151316526513383	-4.02454319927852	5.70860148436167e-05	15976	24
27790	family.Veillonellaceae.id.2172	20	52243462	rs186563579	A	T	0.0711671958504418	0.0190522143185142	4.02383226947564	5.72587042220652e-05	14621	20
27791	family.Veillonellaceae.id.2172	13	20854384	rs9552129	G	A	-0.0595039183088938	0.0145489925794469	-4.04148213867027	5.31144272963617e-05	15066	22
27792	family.Veillonellaceae.id.2172	7	121003312	rs2707475	G	C	0.0563421593966321	0.0141736695210373	3.98147812054901	6.84880263976341e-05	15175	23
27793	family.Veillonellaceae.id.2172	13	68613444	rs34107012	G	A	0.0445673875236704	0.0113435022729643	3.92309283973634	8.74194447733109e-05	15973	24
27794	family.Veillonellaceae.id.2172	18	26792167	rs76804259	T	A	-0.0908184708046328	0.0233533209384174	-3.92137740002796	8.8044241424468e-05	13809	20
27795	family.Veillonellaceae.id.2172	13	101649344	rs76010478	C	T	-0.0699930204868972	0.017487706242584	-3.99512572103731	6.46599316671111e-05	15175	23
27796	family.Veillonellaceae.id.2172	9	93126348	rs7854823	C	T	0.0837521140699927	0.0207231635498695	4.01281769745406	5.99982490404773e-05	15605	23
27797	family.Veillonellaceae.id.2172	12	6202244	rs56344853	T	C	-0.0899545481087058	0.0216882708349908	-3.99777968043617	6.39394217768661e-05	14804	22
27798	family.Veillonellaceae.id.2172	15	57176251	rs11071298	G	C	-0.11598874045759	0.0360829342738724	-4.01629260377123	5.91208448175126e-05	3419	5
27799	family.Veillonellaceae.id.2172	5	135017842	rs4374754	C	G	-0.0613180700879172	0.0151507854307037	-4.01808203101385	5.86737727323599e-05	15976	24
27800	family.Veillonellaceae.id.2172	7	121002593	rs2536165	T	C	0.0563267392972307	0.0141717090473475	3.98216337140215	6.82908101223505e-05	15175	23
27801	family.Veillonellaceae.id.2172	5	170594221	rs75742457	G	A	0.198547005302882	0.0470746584391266	4.01448172722263	5.95765587339254e-05	3617	6
27802	family.Veillonellaceae.id.2172	3	132888446	rs6794137	A	G	0.0571526427972577	0.0146095014773798	3.99107058143779	6.57756995553626e-05	15175	23
27803	family.Veillonellaceae.id.2172	5	102537298	rs17155147	C	T	0.171973813635128	0.0419419531177154	4.11240386666876	3.91560536707006e-05	5759	7
27804	family.Veillonellaceae.id.2172	7	150890034	rs2435610	C	A	0.0498712354097524	0.0124183510886475	4.02938793923451	5.59222660291269e-05	15969	24
27805	family.Veillonellaceae.id.2172	13	20855095	rs4594101	T	C	-0.059576471801596	0.0145502651458593	-4.04498011217082	5.23275660985404e-05	15065	22
27806	family.Veillonellaceae.id.2172	13	20855039	rs2050498	C	T	-0.0595829658716298	0.0145503868056761	-4.044697470316	5.23907332316025e-05	15065	22
27807	family.Veillonellaceae.id.2172	13	68623728	rs9529298	C	A	0.04489103014451	0.0114000896064676	3.92279042282256	8.75292859017066e-05	15976	24
27808	family.Veillonellaceae.id.2172	5	38329782	rs1541814	T	C	-0.0743598639637986	0.0181613466507433	-4.02517041186333	5.69340706119315e-05	15861	23
27809	family.Veillonellaceae.id.2172	13	20857149	rs7329495	G	C	-0.0588133420903173	0.0145531204146815	-3.99337062917	6.51406267203338e-05	15063	22
27810	family.Veillonellaceae.id.2172	13	68615413	rs9541273	C	T	0.0448535597556935	0.0114030425557311	3.92405849980586	8.70695776814603e-05	15974	24
27811	family.Veillonellaceae.id.2172	15	78710415	rs28526814	T	C	0.0529934268161301	0.0132497682063882	3.97465086184913	7.04825742847779e-05	15605	23
27812	family.Veillonellaceae.id.2172	17	13914005	rs11078216	G	A	0.0555340950070218	0.0137568040119985	4.05671478568798	4.97677950574949e-05	15976	24
27813	family.Veillonellaceae.id.2172	8	31981887	rs1481735	G	A	0.102667539355197	0.0252693874711594	3.96236577355032	7.42107302519117e-05	12523	16
27814	family.Veillonellaceae.id.2172	18	26792329	rs74611199	T	C	-0.0905387393951569	0.0233530709191377	-3.90925245253749	9.2582173063836e-05	13809	20
27815	family.Veillonellaceae.id.2172	20	6076155	rs75198161	T	C	-0.09756834908308	0.0237890571214198	-3.97701469653081	6.97858535421941e-05	13712	19
27816	family.Veillonellaceae.id.2172	5	17370267	rs298532	T	A	0.0724824951313167	0.017948124794142	4.02801166213282	5.62505540930444e-05	15975	24
27817	family.Veillonellaceae.id.2172	13	20838486	rs12857329	T	C	-0.0666931202668018	0.0164720776086763	-4.07419544365547	4.61736937122507e-05	15060	22
27818	family.Veillonellaceae.id.2172	3	132889629	rs28539256	T	C	0.0570348110810416	0.0145856015405564	3.97091314635594	7.15976794283177e-05	15174	23
27819	family.Veillonellaceae.id.2172	10	115149218	rs537113	G	T	0.0500075955691324	0.0124598466650209	4.00039543223632	6.32367257602942e-05	15974	24
27820	family.Veillonellaceae.id.2172	6	129965354	rs9372944	G	A	0.0505680603925999	0.0132870908766061	3.89161412889204	9.95795282749825e-05	15968	24
27821	family.Veillonellaceae.id.2172	13	101654589	rs2057640	T	G	-0.0693687978427143	0.0174670403766215	-3.95695438659391	7.59114189585608e-05	15175	23
27822	family.Veillonellaceae.id.2172	17	13990613	rs16949003	C	T	0.0561230956421159	0.0137770584817589	4.08899115636816	4.33253368743938e-05	15971	24
27823	family.Veillonellaceae.id.2172	13	20847066	rs35251653	G	A	-0.0681675374650955	0.0165426878500742	-4.08024544024763	4.49881728827511e-05	15066	22
27824	family.Veillonellaceae.id.2172	5	135011696	rs6881902	T	C	-0.0614663619785411	0.0152125718266089	-4.00282148083861	6.25915313958865e-05	15976	24
27825	family.Veillonellaceae.id.2172	13	68621545	rs7996650	G	A	0.044344718048083	0.0113386523605149	3.9042374661473	9.45229366394574e-05	15974	24
27826	family.Veillonellaceae.id.2172	20	58382649	rs2104590	C	T	0.136267208464977	0.0336673714475776	3.99209515880865	6.54920801661748e-05	4710	9
27827	family.Veillonellaceae.id.2172	6	75536940	rs17786760	G	A	-0.0593273806910588	0.0147383893354585	-4.00696451987709	6.15040979358364e-05	15066	22
27828	family.Veillonellaceae.id.2172	3	99074986	rs1531731	G	T	-0.152613495338494	0.0430438543404607	-3.99017969191154	6.6023256432066e-05	3051	4
27829	family.Veillonellaceae.id.2172	3	45205093	rs4682772	A	G	-0.0575349708550994	0.0139864948231771	-4.04826125227992	5.15995322185301e-05	15976	24
27830	family.Veillonellaceae.id.2172	16	17341884	rs6498672	C	T	0.0480534730613115	0.0119434364728648	4.04271660576236	5.28354652091651e-05	15605	23
27831	family.Veillonellaceae.id.2172	21	25914818	rs2829157	C	A	-0.050515207227412	0.012565409720805	-3.99529114020815	6.46147992205788e-05	15974	24
27832	family.Veillonellaceae.id.2172	5	17359260	rs298547	C	T	0.0723132037703357	0.017992784417873	3.99137489948095	6.56913383325119e-05	15976	24
27833	family.Veillonellaceae.id.2172	7	78700096	rs10953760	T	C	0.0582180736342833	0.0143176810257381	4.01579889618158	5.92447598074128e-05	15605	23
27834	family.Veillonellaceae.id.2172	3	45206115	rs7618987	G	T	-0.0573781515031548	0.0139857965072933	-4.04543174779133	5.22267806229048e-05	15976	24
27835	family.Veillonellaceae.id.2172	13	20863453	rs1577535	T	C	-0.0658922803868153	0.0162951714439794	-4.00352446365825	6.24057445984862e-05	15063	22
27836	family.Veillonellaceae.id.2172	8	41239947	rs1447207	T	C	-0.0506876666203397	0.0125348135631907	-4.04445785798501	5.2444340360028e-05	15172	23
27837	family.Veillonellaceae.id.2172	7	78701601	rs6949412	A	G	0.0552190012861108	0.0137079838938689	3.97144041392949	7.14393702830059e-05	15605	23
27838	family.Veillonellaceae.id.2172	1	198797617	rs58313139	C	T	-0.0824020993408315	0.0213551374719163	-4.11449949706638	3.88020404840335e-05	15373	22
27839	family.Veillonellaceae.id.2172	17	13909320	rs11651544	G	C	0.0551792426050357	0.0137433678643155	4.03178321827943	5.53552358481381e-05	15976	24
27840	family.Veillonellaceae.id.2172	13	68618038	rs9529297	A	G	0.0445588925906956	0.0114017228247609	3.89969888532706	9.63123944626863e-05	15976	24
27841	family.Veillonellaceae.id.2172	13	68612044	rs9541270	A	G	0.0444280205300786	0.0113541596663185	3.90910331700785	9.26393404497585e-05	15970	24
27842	family.Veillonellaceae.id.2172	8	138320626	rs7833467	T	A	0.0482071456217521	0.012220164648344	3.98511696900124	6.74468931972298e-05	15964	24
27843	family.Veillonellaceae.id.2172	7	121002910	rs2536163	C	T	0.0558573969117959	0.0141726655515507	3.9504354376496	7.80091394259864e-05	15175	23
27844	family.Veillonellaceae.id.2172	6	116957971	rs6927348	C	G	-0.13790669558063	0.0355838861891438	-3.98147852103368	6.84879109802922e-05	5480	11
27845	family.Veillonellaceae.id.2172	5	135032896	rs7721912	C	T	-0.0612366433326948	0.0151716919265859	-3.96526586211577	7.33141859410008e-05	15974	24
27846	family.Veillonellaceae.id.2172	12	6200602	rs7964013	T	A	-0.0877106397146448	0.0216499439684347	-3.89804806758643	9.69711710048033e-05	14804	22
27847	family.Veillonellaceae.id.2172	5	170592686	rs80026884	T	C	0.196861319749338	0.0470776060257776	3.98001952273074	6.89096089055882e-05	3617	6
27848	family.Veillonellaceae.id.2172	17	39964032	rs149683818	G	A	-0.0795464748455465	0.0206057715610094	-3.89360142438887	9.87668798695398e-05	13813	20
27849	family.Veillonellaceae.id.2172	5	17354234	rs2652638	C	T	0.0790146752760237	0.0195712901216367	3.9807340468264	6.87027821965404e-05	15976	24
27850	family.Veillonellaceae.id.2172	13	68618562	rs12874167	C	G	0.0444761110920801	0.0114017441794586	3.89246356797218	9.92314047482117e-05	15976	24
27851	family.Veillonellaceae.id.2172	2	213219281	rs2888089	A	C	-0.0498416510166446	0.0123814157726929	-4.00070602096525	6.31537763795991e-05	15972	24
27852	family.Veillonellaceae.id.2172	5	17368172	rs299384	G	A	0.0722636156413184	0.0180125982592164	3.98056881018413	6.87505594514519e-05	15976	24
27853	family.Veillonellaceae.id.2172	4	23279975	rs11722340	C	T	-0.0457649519914307	0.0114841434045422	-3.97393646120297	7.06944295056521e-05	15975	24
27854	family.Veillonellaceae.id.2172	5	17337859	rs11950287	C	T	0.0715839954493993	0.0180010888375709	3.98022932443683	6.88488185246712e-05	15974	24
27855	family.Veillonellaceae.id.2172	15	58653820	rs261307	G	A	-0.074157861037196	0.0184888786006534	-3.95744052424659	7.57571419042729e-05	15975	24
27856	family.Veillonellaceae.id.2172	3	147194688	rs6440482	A	G	-0.0798258923362505	0.0196188758945326	-3.97777141230592	6.95641980707436e-05	14583	21
27857	family.Veillonellaceae.id.2172	5	17362296	rs298550	A	C	0.0723377703418223	0.0180195343668532	3.97836457515928	6.9390916014491e-05	15975	24
27858	family.Veillonellaceae.id.2172	15	29884587	rs12907881	T	C	0.0605534503139905	0.0152914189981703	3.9220340091688	8.78045948349642e-05	15972	24
27859	family.Veillonellaceae.id.2172	18	24449525	rs2339214	G	A	0.0440646893838807	0.0112395782591449	3.91185669292444	9.15892573842834e-05	15973	24
27860	family.Veillonellaceae.id.2172	3	31529924	rs12495809	T	A	-0.0483356408319119	0.0125286772593071	-3.90900745361787	9.2676104890215e-05	15974	24
27861	family.Veillonellaceae.id.2172	5	17360355	rs298548	T	A	0.0720042619098433	0.0179930631652202	3.97521824842619	7.03147441053842e-05	15976	24
27862	family.Veillonellaceae.id.2172	1	237602829	rs10925417	G	A	-0.0480771224107285	0.0120941787667348	-3.94466674968744	7.99110310706986e-05	15971	24
27863	family.Veillonellaceae.id.2172	5	135033396	rs4976305	A	G	-0.0614901592516982	0.0151723848050513	-3.97247575732838	7.1129477149831e-05	15974	24
27864	family.Veillonellaceae.id.2172	5	170588339	rs79051764	T	A	0.193224684198827	0.046491770187954	3.96952793880959	7.2015162830644e-05	3617	6
27865	family.Veillonellaceae.id.2172	5	170588343	rs79805219	G	C	0.193224684198827	0.046491770187954	3.96952793880959	7.2015162830644e-05	3617	6
27866	family.Veillonellaceae.id.2172	9	9157682	rs7872327	A	C	-0.0646590143186358	0.0163025559358382	-3.94922845263437	7.84034975423812e-05	15865	23
27867	family.Veillonellaceae.id.2172	15	57176250	rs11071297	A	T	-0.115115898811435	0.0360842383193335	-3.96753077911996	7.2621135591553e-05	3419	5
27868	family.Veillonellaceae.id.2172	16	86160099	rs7201852	G	A	-0.0710779013223298	0.0182390629105152	-3.92145877450713	8.80145081811697e-05	14287	22
27869	family.Veillonellaceae.id.2172	3	196718893	rs512546	T	C	-0.0457235897466179	0.0113595411658541	-3.99698823601111	6.41534878509343e-05	15605	23
27870	family.Veillonellaceae.id.2172	7	28964225	rs10252149	C	G	0.0523361846752755	0.0131526018950678	3.97915377196406	6.91609991566168e-05	15605	23
27871	family.Veillonellaceae.id.2172	13	40661167	rs9566494	A	G	-0.0669259051124322	0.0169512364576268	-4.00506853649769	6.19995025766633e-05	15975	24
27872	family.Veillonellaceae.id.2172	6	38401753	rs74713931	G	C	0.150202695588071	0.0384242387850152	3.95068726661744	7.79270961696469e-05	6693	11
27873	family.Veillonellaceae.id.2172	5	135021239	rs2004298	A	G	-0.0607140555488228	0.0151452290513204	-3.96202329883272	7.43172860810016e-05	15976	24
27874	family.Veillonellaceae.id.2172	5	8616566	rs12186913	T	G	-0.0475893837449086	0.0118401636271805	-4.00331129812459	6.24620255200921e-05	15973	24
27875	family.Veillonellaceae.id.2172	3	45206484	rs7621542	C	T	-0.0569585376942319	0.0139856627582712	-4.01728596312978	5.88722662493724e-05	15976	24
27876	family.Veillonellaceae.id.2172	13	20854697	rs71426003	G	C	-0.0665498396883327	0.0162717191027262	-4.0429121053432	5.27914142014216e-05	15064	22
27877	family.Veillonellaceae.id.2172	7	22817571	rs4722181	G	T	0.0462833265858829	0.0112957547016649	4.14744683901986	3.36203500932664e-05	15969	24
27878	family.Veillonellaceae.id.2172	7	121009106	rs2707482	C	T	0.0555362413810989	0.0141727992369983	3.92480888410123	8.67986207640028e-05	15175	23
27879	family.Veillonellaceae.id.2172	5	17351849	rs2652644	A	G	0.0770804858143095	0.0194613100827099	3.96156681334463	7.4459539617059e-05	15976	24
27880	family.Veillonellaceae.id.2172	15	78539406	rs11853080	T	G	-0.0497230737659421	0.0124477564344133	-4.05492858535542	5.01496218684141e-05	15971	24
27881	family.Veillonellaceae.id.2172	5	8616235	rs17285793	C	T	-0.0474982927777468	0.01183770662783	-3.99996659488772	6.33514254910667e-05	15973	24
27882	family.Veillonellaceae.id.2172	1	198785309	rs11581055	C	T	-0.0808530251598292	0.0213684424113715	-4.06563358902243	4.79021457102995e-05	15375	22
27883	family.Veillonellaceae.id.2172	6	92387427	rs1010650	C	T	0.0452637476690746	0.0113388281268214	3.94107249099817	8.11181048888322e-05	15975	24
27884	family.Veillonellaceae.id.2172	3	99071360	rs1157332	A	G	-0.155363702929356	0.0430926061620557	-3.95385590368981	7.69017336260606e-05	3051	4
27885	family.Veillonellaceae.id.2172	17	39970945	rs9903352	A	G	-0.0809189415112124	0.0205152894386914	-3.9518261523182	7.7557076734424e-05	13922	21
27886	family.Veillonellaceae.id.2172	5	17354621	rs73054823	G	A	0.0771749196616117	0.0195326217733351	3.94726463518157	7.90491661770908e-05	15974	24
27887	family.Veillonellaceae.id.2172	5	135033598	rs4976320	C	T	-0.0692854607894186	0.0172914739752552	-3.93009954498939	8.49107009112699e-05	15859	23
27888	family.Veillonellaceae.id.2172	14	102831756	rs28413889	G	A	-0.0924111598428536	0.0236613821963674	-3.9127755472344	9.1241333651659e-05	14609	21
27889	family.Veillonellaceae.id.2172	5	170594307	rs76887021	T	A	0.193770555351033	0.0464886551000624	3.94837317549138	7.86840823424499e-05	3617	6
27890	family.Veillonellaceae.id.2172	6	116954381	rs9488994	C	T	-0.128956223497021	0.0344413117646965	-3.9476555160054	7.89202520875293e-05	5480	11
27891	family.Veillonellaceae.id.2172	5	17352798	rs2650940	A	C	0.076962300899373	0.0194661582014344	3.94895985524939	7.84915123615685e-05	15976	24
27892	family.Veillonellaceae.id.2172	4	8071015	rs4696748	G	A	-0.0465315112615088	0.0115927777094391	-4.05967056471906	4.91419998396864e-05	15962	24
27893	family.Veillonellaceae.id.2172	6	75569832	rs945819	C	T	-0.0580335132772308	0.015057977995796	-3.97152049316649	7.14153559216595e-05	14695	21
27894	family.Veillonellaceae.id.2172	5	17351860	rs2652643	T	A	0.0768172612140425	0.01946363173545	3.9463419512246	7.93542611434296e-05	15976	24
27895	family.Veillonellaceae.id.2172	5	17352210	rs2134241	C	T	0.0768675137354084	0.019465965098052	3.94481337323779	7.98621521964698e-05	15976	24
27896	family.Veillonellaceae.id.2172	13	20856460	rs7323566	C	T	-0.0661808282430936	0.016276126442052	-4.04074287535715	5.32821518875046e-05	15064	22
27897	family.Veillonellaceae.id.2172	3	70390759	rs67083216	A	C	0.0932674624566124	0.0236367784793762	3.94579801479526	7.95346405294231e-05	13577	19
27898	family.Veillonellaceae.id.2172	1	50004051	rs12741589	G	A	0.0452530307741908	0.0113159204444833	4.04171748885639	5.30611359482787e-05	15976	24
27899	family.Veillonellaceae.id.2172	5	8615900	rs17219860	G	A	-0.0473139217075144	0.0118409505405054	-3.98140788268916	6.85082713849221e-05	15973	24
27900	family.Veillonellaceae.id.2172	5	135010433	rs7715992	T	G	-0.060947657301225	0.0152174426408686	-3.95441832421129	7.67210741719258e-05	15976	24
27901	family.Veillonellaceae.id.2172	13	20854910	rs2050499	T	C	-0.0576199281982748	0.0143609154879877	-3.95603439129031	7.620419533097e-05	15175	23
27902	family.Veillonellaceae.id.2172	3	45206411	rs7652024	T	C	-0.0566152717762786	0.0139858459459808	-3.99141385234601	6.56805474483118e-05	15976	24
27903	family.Veillonellaceae.id.2172	5	170592057	rs75851389	C	A	0.194354088160631	0.0470825470812894	3.93225158166905	8.41539258788014e-05	3617	6
27904	family.Veillonellaceae.id.2172	17	13969293	rs11649772	T	A	0.0560567717834263	0.0138199880245137	4.0667493290758	4.76734753641473e-05	15974	24
27905	family.Veillonellaceae.id.2172	7	121002876	rs2536164	A	G	0.0550648946854102	0.0141730121981962	3.89720298158284	9.73100558585665e-05	15175	23
27906	family.Veillonellaceae.id.2172	1	237604035	rs2927928	A	G	-0.048459134211295	0.0122415770781912	-3.93601926265369	8.28443263095391e-05	15964	24
27907	family.Veillonellaceae.id.2172	13	20856006	rs35030521	T	C	-0.0659784223714048	0.0162764182010575	-4.02903050616971	5.60073508490647e-05	15064	22
27908	family.Veillonellaceae.id.2172	5	17351729	rs2650942	C	A	0.0764134038658268	0.0194637409757058	3.93285834354771	8.39417095224272e-05	15975	24
27909	family.Veillonellaceae.id.2172	5	17352084	rs2134242	T	C	0.0765291258330919	0.0194660158667669	3.93161661759589	8.43765488674631e-05	15976	24
27910	family.Veillonellaceae.id.2172	1	198792641	rs768035	C	T	-0.081109259838304	0.0213630548445682	-4.05751835783439	4.9596919787486e-05	15375	22
27911	family.Veillonellaceae.id.2172	14	24672221	rs1242023	C	T	0.0808280023067406	0.0200522727275596	3.98865422482843	6.64491959948598e-05	15971	24
27912	family.Veillonellaceae.id.2172	3	75843265	rs35950033	G	C	0.0615347935430047	0.0154902269796833	4.02029495386415	5.81253214659656e-05	15496	22
27913	family.Veillonellaceae.id.2172	6	92388426	rs4707685	A	G	0.0449366125752905	0.0113413347740241	3.91796340290113	8.9300259747957e-05	15976	24
27914	family.Veillonellaceae.id.2172	12	48272895	rs2228570	G	A	0.0446972682680904	0.0115850107770335	3.91395770410846	9.07955465467843e-05	15976	24
27915	family.Veillonellaceae.id.2172	5	17353125	rs2650938	G	A	0.0766091263332008	0.0194714524848731	3.92783884588763	8.57126113368038e-05	15976	24
27916	family.Veillonellaceae.id.2172	15	78537327	rs11854210	A	C	-0.0492771685570717	0.0124611481015429	-4.0207121057216	5.80224798555401e-05	15975	24
27917	family.Veillonellaceae.id.2172	8	2903561	rs76077523	T	C	0.0491839856222636	0.0121970191882455	3.97501210580824	7.03756763112124e-05	15974	24
27918	family.Veillonellaceae.id.2172	4	46447580	rs1025853	C	T	0.0533427981014273	0.0132629790150872	4.0778762182606	4.54489506519664e-05	15974	24
27919	family.Veillonellaceae.id.2172	1	198784306	rs74137227	A	G	-0.0800223855245183	0.0213683345155665	-4.03018754408369	5.57323679736546e-05	15375	22
27920	family.Veillonellaceae.id.2172	8	31182012	rs146384655	G	A	0.149976554331784	0.0381922046377844	3.91978193461528	8.86291255514609e-05	6235	9
27921	family.Veillonellaceae.id.2172	9	20554985	rs6475459	G	A	-0.0461988987774987	0.0118129374276402	-3.91274638005324	9.12523585796726e-05	15972	24
27922	family.Veillonellaceae.id.2172	7	121005422	rs2707476	T	C	0.0551471559297825	0.0141723795138414	3.89780268389534	9.70694564465684e-05	15175	23
27923	family.Veillonellaceae.id.2172	1	49782964	rs114889390	T	C	-0.101387971716776	0.0259053976245055	-3.92502423996348	8.67210049823915e-05	11405	16
27924	family.Veillonellaceae.id.2172	16	6594206	rs11867130	C	T	-0.0450133761243059	0.0112542416519748	-3.98907722933093	6.63308252071761e-05	15975	24
27925	family.Veillonellaceae.id.2172	5	135022483	rs4246781	G	A	-0.0602898779405419	0.0151833423241691	-3.91578917610261	9.01089655567958e-05	15974	24
27926	family.Veillonellaceae.id.2172	8	41237437	rs2883470	C	T	-0.0500123067618485	0.0125445522626878	-3.98574164299065	6.72696769560475e-05	15173	23
27927	family.Veillonellaceae.id.2172	15	39400332	rs1460790	C	T	-0.0695058191015193	0.0182732297033127	-3.89258607282719	9.91812937826102e-05	15496	22
27928	family.Veillonellaceae.id.2172	11	60177835	rs79028761	A	C	0.181762235064298	0.0467806563059624	3.91113324725817	9.1864071034515e-05	4343	4
27929	family.Veillonellaceae.id.2172	3	21897140	rs9310661	G	A	0.0490942498367652	0.0121068544407579	4.04965750154512	5.12926469428278e-05	15976	24
27930	family.Veillonellaceae.id.2172	17	39972604	rs148555297	T	G	-0.080058098700485	0.0206466273577188	-3.9073283256363	9.33223037930287e-05	13813	20
27931	family.Veillonellaceae.id.2172	5	170579645	rs7723591	T	C	0.190751388196325	0.0464100306216933	3.91084666440261	9.19731498230262e-05	3617	6
27932	family.Veillonellaceae.id.2172	2	213220898	rs1566926	A	G	-0.0489869092980519	0.0123894430148605	-3.92665831883872	8.61342043054909e-05	15972	24
27933	family.Veillonellaceae.id.2172	5	170581821	rs148113937	G	T	0.190850874245585	0.0464525788832317	3.90925437593991	9.25814359931577e-05	3617	6
27934	family.Veillonellaceae.id.2172	15	78537990	rs12916024	T	C	-0.0492301190394815	0.0124476879016143	-4.00667622732782	6.15791840006109e-05	15975	24
27935	family.Veillonellaceae.id.2172	9	118007432	rs1250288	C	T	-0.0444232480119361	0.0114635719477434	-3.89692726504591	9.74208616432689e-05	15976	24
27936	family.Veillonellaceae.id.2172	8	133050941	rs16904579	C	T	0.153608332855901	0.0377722340964426	3.90749167239396	9.32592547565272e-05	3978	7
27937	family.Veillonellaceae.id.2172	3	45205623	rs7648955	G	C	-0.0563183793768384	0.0139861275346955	-3.9644153237461	7.35760573116345e-05	15976	24
27938	family.Veillonellaceae.id.2172	5	17355065	rs2650935	T	C	0.075953163193276	0.0193398174803132	3.90840189763291	9.29086594918702e-05	15976	24
27939	family.Veillonellaceae.id.2172	5	17352860	rs2650939	G	A	0.076237398625408	0.0194688882511817	3.90800421404609	9.30616835480074e-05	15976	24
27940	family.Veillonellaceae.id.2172	5	17338886	rs73052901	C	T	0.0708642134959209	0.0181011551451003	3.90772670853984	9.31686054324247e-05	15865	23
27941	family.Veillonellaceae.id.2172	10	17588718	rs113250511	C	T	-0.0597885027404546	0.0152693030762343	-3.92903622123733	8.52869937358834e-05	14695	21
27942	family.Veillonellaceae.id.2172	5	17352859	rs2652642	T	C	0.076193140435442	0.0194688542261984	3.90629439729128	9.37223170977906e-05	15976	24
27943	family.Veillonellaceae.id.2172	1	38123157	rs114474054	C	A	0.198668798625169	0.0502424147266986	3.90309743860268	9.49694470031786e-05	3782	6
27944	family.Veillonellaceae.id.2172	5	17350909	rs2652646	C	A	0.0771837572174067	0.0195638596270391	3.90562530619254	9.39820420598656e-05	15976	24
27945	family.Veillonellaceae.id.2172	5	8622060	rs59259484	C	T	-0.0468628359849753	0.0118919409327653	-3.93775510399596	8.22474720883938e-05	15957	24
27946	family.Veillonellaceae.id.2172	17	39971457	rs117063665	C	T	-0.0796728791613377	0.0206099737863728	-3.89895922502769	9.66070396082146e-05	13813	20
27947	family.Veillonellaceae.id.2172	5	17345804	rs73054809	C	A	0.0768527512462713	0.0195713534968989	3.89946467953648	9.64055988780478e-05	15974	24
27948	family.Veillonellaceae.id.2172	5	8476896	rs4368695	C	T	-0.109871526110779	0.0287151185124357	-3.8960089639478	9.77907709547298e-05	6501	12
27949	family.Veillonellaceae.id.2172	5	17352407	rs2173968	C	T	0.0759559833688708	0.0194635441977107	3.8965818288351	9.75598547020197e-05	15976	24
27950	family.Veillonellaceae.id.2172	13	20861473	rs80088205	G	A	-0.0672587308260284	0.0168991953131453	-3.92209504654058	8.77823489915804e-05	14695	21
27951	family.Veillonellaceae.id.2172	9	93105008	rs1329092	C	T	0.0688037919306288	0.0174138022029611	4.01817269131808	5.86512075122568e-05	15976	24
27952	family.Veillonellaceae.id.2172	5	17352988	rs2652641	C	T	0.0759273665390828	0.0194687775162721	3.89261239055728	9.91705315567559e-05	15976	24
27953	family.Veillonellaceae.id.2172	13	101626540	rs2490531	T	A	-0.0659528774911405	0.016594166458916	-3.97833717230454	6.93989122693159e-05	15064	22
27954	family.Veillonellaceae.id.2172	21	23735663	rs2827438	C	G	-0.0504959823153879	0.0128086661572128	-3.9446865577314	7.9904426148944e-05	15605	23
27955	family.Veillonellaceae.id.2172	8	4426929	rs111338215	T	G	0.0551084061588689	0.0139914341746694	4.02190739198988	5.77287560843048e-05	15605	23
27956	family.Veillonellaceae.id.2172	22	50338226	rs77780899	G	A	0.10300955910866	0.0246761869312289	4.07388932845538	4.62344587634286e-05	13264	18
27957	family.Veillonellaceae.id.2172	17	13960658	rs11871993	G	A	0.0552078045618703	0.0137907840389059	4.00241525749588	6.26991281239158e-05	15975	24
27958	family.Veillonellaceae.id.2172	7	21669899	rs6961206	A	G	0.0450458261772666	0.0115426806136025	3.90555292654335	9.40101787923311e-05	15605	23
27959	family.Veillonellaceae.id.2172	20	22996625	rs6048506	A	T	-0.0789667669579381	0.0200971622126166	-3.90425884681648	9.45145815213534e-05	15886	23
27960	family.Veillonellaceae.id.2172	17	13988508	rs56376119	G	A	0.0547245350588817	0.0138097278184551	3.98173200762328	6.84148945384657e-05	15974	24
27961	family.Veillonellaceae.id.2172	1	108721368	rs71655945	G	A	0.056601132854442	0.0144382256479716	3.89733173005265	9.72583548045067e-05	15496	22
27962	family.Veillonellaceae.id.2172	17	14507917	rs11653329	G	A	-0.109293659315735	0.02710762220249	-4.01688297686719	5.89729901063145e-05	9899	14
27963	family.Veillonellaceae.id.2172	1	198787116	rs16843870	A	C	-0.0786774408789647	0.021355967352266	-3.97772011250014	6.95792036220401e-05	15374	22
27964	family.Veillonellaceae.id.2172	9	93107510	rs112517250	G	A	0.0677858463724432	0.0169395453619439	3.99604621515017	6.44091653631504e-05	15975	24
27965	family.Veillonellaceae.id.2172	19	1933223	rs10416395	T	C	-0.0559828847579807	0.0139506497981153	-4.05842213547765	4.94054008772605e-05	15734	23
27966	family.Veillonellaceae.id.2172	9	132512235	rs920658	C	T	-0.0813658146666338	0.0208416729305146	-3.94461828317076	7.99271942345731e-05	15745	23
27967	family.Veillonellaceae.id.2172	16	27335002	rs35092916	G	C	0.0630562293877499	0.0165297663108359	3.92465778975433	8.68531154129665e-05	15063	22
27968	family.Veillonellaceae.id.2172	9	132511956	rs10988493	G	T	-0.0810684873979082	0.0208383814862835	-3.93959171275308	8.16203959660659e-05	15745	23
27969	family.Veillonellaceae.id.2172	12	42944350	rs7975402	G	A	-0.0798064445237787	0.0199732579728062	-3.89779585729915	9.7072192100588e-05	15100	22
27970	family.Veillonellaceae.id.2172	13	20836172	rs34489087	A	G	-0.0640130884434466	0.0164879969320348	-3.91277197724753	9.12426830065058e-05	15059	22
27971	family.Veillonellaceae.id.2172	13	20848674	rs71424101	A	C	-0.0657385562631913	0.016531535947792	-3.92227200462382	8.77178844694743e-05	15065	22
27972	family.Veillonellaceae.id.2172	4	46422329	rs996129	T	C	0.0529020266219219	0.0131250886418709	4.02356240354527	5.73243858418096e-05	15976	24
27973	family.Veillonellaceae.id.2172	18	362173	rs514614	G	A	0.0451560207637254	0.0112472510248156	3.99663381514562	6.42495696507601e-05	15964	24
27974	family.Veillonellaceae.id.2172	15	78537873	rs35901171	G	A	-0.0485161496213217	0.0124468137736299	-3.93481933407717	8.32593018512905e-05	15975	24
27975	family.Veillonellaceae.id.2172	10	102897801	.	C	T	-0.0663546285576065	0.0173899149782264	-3.92312708812115	8.74070135982257e-05	15605	23
27976	family.Veillonellaceae.id.2172	2	184004546	rs78917054	A	G	-0.0826197365502313	0.0213806516695127	-3.93818833541312	8.20991441765961e-05	14993	21
27977	family.Veillonellaceae.id.2172	1	198801630	rs74137228	T	G	-0.0796309677073411	0.0213823331379772	-3.95317391100408	7.71213413938842e-05	15373	22
27978	family.Veillonellaceae.id.2172	3	10909018	rs28595895	A	C	0.0767803391537591	0.0190962110630722	4.01089824368121	6.0488177797568e-05	15970	24
27979	family.Veillonellaceae.id.2172	7	22814396	rs12112489	C	T	0.0450388106048225	0.0112635272372283	4.01374347168364	5.97632963133072e-05	15976	24
27980	family.Veillonellaceae.id.2172	9	93106801	rs979816	C	T	0.0670353475925103	0.016913316391706	3.95410124316768	7.68228768253125e-05	15976	24
27981	family.Veillonellaceae.id.2172	7	22815905	rs56249650	C	A	0.0449707810329549	0.0112633892136268	4.00791565983697	6.12569869230589e-05	15976	24
27982	family.Veillonellaceae.id.2172	1	145572660	rs11582017	G	A	0.0636898430871024	0.0169628177298555	3.99773761481877	6.39507824486027e-05	14695	21
27983	family.Veillonellaceae.id.2172	7	22814077	rs12113541	A	G	0.0446461200451754	0.0112630984348897	3.97466147689005	7.04794309318429e-05	15969	24
27984	family.Veillonellaceae.id.2172	1	198807259	rs4141743	T	C	-0.0787732925499644	0.0212272640847065	-3.94318282353431	8.04073112083611e-05	15375	22
27985	family.Veillonellaceae.id.2172	2	126285624	rs1968694	A	G	-0.0465962288983424	0.0119682961105388	-3.90293794585494	9.50320735238305e-05	15976	24
27986	family.Veillonellaceae.id.2172	9	132511443	rs2417148	G	A	-0.0801784422375213	0.0208329959268433	-3.89213346596917	9.93665529307235e-05	15745	23
27987	family.Veillonellaceae.id.2172	4	46389891	rs11939386	T	C	0.0509422388107829	0.0129780452134499	4.00667315057023	6.1579985812866e-05	15966	24
27988	family.Veillonellaceae.id.2172	7	22814891	rs34884022	A	G	0.0448010836287896	0.0112635040979911	3.9922601919237	6.5446504734216e-05	15971	24
27989	family.Veillonellaceae.id.2172	4	16492952	rs17487930	A	C	0.0940581412331303	0.0241343851574306	3.91246271903619	9.1359645497106e-05	14176	21
27990	family.Veillonellaceae.id.2172	17	13973433	rs2323090	T	G	0.0540353299115676	0.0137830846547055	3.91962107981905	8.86882968179224e-05	15976	24
27991	family.Veillonellaceae.id.2172	17	13969953	rs58781633	A	G	0.0538321866215869	0.0137206788782845	3.90426468242099	9.45123012103858e-05	15975	24
27992	family.Veillonellaceae.id.2172	17	13971503	rs59531604	A	T	0.0538190040672909	0.0137218121817257	3.90144072898934	9.56218759933198e-05	15975	24
27993	family.Veillonellaceae.id.2172	1	84875419	rs6661172	A	G	-0.0594249611884406	0.0149837551717152	-3.93973425141552	8.15719182121442e-05	15175	23
27994	family.Veillonellaceae.id.2172	4	46384703	rs16851626	A	G	0.0506693060066916	0.012971322914615	3.96965185338414	7.19777230281076e-05	15975	24
27995	family.Veillonellaceae.id.2172	2	216913453	rs10187038	G	A	-0.0525163909327275	0.0129555917349569	-3.89256499362888	9.91899145876998e-05	15605	23
27996	family.Veillonellaceae.id.2172	19	1933014	rs10422230	C	T	-0.054714631809212	0.0140183686974657	-3.95725725261301	7.58152687851931e-05	15624	22
27997	family.Veillonellaceae.id.2172	4	46397617	rs11943905	C	T	0.0494901492303767	0.0127326546077078	3.9360397415323	8.28372610210503e-05	15961	24
27998	family.Veillonellaceae.id.2172	6	139004123	rs12214612	C	T	0.0459437571671627	0.0118233331865902	3.91054593969435	9.20877427923307e-05	15963	24
27999	family.Veillonellaceae.id.2172	1	145603359	rs72701898	A	C	0.0672714292036443	0.0178602277769605	3.949517646059	7.83088380663319e-05	14695	21
28000	family.Veillonellaceae.id.2172	7	22813802	rs58649672	C	G	0.0438440191858213	0.0112650074242722	3.90419982906633	9.45376461176828e-05	15964	24
28001	family.Veillonellaceae.id.2172	4	46371220	rs1442061	G	C	0.0502650904578119	0.0129652550956204	3.92197970876608	8.7824389781321e-05	15976	24
28002	family.Veillonellaceae.id.2172	7	22816903	rs2103109	A	C	0.043860628301342	0.0112774468436202	3.913940132091	9.08021578023144e-05	15976	24
28003	family.Veillonellaceae.id.2172	7	148478215	rs11978925	C	T	-0.0625064721945816	0.0158206863470527	-3.90437400612627	9.44695916660145e-05	15974	24
28004	family.Veillonellaceae.id.2172	4	46372930	rs10024869	C	G	0.0502675348768256	0.0129731464355562	3.89992338616556	9.62231320979916e-05	15974	24
