# Supplementary material for: The causal relationship between gut microbiota and type 2 diabetes: a two-sample Mendelian randomized study
Source: Front Public Health. 2023 Sep 22;11:1255059. doi: 10.3389/fpubh.2023.1255059 (PMC10556527; doi:10.3389/fpubh.2023.1255059)
Supplement: Supplementary file 2 [file Data_Sheet_1.zip › Additional documents 1/exposure genus.Actinomyces.id.423.csv]

	bac	chr	bp	rsID	ref.allele	eff.allele	beta	SE	Z.weightedSumZ	P.weightedSumZ	N	Ncohorts
38652	genus.Actinomyces.id.423	6	67207371	rs34583783	T	G	0.126595836505875	0.026846063423108	4.58752629709652	4.4852894448688e-06	7468	22
38653	genus.Actinomyces.id.423	15	99492313	rs2715439	T	C	0.0746683994505226	0.0164821843168454	4.51707414425579	6.26999558314047e-06	7468	22
38654	genus.Actinomyces.id.423	13	22375922	rs17072071	A	C	-0.120414473053713	0.0250868925121929	-4.83588874963886	1.32552044952376e-06	7109	19
38655	genus.Actinomyces.id.423	12	7979715	rs114313061	A	C	0.0817406283364851	0.0178279285704286	4.60152094056775	4.19416980780123e-06	7424	21
38656	genus.Actinomyces.id.423	10	4782841	rs4146653	A	G	0.098522403437553	0.0214182421930773	4.58700613775087	4.49647466947903e-06	7468	22
38657	genus.Actinomyces.id.423	6	133007480	rs35011108	G	A	0.232633598040746	0.0512043570830662	4.51477777480798	6.33831945397924e-06	3515	10
38658	genus.Actinomyces.id.423	12	7982779	rs61937253	C	T	0.0813287906454165	0.0178335331597535	4.56908724881801	4.89852844310984e-06	7424	21
38659	genus.Actinomyces.id.423	3	119094214	rs9822221	T	C	0.0710423409797978	0.0163621556983815	4.33455088602456	1.46058001211551e-05	7468	22
38660	genus.Actinomyces.id.423	12	7954220	rs2110087	G	A	0.0765232275751961	0.0173187165889477	4.40208512382786	1.07215473029882e-05	7468	22
38661	genus.Actinomyces.id.423	13	81733224	rs55960951	G	A	-0.0877455223138849	0.0198840832896531	-4.36415895538658	1.27612764369997e-05	7468	22
38662	genus.Actinomyces.id.423	12	7971809	rs36009731	G	A	0.0795361534090638	0.017777563551236	4.48691907082512	7.22605069307258e-06	7424	21
38663	genus.Actinomyces.id.423	12	7955391	rs6488659	T	C	0.0777684206370601	0.0177187839937924	4.38292781905605	1.17094917574012e-05	7468	22
38664	genus.Actinomyces.id.423	13	81735687	rs9565620	T	C	-0.088021668760912	0.0198641592507341	-4.38115343623689	1.1805269872665e-05	7468	22
38665	genus.Actinomyces.id.423	12	7955263	rs11055861	A	G	0.0776790187803192	0.0177187433220842	4.37723625117179	1.20193671304844e-05	7468	22
38666	genus.Actinomyces.id.423	12	7954742	rs7488453	A	G	0.0776508929100733	0.0177179984522086	4.37631568307745	1.20702166975015e-05	7468	22
38667	genus.Actinomyces.id.423	12	7955561	rs6488660	C	T	0.0775836270884711	0.0177191437130102	4.37278048558096	1.2267405635508e-05	7468	22
38668	genus.Actinomyces.id.423	12	7955193	rs11055860	A	G	0.077465058749361	0.0177176968271333	4.36500223780103	1.27121457179283e-05	7468	22
38669	genus.Actinomyces.id.423	12	7955052	rs2377095	C	A	0.0774432433020211	0.0177186102956613	4.36422718060411	1.27572948215951e-05	7468	22
38670	genus.Actinomyces.id.423	6	169224781	rs4073240	A	G	0.074968682205107	0.0167368171225874	4.46672149123318	7.94274235225293e-06	7468	22
38671	genus.Actinomyces.id.423	12	7992820	rs35110659	G	T	0.0772070482970828	0.0173724892511536	4.42632738546828	9.58510164470292e-06	7424	21
38672	genus.Actinomyces.id.423	12	7958736	rs7958229	C	T	0.0767901618973464	0.017731668554821	4.34107264339598	1.41788832973969e-05	7468	22
38673	genus.Actinomyces.id.423	12	7955685	rs6488662	T	C	0.0787132453653481	0.0178159605395509	4.41032357760528	1.03216268862794e-05	7468	22
38674	genus.Actinomyces.id.423	12	7955860	rs6488665	T	C	0.0774102882651193	0.0177188033467861	4.36121131069554	1.29344373664821e-05	7468	22
38675	genus.Actinomyces.id.423	12	7954035	rs2110088	A	T	0.0772304168202124	0.017715510737737	4.34930476091057	1.36569809279911e-05	7468	22
38676	genus.Actinomyces.id.423	12	7964961	rs59496477	T	C	0.0780949495793025	0.0177204574035864	4.40969797433005	1.03514887775983e-05	7424	21
38677	genus.Actinomyces.id.423	19	17466006	rs57966750	C	G	0.0674476072696641	0.0164420972206373	4.10087628838859	4.11588566250281e-05	7424	21
38678	genus.Actinomyces.id.423	13	110412114	rs74765657	G	C	-0.20545456376699	0.0488966985501812	-4.1950747522511	2.72781610433344e-05	3674	9
38679	genus.Actinomyces.id.423	12	7954357	rs34951409	C	G	0.0770940001048977	0.0177166965073903	4.34441018802654	1.39650361728047e-05	7468	22
38680	genus.Actinomyces.id.423	5	2215243	rs10058811	C	A	0.0736817823314658	0.0174801910303916	4.22023614679881	2.44046541901245e-05	7424	21
38681	genus.Actinomyces.id.423	12	7956174	rs12230967	A	G	0.0768408369407636	0.0177210243640146	4.33143982672475	1.48137433851861e-05	7468	22
38682	genus.Actinomyces.id.423	12	7958110	rs12831981	T	G	0.0764164699430264	0.0177292841125638	4.31676082819532	1.58335558897325e-05	7468	22
38683	genus.Actinomyces.id.423	13	81729930	rs9565618	A	G	-0.0875250155948754	0.0199005909152122	-4.34146119502184	1.41538278603243e-05	7468	22
38684	genus.Actinomyces.id.423	19	17468270	rs7248194	G	A	0.0665015887362381	0.0164275638235016	4.04517129318385	5.22848803152405e-05	7424	21
38685	genus.Actinomyces.id.423	13	81727524	rs9318738	G	A	-0.0874674269835158	0.0199245630434657	-4.33342217143947	1.46809196064891e-05	7468	22
38686	genus.Actinomyces.id.423	5	78124029	rs12655291	T	C	0.0916973665770416	0.0223409330301652	4.096956385001	4.18617735843847e-05	7468	22
38687	genus.Actinomyces.id.423	20	53552657	rs288829	T	C	0.0761846291047393	0.0173901391439166	4.29331846611215	1.76022242162188e-05	7402	21
38688	genus.Actinomyces.id.423	12	7957968	rs7133400	C	G	0.0758562324427846	0.0177294138764237	4.28539058145125	1.82418414348161e-05	7468	22
38689	genus.Actinomyces.id.423	19	17468383	rs4516351	G	A	0.0661368015098953	0.0164280421082847	4.02262489041566	5.75531185248949e-05	7424	21
38690	genus.Actinomyces.id.423	10	127532121	rs7915461	C	T	0.187759791955344	0.0401636109273514	4.52923208319722	5.91984462492441e-06	5282	18
38691	genus.Actinomyces.id.423	6	67253167	rs34647710	C	G	0.134942652771466	0.0297944283604508	4.35400944964269	1.33669940769518e-05	7468	22
38692	genus.Actinomyces.id.423	13	81736053	rs9565621	G	A	-0.0866955083716613	0.0198561853366643	-4.31731773192841	1.57936731965344e-05	7468	22
38693	genus.Actinomyces.id.423	9	72213951	rs1411440	G	A	0.071972514217902	0.0180910065772685	3.94879579475418	7.85453181545362e-05	7468	22
38694	genus.Actinomyces.id.423	12	7956942	rs11055873	A	G	0.076152724498114	0.0177282123786637	4.29928930076074	1.7134668587361e-05	7468	22
38695	genus.Actinomyces.id.423	10	127520723	rs4962491	T	C	0.169320869834768	0.0366887999740874	4.50299871588285	6.7001288829825e-06	6347	18
38696	genus.Actinomyces.id.423	13	81727548	rs9318739	C	T	-0.0860837271939102	0.0199342061584302	-4.27319605380739	1.92690888787568e-05	7468	22
38697	genus.Actinomyces.id.423	12	25409069	rs74758151	A	G	-0.150053504924135	0.0355911075300665	-4.28612809339735	1.81814178166968e-05	6581	17
38698	genus.Actinomyces.id.423	19	17466259	rs10404098	C	A	0.0650401731247789	0.0164462070792673	3.95444553271996	7.67123445005035e-05	7424	21
38699	genus.Actinomyces.id.423	13	81728910	rs9574768	G	T	-0.103921692464099	0.0241585127130563	-4.26758981310278	1.97596227166616e-05	7424	21
38700	genus.Actinomyces.id.423	11	26306655	rs72874987	T	A	0.104729785036082	0.0254964386907301	4.1023820562698	4.08918315001356e-05	7257	20
38701	genus.Actinomyces.id.423	12	7956968	rs11055874	C	T	0.0753902997912957	0.0177272721435558	4.25670457035007	2.07462206615968e-05	7468	22
38702	genus.Actinomyces.id.423	12	126762224	rs16920436	G	A	0.0860226129836802	0.0193466416182241	4.34960455441471	1.36383247005384e-05	7468	22
38703	genus.Actinomyces.id.423	19	17469382	rs7252581	G	A	0.0649886162197939	0.0164298337162769	3.9499464890408	7.81686670562677e-05	7424	21
38704	genus.Actinomyces.id.423	19	17469792	rs10854158	G	A	0.0650641934422406	0.0164291846887591	3.95209048414832	7.74714342099944e-05	7424	21
38705	genus.Actinomyces.id.423	9	72215146	rs10123008	G	A	0.0713370848702748	0.0180936835776027	3.90946786525644	9.24996587863329e-05	7468	22
38706	genus.Actinomyces.id.423	12	25412038	rs78444263	C	T	-0.150815095352619	0.0357748334816348	-4.27891388229771	1.87807503827709e-05	6581	17
38707	genus.Actinomyces.id.423	13	81728598	rs9574767	G	A	-0.0850880398529771	0.0199175139234681	-4.22110956827506	2.43102728858483e-05	7468	22
38708	genus.Actinomyces.id.423	11	26363333	rs117730942	C	G	0.111962334724114	0.0269378346502813	4.10947938821486	3.96552105819093e-05	7257	20
38709	genus.Actinomyces.id.423	3	101352439	rs71315246	G	A	-0.0969809195615515	0.0219250409545605	-4.42088420821474	9.82978402175738e-06	7468	22
38710	genus.Actinomyces.id.423	10	121356829	rs10787984	C	G	0.0943159572323385	0.0213513090231775	4.42547451226626	9.62305188258512e-06	7468	22
38711	genus.Actinomyces.id.423	12	7964760	rs34663783	G	A	0.0753133770396776	0.0176970798979402	4.25060398101162	2.13194831709305e-05	7424	21
38712	genus.Actinomyces.id.423	11	26068826	rs1906843	T	G	0.0965403018673806	0.0234178136170249	4.14907268075021	3.33824817972739e-05	7301	21
38713	genus.Actinomyces.id.423	12	126762952	rs2191190	C	T	0.0852228097076018	0.0193506497334296	4.3127521715235	1.61234817873927e-05	7468	22
38714	genus.Actinomyces.id.423	12	25409070	rs75667995	T	C	-0.148810185188069	0.0355968048269456	-4.24279091511792	2.20757092448373e-05	6581	17
38715	genus.Actinomyces.id.423	2	194481587	rs7606278	G	A	0.0730187187602461	0.0178095296060865	4.05163719350879	5.08604890504516e-05	7468	22
38716	genus.Actinomyces.id.423	12	7964817	rs34084275	A	C	0.0742983401389342	0.0176941382425273	4.22343838135639	2.40603173665217e-05	7468	22
38717	genus.Actinomyces.id.423	11	26066615	rs1387505	C	T	0.0966708475638392	0.0235477755967242	4.13570760093635	3.53862539373526e-05	7301	21
38718	genus.Actinomyces.id.423	5	78116277	rs11743312	G	T	0.0898644674440552	0.0221966434108666	4.04638039840126	5.20156816497145e-05	7468	22
38719	genus.Actinomyces.id.423	5	78123907	rs12654847	A	T	0.0885687803889849	0.0223340674789175	3.94911036747262	7.8442180552709e-05	7468	22
38720	genus.Actinomyces.id.423	2	194325940	rs1371635	A	G	0.0734483563409416	0.0174864491981072	4.1659494458157	3.10059412286015e-05	7468	22
38721	genus.Actinomyces.id.423	11	26068039	rs9299995	C	T	0.0956841425847988	0.0234713856786501	4.11184615523843	3.92507826304232e-05	7301	21
38722	genus.Actinomyces.id.423	14	99563481	rs4905800	G	A	0.0778530766263958	0.0188961664414607	4.09508047165185	4.22021777712552e-05	7468	22
38723	genus.Actinomyces.id.423	18	1308359	rs9964732	G	T	0.0710155564432099	0.0172860650606129	4.09932880987644	4.14350019221823e-05	7468	22
38724	genus.Actinomyces.id.423	10	121357265	rs28652753	A	G	0.0934860514281338	0.0213506226577808	4.38887096881412	1.13940643551618e-05	7468	22
38725	genus.Actinomyces.id.423	2	194482136	rs767853	G	A	0.0726279451376395	0.0178106854115915	4.02835497155899	5.61684928576506e-05	7468	22
38726	genus.Actinomyces.id.423	19	17474591	rs12463187	A	G	-0.064560231524462	0.0164038965459854	-3.92485831721355	8.67807989177763e-05	7468	22
38727	genus.Actinomyces.id.423	10	72846402	rs17543246	C	T	0.0887428338537326	0.0215689406784945	4.04417116966506	5.25085478370216e-05	7424	21
38728	genus.Actinomyces.id.423	12	126763986	rs7973252	A	G	0.0842950671538891	0.0193444261074168	4.26262362005534	2.02040661463594e-05	7468	22
38729	genus.Actinomyces.id.423	2	194481097	rs17673563	G	C	0.0724754216992685	0.0178113402917897	4.01997419741058	5.82045158281519e-05	7468	22
38730	genus.Actinomyces.id.423	11	15314078	rs80238959	G	A	-0.125486356541681	0.029761628915606	-4.18651314404081	2.83272536447991e-05	7109	19
38731	genus.Actinomyces.id.423	5	75185290	rs4703687	G	T	0.0775288973889824	0.0181886904254591	4.17600318965087	2.96675660206378e-05	7468	22
38732	genus.Actinomyces.id.423	2	194323955	rs2248240	G	T	0.0730023634707946	0.0174817330412582	4.14109913458316	3.45645522649176e-05	7468	22
38733	genus.Actinomyces.id.423	12	126754734	rs73226986	C	A	0.08643673103879	0.0199295581389637	4.24146079187652	2.22069687317888e-05	7468	22
38734	genus.Actinomyces.id.423	12	126761632	rs11058597	A	G	0.0842530608459832	0.0193476859070363	4.26015268068766	2.04287304885171e-05	7468	22
38735	genus.Actinomyces.id.423	12	126760253	rs7314500	A	G	0.0848161729780631	0.0193450909539705	4.29878674419604	1.71735613565422e-05	7468	22
38736	genus.Actinomyces.id.423	13	81742176	rs9545605	G	C	-0.0741225979936062	0.0175782273712653	-4.14655292640091	3.3751818751235e-05	7468	22
38737	genus.Actinomyces.id.423	11	26067985	rs7924859	G	A	0.0989002191807518	0.024549606890128	4.06451982215559	4.81314485423098e-05	7301	21
38738	genus.Actinomyces.id.423	12	126762882	rs2191191	T	C	0.08391710131229	0.0193516775427792	4.2471253766181	2.16530800952682e-05	7468	22
38739	genus.Actinomyces.id.423	12	126763562	rs7969936	A	C	0.0836612015102888	0.0193466417376611	4.23369986799021	2.29877691882625e-05	7468	22
38740	genus.Actinomyces.id.423	11	26066613	rs1387504	C	T	0.0954374658227418	0.0235483445638136	4.08275050889793	4.45057955861464e-05	7301	21
38741	genus.Actinomyces.id.423	14	69532091	rs149139885	C	T	-0.136573197490319	0.0338469189394321	-4.06404472388452	4.82295782885232e-05	6606	18
38742	genus.Actinomyces.id.423	22	26915165	rs134152	C	T	0.0934530157689715	0.023586017853006	3.96083456762725	7.46882656527139e-05	7468	22
38743	genus.Actinomyces.id.423	22	26915964	rs134154	T	C	0.0946598733126942	0.0235662993976314	3.98403541704042	6.77547680018432e-05	7468	22
38744	genus.Actinomyces.id.423	6	67216994	rs2670406	T	A	0.126378005080679	0.0294557204705582	4.19144660815363	2.77181422370622e-05	7468	22
38745	genus.Actinomyces.id.423	14	69496795	rs11628025	G	A	-0.142912370344267	0.0356906717426124	-4.03836164137455	5.38258262306809e-05	6606	18
38746	genus.Actinomyces.id.423	12	126764157	rs7958136	G	A	0.0834628629262902	0.0194436015261154	4.19066585904128	2.78137010623751e-05	7468	22
38747	genus.Actinomyces.id.423	12	126754794	rs73226987	C	T	0.0855565433622112	0.0198924220635257	4.21595322609848	2.48725313728242e-05	7468	22
38748	genus.Actinomyces.id.423	11	26068625	rs1906842	G	T	0.0944008647491375	0.023474649839642	4.06245979030433	4.85583139205022e-05	7301	21
38749	genus.Actinomyces.id.423	11	26066995	rs10834898	T	G	0.0948895105317118	0.0235455357769076	4.06823718330395	4.73701503419262e-05	7301	21
38750	genus.Actinomyces.id.423	11	26062474	rs4536166	T	C	0.094961820945747	0.0235652950953082	4.06527227432243	4.7976419606832e-05	7301	21
38751	genus.Actinomyces.id.423	11	26067272	rs1387507	G	C	0.0948198426122984	0.023548682671974	4.06410285185372	4.82175620013069e-05	7301	21
38752	genus.Actinomyces.id.423	6	31301240	rs9265683	T	C	-0.0758794338993593	0.0186824431877304	-4.10050679215768	4.12246335440406e-05	7424	21
38753	genus.Actinomyces.id.423	11	26068546	rs1906841	C	T	0.0946138614850552	0.0234753616695319	4.06107353614068	4.88475813136729e-05	7301	21
38754	genus.Actinomyces.id.423	5	114202373	rs10078542	A	C	0.108484429450148	0.0261439253356402	4.17110642293856	3.03124245001362e-05	7301	21
38755	genus.Actinomyces.id.423	10	4789138	rs72766386	A	G	0.114665594385314	0.0263550744811761	4.26184654199301	2.02744652990149e-05	7424	21
38756	genus.Actinomyces.id.423	9	76394568	rs2889192	T	G	0.0786718333025996	0.0198127787694188	4.02882893158436	5.60553885469759e-05	7468	22
38757	genus.Actinomyces.id.423	1	7152038	rs10864275	A	G	-0.172403528347334	0.0424796444779268	-4.11844572634024	3.81436378309425e-05	5305	15
38758	genus.Actinomyces.id.423	5	134480005	rs11749507	G	A	-0.131066557289473	0.0312441055014549	-4.19458232076602	2.73374857704813e-05	7109	19
38759	genus.Actinomyces.id.423	3	101351497	rs7630598	C	G	-0.0948544661412317	0.0219953670581397	-4.308938619176	1.64039883100404e-05	7468	22
38760	genus.Actinomyces.id.423	12	126758063	rs73226991	C	A	0.083693866077629	0.0193512065732479	4.23854167149056	2.2497642725932e-05	7468	22
38761	genus.Actinomyces.id.423	11	26066805	rs10834897	C	T	0.094539282457585	0.0235457126518161	4.05388400122163	5.03742022207036e-05	7301	21
38762	genus.Actinomyces.id.423	5	114202750	rs73259537	G	T	0.108788654066437	0.0263157131561226	4.15736570680902	3.21938408642275e-05	7301	21
38763	genus.Actinomyces.id.423	11	26298964	rs56347193	T	A	0.0975216115418728	0.0250283370302125	3.896208059034	9.77104592226174e-05	7257	20
38764	genus.Actinomyces.id.423	2	18230779	rs2345089	A	G	0.0723759042170794	0.0176497347529443	4.0692412163979	4.71664957252905e-05	7468	22
38765	genus.Actinomyces.id.423	12	126755619	rs11834765	G	C	0.0843581108130575	0.0193833713911708	4.25021304462637	2.13567283539397e-05	7468	22
38766	genus.Actinomyces.id.423	12	126761229	rs12423149	C	G	0.0835707570030011	0.0193457233341618	4.23124102879914	2.32405467205481e-05	7468	22
38767	genus.Actinomyces.id.423	11	26069913	rs7940010	G	C	0.0939194089092716	0.0234033070196096	4.03922040771269	5.36291527695552e-05	7301	21
38768	genus.Actinomyces.id.423	11	26062265	rs4515923	G	C	0.0943840673029122	0.0235655137264116	4.04104436569821	5.32136890323579e-05	7301	21
38769	genus.Actinomyces.id.423	11	26067197	rs7949618	T	C	0.0942434473634111	0.0235490480473607	4.0402358510324	5.33974759296502e-05	7301	21
38770	genus.Actinomyces.id.423	20	53555547	rs392646	T	C	0.0741364736453216	0.0175528364737293	4.13697421320642	3.51915640318005e-05	7402	21
38771	genus.Actinomyces.id.423	5	114143756	rs10076618	C	G	0.107697161998843	0.0262029469876489	4.14770698452093	3.35821816933296e-05	7301	21
38772	genus.Actinomyces.id.423	6	67253171	rs2944436	A	C	0.128117118922257	0.0297164475185392	4.1511637892322	3.30788925041454e-05	7468	22
38773	genus.Actinomyces.id.423	11	26062466	rs4590827	T	A	0.0942182325985184	0.0235658330195108	4.03406562835093	5.48199961127278e-05	7301	21
38774	genus.Actinomyces.id.423	20	53552995	rs373968	C	T	0.0733986943488852	0.0174147706512282	4.13101587346072	3.61163639162788e-05	7402	21
38775	genus.Actinomyces.id.423	11	26355020	rs141818895	G	A	0.107542561675299	0.0267036340063305	3.98319842755578	6.79939378534776e-05	7257	20
38776	genus.Actinomyces.id.423	11	26062208	rs4359162	T	G	0.0941581015532663	0.0235656406237214	4.03173882745215	5.53656946960495e-05	7301	21
38777	genus.Actinomyces.id.423	11	26065600	rs988516	A	G	0.0940943407805713	0.0235615841312247	4.03430946892574	5.47631047230907e-05	7301	21
38778	genus.Actinomyces.id.423	11	26063535	rs6484193	G	A	0.0942113888648312	0.0235696360412455	4.03117349906603	5.54990545986361e-05	7301	21
38779	genus.Actinomyces.id.423	6	67255484	rs147514265	T	G	0.128507167330317	0.0298261855064555	4.14328730142905	3.42362600083352e-05	7468	22
38780	genus.Actinomyces.id.423	11	26067594	rs7950045	T	C	0.0940684746128194	0.0235471625213667	4.03282293428352	5.5110804753906e-05	7301	21
38781	genus.Actinomyces.id.423	20	53554408	rs402842	A	C	0.073441700481818	0.0174062140930672	4.1271209523136	3.67333212098944e-05	7402	21
38782	genus.Actinomyces.id.423	11	26061848	rs7926366	T	C	0.0940838978887376	0.0235656274497136	4.02937307407115	5.59258021514517e-05	7301	21
38783	genus.Actinomyces.id.423	10	4779662	rs2167697	T	G	0.0891610952031423	0.0210928433250608	4.1905923519179	2.78227139913432e-05	7468	22
38784	genus.Actinomyces.id.423	6	67207332	rs7764175	A	T	0.0957044476394378	0.023703809696697	3.95921526781345	7.51964356220945e-05	7468	22
38785	genus.Actinomyces.id.423	4	183516721	rs1514480	T	G	-0.0780768842690145	0.0188306840920296	-4.13984389363347	3.4754224144848e-05	7468	22
38786	genus.Actinomyces.id.423	11	26048769	rs10767500	C	A	0.0974514636019853	0.0246565368812191	4.01290930469775	5.99749610559815e-05	7301	21
38787	genus.Actinomyces.id.423	10	10731379	rs1410236	T	G	0.0728676743519901	0.018243404999333	4.01770001070041	5.87689473870799e-05	7468	22
38788	genus.Actinomyces.id.423	11	26066418	rs1387503	G	A	0.0938431503029251	0.0235472615540141	4.02484893229202	5.70119021374555e-05	7301	21
38789	genus.Actinomyces.id.423	11	26065901	rs7123678	G	A	0.0939088463963495	0.023561994523863	4.02405006850785	5.72057469469993e-05	7301	21
38790	genus.Actinomyces.id.423	1	214285221	rs74139614	C	T	0.214678204813811	0.0542815666895455	3.95223461848914	7.74247729014713e-05	3470	7
38791	genus.Actinomyces.id.423	13	81746486	rs4145075	T	C	-0.0795449448109619	0.0195727171788472	-4.00629207404503	6.16793719625288e-05	7468	22
38792	genus.Actinomyces.id.423	20	53553351	rs430767	T	A	0.0730254972355844	0.0174179027083098	4.11490549481393	3.87338078242701e-05	7402	21
38793	genus.Actinomyces.id.423	12	126758959	rs73226994	A	G	0.083583200810307	0.0193530440827505	4.23284141371969	2.30757226383938e-05	7468	22
38794	genus.Actinomyces.id.423	10	10732112	rs1327860	T	C	0.0728906510680773	0.0182466357256509	4.01117296068885	6.04178264331935e-05	7468	22
38795	genus.Actinomyces.id.423	10	10732367	rs7078442	A	G	0.0744729425738913	0.0184195060064138	4.0464046831856	5.2010288294798e-05	7468	22
38796	genus.Actinomyces.id.423	11	26064449	rs7115939	A	C	0.0936776487141531	0.0235680210644436	4.01410533650552	5.96716954982394e-05	7301	21
38797	genus.Actinomyces.id.423	12	126758939	rs73226993	C	T	0.0834990899480089	0.0193530141758525	4.22760524493381	2.36191705596532e-05	7468	22
38798	genus.Actinomyces.id.423	7	11234092	rs4720949	G	T	0.077528817533849	0.0183791256023487	4.16815803922221	3.07071007454017e-05	7468	22
38799	genus.Actinomyces.id.423	11	26064669	rs7101817	C	T	0.0936845927994907	0.0235635887935398	4.01175455334305	6.02691438532021e-05	7301	21
38800	genus.Actinomyces.id.423	11	26061805	rs2171734	T	C	0.0935925260129931	0.0235656749191799	4.00856878796725	6.10878455893938e-05	7301	21
38801	genus.Actinomyces.id.423	2	194357297	rs12467428	G	A	0.0707580236099983	0.0177951762862232	3.9327242356382	8.39885704882711e-05	7468	22
38802	genus.Actinomyces.id.423	12	7986214	rs36095965	T	G	0.0743049880054289	0.0179545746124781	4.14338883989322	3.42210982488673e-05	7424	21
38803	genus.Actinomyces.id.423	11	26065483	rs988515	G	A	0.0934877756265588	0.0235622723912356	4.00645595807703	6.16366118113949e-05	7301	21
38804	genus.Actinomyces.id.423	6	67253221	rs35317921	G	A	0.127112803809744	0.0297135470292236	4.11899274108355	3.80532132794896e-05	7468	22
38805	genus.Actinomyces.id.423	5	75191450	rs4704262	A	G	0.074612673609078	0.0178854109215635	4.0944040559911	4.2325563430753e-05	7468	22
38806	genus.Actinomyces.id.423	11	26065268	rs10742128	A	G	0.0934582317108584	0.0235637338759719	4.00862434126569	6.10734793120165e-05	7301	21
38807	genus.Actinomyces.id.423	20	53552036	rs451817	A	G	0.0730597025116128	0.0174185222174647	4.11699350571539	3.83846884718396e-05	7402	21
38808	genus.Actinomyces.id.423	12	7989968	rs12824948	C	T	0.0753349096292748	0.0179925124916014	4.17948623984936	2.92168396333979e-05	7424	21
38809	genus.Actinomyces.id.423	8	74022804	rs6984102	A	G	0.080597282419268	0.0200239423329033	4.00523301097962	6.1956377570589e-05	7301	21
38810	genus.Actinomyces.id.423	10	129337420	rs12771712	T	C	0.085567623126802	0.0215691893079951	3.97525632315779	7.03034953325925e-05	7468	22
38811	genus.Actinomyces.id.423	12	25414408	rs17389465	T	A	-0.143441107673081	0.0357301070730653	-4.06823635557383	4.73703185792925e-05	6515	16
38812	genus.Actinomyces.id.423	20	53553187	rs423867	G	A	0.0725210587165852	0.0174216044555044	4.08898462835839	4.33265560258004e-05	7402	21
38813	genus.Actinomyces.id.423	5	114145127	rs73255594	A	G	0.107020547749343	0.0263617855668828	4.10722194040269	4.00446408714045e-05	7301	21
38814	genus.Actinomyces.id.423	12	7941494	rs10450697	C	T	0.0714099664277393	0.017497700439909	4.06214489964321	4.86238787417336e-05	7468	22
38815	genus.Actinomyces.id.423	11	26062072	rs4536165	A	C	0.09333761078865	0.0235661244378957	3.99794945729896	6.38935895085297e-05	7301	21
38816	genus.Actinomyces.id.423	13	81747644	rs9593536	G	A	-0.0791511268439295	0.0195731624325399	-3.9837831716843	6.78267632113503e-05	7468	22
38817	genus.Actinomyces.id.423	20	53554540	rs434874	T	C	0.0727203263897367	0.0174163701299131	4.09358599015328	4.2475244909462e-05	7402	21
38818	genus.Actinomyces.id.423	20	53551990	rs415667	G	A	0.0728952923557527	0.0174187731159753	4.10753858810363	3.99897982597116e-05	7402	21
38819	genus.Actinomyces.id.423	1	214285155	rs74139612	T	C	0.212895896421285	0.0540257727807374	3.92718030704031	8.5947549410559e-05	3470	7
38820	genus.Actinomyces.id.423	11	26065462	rs988514	G	A	0.0932771155097029	0.0235624067296359	3.99765502131177	6.3973094056456e-05	7301	21
38821	genus.Actinomyces.id.423	11	26064632	rs7116083	G	A	0.0932959339977649	0.0235641227715877	3.99465721544349	6.47879192413679e-05	7301	21
38822	genus.Actinomyces.id.423	11	26064339	rs10742127	T	G	0.0932663432053798	0.0235685435298781	3.99624084826247	6.43562603184132e-05	7301	21
38823	genus.Actinomyces.id.423	7	139353836	rs4130471	T	C	-0.0695751200845349	0.0179344408239717	-3.90876976597445	9.27673196083523e-05	7468	22
38824	genus.Actinomyces.id.423	10	10738721	rs12777758	T	C	0.072270273609006	0.0182578820992011	3.98427343922743	6.76868986473418e-05	7468	22
38825	genus.Actinomyces.id.423	12	25410741	rs75130744	G	C	-0.144202502540204	0.0357521541776223	-4.1063752527434	4.01916359209009e-05	6581	17
38826	genus.Actinomyces.id.423	11	26311049	rs117421234	C	A	0.100044431030855	0.0255156420823297	3.90662446328396	9.35944432820556e-05	7257	20
38827	genus.Actinomyces.id.423	10	4789001	rs4880684	T	C	0.0976739365714763	0.022835216543873	4.19956903509683	2.67423488246374e-05	7468	22
38828	genus.Actinomyces.id.423	12	126759561	rs16920427	G	T	0.0831536891019995	0.0193542247007939	4.21306147356265	2.51932459875156e-05	7468	22
38829	genus.Actinomyces.id.423	14	69495382	rs4902689	C	T	-0.139998877550495	0.035728412362132	-3.95560954426375	7.63397573828241e-05	6606	18
38830	genus.Actinomyces.id.423	5	14919829	rs66843647	C	T	-0.0772049562552168	0.0189598359471541	-4.06493307705719	4.80462462720728e-05	7468	22
38831	genus.Actinomyces.id.423	11	26063045	rs983509	A	G	0.0930254552798159	0.0235025474798357	3.98594395473234	6.72123768584734e-05	7301	21
38832	genus.Actinomyces.id.423	13	81741368	rs11149190	T	C	-0.0703253367837797	0.0171632630666511	-4.02351149447826	5.73367843998587e-05	7468	22
38833	genus.Actinomyces.id.423	12	7958897	rs7967377	T	C	0.0720086865746482	0.0178173472756724	4.0072932055204	6.14185972039883e-05	7424	21
38834	genus.Actinomyces.id.423	11	26063959	rs10734366	T	C	0.0930122411805087	0.0235689296637052	3.98395812835666	6.77768198483195e-05	7301	21
38835	genus.Actinomyces.id.423	11	26062018	rs7929362	T	C	0.0929087027938184	0.0235664727992093	3.98028469155542	6.88327842773277e-05	7301	21
38836	genus.Actinomyces.id.423	11	26061074	rs4587687	G	A	0.0934576976118856	0.0235629810900168	3.9927949634318	6.52990287353328e-05	7301	21
38837	genus.Actinomyces.id.423	7	11230562	rs10240720	A	T	0.064108235172987	0.0163706282928078	3.90961579225477	9.2443035281344e-05	7468	22
38838	genus.Actinomyces.id.423	1	7162020	rs75988591	G	A	-0.192123054219556	0.0480359346619619	-4.04126306907053	5.3164077732847e-05	4305	11
38839	genus.Actinomyces.id.423	15	29851297	rs59800030	C	T	0.0672208359146891	0.0171856960192277	3.92658856104137	8.61591776069858e-05	7468	22
38840	genus.Actinomyces.id.423	3	186720309	rs7621438	G	A	-0.0693460029383976	0.0163564623667904	-4.2288077437307	2.34932996487244e-05	7468	22
38841	genus.Actinomyces.id.423	10	10729646	rs972589	A	T	0.0719743985528074	0.0182451379337788	3.96992539504603	7.18951397636275e-05	7468	22
38842	genus.Actinomyces.id.423	15	99492045	rs2684789	A	G	0.0664637505235629	0.016480859329975	4.02295601035645	5.74722339481097e-05	7468	22
38843	genus.Actinomyces.id.423	15	29850991	rs58484246	C	T	0.0670514233105231	0.0171780411193529	3.91931749508527	8.88000737261617e-05	7468	22
38844	genus.Actinomyces.id.423	19	35850914	rs10425675	C	T	-0.0983817908671887	0.0248845167539136	-3.98150461324266	6.84803917547943e-05	7424	21
38845	genus.Actinomyces.id.423	5	114145524	rs6894095	C	T	0.105736575811714	0.0261875142343467	4.07847871026521	4.53313525562231e-05	7301	21
38846	genus.Actinomyces.id.423	17	77905399	rs8082375	A	G	0.0687040112611483	0.0164971376384901	4.16964316446628	3.0507692600304e-05	7468	22
38847	genus.Actinomyces.id.423	14	99565260	rs11622782	C	T	0.0752686405668902	0.018980899905027	3.96376260424206	7.37776221317514e-05	7468	22
38848	genus.Actinomyces.id.423	7	131679638	rs4728249	C	T	-0.126009913984607	0.0325559492590381	-3.92998907057436	8.49497228398364e-05	7468	22
38849	genus.Actinomyces.id.423	6	148894396	rs76971435	G	A	0.115966258411037	0.028971859196566	3.93495261018793	8.32131137079624e-05	7257	20
38850	genus.Actinomyces.id.423	5	114145851	rs73255597	G	A	0.106144283171416	0.0263617958319146	4.07408210245709	4.61961835440631e-05	7301	21
38851	genus.Actinomyces.id.423	11	26061018	rs4335493	G	T	0.0931219915278498	0.0235635083159867	3.97841706103773	6.93756028737965e-05	7301	21
38852	genus.Actinomyces.id.423	4	183515802	rs7696332	T	C	-0.0770643459170009	0.0188046057907442	-4.08663743905398	4.37670258148297e-05	7468	22
38853	genus.Actinomyces.id.423	2	128803782	rs144801814	T	G	0.129837746380531	0.0313592319047276	4.08893709293528	4.33354345793116e-05	7257	20
38854	genus.Actinomyces.id.423	18	6818150	rs7244308	C	G	0.079220140608029	0.0194573599984652	4.05560502564117	5.00046972168136e-05	7468	22
38855	genus.Actinomyces.id.423	2	194367318	rs61406818	G	A	0.0699477773557623	0.0177648042884751	3.89140953971425	9.96635466672456e-05	7468	22
38856	genus.Actinomyces.id.423	20	53549584	rs410368	C	G	0.0719979655931052	0.017420358126993	4.05578678514514	4.99658236806216e-05	7402	21
38857	genus.Actinomyces.id.423	11	26064930	rs7105188	A	T	0.0923321964405904	0.0235631687938678	3.96066145906441	7.47424352849518e-05	7301	21
38858	genus.Actinomyces.id.423	8	73852103	rs2929567	G	A	0.0775908915431199	0.0200217852356589	3.98040855690039	6.87969258231813e-05	7468	22
38859	genus.Actinomyces.id.423	12	7861674	rs11055343	G	A	-0.0652216772275248	0.0164660898289164	-3.95304290430477	7.71635945628938e-05	7468	22
38860	genus.Actinomyces.id.423	13	81743265	rs4885752	A	G	-0.0793802950731427	0.0198512240391203	-3.95730332940182	7.5800650990465e-05	7468	22
38861	genus.Actinomyces.id.423	10	10724820	rs10905784	G	A	0.0713139025568973	0.0181688625912283	3.94697524471565	7.91447365568028e-05	7468	22
38862	genus.Actinomyces.id.423	20	53554934	rs437431	A	G	0.072397721824276	0.0174169326958562	4.07508472085842	4.59975980220288e-05	7402	21
38863	genus.Actinomyces.id.423	14	99566468	rs8018858	C	T	0.0751148991633606	0.0189814261637108	3.94987006402756	7.81936298452263e-05	7468	22
38864	genus.Actinomyces.id.423	11	26061440	rs2130234	C	A	0.0921924605403764	0.0235666536570083	3.94969709506343	7.82501547290147e-05	7301	21
38865	genus.Actinomyces.id.423	5	114190377	rs7720023	A	C	0.104251828982187	0.0261244030629867	4.01486251841067	5.94804558761731e-05	7301	21
38866	genus.Actinomyces.id.423	7	52947719	rs7789851	C	T	-0.0653773748752482	0.0163523093615707	-3.97647377025422	6.99447098001184e-05	7468	22
38867	genus.Actinomyces.id.423	11	26064912	rs7119696	C	G	0.0920439542330941	0.0235631520529668	3.94932198869572	7.83728692676797e-05	7301	21
38868	genus.Actinomyces.id.423	1	112063076	rs10857894	G	A	0.0693665928145242	0.01678072246821	4.13939859843929	3.48217472237632e-05	7468	22
38869	genus.Actinomyces.id.423	12	126758102	rs73226992	A	G	0.0813742966358057	0.0193555205116636	4.12019973688742	3.78544095499577e-05	7468	22
38870	genus.Actinomyces.id.423	14	69547048	rs72718292	C	T	-0.11841874383079	0.030206717546401	-3.95921383281096	7.5196887402334e-05	7257	20
38871	genus.Actinomyces.id.423	4	67605880	rs4860776	G	A	0.0875538731160024	0.0215838747502813	3.97823687601785	6.94281865337032e-05	7468	22
38872	genus.Actinomyces.id.423	11	26065359	rs988513	C	T	0.0920208842930616	0.0235640853367504	3.94423890942578	8.0053818909036e-05	7301	21
38873	genus.Actinomyces.id.423	3	186721820	rs3852061	G	T	-0.068666042014338	0.0163564705175954	-4.19020752819283	2.7869943721579e-05	7468	22
38874	genus.Actinomyces.id.423	5	168653502	rs17735629	T	C	0.0996367838225547	0.0262255709133123	3.90875143308131	9.2774358537861e-05	7468	22
38875	genus.Actinomyces.id.423	8	105083842	rs35309447	T	C	-0.0670658848136661	0.0164625401626927	-4.04887407359571	5.14646249680883e-05	7468	22
38876	genus.Actinomyces.id.423	3	186721867	rs3864109	G	A	-0.0688859473864108	0.0163561849245233	-4.20378005957356	2.6249401179841e-05	7468	22
38877	genus.Actinomyces.id.423	11	15313498	rs35888439	T	C	-0.0868529014313628	0.0209479626146073	-4.09154074536887	4.28516635659246e-05	7468	22
38878	genus.Actinomyces.id.423	9	21598700	rs73426670	C	A	-0.143331761166451	0.034217503751272	-4.04183927256184	5.30335798390502e-05	6829	20
38879	genus.Actinomyces.id.423	11	26049214	rs7120325	G	T	0.0970785845774731	0.0247788746044488	3.94886130926735	7.8523827629209e-05	7301	21
38880	genus.Actinomyces.id.423	10	102770327	rs807022	G	A	0.0948092910906391	0.0231141551066352	4.09941609233296	4.14193798285416e-05	7468	22
38881	genus.Actinomyces.id.423	8	73857877	rs3735830	A	G	0.0768749604637839	0.0200082209652913	3.94288191286946	8.05083015898018e-05	7468	22
38882	genus.Actinomyces.id.423	14	69540751	rs72718286	C	T	-0.117953459140015	0.0302219905006156	-3.93859121059066	8.19614364104403e-05	7257	20
38883	genus.Actinomyces.id.423	20	53549329	rs444535	A	T	0.0715333697827328	0.0174183415446747	4.03418806900368	5.47914220140885e-05	7402	21
38884	genus.Actinomyces.id.423	5	114141842	rs10519398	G	A	0.105588847958287	0.0263966983685456	4.04329217106445	5.27058753429992e-05	7301	21
38885	genus.Actinomyces.id.423	7	73980733	rs2267817	T	C	-0.0753825752483564	0.0180821239206513	-4.15873382013795	3.20016547559475e-05	7468	22
38886	genus.Actinomyces.id.423	3	101445118	rs2554962	A	G	-0.0826195813198794	0.0197979734802378	-4.21471440235051	2.50094467477946e-05	7468	22
38887	genus.Actinomyces.id.423	12	7984941	rs7970550	C	T	0.0725613308286589	0.0179644281157174	4.0462249222305	5.20502235749187e-05	7424	21
38888	genus.Actinomyces.id.423	11	26061235	rs4353231	A	G	0.0917777292676678	0.0235640643131117	3.93097087720081	8.46035208241708e-05	7301	21
38889	genus.Actinomyces.id.423	3	171498922	rs7631361	G	A	-0.0946760341421045	0.0233398232494598	-4.07123540163998	4.67644614264067e-05	7468	22
38890	genus.Actinomyces.id.423	11	82052595	rs75657188	C	T	0.0970939068344314	0.0244986884341425	3.93164077684216	8.43680682861763e-05	7257	20
38891	genus.Actinomyces.id.423	6	31296680	rs9265459	C	A	-0.0732196291553986	0.0186634511698543	-3.96731639860541	7.26864682165896e-05	7424	21
38892	genus.Actinomyces.id.423	3	186720335	rs7643789	C	G	-0.0689140833668656	0.0163567858108266	-4.20454651734667	2.61606133612342e-05	7468	22
38893	genus.Actinomyces.id.423	7	139334098	rs7785516	T	C	0.109486037529303	0.0275728974913519	4.00314553622033	6.25058239298821e-05	7301	21
38894	genus.Actinomyces.id.423	18	49088899	rs76519534	G	C	0.213421156813933	0.0537931720253186	3.99518651973611	6.46433400744138e-05	3509	9
38895	genus.Actinomyces.id.423	12	126757515	rs73226990	G	T	0.0813183307719428	0.0193570807071765	4.11273528754268	3.90998636695275e-05	7468	22
38896	genus.Actinomyces.id.423	2	194473596	rs1478115	G	A	0.0702212941334434	0.0178622054113841	3.89537842946094	9.80455297823137e-05	7468	22
38897	genus.Actinomyces.id.423	12	126755404	rs73226988	T	C	0.0822069358889818	0.0194562361152929	4.1275844676553	3.66593790357152e-05	7468	22
38898	genus.Actinomyces.id.423	12	126764279	rs111359873	T	C	0.0831510177374914	0.0198370331493057	4.07332179070025	4.63473178799166e-05	7468	22
38899	genus.Actinomyces.id.423	10	133056990	rs72841359	C	T	0.125093956175275	0.0286448698782065	4.29521457559556	1.74524448246759e-05	7257	20
38900	genus.Actinomyces.id.423	10	4766939	rs10795199	A	T	0.0820767468956814	0.0199995455901231	4.10276342323047	4.08244632027043e-05	7468	22
38901	genus.Actinomyces.id.423	6	148896616	rs12665468	C	A	0.0974985731100908	0.0233590210750147	4.19240483923121	2.76012873502793e-05	7468	22
38902	genus.Actinomyces.id.423	5	114146141	rs6899004	C	T	0.104554065762352	0.026231880630966	4.02515277988442	5.69383367766326e-05	7301	21
38903	genus.Actinomyces.id.423	10	10728849	rs11256773	A	G	0.0708615587278382	0.0182443053047967	3.90970327646655	9.24095634766397e-05	7468	22
38904	genus.Actinomyces.id.423	6	31300571	rs9265658	C	T	-0.0735248536526541	0.0186791164129402	-3.97116826374655	7.15210404639692e-05	7424	21
38905	genus.Actinomyces.id.423	20	53546402	rs428098	A	C	0.0705467718909582	0.0174053139412535	3.98819964024058	6.65766267811788e-05	7402	21
38906	genus.Actinomyces.id.423	20	53549256	rs366472	A	G	0.0710847782958676	0.0174185292133893	4.0110218502748	6.0456514203256e-05	7402	21
38907	genus.Actinomyces.id.423	6	31446546	rs2248373	C	T	-0.0711571498482731	0.0176219151672119	-4.00812968743904	6.12015111686821e-05	7468	22
38908	genus.Actinomyces.id.423	10	10728467	rs12220916	A	G	0.0708031589974289	0.0182467970892805	3.90380105699565	9.46936286912887e-05	7468	22
38909	genus.Actinomyces.id.423	20	53546795	rs410111	A	C	0.0700375139696936	0.0174081168173372	3.96234011517356	7.42187084580891e-05	7402	21
38910	genus.Actinomyces.id.423	10	4776216	rs11252691	A	G	0.0824171320844749	0.0199987707227874	4.10942012574551	3.96653877978156e-05	7468	22
38911	genus.Actinomyces.id.423	11	26061164	rs4336988	C	T	0.0914300494090161	0.0235636050589812	3.90727453975659	9.33430730249881e-05	7301	21
38912	genus.Actinomyces.id.423	11	26055789	rs7951958	C	G	0.0915846597029515	0.0233945429717866	3.94272465426476	8.05611277585861e-05	7301	21
38913	genus.Actinomyces.id.423	5	114148901	rs6871665	G	A	0.103980115004738	0.026190997968361	4.01157603368374	6.03147450273083e-05	7301	21
38914	genus.Actinomyces.id.423	15	99488081	rs2684792	A	G	-0.0666544875030825	0.0167785630526459	-3.96484455365088	7.3443791787596e-05	7468	22
38915	genus.Actinomyces.id.423	8	139944401	rs7819062	A	C	-0.114364834557782	0.0282127574895508	-4.05333824070197	5.04919167945671e-05	7171	20
38916	genus.Actinomyces.id.423	12	7943959	rs7299551	G	A	0.073068915560644	0.0179008218054469	3.98687399938187	6.69495570148829e-05	7424	21
38917	genus.Actinomyces.id.423	8	73852726	rs2929566	G	A	0.0856661223690014	0.0219351271973104	3.89807765611212	9.6959326032137e-05	7468	22
38918	genus.Actinomyces.id.423	8	139958044	rs9792373	G	A	-0.113043856899399	0.0284818769853307	-4.02805091419725	5.62411659272516e-05	7127	19
38919	genus.Actinomyces.id.423	12	126757257	rs7315412	G	A	0.080339642750909	0.0193563507421508	4.0636769518771	4.83056704122161e-05	7468	22
38920	genus.Actinomyces.id.423	15	99487095	rs1568502	A	G	-0.0765767875880917	0.0193505945411175	-3.95515344433465	7.64855455413192e-05	7468	22
38921	genus.Actinomyces.id.423	11	90591838	rs4753301	T	C	0.0668203589919373	0.0167285038842368	3.97935840476469	6.91015012219556e-05	7468	22
38922	genus.Actinomyces.id.423	12	7946750	rs877717	G	A	0.0728557885339101	0.0179035201548592	3.98322165049174	6.79872911352823e-05	7424	21
38923	genus.Actinomyces.id.423	10	127548587	rs1539315	G	C	0.173281040310981	0.0400055217436368	4.16523298428275	3.11034764686434e-05	5366	19
38924	genus.Actinomyces.id.423	3	101524761	rs595230	G	A	-0.0797080409083091	0.0196503851377115	-4.08745922555181	4.36123296510835e-05	7468	22
38925	genus.Actinomyces.id.423	3	186721996	rs12490407	A	G	-0.067988203204729	0.0163473557404582	-4.14828391597676	3.34976814436743e-05	7468	22
38926	genus.Actinomyces.id.423	5	114152050	rs59549203	A	G	0.104012857462033	0.0263451366328219	3.99462047117985	6.47979672684517e-05	7301	21
38927	genus.Actinomyces.id.423	11	26050342	rs4363548	G	C	0.0956305902288441	0.0247451686941347	3.91058617672707	9.20724024169996e-05	7301	21
38928	genus.Actinomyces.id.423	20	53548441	rs395931	T	C	0.0705433813674754	0.0174181723440206	3.98159433011929	6.8454543199012e-05	7402	21
38929	genus.Actinomyces.id.423	14	69545766	rs72718291	C	T	-0.116596330863843	0.0302248173729687	-3.89682734644463	9.74610466287944e-05	7257	20
38930	genus.Actinomyces.id.423	5	114150404	rs6881899	A	G	0.103340230047772	0.02617781340931	3.97565486795933	7.01858516584205e-05	7301	21
38931	genus.Actinomyces.id.423	4	67609785	rs1584569	A	T	0.088205903990746	0.0211843724627687	4.0347568648906	5.46588664729094e-05	7468	22
38932	genus.Actinomyces.id.423	5	83083067	rs72772990	A	G	-0.0821693016743743	0.0206766984013249	-3.99396139431108	6.49784480577355e-05	7424	21
38933	genus.Actinomyces.id.423	3	186719374	rs6808800	G	T	-0.0677022780893359	0.0163577351008361	-4.13169122872298	3.60103932824361e-05	7468	22
38934	genus.Actinomyces.id.423	14	69603510	rs72720218	C	G	-0.117316439115596	0.0302062631278086	-3.91661405186506	8.98013411513038e-05	7257	20
38935	genus.Actinomyces.id.423	14	69571535	rs56868917	T	C	-0.117101530935088	0.0301801000024169	-3.91744359049963	8.94929784693961e-05	7257	20
38936	genus.Actinomyces.id.423	12	7985460	rs17728008	T	C	0.0722196456032222	0.0179579716909501	4.02673693187033	5.65562475939962e-05	7424	21
38937	genus.Actinomyces.id.423	13	76001616	rs7330730	T	A	-0.168227748402719	0.042749888869417	-3.9372234479369	8.24298443465675e-05	4856	15
38938	genus.Actinomyces.id.423	5	114205558	rs73259547	A	C	0.102880944767261	0.0262104148775891	3.97845585695488	6.93642859350057e-05	7301	21
38939	genus.Actinomyces.id.423	20	53548522	rs449579	T	C	0.0698314211510397	0.0174508998310218	3.96639643352423	7.29674599491011e-05	7402	21
38940	genus.Actinomyces.id.423	14	69601087	rs11627004	G	A	-0.117061612460683	0.0302061790146786	-3.90876114757316	9.27706285878427e-05	7257	20
38941	genus.Actinomyces.id.423	16	5208475	rs58014158	T	C	-0.125801177464534	0.0319166906538033	-3.90547121361104	9.40419532880033e-05	7301	21
38942	genus.Actinomyces.id.423	1	203269052	rs4997983	A	G	0.0679989214410299	0.0163977932357535	4.14707218967594	3.36753908414521e-05	7468	22
38943	genus.Actinomyces.id.423	14	69601209	rs11626985	C	T	-0.116864561050414	0.0302002750651043	-3.90468049227603	9.4349953724474e-05	7257	20
38944	genus.Actinomyces.id.423	8	139944389	rs7819059	T	C	-0.113587990243739	0.0281620395586536	-4.03418280118133	5.4792651080573e-05	7171	20
38945	genus.Actinomyces.id.423	5	114152972	rs114971822	T	A	0.103217248366763	0.0262419255835782	3.96313460481587	7.39720460654991e-05	7301	21
38946	genus.Actinomyces.id.423	12	7945916	rs34261320	G	A	0.0724369663651522	0.017900387307242	3.95703145561333	7.5886941103894e-05	7424	21
38947	genus.Actinomyces.id.423	20	53546847	rs439536	G	C	0.0692492785023955	0.0174053728518823	3.91488753915634	9.04463554196635e-05	7402	21
38948	genus.Actinomyces.id.423	3	101349499	rs71315245	C	T	-0.0905434290770411	0.0219770221672734	-4.12293397608805	3.7407694582417e-05	7468	22
38949	genus.Actinomyces.id.423	6	31445514	rs2523653	G	A	-0.0705390885746598	0.0176279230783941	-3.96441105990751	7.35773723262487e-05	7468	22
38950	genus.Actinomyces.id.423	8	33833383	rs17708047	C	T	0.17078581754604	0.0421463891797709	3.97518897784552	7.03233929434388e-05	4989	12
38951	genus.Actinomyces.id.423	5	114149483	rs12189289	C	T	0.103515910448593	0.0263916791947367	3.96603632366191	7.30777305091943e-05	7301	21
38952	genus.Actinomyces.id.423	5	114146662	rs2416382	G	A	0.102672533620153	0.0261860002999032	3.96572953830242	7.31717966933491e-05	7301	21
38953	genus.Actinomyces.id.423	3	101452405	rs2722163	C	T	-0.0808284895894668	0.019807899735189	-4.11920040730214	3.80189382277939e-05	7468	22
38954	genus.Actinomyces.id.423	5	114157179	rs6872225	T	C	0.103696500100875	0.0261546063123297	3.96214083786407	7.42806992913508e-05	7301	21
38955	genus.Actinomyces.id.423	8	139975809	rs7830147	C	A	-0.115444491120589	0.02837671619326	-4.11255008066928	3.91312547082267e-05	7127	19
38956	genus.Actinomyces.id.423	14	69584646	rs3742905	G	C	-0.116329151570019	0.0301848603751398	-3.89402261512206	9.85954517951274e-05	7257	20
38957	genus.Actinomyces.id.423	5	114205387	rs13360759	A	C	0.10261526844357	0.0262033877981142	3.95960394946202	7.50741618677991e-05	7301	21
38958	genus.Actinomyces.id.423	8	33831539	rs113646767	C	G	0.176716621651186	0.0435225612846308	3.97090632089562	7.15997309086684e-05	4710	11
38959	genus.Actinomyces.id.423	3	186720448	rs7643952	C	G	-0.0676332991530482	0.0163579452257484	-4.12801153148326	3.65913768826333e-05	7468	22
38960	genus.Actinomyces.id.423	20	53547450	rs6023718	T	C	0.0695748083541768	0.0174010746081158	3.93073429371885	8.46868221171208e-05	7402	21
38961	genus.Actinomyces.id.423	5	114150493	rs112648178	T	C	0.103026969531802	0.0263584967139391	3.95811562905198	7.55433873318882e-05	7301	21
38962	genus.Actinomyces.id.423	8	139959495	rs4736188	A	T	-0.113391654988704	0.0284723913931528	-4.04171750312539	5.30611327188249e-05	7127	19
38963	genus.Actinomyces.id.423	11	26046964	rs12278400	T	G	0.100290505547571	0.0257298523985347	3.9118809880671	9.15800419340012e-05	7301	21
38964	genus.Actinomyces.id.423	4	7257160	rs7686843	C	T	0.0677487675171382	0.0170576855178823	3.93287685239458	8.39352439666099e-05	7468	22
38965	genus.Actinomyces.id.423	5	114153463	rs148218594	T	C	0.102833398766508	0.0262260888861697	3.9537868590672	7.69239396848797e-05	7301	21
38966	genus.Actinomyces.id.423	2	194323579	rs2243507	C	A	0.0694734122832086	0.0175638019709546	3.90460644596322	9.43788448468973e-05	7468	22
38967	genus.Actinomyces.id.423	10	4778657	rs7902833	T	C	0.085265848347609	0.0211007580740634	3.99775714323388	6.39455081670929e-05	7468	22
38968	genus.Actinomyces.id.423	13	36085098	rs9544512	A	C	-0.0680473824966609	0.0165660378441296	-4.10244400007662	4.08808819843535e-05	7468	22
38969	genus.Actinomyces.id.423	5	31191147	rs7729565	G	A	0.085328689234626	0.0220619777704057	3.92299853102586	8.74536847462905e-05	7468	22
38970	genus.Actinomyces.id.423	8	130368556	rs2568437	A	T	0.0659426812509213	0.0167576691943364	3.93286899856489	8.39379874281896e-05	7468	22
38971	genus.Actinomyces.id.423	9	74168133	rs72735901	A	G	0.186791820731122	0.0482744454737001	3.90841803019359	9.29024568870534e-05	3926	12
38972	genus.Actinomyces.id.423	3	101467735	rs2611838	C	T	-0.0993029094270841	0.0253586052495644	-3.97759153038747	6.96168282460136e-05	7294	20
38973	genus.Actinomyces.id.423	3	77499440	rs6781059	A	G	0.0650631207626744	0.016435523685842	3.94454799201104	7.99506412193306e-05	7468	22
38974	genus.Actinomyces.id.423	5	114159494	rs73257526	G	T	0.102527243540907	0.0263632994235536	3.93537351708712	8.30674032436293e-05	7301	21
38975	genus.Actinomyces.id.423	3	171497126	rs6445028	T	A	-0.0925489123034129	0.0233413818852214	-3.97233500005246	7.11715330063473e-05	7468	22
38976	genus.Actinomyces.id.423	12	7945757	rs4438116	C	T	0.0720603026845426	0.017902531274763	3.93320345784131	8.38212307453949e-05	7424	21
38977	genus.Actinomyces.id.423	5	114160168	rs7708976	G	A	0.102593521420004	0.0263574234202455	3.9378142998898	8.22271899234083e-05	7301	21
38978	genus.Actinomyces.id.423	3	8208863	rs55721552	C	G	0.0766238029560821	0.0188822672414426	4.01616679676189	5.91523976226065e-05	7468	22
38979	genus.Actinomyces.id.423	5	114147222	rs73257503	T	C	0.102786694495926	0.0263927341725854	3.93655115419543	8.26610063432405e-05	7301	21
38980	genus.Actinomyces.id.423	13	36080730	rs7325781	A	G	-0.0677279559255538	0.0165746916931569	-4.07976308269642	4.50816234251216e-05	7468	22
38981	genus.Actinomyces.id.423	8	33866829	rs17781255	G	A	0.173646064231536	0.0434390342642328	3.92460961362322	8.68704977186606e-05	4710	11
38982	genus.Actinomyces.id.423	8	33872612	rs17708611	G	A	0.173493052415704	0.0433974805077152	3.92460961362322	8.68704977186606e-05	4710	11
38983	genus.Actinomyces.id.423	9	139819347	rs7860290	C	T	0.105710152636694	0.0262403879839107	4.02276565295629	5.75187204817956e-05	7155	20
38984	genus.Actinomyces.id.423	5	114154751	rs2100991	G	A	0.102653370728111	0.0263866508651243	3.93234115742714	8.4122564684179e-05	7301	21
38985	genus.Actinomyces.id.423	5	114152966	rs114129337	C	A	0.102196828465646	0.026235631570121	3.92589600095982	8.64074856252253e-05	7301	21
38986	genus.Actinomyces.id.423	3	101460495	rs35280358	A	G	-0.080025639609986	0.0198089573280229	-4.08549049726264	4.3983800777693e-05	7468	22
38987	genus.Actinomyces.id.423	8	33868381	rs75580627	A	G	0.173410544745935	0.0434387696278404	3.92028832793002	8.84430895829974e-05	4710	11
38988	genus.Actinomyces.id.423	2	77001335	rs148854232	G	T	-0.0768293574472296	0.0181957817894512	-4.15699177312818	3.22465598125124e-05	7468	22
38989	genus.Actinomyces.id.423	5	75189347	rs729622	G	A	0.072471101593596	0.0181707972002487	3.89759711281578	9.7151867828908e-05	7468	22
38990	genus.Actinomyces.id.423	5	114161397	rs73257531	C	T	0.102583204009827	0.0264081957606968	3.92648316598858	8.61969220283684e-05	7301	21
38991	genus.Actinomyces.id.423	18	6823214	rs12709617	C	T	0.0710673607554936	0.0182045369611011	3.89178564552268	9.95091432750574e-05	7468	22
38992	genus.Actinomyces.id.423	5	114204921	rs13361429	T	C	0.101466847818607	0.0262092552994356	3.92397696190991	8.70990683604639e-05	7301	21
38993	genus.Actinomyces.id.423	13	88993582	rs7324750	T	C	-0.0861199948473741	0.0225755481295135	-3.91138133291765	9.17697436772903e-05	7468	22
38994	genus.Actinomyces.id.423	3	101462241	rs2466373	T	A	-0.0798017811008577	0.0198156016912079	-4.07553785563332	4.59081128792167e-05	7468	22
38995	genus.Actinomyces.id.423	3	101467545	rs2611837	C	T	-0.0797559786761345	0.0197916420917496	-4.0753885772165	4.59375741591993e-05	7468	22
38996	genus.Actinomyces.id.423	5	114168260	rs899481	A	C	0.101723225743101	0.0263347391661122	3.89910497418112	9.65489128972846e-05	7301	21
38997	genus.Actinomyces.id.423	5	114154488	rs2086261	C	G	0.102382195038349	0.0263987649256461	3.92071705658854	8.82858740669729e-05	7301	21
38998	genus.Actinomyces.id.423	5	114159698	rs7704495	G	C	0.101869551264021	0.0261891796982928	3.92040844726404	8.8399014972382e-05	7301	21
38999	genus.Actinomyces.id.423	5	114148581	rs57128574	A	G	0.101544312788927	0.0261863528537748	3.92024285679113	8.84597794302394e-05	7301	21
39000	genus.Actinomyces.id.423	12	126756401	rs12579070	C	T	0.0800877831545519	0.0196262244669344	3.97206202261978	7.1253161026977e-05	7468	22
39001	genus.Actinomyces.id.423	8	139975538	rs10088533	G	A	-0.113498804601769	0.0282106790425304	-4.06267861921452	4.85127999247295e-05	7171	20
39002	genus.Actinomyces.id.423	8	139946839	rs4259443	C	A	-0.111322084526027	0.0281960464739954	-3.98823737049498	6.65660413061549e-05	7171	20
39003	genus.Actinomyces.id.423	20	3895112	rs12480808	A	G	0.133185408106303	0.0337853406150171	3.96420240163547	7.36417519947651e-05	7185	19
39004	genus.Actinomyces.id.423	5	114153394	rs4593257	C	A	0.102262061818388	0.0263994739399985	3.91759039338178	8.94385120149554e-05	7301	21
39005	genus.Actinomyces.id.423	13	36053538	rs1461976	A	T	-0.0705276723549216	0.0167930186625953	-4.18616865669645	2.83702577806871e-05	7468	22
39006	genus.Actinomyces.id.423	5	114172977	rs73257562	T	C	0.101834518633018	0.0261994781379347	3.91744134852938	8.94938105227044e-05	7301	21
39007	genus.Actinomyces.id.423	5	114162625	rs73257532	T	C	0.102218639998465	0.026365624332664	3.91736946509583	8.95204922029628e-05	7301	21
39008	genus.Actinomyces.id.423	22	26862041	rs3747129	G	A	0.0894189523387404	0.0229086835998083	3.90778399702144	9.31465228855128e-05	7424	21
39009	genus.Actinomyces.id.423	5	114172707	rs111533488	T	C	0.101801112000063	0.0261946421907925	3.91663731628682	8.97926794532598e-05	7301	21
39010	genus.Actinomyces.id.423	5	114159627	rs73257527	C	T	0.102287420284156	0.0264037118355548	3.91553858910806	9.02026149816021e-05	7301	21
39011	genus.Actinomyces.id.423	15	99493176	rs939626	T	C	0.0641447985082732	0.0164380337983115	3.89154192640324	9.96091719467913e-05	7468	22
39012	genus.Actinomyces.id.423	8	33880213	rs74483729	A	G	0.172819159032828	0.0434563353542508	3.90054291013977	9.59772121057501e-05	4710	11
39013	genus.Actinomyces.id.423	5	114156427	rs12186476	G	A	0.102219415033062	0.0263306336648722	3.90922082530709	9.25942937894544e-05	7301	21
39014	genus.Actinomyces.id.423	2	32903548	rs111896629	G	A	0.102324894494463	0.0259725520926939	3.99928352771636	6.35345300050827e-05	7301	21
39015	genus.Actinomyces.id.423	12	95188638	rs117117997	T	C	-0.177647677861833	0.0422996863876332	-4.06793730241606	4.74311386656977e-05	4820	11
39016	genus.Actinomyces.id.423	4	7256475	rs4689670	C	T	0.067611907846933	0.0170590785407129	3.92796940117257	8.56661070121678e-05	7468	22
39017	genus.Actinomyces.id.423	8	139947695	rs11166861	T	C	-0.109445519929968	0.0281004434911109	-3.92820328804458	8.55828551631202e-05	7171	20
39018	genus.Actinomyces.id.423	20	53547857	rs6023720	C	T	0.0690007380727402	0.0174008899465862	3.89713036887291	9.73392261232204e-05	7402	21
39019	genus.Actinomyces.id.423	8	33838290	rs11782686	G	A	0.17315298694784	0.0434606685003481	3.91791201367465	8.9319294655524e-05	4710	11
39020	genus.Actinomyces.id.423	8	139943984	rs7839785	C	T	-0.11086078182637	0.0283826446084641	-3.93127284404638	8.44973104628613e-05	7127	19
39021	genus.Actinomyces.id.423	6	67250008	rs1224524	A	G	0.12150208317719	0.0298204874749898	3.90580596142901	9.39118491656691e-05	7468	22
39022	genus.Actinomyces.id.423	5	114160981	rs6873477	C	A	0.101746018061406	0.0262487919949247	3.90057100634663	9.59660733981333e-05	7301	21
39023	genus.Actinomyces.id.423	5	114154044	rs113197784	C	T	0.101308708727051	0.0262287735376998	3.8962851893563	9.76793628386829e-05	7301	21
39024	genus.Actinomyces.id.423	5	114160794	rs6869432	G	A	0.101611843607525	0.0262489447496125	3.89624770195163	9.76944753478204e-05	7301	21
39025	genus.Actinomyces.id.423	3	101346403	.	A	G	-0.0896563094154842	0.0220116289845622	-4.06653396484304	4.77175333891228e-05	7468	22
39026	genus.Actinomyces.id.423	5	114165452	rs6594840	A	G	0.10129911337964	0.0261998712344502	3.89488976673657	9.82433981050067e-05	7301	21
39027	genus.Actinomyces.id.423	6	148895352	rs6928791	G	A	0.0922457926766529	0.0232012274221061	3.99897722527256	6.36168007102963e-05	7468	22
39028	genus.Actinomyces.id.423	5	114155444	rs60299079	C	A	0.101223513548155	0.0262243257393104	3.89285461178242	9.9071530713538e-05	7301	21
39029	genus.Actinomyces.id.423	2	77013724	rs4853272	C	A	-0.0750560348629621	0.0179212192524651	-4.12094886218115	3.77315177526083e-05	7468	22
39030	genus.Actinomyces.id.423	2	239764195	rs36169090	G	T	0.0731430925529895	0.0188061654965934	3.90440051119976	9.44592396616357e-05	7468	22
39031	genus.Actinomyces.id.423	2	185179203	rs62176429	T	G	0.0997760140208104	0.0251653710806828	3.97768984173485	6.95880594687759e-05	7468	22
39032	genus.Actinomyces.id.423	7	11237105	rs34907066	A	G	0.0726162646381219	0.0181474543055015	3.99002935629682	6.60651179555024e-05	7468	22
39033	genus.Actinomyces.id.423	3	171500422	rs6792740	A	T	-0.0897942089798204	0.0231013490968722	-3.91026774464593	9.21938707609887e-05	7468	22
39034	genus.Actinomyces.id.423	3	101346020	rs79755597	A	T	-0.102711242077704	0.0259122190574907	-3.97573487108938	7.01622585455457e-05	7127	19
39035	genus.Actinomyces.id.423	4	67610038	rs1584568	G	T	0.0859595724182237	0.021175963969411	3.94796982556718	7.88167357024233e-05	7468	22
39036	genus.Actinomyces.id.423	20	53554704	rs397029	C	T	0.0692784213507949	0.0174366746643751	3.90485697213201	9.4281129123161e-05	7402	21
39037	genus.Actinomyces.id.423	2	218891319	rs7605209	T	C	0.106067990613728	0.0248810725617042	4.17003181287375	3.04557121970748e-05	7468	22
39038	genus.Actinomyces.id.423	13	36081761	rs9544488	C	T	-0.0679195594522592	0.0168169700977361	-4.03193861255754	5.53186384064815e-05	7468	22
39039	genus.Actinomyces.id.423	3	132822750	rs74512788	C	G	-0.166123725445905	0.0411717978600444	-4.03330335659916	5.49982060227651e-05	5116	13
39040	genus.Actinomyces.id.423	7	11232753	rs4720947	G	A	0.0723525451192537	0.0183696057725212	3.90122009910866	9.57090809354286e-05	7468	22
39041	genus.Actinomyces.id.423	13	36054510	rs9315346	A	T	-0.0697478245493213	0.0167961705123195	-4.14044833374855	3.46627677910661e-05	7468	22
39042	genus.Actinomyces.id.423	1	112068773	rs6661573	A	T	0.0666701437171276	0.0168228547112056	3.9712635634821	7.14924317014877e-05	7468	22
39043	genus.Actinomyces.id.423	7	88951899	rs801829	G	T	-0.122677555552749	0.0324704013043462	-4.06130735426131	4.87986766092702e-05	7338	21
39044	genus.Actinomyces.id.423	2	199152856	rs6743525	T	C	0.21577941831163	0.0544746530599379	4.00834795033296	6.11449866211567e-05	3184	10
39045	genus.Actinomyces.id.423	1	203341531	rs11581135	C	A	-0.0693757514250573	0.0171262298456752	-4.06122705126675	4.88154673098583e-05	7468	22
39046	genus.Actinomyces.id.423	9	115471322	rs16917242	C	G	-0.0815024925957964	0.0202988867930378	-3.98601640283755	6.71918688503089e-05	7468	22
39047	genus.Actinomyces.id.423	11	81952698	rs17492079	G	A	0.126912366216978	0.0310915422178939	4.04517721046257	5.22835596663098e-05	7257	20
39048	genus.Actinomyces.id.423	10	135499157	rs7093416	G	C	-0.0715850537245724	0.0183292876029131	-3.94964045740234	7.82686718610888e-05	7468	22
39049	genus.Actinomyces.id.423	3	101341955	rs12629395	G	A	-0.0878027013052908	0.0220188028855075	-3.98691763343714	6.69372504514604e-05	7468	22
39050	genus.Actinomyces.id.423	13	36081790	rs1461962	T	C	-0.0672655913239357	0.0168168438390401	-3.99444490226748	6.48459984243608e-05	7468	22
39051	genus.Actinomyces.id.423	13	36082142	rs7333195	G	T	-0.0673273711717708	0.0168301947520304	-3.99470858432442	6.47738744619864e-05	7468	22
39052	genus.Actinomyces.id.423	7	32067912	rs12216602	T	C	0.0936717648738607	0.0239899814963472	3.90605114388282	9.38166636603058e-05	7468	22
39053	genus.Actinomyces.id.423	8	139968218	rs1876202	C	T	-0.110616330973166	0.0285320282208033	-3.9409605736933	8.11559657741296e-05	7127	19
39054	genus.Actinomyces.id.423	10	102772840	rs807019	C	T	0.0899254857362469	0.0228523530939878	3.91905694825381	8.88961106122746e-05	7468	22
39055	genus.Actinomyces.id.423	10	127553327	rs11244676	A	G	0.152854933929258	0.0370666570656547	3.95982320066692	7.50052715058057e-05	6161	20
39056	genus.Actinomyces.id.423	3	101534825	rs771326	C	T	-0.0762067310770284	0.0196462832844467	-3.91036737830601	9.21558484820209e-05	7468	22
39057	genus.Actinomyces.id.423	7	73979130	rs6956055	A	G	-0.0718696075479058	0.0181452535288705	-3.94313363359505	8.04238119385871e-05	7468	22
39058	genus.Actinomyces.id.423	10	4772604	rs10904328	A	G	0.0738761805590549	0.0184870599515547	3.93132844679865	8.44777671290439e-05	7468	22
39059	genus.Actinomyces.id.423	8	139960590	rs4281142	C	T	-0.109680002364802	0.0284800454152564	-3.89682444073396	9.74622154735848e-05	7127	19
39060	genus.Actinomyces.id.423	2	128832585	rs75217161	G	A	0.0903140149643679	0.023207087016465	3.90163568726913	9.55448803114994e-05	7301	21
39061	genus.Actinomyces.id.423	9	115467599	rs72768405	T	A	-0.0808738665701427	0.0202982194589443	-3.93456811781838	8.33464291944433e-05	7468	22
39062	genus.Actinomyces.id.423	6	31351415	rs3099849	A	G	-0.086448443045565	0.0219744007331846	-3.90367230832487	9.47440415415377e-05	7424	21
39063	genus.Actinomyces.id.423	7	88951688	rs801828	C	T	-0.119876651915032	0.0324869076100396	-3.98723232721793	6.68485574859193e-05	7338	21
39064	genus.Actinomyces.id.423	3	101385261	rs4683854	C	G	-0.0786828589299507	0.0199444274327629	-3.97153969203176	7.1409599652985e-05	7468	22
39065	genus.Actinomyces.id.423	12	7935651	rs11055729	A	T	0.0659464045768341	0.0166418306521029	3.91637542613038	8.9890230720247e-05	7424	21
39066	genus.Actinomyces.id.423	10	4768818	rs4639834	T	C	0.0732967548501643	0.0185063991958565	3.90087645011676	9.5845059320516e-05	7468	22
39067	genus.Actinomyces.id.423	19	19666506	rs12974028	G	A	0.0763807904046571	0.0188196771270915	4.02914536702314	5.59799955417997e-05	7468	22
39068	genus.Actinomyces.id.423	3	101397087	rs3806652	G	A	-0.0779454630064072	0.0199422222067409	-3.94605582421749	7.94490978883116e-05	7468	22
39069	genus.Actinomyces.id.423	1	203264240	rs12138165	A	T	0.0638722902927254	0.0163980591213544	3.89959060243212	9.63554760875612e-05	7468	22
39070	genus.Actinomyces.id.423	7	110115592	rs487521	A	C	0.0985434291644941	0.0239948592452943	4.02476877392044	5.70313244998111e-05	7468	22
39071	genus.Actinomyces.id.423	3	101405996	rs8180033	G	T	-0.077796307493919	0.019941060935866	-3.93134493187245	8.44719737530329e-05	7468	22
39072	genus.Actinomyces.id.423	2	199138178	rs7594913	T	C	0.209046300230711	0.054423560292597	3.91783627667536	8.93473551255196e-05	3184	10
39073	genus.Actinomyces.id.423	2	199138476	rs7581305	C	A	0.207722219494778	0.0544161938023607	3.90685696876707	9.35044651867405e-05	3184	10
39074	genus.Actinomyces.id.423	3	101418079	rs35291532	G	A	-0.0774299975597754	0.0199334307340388	-3.91751094211895	8.94679859436793e-05	7468	22
39075	genus.Actinomyces.id.423	2	77013822	rs55940237	C	T	-0.0725096121203614	0.0179552525039977	-3.95454188797885	7.66814370999946e-05	7468	22
39076	genus.Actinomyces.id.423	3	101414288	rs68076712	C	T	-0.0774146089282811	0.0199702702275899	-3.91283355234196	9.12194119897998e-05	7468	22
39077	genus.Actinomyces.id.423	19	19668984	rs73004920	T	C	0.0738712000769221	0.018785885640788	3.91601379600697	9.00250986254598e-05	7468	22
39078	genus.Actinomyces.id.423	7	88955550	rs801831	T	C	-0.115310767868687	0.0323664965199582	-3.92224753475209	8.77267959974029e-05	7338	21
39079	genus.Actinomyces.id.423	11	92071798	rs11603009	A	G	0.0864550424387421	0.0217738339119029	3.89436483772539	9.84563712789827e-05	7468	22
39080	genus.Actinomyces.id.423	2	77001082	rs62170454	T	C	-0.0702033240622961	0.017515706004059	-3.89867450663044	9.67206844440034e-05	7468	22
39081	genus.Actinomyces.id.423	2	218886723	rs62182236	G	A	0.100014886499646	0.024946909620007	3.9085148437009	9.28652424972044e-05	7468	22
39082	genus.Actinomyces.id.423	13	36054665	rs9544426	A	C	-0.0667756584235425	0.0170006877720301	-3.92063603072715	8.83155661376739e-05	7468	22
39083	genus.Actinomyces.id.423	13	36052924	rs6562982	A	C	-0.0655815887104958	0.0168339510390228	-3.89837441420373	9.68406024243057e-05	7468	22
39084	genus.Actinomyces.id.423	2	218919675	rs13405863	C	T	0.0995513828569043	0.0249202668597431	3.90102539045101	9.5786102773418e-05	7468	22
