# Supplementary material for: The causal relationship between gut microbiota and type 2 diabetes: a two-sample Mendelian randomized study
Source: Front Public Health. 2023 Sep 22;11:1255059. doi: 10.3389/fpubh.2023.1255059 (PMC10556527; doi:10.3389/fpubh.2023.1255059)
Supplement: Supplementary file 2 [file Data_Sheet_1.zip › Additional documents 1/exposure genus.Alistipes.id.968.csv]

	bac	chr	bp	rsID	ref.allele	eff.allele	beta	SE	Z.weightedSumZ	P.weightedSumZ	N	Ncohorts
40194	genus.Alistipes.id.968	21	40579411	rs9712594	A	C	-0.0896416671941636	0.0178693782868876	-5.0351287568929	4.77527747433518e-07	16978	22
40195	genus.Alistipes.id.968	7	135778919	rs67281112	C	G	0.0634574980297181	0.0137845894350757	4.6158033058977	3.9157768805174e-06	17090	23
40196	genus.Alistipes.id.968	1	19790706	rs67705352	G	T	-0.0532403980270706	0.0110864005920226	-4.79200494854649	1.65122829348938e-06	17567	24
40197	genus.Alistipes.id.968	7	62443498	rs11769002	A	G	-0.0528792651309804	0.0109388513007522	-4.81805879033553	1.44961661947067e-06	17571	24
40198	genus.Alistipes.id.968	7	62442036	rs2871785	G	T	-0.0525559742025244	0.0109364120317933	-4.78859541997337	1.67952699559137e-06	17571	24
40199	genus.Alistipes.id.968	7	62457057	rs7783848	C	G	-0.0521461813253981	0.0109336308220104	-4.75331088473304	2.0011228229264e-06	17571	24
40200	genus.Alistipes.id.968	7	62453737	rs34890041	C	A	-0.0520647790689531	0.0109369088433006	-4.74045150830434	2.13242485344244e-06	17571	24
40201	genus.Alistipes.id.968	11	17511427	rs7129639	A	C	-0.0524955381762561	0.0109583766015038	-4.77644451050589	1.78421757831582e-06	17571	24
40202	genus.Alistipes.id.968	7	62460248	rs11771117	G	C	-0.0518420572576296	0.0109265675025192	-4.72598628349687	2.29001107106371e-06	17571	24
40203	genus.Alistipes.id.968	7	62460232	rs11773813	C	A	-0.0517539637047569	0.010929156229279	-4.71455612523722	2.422382291436e-06	17570	24
40204	genus.Alistipes.id.968	7	62446761	rs10950069	C	T	-0.0517066472751416	0.0109338451661605	-4.71147829350555	2.45926295297146e-06	17571	24
40205	genus.Alistipes.id.968	7	62457844	rs4068841	C	G	-0.0515554255950002	0.0109263294210906	-4.7042916672324	2.5474884578608e-06	17571	24
40206	genus.Alistipes.id.968	7	62448459	rs10950070	G	A	-0.0516451079505308	0.0109370899785546	-4.70167434269154	2.58036808693847e-06	17571	24
40207	genus.Alistipes.id.968	7	62453778	rs4717372	C	G	-0.0514946327243808	0.0109377173790377	-4.69010530928779	2.73064474253747e-06	17571	24
40208	genus.Alistipes.id.968	7	62419726	rs1595991	T	C	-0.0510096077246304	0.0108284773562288	-4.70589145047426	2.52758991875935e-06	17568	24
40209	genus.Alistipes.id.968	9	14080129	rs1689282	C	A	-0.0520061423050748	0.0113941961226584	-4.55351134512055	5.27578249915175e-06	17090	23
40210	genus.Alistipes.id.968	7	62454628	rs11773263	C	T	-0.051117223287478	0.0109322328709399	-4.65980511234773	3.16508912865391e-06	17571	24
40211	genus.Alistipes.id.968	7	62457614	rs2311504	G	A	-0.050917946499726	0.0109315129322431	-4.6429343067534	3.43495591978338e-06	17571	24
40212	genus.Alistipes.id.968	7	62451964	rs2119444	G	A	-0.0506188374397782	0.0109342846317009	-4.61386047026183	3.95257822184837e-06	17571	24
40213	genus.Alistipes.id.968	7	62461975	rs17675579	A	G	-0.0510310954628741	0.0109359231683394	-4.64621754725575	3.38076482634848e-06	17571	24
40214	genus.Alistipes.id.968	5	177755179	rs11958296	G	A	-0.098122203590723	0.0218272010717814	-4.43293856136662	9.29573616835596e-06	16214	21
40215	genus.Alistipes.id.968	21	40580258	rs8130320	G	A	-0.0490019718226355	0.0107170102068559	-4.57177402484251	4.83612321501699e-06	17571	24
40216	genus.Alistipes.id.968	7	62447773	rs1583863	G	A	-0.0507216894540211	0.0109380242634966	-4.61594252416394	3.91315244581575e-06	17570	24
40217	genus.Alistipes.id.968	7	62432603	rs4424138	T	A	-0.0500709460809265	0.0108275991746357	-4.61805385494956	3.87355734909228e-06	17570	24
40218	genus.Alistipes.id.968	21	40580017	rs11088466	T	A	-0.0489236800148072	0.0107132290739925	-4.56502973306623	4.99423550618761e-06	17571	24
40219	genus.Alistipes.id.968	11	130887552	rs2875322	C	T	-0.0580944643723803	0.013143238348469	-4.44529746062308	8.77703378126138e-06	17459	23
40220	genus.Alistipes.id.968	7	62438174	rs2311507	C	T	-0.0502566443640372	0.0109310375545956	-4.58041121916147	4.64062580266992e-06	17571	24
40221	genus.Alistipes.id.968	10	127787142	rs2290844	T	C	0.0813969084797602	0.0191631848226432	4.43749107023659	9.10134964240948e-06	17571	24
40222	genus.Alistipes.id.968	8	144441740	rs35909684	C	A	-0.0845284617010209	0.0192090720588814	-4.47484721571508	7.64659712499169e-06	17457	23
40223	genus.Alistipes.id.968	7	62442590	rs12536478	A	C	-0.0503480362192434	0.0109393105652338	-4.58319333652096	4.5792827530285e-06	17571	24
40224	genus.Alistipes.id.968	8	144428720	rs2450745	C	A	-0.0805239593536397	0.0184701780589743	-4.49011835937295	7.11836080399127e-06	17571	24
40225	genus.Alistipes.id.968	7	62477247	rs7805099	G	T	-0.0501149928260556	0.0109280731878785	-4.57427908582803	4.77862513514299e-06	17570	24
40226	genus.Alistipes.id.968	21	40564885	rs2836934	A	C	-0.0482771660361445	0.0107180907509477	-4.50343503932315	6.6863812486636e-06	17571	24
40227	genus.Alistipes.id.968	7	62445640	rs1960663	T	C	-0.0498331655705771	0.0109286730766474	-4.5449425226226	5.49502467333768e-06	17571	24
40228	genus.Alistipes.id.968	9	112120264	rs62576416	C	T	0.0492646784759336	0.0109732821385578	4.47887694131162	7.50367736726943e-06	17564	24
40229	genus.Alistipes.id.968	21	40574552	rs2150411	G	T	-0.048218155091975	0.0107129341184594	-4.49852363625071	6.84269898720953e-06	17571	24
40230	genus.Alistipes.id.968	7	62437105	rs1899238	C	T	-0.0501238631699919	0.0109370565800539	-4.56638571709048	4.96205359217131e-06	17571	24
40231	genus.Alistipes.id.968	7	62439663	rs1837664	A	C	-0.0491080775666682	0.010819104107475	-4.53156533576661	5.85482230155344e-06	17570	24
40232	genus.Alistipes.id.968	13	38057357	rs1107244	A	G	0.0758557762214468	0.0171182213487307	4.63377411892177	3.59058768049918e-06	17571	24
40233	genus.Alistipes.id.968	17	52776479	rs34417064	G	A	-0.0482019503359687	0.0106868432842737	-4.49346073884379	7.0074945645666e-06	17570	24
40234	genus.Alistipes.id.968	7	62466168	rs11763175	G	A	-0.0500699949047304	0.0109325897607026	-4.56883435069109	4.90444201087305e-06	17571	24
40235	genus.Alistipes.id.968	2	178000949	rs12990744	T	C	-0.0776617913761962	0.0172985610866558	-4.45970518012479	8.20724703913997e-06	16694	22
40236	genus.Alistipes.id.968	7	62439474	rs12534925	T	G	-0.0492356288696532	0.0108190046020028	-4.54401142118297	5.51936653063966e-06	17570	24
40237	genus.Alistipes.id.968	7	62411841	rs148278255	A	G	-0.0493164307699782	0.0108301934769161	-4.54544375741299	5.48196344168184e-06	17565	24
40238	genus.Alistipes.id.968	13	38060148	rs61946592	T	C	0.0757159920067554	0.0170955362992772	4.61904255511322	3.85514793613158e-06	17571	24
40239	genus.Alistipes.id.968	21	40584258	rs8132143	A	T	-0.0481474485431648	0.0107122182104017	-4.49244986528061	7.04084968244275e-06	17571	24
40240	genus.Alistipes.id.968	7	62437581	rs4718473	C	T	-0.0500615084934242	0.0109390831038236	-4.55941554755308	5.12961799717246e-06	17571	24
40241	genus.Alistipes.id.968	13	38058413	rs6563550	C	T	0.0752558274593192	0.0171260019117343	4.61307896602149	3.96747483077387e-06	17571	24
40242	genus.Alistipes.id.968	21	40584412	rs8132424	A	T	-0.0480389143967444	0.0107122563535896	-4.48230872841983	7.38398155360295e-06	17571	24
40243	genus.Alistipes.id.968	7	62490832	rs62476323	C	A	-0.0494991131334759	0.0109236993167888	-4.51654188537892	6.28576885440895e-06	17569	24
40244	genus.Alistipes.id.968	13	38058493	rs6563551	T	G	0.0754064177481049	0.0171191241653772	4.60636750584762	4.09763940334401e-06	17571	24
40245	genus.Alistipes.id.968	7	62427088	rs12539972	G	C	-0.0489378854039499	0.0108325662219884	-4.51655921860502	6.285254593879e-06	17552	24
40246	genus.Alistipes.id.968	18	51480039	rs113457024	T	C	-0.084674457271455	0.0201516584280081	-4.29901836717457	1.71556256531168e-05	16806	23
40247	genus.Alistipes.id.968	21	40558421	rs2297256	G	A	-0.0477963684200032	0.0107133645401744	-4.45967256665548	8.20849595626458e-06	17571	24
40248	genus.Alistipes.id.968	9	14158854	rs62532512	A	C	-0.0471170911950593	0.0107727606080958	-4.34564044800712	1.38869882261039e-05	17563	24
40249	genus.Alistipes.id.968	13	38060134	rs61946576	T	C	0.0751556520012037	0.0170961921950534	4.5956013180221	4.31503056049654e-06	17571	24
40250	genus.Alistipes.id.968	21	40575088	rs4818001	T	C	-0.0478469417868456	0.0107126513103301	-4.46393501272552	8.04679799146454e-06	17571	24
40251	genus.Alistipes.id.968	20	41181177	rs8118820	A	T	-0.0633992000331038	0.0142412265741768	-4.42396225625577	9.69069578174357e-06	17490	23
40252	genus.Alistipes.id.968	7	62467869	rs1822115	T	G	-0.049489275482472	0.0109239261673268	-4.52141876474615	6.14265329612513e-06	17571	24
40253	genus.Alistipes.id.968	7	62471770	rs10950081	C	T	-0.0493833454882897	0.0109238672873173	-4.51185299597092	6.42637229425359e-06	17571	24
40254	genus.Alistipes.id.968	13	22867356	rs9578457	A	G	-0.13595910886526	0.0316402912044364	-4.41515183870371	1.00939115123014e-05	9370	13
40255	genus.Alistipes.id.968	20	41191335	rs4810359	G	A	-0.0652427928329035	0.0146155267313609	-4.47907585342591	7.49668924237964e-06	17380	22
40256	genus.Alistipes.id.968	21	40614878	rs2150413	C	T	-0.0475412023475532	0.0107162317479857	-4.43445521320435	9.23054055960028e-06	17571	24
40257	genus.Alistipes.id.968	20	41263020	rs73110425	A	G	-0.0751433627722155	0.0173809290211287	-4.28892201878153	1.79542391330308e-05	16134	20
40258	genus.Alistipes.id.968	20	41177956	rs79968837	G	A	-0.0826305082104606	0.019174860598853	-4.36237269961975	1.28659450132392e-05	16773	20
40259	genus.Alistipes.id.968	21	28515912	rs36021379	G	A	-0.0643200553676274	0.0145417109888582	-4.37118252224969	1.23575434614004e-05	17090	23
40260	genus.Alistipes.id.968	7	62476954	rs62476322	G	A	-0.0494051870489117	0.0109358122414767	-4.50169843204839	6.74125863681068e-06	17570	24
40261	genus.Alistipes.id.968	13	38059218	rs7324216	C	T	0.0750678624982723	0.0171101896290275	4.56471029549048	5.00184583790593e-06	17568	24
40262	genus.Alistipes.id.968	13	38059841	rs17055871	T	A	0.0744985517495614	0.0170963003149189	4.55694318292172	5.19034568357999e-06	17571	24
40263	genus.Alistipes.id.968	7	62416204	rs1822113	G	T	-0.0485383931440454	0.010820327096134	-4.48217708023569	7.3885393821129e-06	17570	24
40264	genus.Alistipes.id.968	21	40614988	rs2150414	A	G	-0.0472573299457215	0.0107162205087711	-4.40809569468732	1.04283470356477e-05	17571	24
40265	genus.Alistipes.id.968	1	180526707	rs1339725	A	T	0.0886378930072846	0.0199145531618838	4.37270622867347	1.22715803772593e-05	17290	23
40266	genus.Alistipes.id.968	13	38057066	rs2323487	A	T	0.074461146636429	0.0170907249563005	4.54388993418387	5.52255017737383e-06	17571	24
40267	genus.Alistipes.id.968	21	40581293	rs7276046	T	C	-0.0473148331901058	0.0107128592857954	-4.41492382470337	1.0104556524782e-05	17571	24
40268	genus.Alistipes.id.968	3	133564762	rs34067336	T	C	-0.0506653712578415	0.0116584409595104	-4.32649590995823	1.51500131651417e-05	17090	23
40269	genus.Alistipes.id.968	14	77451884	rs72721394	C	T	0.0885591884358952	0.0209354652081332	4.28027951026049	1.86658734990862e-05	15034	18
40270	genus.Alistipes.id.968	13	38059979	rs73180681	C	T	0.0740521708223025	0.0171181134781411	4.53422461459053	5.78154788646008e-06	17571	24
40271	genus.Alistipes.id.968	7	62411221	rs10950056	G	C	-0.0485168046352026	0.0108279851836337	-4.47310156994671	7.70931351022701e-06	17570	24
40272	genus.Alistipes.id.968	7	62433625	rs1115881	G	A	-0.0483411288034205	0.0108285688676049	-4.45798764311745	8.2732670015449e-06	17570	24
40273	genus.Alistipes.id.968	13	38061307	rs7337526	C	T	0.074126314753471	0.0170914723805021	4.53237217949034	5.83249692385302e-06	17571	24
40274	genus.Alistipes.id.968	1	180526786	rs1339724	A	G	0.0881950826701232	0.0199147511622385	4.35093085590641	1.35560798976354e-05	17290	23
40275	genus.Alistipes.id.968	20	41233846	rs56041451	G	C	-0.0669660665651066	0.0154486169906467	-4.26098823515968	2.03524948039364e-05	16720	22
40276	genus.Alistipes.id.968	7	62493884	rs13246203	A	G	-0.0485668052894369	0.0109225130748909	-4.43601506089512	9.16394393329867e-06	17569	24
40277	genus.Alistipes.id.968	7	62474831	rs4717397	G	A	-0.0485809812201929	0.0109236957352704	-4.43307252510972	9.28995986421269e-06	17570	24
40278	genus.Alistipes.id.968	7	62532331	rs4718714	A	G	-0.0491713314239258	0.0109317840109064	-4.48342416443514	7.34547148302138e-06	17568	24
40279	genus.Alistipes.id.968	5	14140032	rs147282880	T	C	0.0873783945259716	0.0203803707452246	4.23583223752963	2.27706743124156e-05	15429	20
40280	genus.Alistipes.id.968	9	112117428	rs10979842	C	G	0.0479667164114486	0.0109914336632268	4.34881165583948	1.36877199442373e-05	17556	24
40281	genus.Alistipes.id.968	7	62424978	rs8188507	C	T	-0.0479522019660032	0.0108210191215258	-4.42511499082042	9.63909245097188e-06	17570	24
40282	genus.Alistipes.id.968	9	112120719	rs10816800	G	C	0.0478710811983609	0.0109700310229985	4.34822208680433	1.37245589239802e-05	17567	24
40283	genus.Alistipes.id.968	7	62319456	rs12536935	C	A	-0.0481160605092759	0.0108563584383865	-4.41625484314826	1.00425679317323e-05	17458	23
40284	genus.Alistipes.id.968	7	62504188	rs10950094	G	C	-0.0486166666861275	0.0109201178197436	-4.43197840420405	9.33723716837818e-06	17571	24
40285	genus.Alistipes.id.968	7	62497935	rs10950089	C	T	-0.0486322764490853	0.0109240040247837	-4.43775213890168	9.09032090140266e-06	17569	24
40286	genus.Alistipes.id.968	10	127789598	rs2290845	A	G	0.0785821090117772	0.0203187497031536	4.26864220871726	1.96666429448998e-05	17221	22
40287	genus.Alistipes.id.968	7	62408238	rs67853823	C	T	-0.0481631661589576	0.0108227503987426	-4.44289744826692	8.87554756736233e-06	17570	24
40288	genus.Alistipes.id.968	8	144423519	rs2980260	T	C	-0.0783354511114763	0.0184194259648345	-4.35419249987253	1.33558308295835e-05	17571	24
40289	genus.Alistipes.id.968	13	38059067	rs3764077	A	G	0.0737549465374475	0.0171295596791251	4.50592127253491	6.60855876919752e-06	17571	24
40290	genus.Alistipes.id.968	7	62519921	rs10434981	G	A	-0.0486282839650056	0.0109201771773856	-4.43860335986583	9.05445003768066e-06	17571	24
40291	genus.Alistipes.id.968	7	62405838	rs4498432	G	C	-0.0482107740169828	0.0108207109600966	-4.45092539624043	8.55010435833433e-06	17570	24
40292	genus.Alistipes.id.968	7	62472673	rs6964425	T	C	-0.0483773542532165	0.0109251626831225	-4.42071887901772	9.83730848458577e-06	17571	24
40293	genus.Alistipes.id.968	21	40625752	rs7278297	A	C	-0.0464923154509281	0.0107133927901166	-4.33663521113598	1.44680441216332e-05	17571	24
40294	genus.Alistipes.id.968	7	62504090	rs10950093	G	A	-0.0484385396953218	0.0109200671700553	-4.41547189160324	1.00789876584094e-05	17571	24
40295	genus.Alistipes.id.968	8	144444626	rs60713252	G	T	-0.0814167123887128	0.0192074551177973	-4.30861914424816	1.64276973183392e-05	17457	23
40296	genus.Alistipes.id.968	7	62483416	rs17748612	G	C	-0.0483061071678136	0.0109339617657714	-4.40458173076801	1.05988176575919e-05	17570	24
40297	genus.Alistipes.id.968	7	62512759	rs11763792	G	C	-0.0482364765148209	0.0109206546947111	-4.40135150419958	1.07578681893307e-05	17571	24
40298	genus.Alistipes.id.968	7	62512861	rs11766494	C	T	-0.0483798967653806	0.0109220691778892	-4.41757601877156	9.98139703374821e-06	17571	24
40299	genus.Alistipes.id.968	7	62510311	rs10950101	C	T	-0.0483374561801002	0.0109207337781952	-4.40881598426916	1.03937289515026e-05	17571	24
40300	genus.Alistipes.id.968	7	62406358	rs35136842	C	G	-0.0477170915099389	0.0108230022184489	-4.40254121555554	1.06990256453017e-05	17570	24
40301	genus.Alistipes.id.968	14	21544343	rs61978199	T	C	-0.145031586793094	0.0339283769478658	-4.36357184527547	1.27955891509443e-05	8436	10
40302	genus.Alistipes.id.968	21	33884523	rs78985292	G	C	0.0749776517816135	0.0179117997394319	4.22415306387824	2.39841008988712e-05	16676	22
40303	genus.Alistipes.id.968	9	14079067	rs480700	T	C	-0.0471721331679293	0.0110892514349839	-4.25977966674539	2.04628518601754e-05	17571	24
40304	genus.Alistipes.id.968	10	128888433	rs56249335	T	A	0.0920191768380118	0.0222094517555436	4.25865621005447	2.05659479688299e-05	15284	19
40305	genus.Alistipes.id.968	7	62408670	rs1899237	T	C	-0.0476079751094254	0.0108285011624143	-4.38985850767938	1.13424438428388e-05	17570	24
40306	genus.Alistipes.id.968	21	40623018	rs2836956	G	C	-0.0461275387863587	0.0107123774898992	-4.30295510738417	1.68535008852642e-05	17571	24
40307	genus.Alistipes.id.968	8	144414225	rs13277428	A	G	-0.0808410615128538	0.0190439426888599	-4.27550205536827	1.90707041519012e-05	17570	24
40308	genus.Alistipes.id.968	7	62349552	rs13236106	T	C	-0.0475831511829299	0.0108290840745555	-4.36811394902455	1.25324105442358e-05	17565	24
40309	genus.Alistipes.id.968	12	54872438	rs60316894	T	C	-0.0984090207608242	0.0230882786696671	-4.25973044194968	2.04673587389264e-05	15121	18
40310	genus.Alistipes.id.968	21	40623526	rs2836958	T	C	-0.0460768955886212	0.0107126202380489	-4.29820778435337	1.72184712414217e-05	17571	24
40311	genus.Alistipes.id.968	13	38054867	rs7995332	C	A	0.0708112581398642	0.01705161181392	4.44073504149243	8.96521242598657e-06	17571	24
40312	genus.Alistipes.id.968	18	51226925	rs55916832	C	T	-0.0868629600016075	0.020407890322573	-4.26266471418824	2.02003497233861e-05	16072	22
40313	genus.Alistipes.id.968	10	124093780	rs7893926	G	A	-0.100912205800536	0.0241366987411361	-4.23136115486	2.32281361177672e-05	15459	18
40314	genus.Alistipes.id.968	14	21548634	rs77885767	T	C	-0.143890563221695	0.033738933466164	-4.33411047134925	1.46350673839598e-05	8436	10
40315	genus.Alistipes.id.968	2	187172303	rs59532094	C	A	-0.0931026458131919	0.023042577708034	-4.22222396631723	2.41903559483743e-05	13791	20
40316	genus.Alistipes.id.968	21	40533164	rs1888489	T	C	-0.0461707351525259	0.010720133248976	-4.30381865424026	1.67879095694172e-05	17571	24
40317	genus.Alistipes.id.968	9	112120785	rs10816801	C	G	0.04746352513514	0.0109613663415626	4.30813999989018	1.64633170146304e-05	17565	24
40318	genus.Alistipes.id.968	20	41191505	rs4810360	C	G	-0.062978163189374	0.0145610788212302	-4.32741748271844	1.50867837792367e-05	17492	23
40319	genus.Alistipes.id.968	7	62398798	rs12540604	A	T	-0.0475284945368157	0.0108295929300769	-4.37871034275059	1.19383680601751e-05	17570	24
40320	genus.Alistipes.id.968	21	40588696	rs2836940	T	C	-0.0462759241390199	0.0107129837735732	-4.3196065670104	1.56307614894184e-05	17570	24
40321	genus.Alistipes.id.968	7	62430319	rs10950061	C	A	-0.0472874702100547	0.0108289916544257	-4.36508530428108	1.27073159345294e-05	17570	24
40322	genus.Alistipes.id.968	8	144429316	rs13279590	G	A	-0.0798367377215872	0.0192027363532041	-4.25057284263463	2.13224475098577e-05	17458	23
40323	genus.Alistipes.id.968	19	52373988	NA	T	G	0.186389429455431	0.0479103813967504	4.24620202244159	2.17424604691995e-05	3044	4
40324	genus.Alistipes.id.968	8	134444155	rs7832304	G	T	-0.0685876549798682	0.0161217395693635	-4.20265127114802	2.63806840084777e-05	16806	23
40325	genus.Alistipes.id.968	9	112121089	rs10759341	G	A	0.0469166753917897	0.0109696156760812	4.25731292004087	2.06898667120263e-05	17571	24
40326	genus.Alistipes.id.968	7	62391916	rs2311555	G	T	-0.0471845514098598	0.0108348849367999	-4.34748846184995	1.37705312460506e-05	17565	24
40327	genus.Alistipes.id.968	7	62302986	rs11973240	C	T	-0.0470846977613796	0.0108594070552254	-4.31889708143278	1.56810882172797e-05	17458	23
40328	genus.Alistipes.id.968	7	62374692	rs1822118	A	G	-0.0471770633508701	0.0108283097402631	-4.34793598629169	1.37424698608621e-05	17571	24
40329	genus.Alistipes.id.968	7	62528430	rs13239117	C	A	-0.0478562006866585	0.0109269644159769	-4.36974070417172	1.24394155626136e-05	17569	24
40330	genus.Alistipes.id.968	21	40623668	rs2836959	T	G	-0.0454445610679289	0.0107116463319048	-4.24123868327576	2.22289591454979e-05	17571	24
40331	genus.Alistipes.id.968	7	62372126	rs35338570	A	G	-0.0472977458265312	0.010831884395981	-4.35782942748808	1.31358693105505e-05	17571	24
40332	genus.Alistipes.id.968	8	134446148	rs6471124	T	C	-0.067364101159759	0.0160284219618835	-4.17148210107595	3.02624831723629e-05	16806	23
40333	genus.Alistipes.id.968	4	68230004	rs114494214	A	G	-0.111347312526	0.0275080982044518	-4.11522530179205	3.86801407324445e-05	12149	15
40334	genus.Alistipes.id.968	7	69402376	rs13221186	G	C	0.082199591950409	0.0188986698633446	4.23964425456497	2.23874290305229e-05	17566	24
40335	genus.Alistipes.id.968	21	40616651	rs2836952	G	C	-0.0453516516865576	0.0107167616757254	-4.23376133582377	2.29814837188277e-05	17571	24
40336	genus.Alistipes.id.968	4	68229445	rs76139220	G	A	-0.111347312526	0.0275080982044518	-4.11522530179205	3.86801407324445e-05	12149	15
40337	genus.Alistipes.id.968	7	62305040	rs4718292	C	T	-0.0468325151092656	0.0108562139127592	-4.29015060913495	1.78551988305251e-05	17457	23
40338	genus.Alistipes.id.968	10	49705161	rs935276	C	T	-0.0459982238821069	0.0107772323776971	-4.25770243995741	2.06538604377188e-05	17571	24
40339	genus.Alistipes.id.968	7	62542048	rs11762865	G	A	-0.0475248151175977	0.0109504208205937	-4.34019639496528	1.42355428234704e-05	17569	24
40340	genus.Alistipes.id.968	16	26935486	rs4508422	A	G	-0.0673643260310875	0.0158444552826838	-4.13794751349088	3.50426504698632e-05	17568	24
40341	genus.Alistipes.id.968	7	62353758	rs4604315	C	A	-0.0467291747090823	0.0108310280955057	-4.29383858668746	1.75610168718449e-05	17571	24
40342	genus.Alistipes.id.968	7	62354217	rs62476296	C	T	-0.0467373650288333	0.0108325021427165	-4.2925406746316	1.76640178710141e-05	17571	24
40343	genus.Alistipes.id.968	18	10338470	rs7242694	T	C	-0.0572294733068127	0.0135354377517667	-4.17807713665763	2.93983959402228e-05	17090	23
40344	genus.Alistipes.id.968	10	8779202	rs56197460	T	C	-0.0762919350716513	0.018301233648161	-4.11635714972276	3.84907706927137e-05	16788	23
40345	genus.Alistipes.id.968	21	40592611	rs2836943	C	T	-0.0456592392568343	0.0107295393962725	-4.25589395712706	2.08215382518927e-05	17570	24
40346	genus.Alistipes.id.968	12	69683919	rs317658	G	A	-0.0718338755849729	0.01697544117893	-4.23391219214271	2.29660646508477e-05	17050	23
40347	genus.Alistipes.id.968	7	62293205	rs12537778	G	A	-0.0467100496649026	0.0108589948530425	-4.28177662482537	1.85407051281917e-05	17451	23
40348	genus.Alistipes.id.968	9	14107096	rs508940	C	T	-0.0465578869507472	0.0112862052254522	-4.12775785335904	3.66317560578963e-05	17571	24
40349	genus.Alistipes.id.968	20	41225124	rs6030354	G	A	-0.0664961862843496	0.0154958872014025	-4.15008232805319	3.32355711990245e-05	16725	22
40350	genus.Alistipes.id.968	18	51265020	rs72930125	G	A	-0.102944178031857	0.0252020695714128	-4.19321227187685	2.75031858925976e-05	13710	18
40351	genus.Alistipes.id.968	10	127788934	rs10510150	A	C	0.0741338138697152	0.0185847605695212	4.11433900677209	3.8829044201006e-05	17570	24
40352	genus.Alistipes.id.968	7	115026740	rs10267100	G	T	-0.0466551517791101	0.0114422956967377	-4.12563800082	3.6970841068675e-05	17571	24
40353	genus.Alistipes.id.968	21	40605925	rs8127379	G	A	-0.0453725943672368	0.0107274185114435	-4.22854128757893	2.35211356333027e-05	17571	24
40354	genus.Alistipes.id.968	21	32496710	rs2833282	A	G	0.0646354572047299	0.0157473714756374	4.1770966288278	2.95253619149595e-05	17571	24
40355	genus.Alistipes.id.968	15	71658642	rs4264350	C	T	-0.0462578995302562	0.0108903647018197	-4.22643754317231	2.37420130221025e-05	17559	24
40356	genus.Alistipes.id.968	7	62309404	rs4404808	C	T	-0.0466200876053191	0.0108552534214455	-4.27256446681445	1.93237660917981e-05	17458	23
40357	genus.Alistipes.id.968	2	163479034	rs2389739	C	T	0.0454054344353446	0.0108857734239782	4.18265146141113	2.88128938072287e-05	17571	24
40358	genus.Alistipes.id.968	7	62390009	rs4268009	G	A	-0.0471581404049012	0.0109830865700309	-4.28829787200711	1.80047537193661e-05	17090	23
40359	genus.Alistipes.id.968	8	144431857	rs13281276	T	A	-0.0787336082119999	0.0192029809654987	-4.18418456253656	2.86191531873972e-05	17458	23
40360	genus.Alistipes.id.968	8	144414616	rs34268352	C	T	-0.0785644939858287	0.0192191833962625	-4.18288669520584	2.87830861512112e-05	17458	23
40361	genus.Alistipes.id.968	9	86055228	rs12350642	A	G	-0.0807664807166154	0.0198255151039744	-4.13395282487882	3.56576697671126e-05	17570	24
40362	genus.Alistipes.id.968	9	86055148	rs12346296	T	C	-0.0807664807166154	0.0198255151039744	-4.13395282487882	3.56576697671126e-05	17570	24
40363	genus.Alistipes.id.968	9	86052655	rs10217435	T	C	-0.0810951424162849	0.01982795119663	-4.13174817839053	3.60014707668213e-05	17570	24
40364	genus.Alistipes.id.968	15	71678547	rs2044028	C	G	-0.044543691371599	0.0107782774681541	-4.12459819515424	3.71382524428014e-05	17567	24
40365	genus.Alistipes.id.968	10	127768981	rs75348982	C	T	0.0768789512250232	0.0194102925604869	4.05612717882762	4.9893099545018e-05	17571	24
40366	genus.Alistipes.id.968	7	62298644	rs35312838	C	A	-0.0464795543499121	0.0108596553165417	-4.26423917629832	2.00584496031707e-05	17458	23
40367	genus.Alistipes.id.968	8	144418449	rs13251309	C	T	-0.0785022055951844	0.0191707052068536	-4.17824896769421	2.93761990466524e-05	17570	24
40368	genus.Alistipes.id.968	19	33884497	rs73929734	T	C	0.0601855605029146	0.0137294598406289	4.33236857537467	1.47513720558708e-05	17548	24
40369	genus.Alistipes.id.968	10	127781575	rs78594312	T	A	0.0782740297476674	0.0196825626082949	4.05434093533118	5.02758466378901e-05	17571	24
40370	genus.Alistipes.id.968	21	40591381	rs2836942	A	G	-0.0452375644629575	0.0107201943573246	-4.22015634848954	2.44132944966838e-05	17571	24
40371	genus.Alistipes.id.968	4	68224910	rs116074175	T	G	-0.110162897441907	0.0274904770626982	-4.07285771999895	4.6439795891419e-05	12149	15
40372	genus.Alistipes.id.968	4	68223016	rs145013692	G	C	-0.110023036956297	0.0274904837243218	-4.06960468577978	4.70929757239289e-05	12149	15
40373	genus.Alistipes.id.968	21	40634702	rs59916147	T	G	-0.0449416677604578	0.0107149072770112	-4.19221798145118	2.76240375576985e-05	17566	24
40374	genus.Alistipes.id.968	7	62387653	rs12056055	C	G	-0.0467372242311357	0.0108152071536423	-4.32010726566691	1.55953375920916e-05	17565	24
40375	genus.Alistipes.id.968	7	62311773	rs4392774	T	G	-0.0459238931606732	0.0107771939559122	-4.26106103723168	2.03458652145387e-05	17570	24
40376	genus.Alistipes.id.968	4	94700454	rs58174947	A	G	0.0447302690667753	0.0109135511670242	4.11610710029018	3.85325307010448e-05	17569	24
40377	genus.Alistipes.id.968	13	113763926	rs1475931	G	T	0.0566281303630645	0.0135008784943954	4.17247219157584	3.01312383706538e-05	17090	23
40378	genus.Alistipes.id.968	10	127769636	rs7903323	G	A	0.0769188085217806	0.0194720860967573	4.04056558927244	5.33224492233782e-05	17571	24
40379	genus.Alistipes.id.968	10	127764957	rs7080604	G	A	0.0778495067392117	0.0197502905879434	4.01795267277262	5.87059840488977e-05	17090	23
40380	genus.Alistipes.id.968	1	3038530	rs6704012	T	C	-0.054220744247108	0.0130047683698216	-4.17677072972501	2.95676778762947e-05	16978	22
40381	genus.Alistipes.id.968	9	86054605	rs61424289	T	C	-0.0803171376337587	0.0198290126612799	-4.10882388251411	3.97679193963462e-05	17570	24
40382	genus.Alistipes.id.968	7	62505552	rs13228303	G	A	-0.04667409876865	0.0109209142785371	-4.25579648502256	2.08306123218383e-05	17571	24
40383	genus.Alistipes.id.968	7	62288444	rs35389099	C	T	-0.0461518388066952	0.0108582623086117	-4.22495537034285	2.3898813572029e-05	17450	23
40384	genus.Alistipes.id.968	8	144427663	rs75051907	G	A	-0.0781456501114455	0.0192058366880372	-4.15690154356775	3.22592930826763e-05	17458	23
40385	genus.Alistipes.id.968	5	58939801	rs6898975	A	C	-0.0453858304862267	0.0110518786768812	-4.11344538438774	3.89797294556124e-05	17569	24
40386	genus.Alistipes.id.968	5	141034392	rs6580195	C	T	0.0462255780065006	0.0115342207294303	4.01915755252239	5.84066059575259e-05	17557	24
40387	genus.Alistipes.id.968	7	62296803	rs10434964	T	C	-0.04619466683774	0.0108583510088848	-4.2369390751438	2.265875867963e-05	17458	23
40388	genus.Alistipes.id.968	20	41183026	rs2224169	A	T	-0.0498285220624059	0.0120773789655835	-4.09970740656609	4.13672799177265e-05	17489	23
40389	genus.Alistipes.id.968	5	56893731	rs111673588	G	A	0.22651990910393	0.0533332579739551	4.14707304433447	3.3675265183909e-05	3082	6
40390	genus.Alistipes.id.968	15	86950806	rs1897266	A	G	0.0491328690123841	0.0117282052934793	4.21162211067973	2.53543434497205e-05	17562	24
40391	genus.Alistipes.id.968	8	144432413	rs2931709	A	G	-0.0727179157970691	0.0182710079823954	-4.15099879706911	3.31027506086217e-05	17568	24
40392	genus.Alistipes.id.968	19	52377104	NA	T	A	0.169322952936234	0.0460402170647512	4.14523749570052	3.3946168810607e-05	3157	5
40393	genus.Alistipes.id.968	14	77456326	rs4903524	A	G	0.0471900247838532	0.0116034814702548	4.04572339835865	5.21617946510281e-05	17090	23
40394	genus.Alistipes.id.968	7	62375928	rs4718373	C	A	-0.0461921468543375	0.0108343055521354	-4.24786739426141	2.15815066187216e-05	17571	24
40395	genus.Alistipes.id.968	7	62269571	rs73119886	G	A	-0.106817135575382	0.0258225945622126	-4.14108636994282	3.45664760953398e-05	11093	12
40396	genus.Alistipes.id.968	6	3413851	rs72844631	T	C	-0.0846843677282648	0.0209896550764189	-4.05036409385342	5.11380031493872e-05	16325	22
40397	genus.Alistipes.id.968	8	144421758	rs34858080	C	A	-0.0777988996778756	0.0191513989216465	-4.14278087377074	3.43119752785636e-05	17570	24
40398	genus.Alistipes.id.968	8	144419389	rs34132558	C	G	-0.0777528430760729	0.0191454269277986	-4.13898922430001	3.48839332567759e-05	17570	24
40399	genus.Alistipes.id.968	21	40643047	rs11910232	C	T	-0.0446401454878561	0.0107202667575677	-4.16464143832127	3.11842260325292e-05	17571	24
40400	genus.Alistipes.id.968	2	38040398	rs41463851	C	T	-0.0632057359307618	0.0154131528222982	-4.11379858490539	3.89201055242059e-05	16804	23
40401	genus.Alistipes.id.968	21	40596757	rs2836945	C	T	-0.0449193137832967	0.0107304420205196	-4.18480002631063	2.85417248837731e-05	17571	24
40402	genus.Alistipes.id.968	4	68248816	rs146991002	C	T	-0.109724664905745	0.0275174443023364	-4.05814061766619	4.94649818236008e-05	12149	15
40403	genus.Alistipes.id.968	14	90270821	rs74474130	G	T	0.125240734049042	0.0296564371787624	4.19175272968056	2.7680760126277e-05	10993	10
40404	genus.Alistipes.id.968	16	26934718	rs4283231	G	C	-0.0711355651734041	0.0172884320331687	-4.03177579500053	5.5356984704018e-05	17557	24
40405	genus.Alistipes.id.968	7	62396973	rs1595978	C	T	-0.0462813986900378	0.0108278706231136	-4.26475668301565	2.00120163749916e-05	17563	24
40406	genus.Alistipes.id.968	11	43558079	rs57064424	T	C	0.0553235335711863	0.0133193599230052	4.23214305885807	2.31475091340966e-05	17090	23
40407	genus.Alistipes.id.968	7	62380310	rs13239028	C	T	-0.0462047315076414	0.0108313639981616	-4.25925441336524	2.05109913190277e-05	17571	24
40408	genus.Alistipes.id.968	21	40615343	rs1029004	A	G	-0.0445084542678954	0.0107121062664246	-4.15579453613293	3.24159042186628e-05	17571	24
40409	genus.Alistipes.id.968	19	52379428	NA	G	T	0.167348175576728	0.0461096770438876	4.12333879942639	3.73419821610253e-05	3157	5
40410	genus.Alistipes.id.968	16	26941171	rs11074808	A	G	-0.0631994767269901	0.0155829784749841	-4.04680013194639	5.19225384821445e-05	17566	24
40411	genus.Alistipes.id.968	7	62335191	rs4718311	G	T	-0.0458537147305442	0.0108577526950277	-4.21298418471789	2.52018715733652e-05	17458	23
40412	genus.Alistipes.id.968	9	14102939	rs497789	C	T	-0.0455734456953624	0.0112431733582924	-4.04800188395805	5.16567307667168e-05	17565	24
40413	genus.Alistipes.id.968	19	52376119	NA	G	A	0.171919149245789	0.0465308351400725	4.11683858920847	3.84104878755093e-05	3157	5
40414	genus.Alistipes.id.968	8	144428185	rs2467933	C	G	-0.0723863208121256	0.0182233418405083	-4.13925089716493	3.48441716556704e-05	17571	24
40415	genus.Alistipes.id.968	7	62544557	rs10807714	C	G	-0.0466355956402342	0.0109471878241762	-4.252881988882	2.11036803741603e-05	17569	24
40416	genus.Alistipes.id.968	18	51254450	rs72928269	T	C	-0.101211679705614	0.025152824677358	-4.11333968139228	3.89975900722422e-05	13710	18
40417	genus.Alistipes.id.968	7	62318236	rs4717282	T	G	-0.0458169052203181	0.0108521856778935	-4.20673465658164	2.59087044196412e-05	17458	23
40418	genus.Alistipes.id.968	7	62533179	rs10240520	A	G	-0.0471728556073838	0.011074890800101	-4.25772612287776	2.06516731711903e-05	17090	23
40419	genus.Alistipes.id.968	7	62337419	rs4644124	A	G	-0.0457835779580359	0.0108331271562294	-4.20995182348156	2.55425148583926e-05	17570	24
40420	genus.Alistipes.id.968	7	62288218	rs66506137	A	C	-0.0456162807763504	0.0108607288478784	-4.17602448409338	2.96647904280569e-05	17451	23
40421	genus.Alistipes.id.968	8	144432031	rs11990632	G	A	-0.0773537729031529	0.0191980695844333	-4.1121424846387	3.92004231437865e-05	17458	23
40422	genus.Alistipes.id.968	9	14152436	rs10756531	C	A	-0.046403039841037	0.0114512897337545	-4.06939383962443	4.71356109398489e-05	17571	24
40423	genus.Alistipes.id.968	8	144420597	rs2087219	C	T	-0.0772649386900233	0.0191508018187794	-4.10664693422195	4.01444130824986e-05	17570	24
40424	genus.Alistipes.id.968	8	144433201	rs35168352	C	T	-0.0772030098074148	0.019206903536546	-4.10535208688755	4.03699529913351e-05	17458	23
40425	genus.Alistipes.id.968	20	41225069	rs6102923	A	G	-0.0637104770182441	0.0157415436739229	-4.00318237254423	6.2496088346872e-05	16727	22
40426	genus.Alistipes.id.968	17	35255079	rs8071605	G	T	-0.112776315562258	0.0279226430271409	-4.1794095919076	2.92266878880038e-05	11245	16
40427	genus.Alistipes.id.968	8	144420695	rs2101433	C	G	-0.0772548635062682	0.0191468410333739	-4.10431954694271	4.05506647195968e-05	17570	24
40428	genus.Alistipes.id.968	8	144413416	rs2450772	G	A	-0.0701153826343148	0.0173605081452206	-4.1205360813103	3.7799186311484e-05	17571	24
40429	genus.Alistipes.id.968	21	40630027	rs12627205	C	T	-0.0441408654574663	0.010719322006528	-4.11921797638041	3.80160398181624e-05	17571	24
40430	genus.Alistipes.id.968	20	41225117	rs6030353	A	C	-0.0635698816130463	0.0157416274086783	-4.00588896700354	6.17846690266041e-05	16727	22
40431	genus.Alistipes.id.968	13	104386842	rs35115456	G	T	-0.1141016376997	0.028762173797252	-3.95153810630373	7.76505044826316e-05	10463	14
40432	genus.Alistipes.id.968	8	144414439	rs13264140	C	T	-0.0771428094768322	0.0192754425722545	-4.09901771483273	4.14907281963855e-05	17451	23
40433	genus.Alistipes.id.968	8	144420030	rs2467943	T	C	-0.0735149889706682	0.018444607768808	-4.11722015358106	3.83469727437715e-05	17571	24
40434	genus.Alistipes.id.968	8	144463267	rs13275994	T	C	-0.0723573141906515	0.0178182946975656	-4.07539225967192	4.59368471817637e-05	17570	24
40435	genus.Alistipes.id.968	6	11743080	rs2235413	C	T	0.0442090997805553	0.0107451793138704	4.12608185945307	3.6899597105082e-05	17565	24
40436	genus.Alistipes.id.968	7	62046056	rs12534330	T	A	-0.0451714029377408	0.0108686919049889	-4.14648764019675	3.37614395707012e-05	17458	23
40437	genus.Alistipes.id.968	8	144466737	rs73365860	C	T	-0.0749732453748901	0.0181695834055406	-4.09538752630533	4.21462803084402e-05	17568	24
40438	genus.Alistipes.id.968	18	53743191	rs17090051	C	T	0.0478952775304852	0.0122329600799513	3.98035449085124	6.88125755243454e-05	17571	24
40439	genus.Alistipes.id.968	7	62035570	rs2123572	G	A	-0.0451864658753567	0.0108902524349593	-4.14024967831574	3.46928006126834e-05	17459	23
40440	genus.Alistipes.id.968	1	152290594	rs77721552	C	T	-0.0997854710393974	0.0246588149828234	-4.14377966559477	3.41627995086801e-05	11979	15
40441	genus.Alistipes.id.968	21	40553344	rs34705151	G	A	-0.0441839629820222	0.0107218375530509	-4.1199439004218	3.78964657369022e-05	17571	24
40442	genus.Alistipes.id.968	7	62319156	rs35882407	C	T	-0.0454483007114164	0.010853872546728	-4.16936316983161	3.0545193168717e-05	17458	23
40443	genus.Alistipes.id.968	18	51490042	rs7236513	G	T	-0.0792205072047786	0.0202492240882986	-3.95626567948895	7.61304906026229e-05	16805	23
40444	genus.Alistipes.id.968	7	69492475	rs12698837	T	C	0.0715246078373685	0.0169811469020498	4.13067615732665	3.616978096563e-05	17571	24
40445	genus.Alistipes.id.968	21	40639313	rs62223011	A	G	-0.0440172922857035	0.0107149349337836	-4.10540286270856	4.03610861192032e-05	17571	24
40446	genus.Alistipes.id.968	7	62290201	rs12535579	G	C	-0.0453419204880235	0.0108612266581546	-4.15021195786269	3.32167537222698e-05	17448	23
40447	genus.Alistipes.id.968	13	84141707	rs12184695	A	G	-0.0496383853866731	0.0124965288926991	-4.03729805737508	5.40703541072304e-05	17570	24
40448	genus.Alistipes.id.968	5	58946568	rs62370462	G	A	-0.0449082934367061	0.0112150545075186	-4.0235286071684	5.73326164368537e-05	17090	23
40449	genus.Alistipes.id.968	10	97316040	rs4918948	T	C	0.0455374305156927	0.0107782067025388	4.20377953301687	2.62494622754897e-05	17571	24
40450	genus.Alistipes.id.968	21	40631391	rs8130162	T	C	-0.0439301287133134	0.0107184980878361	-4.09957824780371	4.13903715576949e-05	17571	24
40451	genus.Alistipes.id.968	7	62396389	rs1595979	G	A	-0.0453197900581375	0.0108343477926587	-4.17626857079617	2.96329929315886e-05	17565	24
40452	genus.Alistipes.id.968	8	144417786	rs3812438	G	C	-0.0766878447438066	0.0191735188831968	-4.08172529212792	4.47026158264345e-05	17570	24
40453	genus.Alistipes.id.968	22	45248241	rs6007324	G	A	-0.0442116054169002	0.010703356724271	-4.13141940323521	3.60530101267949e-05	17566	24
40454	genus.Alistipes.id.968	9	86052179	rs73465767	C	T	-0.0794771441811363	0.0198797321960872	-4.04376956241034	5.25986181392777e-05	17570	24
40455	genus.Alistipes.id.968	7	62337909	rs4134389	G	A	-0.0454211720427502	0.0108584134148059	-4.16803615131333	3.07235215496309e-05	17457	23
40456	genus.Alistipes.id.968	21	40531306	rs7279497	C	T	-0.0440257142423828	0.0107206021098547	-4.10519919449475	4.0396663424857e-05	17571	24
40457	genus.Alistipes.id.968	16	26937162	rs8052382	C	A	-0.0638224766168738	0.0156397881516975	-4.03650716119633	5.42528704452803e-05	17569	24
40458	genus.Alistipes.id.968	1	34988276	rs7556065	T	A	0.0428910853857415	0.0107014517538587	4.01797019350732	5.87016202547048e-05	17561	24
40459	genus.Alistipes.id.968	9	14074266	rs1689280	T	C	-0.0450372607854803	0.0111845759561741	-4.03650289326894	5.42538569430918e-05	17567	24
40460	genus.Alistipes.id.968	7	62306748	rs35229537	G	A	-0.0453816554000754	0.0108603629864174	-4.15896258245728	3.19696258649597e-05	17458	23
40461	genus.Alistipes.id.968	12	69697975	rs7138750	G	A	-0.0705268222013593	0.0168391356200017	-4.18287004203408	2.8785195393752e-05	17052	23
40462	genus.Alistipes.id.968	4	178228892	rs6552226	T	A	-0.044430741812521	0.0109220031847938	-4.05312700462445	5.05375480527045e-05	17552	24
40463	genus.Alistipes.id.968	8	144467775	rs34008428	C	G	-0.0746805876833227	0.0181731149477277	-4.06894827539778	4.72258289351373e-05	17566	24
40464	genus.Alistipes.id.968	21	40618683	rs11701805	T	C	-0.0438481961150574	0.0107124315383977	-4.09473426209998	4.22652875081387e-05	17570	24
40465	genus.Alistipes.id.968	7	62354197	rs62476295	A	G	-0.0453486262472131	0.01083022113881	-4.16366723205764	3.13176453537506e-05	17571	24
40466	genus.Alistipes.id.968	18	71400741	rs4892132	T	A	0.0449948259600559	0.0110144389025334	4.04883303029073	5.14736498382096e-05	17567	24
40467	genus.Alistipes.id.968	7	62364352	rs74454621	G	A	-0.0452462633966178	0.0108321178112454	-4.16311701890494	3.13932375376761e-05	17571	24
40468	genus.Alistipes.id.968	5	14157376	rs17298767	C	T	0.0717578561318723	0.0182298096723776	3.91921028686529	8.88395785242153e-05	16175	21
40469	genus.Alistipes.id.968	13	110001474	rs9559564	A	G	0.046143128358448	0.0109907702767712	4.18150543512528	2.89585327536337e-05	17090	23
40470	genus.Alistipes.id.968	9	119189372	rs1858016	G	C	-0.149360057654188	0.0418458336020538	-4.06448455127433	4.81387270994251e-05	3441	5
40471	genus.Alistipes.id.968	1	9703860	rs79423094	C	T	0.0703634363071777	0.0168642028131216	4.13043267324127	3.62081126054372e-05	16689	22
40472	genus.Alistipes.id.968	8	144470340	rs745619	T	G	-0.0712331230786037	0.0173878295890477	-4.03094996469533	5.55518698394627e-05	17560	24
40473	genus.Alistipes.id.968	9	112103974	rs34024469	C	G	0.0458877339411359	0.0110934891171428	4.12362203917232	3.72960708142281e-05	17566	24
40474	genus.Alistipes.id.968	21	40516308	rs2836922	C	T	-0.0438422804855791	0.0107276524130263	-4.08510865423039	4.40561957840228e-05	17560	24
40475	genus.Alistipes.id.968	7	62290172	rs12538698	A	C	-0.0451130165382558	0.0108550466257057	-4.1289834579409	3.64370614275892e-05	17451	23
40476	genus.Alistipes.id.968	7	62353515	rs4283922	A	G	-0.0453656405873951	0.0108315944326417	-4.1744236080312	2.98741438966857e-05	17571	24
40477	genus.Alistipes.id.968	8	144423243	rs13272654	G	C	-0.0764927144518432	0.0191817379449995	-4.05958708349761	4.91595715905823e-05	17562	24
40478	genus.Alistipes.id.968	5	58940034	rs6863462	T	C	-0.0443137324127821	0.0110515002210096	-4.0185677252379	5.85529800243641e-05	17571	24
40479	genus.Alistipes.id.968	16	26933899	rs11649425	T	C	-0.0645574731972796	0.0156440177086754	-4.02178981540066	5.77575862074756e-05	17568	24
40480	genus.Alistipes.id.968	4	68222008	rs10518035	C	T	-0.106883774145004	0.0274919036385904	-3.95639586632482	7.60890335521896e-05	12149	15
40481	genus.Alistipes.id.968	7	62342469	rs4717286	T	C	-0.0451538784020549	0.0108575735959055	-4.1431481145543	3.4257053809146e-05	17458	23
40482	genus.Alistipes.id.968	10	127767311	rs77283022	A	G	0.0729504983446033	0.0192976986935116	3.91523258117585	9.03171010183745e-05	17571	24
40483	genus.Alistipes.id.968	7	62364784	rs7293564	G	A	-0.108463987955895	0.0267972626669258	-4.05162382100321	5.08633965975964e-05	12344	14
40484	genus.Alistipes.id.968	10	127765997	rs12413049	A	T	0.0743311965909643	0.0194753678183289	3.91353377344853	9.09551721484526e-05	17571	24
40485	genus.Alistipes.id.968	21	40517469	rs11700813	T	G	-0.0437768415872712	0.0107236077525272	-4.08032116459026	4.49735189654564e-05	17563	24
40486	genus.Alistipes.id.968	21	40599529	rs4816618	G	A	-0.0439547432403541	0.0107246928599512	-4.09894699575763	4.15034059794311e-05	17571	24
40487	genus.Alistipes.id.968	7	62385929	rs11980321	C	T	-0.0449769702915971	0.010832104058034	-4.14908662820871	3.33804481512731e-05	17570	24
40488	genus.Alistipes.id.968	10	127768448	rs7095672	G	A	0.0747471394432012	0.0194753621144425	3.92787964421778	8.56980762434645e-05	17571	24
40489	genus.Alistipes.id.968	12	69697366	rs11177587	C	T	-0.0702182742742764	0.0168361737333895	-4.15709508846695	3.22319857305432e-05	17052	23
40490	genus.Alistipes.id.968	11	107413574	rs484178	T	C	-0.0562981635855979	0.0140241204622196	-4.06736758837686	4.7547209480543e-05	17571	24
40491	genus.Alistipes.id.968	7	62373909	rs12532898	C	T	-0.0449679490168495	0.0108292544616123	-4.13580738041678	3.53708798803684e-05	17571	24
40492	genus.Alistipes.id.968	21	40540690	rs4816617	T	C	-0.0438650908503129	0.0107222608796524	-4.09026169776679	4.30886729215867e-05	17569	24
40493	genus.Alistipes.id.968	21	40538256	rs8131132	T	C	-0.0437915900581828	0.0107227930539916	-4.08314609789039	4.44300707359344e-05	17569	24
40494	genus.Alistipes.id.968	9	112103828	rs10979834	C	T	0.0456668642832491	0.0110933081832046	4.11037275123383	3.95020922061575e-05	17566	24
40495	genus.Alistipes.id.968	12	27789143	rs1549402	A	T	-0.0549435649444515	0.0139244972976969	-3.92572453205511	8.64690678183546e-05	17090	23
40496	genus.Alistipes.id.968	9	86049412	rs12005884	C	T	-0.0787515567971176	0.0198765029938545	-4.00912362920177	6.0944505197225e-05	17571	24
40497	genus.Alistipes.id.968	3	133561095	rs1105877	T	C	-0.0485959188836746	0.0120299746840726	-3.96195137835974	7.43396814245642e-05	17571	24
40498	genus.Alistipes.id.968	21	40599677	rs2836948	T	C	-0.0438955641356543	0.0107246679998098	-4.09345884590628	4.24985535303786e-05	17571	24
40499	genus.Alistipes.id.968	7	62050798	rs7293592	C	T	-0.0446208681320723	0.0108663250213292	-4.0966753461214	4.19126046086178e-05	17458	23
40500	genus.Alistipes.id.968	7	62545728	rs35178438	T	G	-0.045755643423151	0.010957306404585	-4.1713237544681	3.02835236713032e-05	17566	24
40501	genus.Alistipes.id.968	9	86046077	rs3893399	G	A	-0.0780619217254028	0.0198241402650227	-3.98522971092298	6.74148763580827e-05	17571	24
40502	genus.Alistipes.id.968	5	148881912	rs6875434	T	C	-0.0585120320531233	0.0150678574953519	-3.97202994532242	7.12627588644522e-05	17571	24
40503	genus.Alistipes.id.968	4	68259486	rs76381006	G	A	-0.107101207932071	0.0274918066901354	-3.96590714834093	7.31173241527932e-05	12149	15
40504	genus.Alistipes.id.968	7	69550153	rs12698845	A	T	0.0711640191518255	0.0170642658558338	4.08252858391577	4.45483307250532e-05	17571	24
40505	genus.Alistipes.id.968	7	62561285	rs12530992	C	T	-0.0518980201113774	0.0126782417361606	-4.09979585702857	4.13514733606369e-05	17090	23
40506	genus.Alistipes.id.968	7	62290889	rs4718268	G	C	-0.044914585076982	0.0108574831166846	-4.11227543973786	3.91778481204138e-05	17450	23
40507	genus.Alistipes.id.968	18	51495837	rs7235878	A	T	-0.0782517608998497	0.0200451361909466	-3.96288372018809	7.40498534495274e-05	16806	23
40508	genus.Alistipes.id.968	22	45267423	rs7284849	G	C	-0.0820531414760026	0.0201581713551505	-4.11064411590568	3.9455692749334e-05	16213	21
40509	genus.Alistipes.id.968	11	17589129	rs10832801	C	A	-0.0497643697927737	0.0123027439547065	-4.16555843266362	3.10591355838209e-05	17090	23
40510	genus.Alistipes.id.968	7	62044024	rs4332026	T	G	0.0438346233221881	0.0107371703537603	4.07688221927926	4.56435981274792e-05	17454	23
40511	genus.Alistipes.id.968	17	29016570	rs8081496	G	C	-0.0735133344785342	0.0191526959630108	-3.93005071022669	8.49279483056737e-05	17571	24
40512	genus.Alistipes.id.968	15	86951362	rs8029257	T	A	0.0476721574691999	0.0117587124898004	4.07435166116974	4.61427131243815e-05	17569	24
40513	genus.Alistipes.id.968	4	68234493	rs114831416	A	G	-0.106370078290407	0.0275279640941618	-3.93192055062905	8.4269918400856e-05	12149	15
40514	genus.Alistipes.id.968	21	40536790	rs2836926	G	A	-0.0436432933543143	0.010722702025354	-4.06928812421614	4.71570014329582e-05	17569	24
40515	genus.Alistipes.id.968	5	92001793	rs62368474	A	C	0.0561526191904097	0.0142275416848681	4.03138733050287	5.54485764223349e-05	17090	23
40516	genus.Alistipes.id.968	21	40716136	rs1474490	C	A	-0.0432537585803735	0.0106871524579207	-4.04265929969122	5.28483843184938e-05	17569	24
40517	genus.Alistipes.id.968	18	71400997	rs4892133	A	G	0.0447317519398322	0.0110093515538788	4.02053911797515	5.80651060753379e-05	17558	24
40518	genus.Alistipes.id.968	10	127768241	rs7095358	G	A	0.0740939982338974	0.0194268184984026	3.9122080606729	9.14560644470703e-05	17571	24
40519	genus.Alistipes.id.968	16	26940347	rs9922975	A	G	-0.0649973595546903	0.015896688855401	-3.98975503155677	6.61415694668158e-05	17571	24
40520	genus.Alistipes.id.968	7	62363157	rs10950039	T	C	-0.0448336777882112	0.0108324209417127	-4.12358049699184	3.73028011802354e-05	17571	24
40521	genus.Alistipes.id.968	19	54138544	rs7256933	A	G	0.0449202427695367	0.0111054257328427	4.03770546023468	5.39765642865206e-05	16978	22
40522	genus.Alistipes.id.968	7	62362256	rs4568505	T	A	-0.0448552655357789	0.010833136823154	-4.12202748524908	3.75552378851902e-05	17567	24
40523	genus.Alistipes.id.968	7	62334627	rs4352729	C	A	-0.0447469558436947	0.0108310253103116	-4.11541600831567	3.86481717023576e-05	17570	24
40524	genus.Alistipes.id.968	8	134448131	rs7816963	C	A	-0.0793994123528838	0.0194692120748148	-4.00478479597123	6.20739658000115e-05	16802	23
40525	genus.Alistipes.id.968	14	101525156	rs4525426	A	G	-0.0441289978655629	0.0109352779239132	-4.07652034775358	4.57146568477608e-05	17567	24
40526	genus.Alistipes.id.968	20	40475252	rs12625700	T	A	0.0639788648845447	0.0161973186898461	3.93990746148007	8.15130456668532e-05	17490	23
40527	genus.Alistipes.id.968	7	62361011	rs7293539	C	T	-0.0448571686745734	0.0108297243530161	-4.12163745696113	3.76188899546414e-05	17571	24
40528	genus.Alistipes.id.968	21	40545656	rs2836930	A	G	-0.0434970121223242	0.0107206569677869	-4.05591289183904	4.9938869637584e-05	17571	24
40529	genus.Alistipes.id.968	7	62286849	rs4613869	C	T	-0.0447651391697767	0.0108569948760296	-4.10103274272325	4.11310349846378e-05	17447	23
40530	genus.Alistipes.id.968	20	8649730	rs6133598	G	C	0.154987430610455	0.0404531533894934	4.02238573544423	5.7611605332869e-05	4395	4
40531	genus.Alistipes.id.968	4	68240428	rs115952461	T	G	-0.107062633862513	0.0276276719114536	-3.94949757497988	7.83154042886225e-05	12149	15
40532	genus.Alistipes.id.968	20	41223836	rs6093686	G	A	-0.0628222851584226	0.0158526686114085	-3.94616330080901	7.94134622339277e-05	16727	22
40533	genus.Alistipes.id.968	21	40677046	rs35769610	T	C	-0.0436476369250435	0.0107130489880872	-4.07593992645256	4.58288501106076e-05	17571	24
40534	genus.Alistipes.id.968	10	127768001	rs1380436	G	T	0.0742514518110333	0.0195122781173927	3.91440056627235	9.06290751553634e-05	17571	24
40535	genus.Alistipes.id.968	13	110000129	rs9559563	C	T	0.0456719246246978	0.0109947765190461	4.13687678272049	3.52065038020855e-05	17090	23
40536	genus.Alistipes.id.968	8	38598490	rs16887736	C	G	-0.059056056124261	0.0147240161017088	-4.02363773022272	5.73060451986474e-05	17569	24
40537	genus.Alistipes.id.968	12	99831419	rs7297748	C	T	0.047449392909877	0.0118528617712548	3.93697211234555	8.25161921669596e-05	17560	24
40538	genus.Alistipes.id.968	12	99835866	rs10777989	C	A	0.0463664754491301	0.0116119871046243	3.94467756481438	7.99074247411521e-05	17569	24
40539	genus.Alistipes.id.968	7	69579362	rs12669460	T	C	0.070437261712797	0.0170028445748223	4.06278723904913	4.84902232216545e-05	17571	24
40540	genus.Alistipes.id.968	7	62051648	rs4367422	A	T	0.0435852297708997	0.0107313092973675	4.05336380813181	5.04863963635898e-05	17458	23
40541	genus.Alistipes.id.968	14	37346820	rs1169465	T	C	-0.0436204977009209	0.0108942830398277	-3.99794395464052	6.38950744959817e-05	17570	24
40542	genus.Alistipes.id.968	7	62044356	rs4718917	T	C	0.0433100293027885	0.0106883432909861	4.06371816952333	4.82971368109016e-05	17564	24
40543	genus.Alistipes.id.968	4	68239141	rs115764987	C	T	-0.106832674973469	0.0276188140866881	-3.94173381912251	8.08947225340853e-05	12149	15
40544	genus.Alistipes.id.968	18	51496825	rs72924181	T	C	-0.0782069452020134	0.0202441619713231	-3.90977758654968	9.23811411365267e-05	16805	23
40545	genus.Alistipes.id.968	3	71785124	rs11709303	C	A	0.0475101836275149	0.0118411280640138	3.95712513299159	7.58571983257557e-05	17563	24
40546	genus.Alistipes.id.968	5	2314810	rs186423	T	C	-0.0550995501411933	0.0135801142632082	-3.96770347080945	7.25685480634949e-05	17571	24
40547	genus.Alistipes.id.968	7	62064663	rs140261249	G	A	-0.074257817141422	0.0182968397538589	-4.04581359472004	5.21417124951268e-05	15963	20
40548	genus.Alistipes.id.968	20	44781060	rs8114501	C	T	-0.16439543972619	0.0412146416597334	-4.01129410788179	6.03868268741753e-05	5514	7
40549	genus.Alistipes.id.968	16	26933867	rs11649455	C	G	-0.0640143220523719	0.0156777021418087	-3.9777138153545	6.95810457921074e-05	17567	24
40550	genus.Alistipes.id.968	21	40602456	rs2836949	C	A	-0.0437439806721613	0.0107577487945023	-4.05630427796765	4.9855302511627e-05	17560	24
40551	genus.Alistipes.id.968	11	12255546	rs2010576	G	A	0.042405778723952	0.0108659962796046	3.90626103313123	9.37352521830162e-05	17571	24
40552	genus.Alistipes.id.968	21	40708702	rs62223052	A	C	-0.0430683548280225	0.0107052804566022	-4.01874828154958	5.8508135541048e-05	17563	24
40553	genus.Alistipes.id.968	13	38061847	rs9594214	C	T	0.0750840101780347	0.0186236120381195	4.14492064625924	3.39931407530467e-05	17571	24
40554	genus.Alistipes.id.968	22	21193871	rs111659416	G	C	0.0610235664679483	0.0151271209631557	4.1437048298785	3.41739553057972e-05	16213	21
40555	genus.Alistipes.id.968	7	69578794	rs12698852	A	G	0.0702849253883868	0.0170001644188894	4.05377637880567	5.03973945892343e-05	17571	24
40556	genus.Alistipes.id.968	12	69703971	rs317666	G	A	-0.0688126662609524	0.0168418400330426	-4.08693452900858	4.371104051715e-05	17051	23
40557	genus.Alistipes.id.968	14	37346831	rs1169464	C	A	-0.0435565360484488	0.0108941336573399	-3.99174227808639	6.55896322646894e-05	17570	24
40558	genus.Alistipes.id.968	7	62043719	rs4255024	C	A	0.0436362881813343	0.0107358500163309	4.05733543329259	4.96357687421468e-05	17452	23
40559	genus.Alistipes.id.968	5	58947275	rs7730695	G	C	-0.0440662373664222	0.0112157887139741	-3.94833732686813	7.869586365384e-05	17090	23
40560	genus.Alistipes.id.968	7	62044247	rs4718916	A	C	0.0435518977043545	0.0107335119885718	4.0475353188949	5.17597737507535e-05	17457	23
40561	genus.Alistipes.id.968	7	62379459	rs62476304	G	C	-0.107257108405533	0.0268057292109142	-4.00699143221716	6.14970930169744e-05	12344	14
40562	genus.Alistipes.id.968	5	58947989	rs920190	G	A	-0.0441277754421182	0.011231810160855	-3.94725807317996	7.90513320500756e-05	17090	23
40563	genus.Alistipes.id.968	4	68232600	rs150711102	G	A	-0.105513784132202	0.0275195276723394	-3.90091852212012	9.58284020657229e-05	12149	15
40564	genus.Alistipes.id.968	17	36046991	rs1058166	T	C	-0.102523070309992	0.0261437013552422	-4.0366568262698	5.42182872873476e-05	11451	17
40565	genus.Alistipes.id.968	14	37336661	rs712375	T	C	-0.0435338390154131	0.0108948066646528	-3.98659445191682	6.70284514884041e-05	17571	24
40566	genus.Alistipes.id.968	16	26933432	rs13338141	G	A	-0.0648585494617962	0.0159253029529621	-3.95091751850316	7.78521539021017e-05	17568	24
40567	genus.Alistipes.id.968	7	62304713	rs4718291	A	T	-0.0445033686148677	0.0108545094524288	-4.07438201821709	4.61366950938723e-05	17457	23
40568	genus.Alistipes.id.968	11	130801396	rs1893225	C	T	-0.0491707495296551	0.0126905133441093	-3.91605311765458	9.00104245831051e-05	17552	24
40569	genus.Alistipes.id.968	21	40538108	rs8130240	G	A	-0.0433221301843769	0.0107222178585523	-4.03837166772861	5.38235260714735e-05	17569	24
40570	genus.Alistipes.id.968	7	62290385	rs12535616	G	A	-0.0444219108514595	0.0108570312348402	-4.06637937346189	4.77491826376774e-05	17451	23
40571	genus.Alistipes.id.968	13	38004672	rs11841382	T	G	0.0692059323620906	0.0179597605990275	4.11522777955736	3.86797252121166e-05	17571	24
40572	genus.Alistipes.id.968	7	62411582	rs12535745	A	G	-0.0474316079339218	0.0116747063344008	-4.06427876919733	4.81812134365113e-05	17090	23
40573	genus.Alistipes.id.968	21	40569508	rs62222988	T	C	-0.0446920194034102	0.0109715114808354	-4.07565812242819	4.5884390306808e-05	17569	24
40574	genus.Alistipes.id.968	14	21549602	rs61978203	C	T	-0.134366768651278	0.0338483411834066	-4.05454544058228	5.02318856402319e-05	8436	10
40575	genus.Alistipes.id.968	19	6546524	rs28552734	T	C	0.0444803946888776	0.0108640474562754	4.07326603569404	4.63584192605342e-05	17090	23
40576	genus.Alistipes.id.968	7	62050168	rs10233929	G	C	0.0434477811995405	0.0107331926989579	4.0388811852035	5.37067595339127e-05	17457	23
40577	genus.Alistipes.id.968	21	40546569	rs2836931	T	G	-0.0432052389229324	0.0107207379285709	-4.02862106199354	5.6104967297236e-05	17571	24
40578	genus.Alistipes.id.968	8	144438516	rs1017943	T	C	-0.0700681840299243	0.0182684923345724	-4.00065051102269	6.31685939369357e-05	17571	24
40579	genus.Alistipes.id.968	4	68242123	rs114629575	C	A	-0.106336881114556	0.0276185819784406	-3.92299238229724	8.74559175600831e-05	12149	15
40580	genus.Alistipes.id.968	9	112103565	rs11788401	C	T	0.0451311593909797	0.0110935935836931	4.06070601525036	4.89245448141578e-05	17566	24
40581	genus.Alistipes.id.968	5	91999519	rs62368470	A	G	0.0553221799994335	0.0142232956002336	3.99213738492008	6.54804161734992e-05	17090	23
40582	genus.Alistipes.id.968	21	40637521	rs2836966	A	G	-0.043005152157465	0.0107188871299754	-4.013168703354	5.99090643116963e-05	17571	24
40583	genus.Alistipes.id.968	7	69563599	rs17141190	C	G	0.0703438152478937	0.0170661092970607	4.03679131332546	5.41872291364093e-05	17571	24
40584	genus.Alistipes.id.968	7	62400081	rs35899891	A	C	-0.0445403590587265	0.0108238388295613	-4.11022507145322	3.9527365080386e-05	17570	24
40585	genus.Alistipes.id.968	21	40978013	rs2837096	G	A	0.0900406227785534	0.0197343252363	4.19142859300209	2.77203436568335e-05	16858	21
40586	genus.Alistipes.id.968	4	68223858	rs77357616	C	A	-0.106531603027548	0.0274815085701143	-3.93017422993385	8.48843301866812e-05	12149	15
40587	genus.Alistipes.id.968	7	62059029	rs2198436	A	G	-0.0441706694807503	0.0108722925794092	-4.05184973113765	5.08142987207314e-05	17457	23
40588	genus.Alistipes.id.968	21	40707307	rs13047518	G	A	-0.0429067630837589	0.0107067030786184	-4.00623570146543	6.16940870249291e-05	17562	24
40589	genus.Alistipes.id.968	7	62051908	rs10248337	G	T	0.0433069008494752	0.0107318436698853	4.02716980589043	5.64522639033009e-05	17457	23
40590	genus.Alistipes.id.968	13	38062068	rs12584670	T	C	0.0744302330053587	0.0186609577520792	4.1222535566819	3.75183901650937e-05	17571	24
40591	genus.Alistipes.id.968	21	40670460	rs2056844	G	C	-0.0432407653663068	0.0107125355914568	-4.03838730483725	5.38199389274938e-05	17571	24
40592	genus.Alistipes.id.968	7	62406206	rs1583861	A	T	-0.0442204002260545	0.0107870409758544	-4.09319194309754	4.25475227612939e-05	17570	24
40593	genus.Alistipes.id.968	4	68238446	rs114860276	A	G	-0.105955444284213	0.0276009170509489	-3.91244295281693	9.13671259602836e-05	12149	15
40594	genus.Alistipes.id.968	21	40542522	rs8134843	G	C	-0.0432372683363195	0.0107261501690898	-4.02932293653358	5.59377304217073e-05	17569	24
40595	genus.Alistipes.id.968	10	49726198	rs1867583	G	T	-0.0438885195790121	0.010827215016372	-4.03379319974052	5.48836237112007e-05	17551	24
40596	genus.Alistipes.id.968	7	62046955	rs12698907	C	T	0.0437937603193407	0.0108893337112589	4.01363395055105	5.97910462323079e-05	16978	22
40597	genus.Alistipes.id.968	7	69264273	rs34701787	C	T	0.0702355154012865	0.0172569956534109	3.98867549373365	6.64432394749435e-05	17571	24
40598	genus.Alistipes.id.968	14	37336972	rs712377	A	C	-0.0433080084064756	0.0108944433648819	-3.96614633386318	7.3044027173311e-05	17571	24
40599	genus.Alistipes.id.968	20	56519407	rs111461327	T	C	-0.0725949361484723	0.0189350456821044	-3.9095590284886	9.24647594471205e-05	16605	21
40600	genus.Alistipes.id.968	1	152289159	rs75481929	G	A	-0.0971700609246326	0.0246462253477235	-4.04033055218413	5.33759179524545e-05	11979	15
40601	genus.Alistipes.id.968	7	62038204	rs34767776	G	C	0.0431917361742838	0.0107359986183506	4.01234380753118	6.01188559993239e-05	17452	23
40602	genus.Alistipes.id.968	7	62373785	rs62476302	T	G	-0.101990382665672	0.02548125222969	-3.97909405245279	6.9178372015656e-05	13447	16
40603	genus.Alistipes.id.968	7	62312505	rs8185593	G	A	-0.0444404468402868	0.0108556537952179	-4.0728666636894	4.64380119788654e-05	17458	23
40604	genus.Alistipes.id.968	12	76051519	rs73187053	A	T	-0.0557281356942001	0.0142962378671255	-3.93436484033189	8.34169933771025e-05	16681	22
40605	genus.Alistipes.id.968	14	21549335	rs61978202	G	A	-0.133765275618165	0.0337125753590579	-4.034071858451	5.48185418471609e-05	8436	10
40606	genus.Alistipes.id.968	8	134447365	rs10089639	C	T	-0.0781459438380572	0.0194914761174302	-3.95704638127387	7.5882201434711e-05	16804	23
40607	genus.Alistipes.id.968	21	40974288	rs1997543	G	C	0.0894855529930594	0.0197191087216809	4.16087907689173	3.17024923076828e-05	16938	22
40608	genus.Alistipes.id.968	4	94684111	rs66548721	C	T	0.0425829703722604	0.0109155400642961	3.93238404932917	8.41075517944197e-05	17568	24
40609	genus.Alistipes.id.968	10	29576177	rs2796298	T	C	-0.0446031625287104	0.011192132679825	-4.02513038418515	5.6943755989039e-05	17571	24
40610	genus.Alistipes.id.968	10	131121691	rs6482730	A	G	0.0562834219589346	0.0139037808740714	3.97330518624583	7.08821350464188e-05	17565	24
40611	genus.Alistipes.id.968	19	6547251	rs348375	G	T	0.0441794567749489	0.0108715253044921	4.05214024559148	5.07512261728359e-05	17090	23
40612	genus.Alistipes.id.968	7	69627759	rs13230441	C	T	0.070063903469094	0.0169998525094712	4.03840665312294	5.3815500755106e-05	17571	24
40613	genus.Alistipes.id.968	14	37347060	rs1154134	C	T	-0.0431892461159004	0.0108968305066436	-3.9560613673894	7.61955953690961e-05	17570	24
40614	genus.Alistipes.id.968	4	68238300	rs114842003	G	A	-0.105579755213597	0.0276009260815897	-3.89879738052382	9.66716240765434e-05	12149	15
40615	genus.Alistipes.id.968	21	40705513	rs34890172	T	C	-0.042772268851236	0.010708226560765	-3.98870714424486	6.64343764421447e-05	17563	24
40616	genus.Alistipes.id.968	1	34988954	rs10493058	T	C	0.0417908042364797	0.0106900063810716	3.90122009924271	9.57090808824216e-05	17571	24
40617	genus.Alistipes.id.968	1	101620729	rs17417367	A	G	-0.0699812651517523	0.0176760885916867	-3.97857586685866	6.93292895778673e-05	17459	23
40618	genus.Alistipes.id.968	2	38041402	rs72876511	G	A	-0.0608100912094426	0.0154695542590729	-3.94426562482466	8.00448958298286e-05	16804	23
40619	genus.Alistipes.id.968	8	74142522	rs7825059	G	A	0.0446295519890349	0.0109285744037116	4.08488904986235	4.40978825513248e-05	17571	24
40620	genus.Alistipes.id.968	5	148932890	rs12188428	G	A	-0.0591013228962219	0.0150484005544858	-3.89990803088579	9.62292349245458e-05	17571	24
40621	genus.Alistipes.id.968	3	48009467	rs62260779	C	T	-0.0794061091320159	0.0198105375260338	-3.95261016811824	7.730331918507e-05	15479	20
40622	genus.Alistipes.id.968	15	86953068	rs1431242	C	T	0.0469291861643712	0.0117653039796423	4.0054999582764	6.18864447635586e-05	17570	24
40623	genus.Alistipes.id.968	21	40552307	rs3171465	A	G	-0.0428494611286635	0.010721466952465	-3.99577745426996	6.44822874406638e-05	17571	24
40624	genus.Alistipes.id.968	2	38039080	rs79236812	C	G	-0.0609333599953093	0.0154914594341639	-3.95191544725408	7.75281355021876e-05	16803	23
40625	genus.Alistipes.id.968	15	86953424	rs34965279	T	C	0.0468748421348297	0.0117653776885269	4.0006946135457	6.31568211527318e-05	17570	24
40626	genus.Alistipes.id.968	2	38041338	rs77067776	G	A	-0.0609356618393396	0.0155178084514793	-3.93619984306536	8.27820450287021e-05	16804	23
40627	genus.Alistipes.id.968	8	38597727	rs13278546	C	T	-0.0580643705607236	0.0147549201190996	-3.96570398718083	7.31796363137831e-05	17571	24
40628	genus.Alistipes.id.968	16	26937953	rs9936931	C	A	-0.0619296213827669	0.0156438391818572	-3.91795423686539	8.93036546270779e-05	17571	24
40629	genus.Alistipes.id.968	20	8649469	rs61354148	C	T	0.152203653600869	0.0403036663353638	3.9586119453903	7.53866054357097e-05	4395	4
40630	genus.Alistipes.id.968	12	87270513	rs117966756	G	T	-0.142030850937755	0.035609866241225	-3.95842616474942	7.54452558137271e-05	7826	8
40631	genus.Alistipes.id.968	10	49727220	rs11819511	C	G	-0.043565218516612	0.0108265297895196	-4.00806822630754	6.12174369660679e-05	17550	24
40632	genus.Alistipes.id.968	16	26933971	rs11074807	T	C	-0.0642635747863965	0.0159066974504295	-3.90918319602807	9.26087166746088e-05	17568	24
40633	genus.Alistipes.id.968	2	38042828	rs6759755	G	A	-0.0603661571893923	0.0154607758712979	-3.91297896520692	9.11644784940758e-05	16804	23
40634	genus.Alistipes.id.968	12	69704568	rs317665	A	G	-0.0678544710750979	0.0168394681079281	-4.0329325703442	5.50850896429864e-05	17052	23
40635	genus.Alistipes.id.968	14	37336816	rs712376	T	C	-0.0430137020061024	0.0108945491334304	-3.93878389149656	8.18956528727625e-05	17571	24
40636	genus.Alistipes.id.968	7	34382991	rs17169750	T	A	0.141837000288277	0.0400728120009479	3.95384842370948	7.69041390366755e-05	3774	6
40637	genus.Alistipes.id.968	8	144415922	rs13275401	C	G	-0.0742504984202642	0.0191686255463676	-3.95814163562538	7.5535164438663e-05	17570	24
40638	genus.Alistipes.id.968	16	26937757	rs7195105	T	C	-0.0634166683152228	0.01584997516241	-3.89717535242257	9.73211541810752e-05	17569	24
40639	genus.Alistipes.id.968	10	29576289	rs2265658	A	C	-0.0438959742973122	0.0111041728670302	-3.98047386276293	6.87780271895015e-05	17571	24
40640	genus.Alistipes.id.968	22	21215355	rs78824534	C	G	0.0602538534151322	0.0150108703007522	4.08294090445078	4.44693342220167e-05	16675	22
40641	genus.Alistipes.id.968	15	86953772	rs2346310	A	G	0.0467327363378983	0.0117647762293879	3.98878878766985	6.64115191533281e-05	17570	24
40642	genus.Alistipes.id.968	7	88054931	rs11972558	G	T	0.0434219835729655	0.0108224269192542	4.02472247042255	5.70425466864953e-05	17571	24
40643	genus.Alistipes.id.968	9	14074022	rs516325	C	T	-0.0436268894778828	0.0112071976648235	-3.90789036555963	9.31055349382297e-05	17571	24
40644	genus.Alistipes.id.968	10	49716021	rs7906942	C	T	-0.0432735419576461	0.0108074995772361	-4.00780257982705	6.12863163748777e-05	17562	24
40645	genus.Alistipes.id.968	2	64753676	rs78054499	T	C	-0.0779606202934897	0.0198112117522494	-3.99148115955326	6.56619056803024e-05	15479	20
40646	genus.Alistipes.id.968	2	98990310	rs55763646	G	A	-0.0649277988895951	0.0164084362832502	-3.99888841106401	6.36406744412822e-05	16684	22
40647	genus.Alistipes.id.968	2	38037820	rs7588747	G	A	-0.060517785898542	0.0154947286952536	-3.92922760179957	8.5219151219922e-05	16805	23
40648	genus.Alistipes.id.968	10	49726565	rs11101363	A	G	-0.0434754248193427	0.0108269774737561	-3.99659047139992	6.42613292755202e-05	17551	24
40649	genus.Alistipes.id.968	9	86044820	rs11140085	C	G	-0.0770094386816269	0.020025267176979	-3.89669649051167	9.75136975734958e-05	17294	23
40650	genus.Alistipes.id.968	14	37346425	rs1408966	T	C	-0.042508283385819	0.0107115760764705	-3.95507489752848	7.65106788644779e-05	17569	24
40651	genus.Alistipes.id.968	7	62040231	rs2198396	G	A	0.0428860775327482	0.0107360484929865	3.98403271489942	6.77555388565524e-05	17452	23
40652	genus.Alistipes.id.968	16	82692235	rs12597057	A	C	0.101336351870376	0.0249434531587541	3.94465044926447	7.99164667758236e-05	12193	17
40653	genus.Alistipes.id.968	7	88543830	rs11975561	C	A	-0.0450002014704833	0.0113482219611966	-3.96122989685978	7.45646972627904e-05	17571	24
40654	genus.Alistipes.id.968	15	86952124	rs1431238	A	G	0.0464513815343099	0.0117603169498548	3.97213094929987	7.12325416345161e-05	17570	24
40655	genus.Alistipes.id.968	14	37346878	rs1177609	G	A	-0.0428496469876213	0.0108943313619549	-3.92692868952145	8.60374761740761e-05	17570	24
40656	genus.Alistipes.id.968	9	112114808	rs7871135	C	T	0.044506175691047	0.01121210171239	3.94395295352529	8.0149388551524e-05	17548	24
40657	genus.Alistipes.id.968	1	230337887	rs6677241	G	A	0.171695204529954	0.0454560138726919	3.94160513279893	8.09381443788727e-05	3293	5
40658	genus.Alistipes.id.968	21	40543961	rs1980407	T	C	-0.0427917433416846	0.0107217264464867	-3.98946072119647	6.6223683861677e-05	17569	24
40659	genus.Alistipes.id.968	7	62356525	rs59214690	T	G	-0.0442475492675833	0.0108319054189436	-4.06510813837047	4.801019637712e-05	17568	24
40660	genus.Alistipes.id.968	7	69669145	rs12698868	T	C	0.0689761651448968	0.0167759862342827	4.00420267091126	6.2227000457056e-05	17570	24
40661	genus.Alistipes.id.968	18	10846705	rs55759850	T	C	-0.044085088551948	0.0111052896693934	-3.97376697188031	7.07447798341396e-05	17090	23
40662	genus.Alistipes.id.968	7	62356824	rs35662814	C	T	-0.0440382389804562	0.0108328045391805	-4.04610071005265	5.2077835241451e-05	17571	24
40663	genus.Alistipes.id.968	21	40542367	rs8134214	A	C	-0.0427255041827308	0.0107217649331481	-3.98322784575641	6.79855180706725e-05	17569	24
40664	genus.Alistipes.id.968	14	101507727	rs12894467	C	T	-0.0438859591075944	0.0109430054614691	-4.02190019646595	5.77305200561869e-05	17090	23
40665	genus.Alistipes.id.968	7	62383183	rs13231957	T	G	-0.0440761037964606	0.0108272875993062	-4.06250442855182	4.8549026372843e-05	17570	24
40666	genus.Alistipes.id.968	12	63156373	rs79116951	G	C	-0.0792530604810887	0.0206141180095021	-3.89777413811646	9.70808962151086e-05	15284	19
40667	genus.Alistipes.id.968	21	40665192	rs11911087	G	A	-0.0425224680912628	0.0107188239494027	-3.96965025807837	7.19782049200368e-05	17571	24
40668	genus.Alistipes.id.968	7	62353221	rs34228831	A	C	-0.0441305055754059	0.0108303924513801	-4.05278176436921	5.06122110746066e-05	17571	24
40669	genus.Alistipes.id.968	14	37336716	rs2022602	T	C	-0.0427792554483879	0.0108956900309925	-3.91709042271133	8.96241383268725e-05	17569	24
40670	genus.Alistipes.id.968	10	49723133	rs11101356	A	G	-0.0433474330851889	0.010825586618239	-3.97509918430229	7.034993131767e-05	17555	24
40671	genus.Alistipes.id.968	7	69598198	rs7788868	G	A	0.0693541449739259	0.0171719822413403	3.99439516238182	6.48596121070931e-05	17571	24
40672	genus.Alistipes.id.968	15	86951707	rs7168149	C	T	0.0465252226740369	0.0117732927789595	3.96807229285241	7.24563561242451e-05	17571	24
40673	genus.Alistipes.id.968	7	62309798	rs4717279	T	C	-0.0438127255296467	0.0108559356408533	-4.02088654662093	5.79795255738571e-05	17453	23
40674	genus.Alistipes.id.968	15	86950953	rs1431237	C	A	0.0464193172673783	0.0117610838026459	3.9652008986306	7.33341563453264e-05	17567	24
40675	genus.Alistipes.id.968	11	17508578	rs11823071	G	A	-0.0468455045804735	0.0115662278147191	-4.04758729437163	5.1748285099869e-05	17569	24
40676	genus.Alistipes.id.968	2	38041359	rs80198930	C	T	-0.0603690627988553	0.0155256427266717	-3.89984496690069	9.62543030070327e-05	16804	23
40677	genus.Alistipes.id.968	2	31439854	rs72859373	C	A	0.0807711302303575	0.0204746936282972	3.9423596455887	8.06838674555999e-05	16130	21
40678	genus.Alistipes.id.968	7	62555838	rs13237638	G	A	-0.0442645393483142	0.0109480262901486	-4.03313872306196	5.50367673536075e-05	17566	24
40679	genus.Alistipes.id.968	10	114946054	rs10885422	G	T	0.155299564638409	0.0409472158889026	3.92375880630096	8.71780174319321e-05	4300	9
40680	genus.Alistipes.id.968	10	131110730	rs12264483	G	A	0.0552949929046714	0.0139955991039827	3.89896422809671	9.66050437698755e-05	17571	24
40681	genus.Alistipes.id.968	1	101608301	rs80053937	T	C	-0.0711485836111722	0.0179911726665334	-3.95438404913087	7.67320724434487e-05	16978	22
40682	genus.Alistipes.id.968	7	62386215	rs11981104	C	T	-0.0439053866599381	0.0108329691525559	-4.04430022624014	5.24796347705087e-05	17565	24
40683	genus.Alistipes.id.968	7	62289190	rs61352438	A	G	-0.043538788818002	0.0108569192890778	-3.98615818159289	6.71517524285831e-05	17450	23
40684	genus.Alistipes.id.968	2	38039440	rs72893662	T	G	-0.0602487945523543	0.0154913566211941	-3.90818994959925	9.29901850493812e-05	16803	23
40685	genus.Alistipes.id.968	7	69593167	rs12698854	C	T	0.0682211971604827	0.016968215402381	3.96166102245991	7.44301603725311e-05	17571	24
40686	genus.Alistipes.id.968	7	62364351	rs75883332	T	C	-0.0440216377355113	0.0108319938418343	-4.04858656241262	5.15278763605499e-05	17571	24
40687	genus.Alistipes.id.968	2	174253888	rs10930591	T	C	0.0641183974539068	0.015722082769845	4.05682601861034	4.9744108746436e-05	17459	23
40688	genus.Alistipes.id.968	14	37344480	rs712385	C	T	-0.0425315411852475	0.0108877273554978	-3.9016628365551	9.55341627764276e-05	17571	24
40689	genus.Alistipes.id.968	12	87279783	rs117377411	T	C	-0.1400742783218	0.0355352087818309	-3.91340377473573	9.10041745624609e-05	7826	8
40690	genus.Alistipes.id.968	12	87265327	rs78822417	A	T	-0.140283550740651	0.0355711455277963	-3.9129476085496	9.11763216445794e-05	7826	8
40691	genus.Alistipes.id.968	5	91999005	rs62368468	A	C	0.054444671818466	0.0142350289445927	3.91138843973633	9.17670428644957e-05	17090	23
40692	genus.Alistipes.id.968	7	62281800	rs4351316	G	T	-0.0437477743991559	0.010860512737174	-4.0082157276254	6.11792230403567e-05	17451	23
40693	genus.Alistipes.id.968	18	7542762	rs61443623	C	T	0.0806896720472222	0.0218504882343636	3.9427870969016	8.05401481634274e-05	16734	20
40694	genus.Alistipes.id.968	19	16412120	rs387057	C	T	0.0435721311618613	0.010944977390659	3.9922972576479	6.54362728179022e-05	17090	23
40695	genus.Alistipes.id.968	8	144465614	rs3814769	A	G	-0.0677627051568683	0.017600719321573	-3.91408511696313	9.07476226258439e-05	17569	24
40696	genus.Alistipes.id.968	12	69705682	rs317662	T	C	-0.0666997071653037	0.0168301000918673	-3.98309275512643	6.80241904964762e-05	17052	23
40697	genus.Alistipes.id.968	7	62055680	rs4472403	G	C	0.0424845437244777	0.0107358740005195	3.9470715602238	7.91129165127282e-05	17451	23
40698	genus.Alistipes.id.968	7	62360358	rs12532441	T	C	-0.0438139092291318	0.010831068699669	-4.02413493012076	5.71851256256882e-05	17571	24
40699	genus.Alistipes.id.968	7	21729989	rs13225282	C	T	-0.0955770961192827	0.0243701177128962	-3.9764132129917	6.99625152024484e-05	13395	15
40700	genus.Alistipes.id.968	7	69756110	rs2204339	G	C	0.0665131097086203	0.0167389678936491	3.92407297238777	8.706434421463e-05	17570	24
40701	genus.Alistipes.id.968	4	125691367	rs313993	C	T	0.192269365370619	0.0493064116568408	3.90154420624127	9.55810020002005e-05	3829	8
40702	genus.Alistipes.id.968	15	86953928	rs2346311	A	G	0.0462272999127651	0.0117652152853967	3.94008868366378	8.14514928662405e-05	17570	24
40703	genus.Alistipes.id.968	14	21549814	rs61741563	G	A	-0.131137080015093	0.0337142796253197	-3.95778023422465	7.56495100886976e-05	8436	10
40704	genus.Alistipes.id.968	6	11741649	rs9368855	T	C	0.043010193112131	0.0109080361510758	3.93667147790531	8.26195891826727e-05	17566	24
40705	genus.Alistipes.id.968	15	86952419	rs8030848	A	G	0.0461832928542259	0.0117657907567718	3.9388532575889	8.18719826883895e-05	17570	24
40706	genus.Alistipes.id.968	7	69741327	rs13246213	A	G	0.0666884751954108	0.0165722314284567	3.95028084016851	7.80595461243841e-05	17571	24
40707	genus.Alistipes.id.968	12	76067017	rs7980070	T	A	0.0696662892793597	0.0182500446778857	3.95541571373858	7.64016813976337e-05	17495	23
40708	genus.Alistipes.id.968	5	73054256	rs10515162	T	G	0.0970885467735439	0.0249886232927281	3.98448498608828	6.76266324340038e-05	12708	17
40709	genus.Alistipes.id.968	6	143725397	rs223591	A	C	-0.0618375634629431	0.0155449877408396	-3.94182463890193	8.08640910220844e-05	16978	22
40710	genus.Alistipes.id.968	13	38044689	rs9603208	T	G	0.0621164418077173	0.0160252922461582	4.06579545025023	4.78689079690364e-05	17571	24
40711	genus.Alistipes.id.968	21	40689336	rs2836983	G	A	-0.0419473920355054	0.0107050996359908	-3.91778337618276	8.93669596358911e-05	17565	24
40712	genus.Alistipes.id.968	21	40689162	rs11088470	A	G	-0.0419473920355054	0.0107050996359908	-3.91778337618276	8.93669596358911e-05	17565	24
40713	genus.Alistipes.id.968	7	62283256	rs7293601	T	C	-0.043383799838387	0.0108552928874175	-3.97577087872905	7.01516422557481e-05	17457	23
40714	genus.Alistipes.id.968	15	86960275	rs4493015	A	G	0.0460076849624154	0.0117683922272659	3.92585686667065	8.64215368572981e-05	17570	24
40715	genus.Alistipes.id.968	14	101533288	rs8015875	A	G	-0.0459705625977035	0.0119341739884467	-3.9073304348856	9.33214894026236e-05	17571	24
40716	genus.Alistipes.id.968	7	62280902	rs12534348	C	G	-0.0435570632603379	0.0108554535882791	-3.99271344505223	6.53214890368493e-05	17457	23
40717	genus.Alistipes.id.968	13	38044793	rs9603209	T	C	0.0618569750224123	0.0160229596999374	4.06228168137926	4.85953884890557e-05	17570	24
40718	genus.Alistipes.id.968	10	49723939	rs11101359	C	T	-0.0430360917001915	0.0108286278119541	-3.94661217031793	7.92647953405283e-05	17555	24
40719	genus.Alistipes.id.968	7	62218922	rs12056157	A	G	-0.0446342676487389	0.0110359082842481	-4.03977173804555	5.3503246970144e-05	16978	22
40720	genus.Alistipes.id.968	13	38044745	rs9594211	C	T	0.0620040603326162	0.016025215735567	4.06023616837811	4.90231040910423e-05	17571	24
40721	genus.Alistipes.id.968	7	88053174	rs10952919	A	C	0.0428148115208181	0.0108206790465021	3.96866064140049	7.22777259734799e-05	17571	24
40722	genus.Alistipes.id.968	14	47272604	rs12587459	T	C	0.0521119789273662	0.0131157961932126	3.95736641233861	7.57806423419422e-05	17459	23
40723	genus.Alistipes.id.968	5	107798990	rs11738465	A	T	-0.0526423906194194	0.013627128808613	-3.92496688377464	8.67416701508379e-05	17566	24
40724	genus.Alistipes.id.968	8	144417440	rs2450776	T	C	-0.0680537746739653	0.0182310426727452	-3.91061923208421	9.20598018625599e-05	17571	24
40725	genus.Alistipes.id.968	21	40588241	rs12482317	A	G	-0.0434097381340478	0.0109617127057045	-3.95917838638416	7.52080477762615e-05	17568	24
40726	genus.Alistipes.id.968	7	88534355	rs1119971	T	C	-0.0443895474803438	0.0113491318552178	-3.90503319426215	9.42124523400777e-05	17570	24
40727	genus.Alistipes.id.968	7	69758080	rs12698890	C	A	0.0665221384814891	0.0167615120861847	3.90568501625007	9.39588364678835e-05	17570	24
40728	genus.Alistipes.id.968	10	116565387	rs808276	G	A	0.0435012521923346	0.0108371101760608	4.02238243762494	5.76124122280419e-05	17564	24
40729	genus.Alistipes.id.968	21	40690655	rs8129595	C	T	-0.0417893055138952	0.0107077465614677	-3.90309618596831	9.4969938711489e-05	17564	24
40730	genus.Alistipes.id.968	22	21221805	rs715579	A	G	0.0593574196106601	0.015025491890735	4.02659612057344	5.65901119479815e-05	16674	22
40731	genus.Alistipes.id.968	13	38061397	rs7338422	A	G	0.0726388501129539	0.018658162894436	4.0153402999316	5.93600825498668e-05	17571	24
40732	genus.Alistipes.id.968	21	40700614	rs11702505	G	T	-0.0418525929289736	0.0107097875221012	-3.90228523094602	9.52887755603476e-05	17564	24
40733	genus.Alistipes.id.968	7	62329587	rs10950023	G	T	-0.0431209525681873	0.0108313082337209	-3.9668875675736	7.28173216598592e-05	17569	24
40734	genus.Alistipes.id.968	6	11741325	rs9394285	G	C	0.042662565289129	0.0109071237534535	3.91057409340993	9.20770089300516e-05	17568	24
40735	genus.Alistipes.id.968	7	88543687	rs1528934	G	A	-0.0442777380301547	0.011349269195816	-3.89549443641082	9.79986117758525e-05	17571	24
40736	genus.Alistipes.id.968	7	62056951	rs117657635	G	A	-0.0725714129784999	0.0183754506729662	-3.91236762984648	9.1395637003361e-05	15963	20
40737	genus.Alistipes.id.968	4	53288276	rs11133542	A	G	-0.0431011103189093	0.0108107406349484	-3.99555872447192	6.45418554923676e-05	17571	24
40738	genus.Alistipes.id.968	7	88543217	rs7800916	T	G	-0.0442478059417818	0.0113493004267472	-3.89406994787402	9.85762045451378e-05	17571	24
40739	genus.Alistipes.id.968	13	38001226	rs9594202	A	C	0.0707187502352341	0.0185352689881732	4.00780722940791	6.12851101555727e-05	17569	24
40740	genus.Alistipes.id.968	6	11744790	rs760789	T	A	0.0425940926148183	0.0109054731895121	3.89156541435072	9.95995277500695e-05	17567	24
40741	genus.Alistipes.id.968	21	40694456	rs4818019	T	A	-0.0418960929522389	0.0107096882822136	-3.90971229088345	9.24061151757194e-05	17561	24
40742	genus.Alistipes.id.968	16	56357745	rs4784653	G	T	-0.0646224440850095	0.0161347577165718	-3.90679633407411	9.35279225374002e-05	16978	22
40743	genus.Alistipes.id.968	4	53284315	rs4409015	G	T	-0.0430368442964158	0.01080967446462	-3.99446189827075	6.48413472806066e-05	17566	24
40744	genus.Alistipes.id.968	8	144420720	rs2450778	A	G	-0.0681446466819792	0.0182236768605449	-3.89257169749715	9.91871728155601e-05	17571	24
40745	genus.Alistipes.id.968	13	38044596	rs9594210	C	T	0.0616248329712305	0.0160253129147676	4.03649464555829	5.42557633846283e-05	17571	24
40746	genus.Alistipes.id.968	4	53286080	rs6854904	C	T	-0.0430149337712536	0.0108110994465108	-3.99357765266771	6.50837504394358e-05	17570	24
40747	genus.Alistipes.id.968	21	40701169	rs2836985	A	G	-0.0417306526807828	0.0107098111379524	-3.89067194733553	9.99670087145583e-05	17564	24
40748	genus.Alistipes.id.968	7	40975608	rs28801526	G	A	0.106109093839148	0.0272529303880119	3.93022456380678	8.48665620185918e-05	12889	15
40749	genus.Alistipes.id.968	7	52652016	rs9642364	C	A	-0.0697860475477285	0.0176049747461267	-4.03973479498734	5.35116747928562e-05	17090	23
40750	genus.Alistipes.id.968	15	86971632	rs4513061	G	A	0.0458037792358252	0.0117793737424002	3.89532514693811	9.80670865438259e-05	17571	24
40751	genus.Alistipes.id.968	4	53289704	rs986545	C	T	-0.0429934862593164	0.0108117135659878	-3.98972967719818	6.61486396935635e-05	17570	24
40752	genus.Alistipes.id.968	13	38044584	rs9603207	T	A	0.0615351060876735	0.0160253471366272	4.03047075185976	5.56652556105399e-05	17571	24
40753	genus.Alistipes.id.968	7	69524521	rs13227197	T	A	0.0685047218661481	0.0172326908988678	3.90605311473195	9.38158989002985e-05	17571	24
40754	genus.Alistipes.id.968	6	11773710	rs2235388	C	G	-0.0445160764305148	0.0113394432691894	-3.98042151332042	6.87931760197475e-05	17090	23
40755	genus.Alistipes.id.968	19	6538119	rs10414775	A	G	0.0427740976577393	0.0108870138973415	3.92639836216488	8.62273035938662e-05	16978	22
40756	genus.Alistipes.id.968	13	38043602	rs9603206	T	G	0.0614658894688651	0.0160261388917438	4.02714073560541	5.64592414031085e-05	17571	24
40757	genus.Alistipes.id.968	13	38054343	rs12584046	T	C	0.0703489578239871	0.0184170941513502	3.99394405725594	6.49832020315728e-05	17571	24
40758	genus.Alistipes.id.968	7	69630284	rs7782663	A	C	0.0680942965239946	0.0169962442205161	3.92133145852344	8.80610320813552e-05	17571	24
40759	genus.Alistipes.id.968	21	40667402	rs13049907	C	T	-0.0417281895929111	0.0107189494868501	-3.8956482089791	9.7936452462678e-05	17571	24
40760	genus.Alistipes.id.968	19	6549002	rs348380	G	A	0.043044941339267	0.0108707862064355	3.93261303264872	8.40274465976081e-05	17090	23
40761	genus.Alistipes.id.968	7	62232036	rs11761956	C	A	-0.0431845406487277	0.0108609773925013	-3.96365079622069	7.38122016599689e-05	17448	23
40762	genus.Alistipes.id.968	19	6548124	rs348377	T	C	0.0429218392636533	0.0108804855849756	3.93686033524573	8.25546213046306e-05	16978	22
40763	genus.Alistipes.id.968	15	86952924	rs1431241	C	A	0.0457338293132484	0.0117784028398137	3.89100096254395	9.98315368731187e-05	17570	24
40764	genus.Alistipes.id.968	2	174257127	rs6744030	T	C	0.0636838727843677	0.0157554951823451	4.01082377033691	6.05072627880554e-05	17456	23
40765	genus.Alistipes.id.968	7	69710579	rs35308787	G	A	0.0687173672036832	0.0172643023234259	3.91230524619186	9.14192566540642e-05	17456	23
40766	genus.Alistipes.id.968	7	88055441	rs35013229	A	G	0.0423352996179274	0.0108223576913759	3.9240102208758	8.70870380966939e-05	17571	24
40767	genus.Alistipes.id.968	6	153532572	rs315409	C	T	0.0548284851458783	0.0142927797260359	3.91603535763314	9.00170519835361e-05	17571	24
40768	genus.Alistipes.id.968	7	69613866	rs12698860	G	A	0.0682253402503139	0.0172283089934217	3.91075003783119	9.20099552692775e-05	17571	24
40769	genus.Alistipes.id.968	4	16135475	rs317900	C	T	0.0445935142936486	0.0113696422621022	3.93354407080114	8.37024836207775e-05	17571	24
40770	genus.Alistipes.id.968	7	62093787	rs73125986	G	A	-0.0819626512726147	0.0204538588366474	-3.94675915824978	7.92161697201475e-05	14388	18
40771	genus.Alistipes.id.968	10	10964842	rs767157	G	C	0.0426446614195255	0.0107565129563587	3.95156979219735	7.76402219540007e-05	17566	24
40772	genus.Alistipes.id.968	7	88054656	rs11981865	T	G	0.0422429393075519	0.010822093249497	3.91667000329826	8.97805109151546e-05	17571	24
40773	genus.Alistipes.id.968	7	62279340	rs7293617	C	T	-0.0430988658116478	0.010859879339749	-3.94647596474463	7.93098791960595e-05	17451	23
40774	genus.Alistipes.id.968	13	38050826	rs9603210	A	G	0.0694605558745511	0.0184821318254125	3.97305852569385	7.09556059928514e-05	17571	24
40775	genus.Alistipes.id.968	7	52652019	rs13235045	T	A	-0.0701627440394069	0.0175841113356737	-4.00891820111856	6.09975393244586e-05	17459	23
40776	genus.Alistipes.id.968	18	49220616	rs1699903	C	A	-0.0440480410155226	0.0111247499796615	-3.91183458345938	9.1597644541039e-05	17566	24
40777	genus.Alistipes.id.968	14	101492224	rs7141987	T	C	-0.0415976969035567	0.0107656934263636	-3.8946149193574	9.83548543422619e-05	17571	24
40778	genus.Alistipes.id.968	19	6548874	rs348379	C	T	0.0426926178431825	0.0108645449279344	3.91230766412276	9.14183410715572e-05	17090	23
40779	genus.Alistipes.id.968	13	38040795	rs17055747	A	C	0.0606178113621832	0.0160285107372932	4.00034911985775	6.32491033064256e-05	17571	24
40780	genus.Alistipes.id.968	1	180239718	rs2278944	A	C	0.077139014910007	0.0199941885084727	3.9809277954678	6.86468008692279e-05	17048	23
40781	genus.Alistipes.id.968	16	25849559	rs11646441	T	G	-0.062794234583738	0.0157687361623721	-3.90359909922833	9.47727186089531e-05	17571	24
40782	genus.Alistipes.id.968	15	36672679	rs12592840	T	C	0.0525034675346404	0.0130582195402943	3.97671842351616	6.98728190465558e-05	17090	23
40783	genus.Alistipes.id.968	13	38043585	rs9603205	C	A	0.0607853472138294	0.0160254212616679	3.99740154973103	6.40416122616253e-05	17571	24
40784	genus.Alistipes.id.968	13	38056801	rs875082	T	A	0.0720891379861286	0.0185735909289918	3.96508259236461	7.3370538054042e-05	17571	24
40785	genus.Alistipes.id.968	9	30143634	rs10969573	C	T	0.0550676713657331	0.0144989331843529	3.95627395407615	7.61278549850441e-05	16693	22
40786	genus.Alistipes.id.968	7	62359541	rs62476300	G	C	-0.0428064991540621	0.0108330684726952	-3.93044041640085	8.47904045651582e-05	17566	24
40787	genus.Alistipes.id.968	13	38038447	rs9594206	G	A	0.060596254313523	0.0160275473068713	3.99669485929194	6.4233011171226e-05	17571	24
40788	genus.Alistipes.id.968	21	29033093	rs1888433	C	T	-0.0437671074449593	0.0109812590412011	-3.9758273948022	7.01349824393076e-05	17563	24
40789	genus.Alistipes.id.968	13	38040963	rs56406841	T	A	0.060485257545405	0.0160274618458973	3.99257638371544	6.53592692600995e-05	17571	24
40790	genus.Alistipes.id.968	18	49220617	rs9948824	A	T	-0.0438779466165974	0.011124853612213	-3.89715039478553	9.7331180410124e-05	17566	24
40791	genus.Alistipes.id.968	7	52637151	rs1019913	G	A	-0.0700508895067904	0.0174719057980702	-4.00977233002953	6.0777320482679e-05	17565	24
40792	genus.Alistipes.id.968	7	52641466	rs11764526	A	T	-0.0699752332825385	0.0175723338874761	-3.99826459444411	6.38085987932352e-05	17454	23
40793	genus.Alistipes.id.968	7	62330286	rs12530708	C	T	-0.0423939104542445	0.0108319080191963	-3.90004501074042	9.61748063450403e-05	17570	24
40794	genus.Alistipes.id.968	13	38041779	rs9594209	T	C	0.0602391695266178	0.0160274878132473	3.97919664653927	6.91485291629447e-05	17571	24
40795	genus.Alistipes.id.968	15	86947618	rs744273	A	G	0.0476652850138966	0.012537414857776	3.89981913796023	9.62645718514223e-05	17571	24
40796	genus.Alistipes.id.968	7	62338429	rs12532766	C	T	-0.042691826580751	0.0108326328660571	-3.91529600490153	9.02933611771708e-05	17570	24
40797	genus.Alistipes.id.968	13	38041526	rs9594207	A	G	0.0601638673813284	0.0160275580632442	3.97136825345783	7.14610164880139e-05	17571	24
40798	genus.Alistipes.id.968	13	38041608	rs9594208	T	C	0.0601932949237006	0.016027517471455	3.96987479511237	7.19104093160937e-05	17571	24
40799	genus.Alistipes.id.968	9	30139345	rs62535468	T	C	0.0547922856661831	0.0144507762588498	3.9425550786608	8.06181281567918e-05	16692	22
40800	genus.Alistipes.id.968	13	37999420	rs61947225	A	G	0.069569472090294	0.0185665658290004	3.92762492071337	8.57888639267313e-05	17570	24
40801	genus.Alistipes.id.968	13	38040072	rs17055728	A	G	0.060120547972982	0.016029269348917	3.96106564994808	7.46160125629403e-05	17571	24
40802	genus.Alistipes.id.968	13	38041581	rs9603203	G	A	0.059987229738574	0.0160275891055501	3.95960809262115	7.50728595018419e-05	17571	24
40803	genus.Alistipes.id.968	7	62556293	rs62474117	G	T	-0.0426835430862257	0.0109598084816845	-3.89770492578315	9.71086384582188e-05	17090	23
40804	genus.Alistipes.id.968	7	62555808	rs13221168	T	C	0.0417832430853264	0.0107563462464401	3.9001357476166	9.61387682960759e-05	17559	24
40805	genus.Alistipes.id.968	7	52651896	rs71544131	C	T	-0.0682664497238495	0.0174305352944562	-3.9631477855285	7.39679604415581e-05	17571	24
40806	genus.Alistipes.id.968	2	44330517	rs75008057	C	T	-0.136726731248969	0.0340854383189866	-3.94484290733842	7.98523100389427e-05	8319	12
40807	genus.Alistipes.id.968	13	38038555	rs4575409	C	T	0.0600705091627453	0.0160277423771437	3.95631027627853	7.6116286675002e-05	17571	24
40808	genus.Alistipes.id.968	13	38038573	rs1575383	A	G	0.0600705091627453	0.0160277423771437	3.95631027627853	7.6116286675002e-05	17571	24
40809	genus.Alistipes.id.968	13	38038424	rs9603200	G	A	0.0600705091627453	0.0160277423771437	3.95631027627853	7.6116286675002e-05	17571	24
40810	genus.Alistipes.id.968	13	38038779	rs1575381	A	T	0.0600705091627453	0.0160277423771437	3.95631027627853	7.6116286675002e-05	17571	24
40811	genus.Alistipes.id.968	13	38043047	rs1923718	C	T	0.0597543889451381	0.0160246425382323	3.95247053470876	7.73484559367612e-05	17571	24
40812	genus.Alistipes.id.968	13	38043027	rs1923717	A	T	0.0597436926808398	0.0160251516016319	3.95229365474978	7.74056684786813e-05	17571	24
40813	genus.Alistipes.id.968	13	38037603	rs9594205	G	A	0.0599415311877945	0.0160283320115774	3.95055134945346	7.79713664283686e-05	17571	24
40814	genus.Alistipes.id.968	13	38038017	rs7988812	C	A	0.0598959132522791	0.0160283267067338	3.95038677019685	7.8025004188694e-05	17571	24
40815	genus.Alistipes.id.968	13	38040641	rs9603202	A	G	0.0598519415783531	0.0160287430211574	3.94954779629793	7.82989754407742e-05	17571	24
40816	genus.Alistipes.id.968	13	38040495	rs9603201	G	C	0.0598321357180957	0.0160287636355071	3.94870949513037	7.85736352426966e-05	17571	24
40817	genus.Alistipes.id.968	13	38037970	rs7994056	T	C	0.0598090694065699	0.0160283513717475	3.94479242262838	7.98691346244847e-05	17571	24
40818	genus.Alistipes.id.968	13	38037517	rs9805695	T	C	0.0598090694065699	0.0160283513717475	3.94479242262838	7.98691346244847e-05	17571	24
40819	genus.Alistipes.id.968	13	38038299	rs7989845	A	G	0.0598090694065699	0.0160283513717475	3.94479242262838	7.98691346244847e-05	17571	24
40820	genus.Alistipes.id.968	13	38038608	rs1575382	G	A	0.0598968774141393	0.0160293266660891	3.94455011544185	7.99499328124112e-05	17571	24
40821	genus.Alistipes.id.968	7	52636724	rs12536896	G	T	-0.0699273614672165	0.0175317610640112	-3.99811410752551	6.38491709102693e-05	17565	24
40822	genus.Alistipes.id.968	13	38039241	rs4421867	T	C	0.059855849087803	0.0160293294292221	3.94156595821503	8.0951367194412e-05	17571	24
40823	genus.Alistipes.id.968	13	38038913	rs1575380	C	T	0.0597975015974572	0.0160294279628185	3.94034264196276	8.13653088868091e-05	17571	24
40824	genus.Alistipes.id.968	13	38040953	rs55963355	C	T	0.0597284048257605	0.0160276564649212	3.94355169164701	8.02836766002545e-05	17571	24
40825	genus.Alistipes.id.968	13	38039975	rs17055723	C	T	0.0597088216646798	0.0160293102381896	3.93577260945864	8.29294673205273e-05	17571	24
40826	genus.Alistipes.id.968	13	38040845	rs55796046	G	T	0.0596452119251234	0.0160302200024841	3.93545196291186	8.30402733699966e-05	17557	24
40827	genus.Alistipes.id.968	13	38035610	rs7335244	A	G	0.0595416455038757	0.0160299242731332	3.93290309213149	8.39260786438464e-05	17570	24
40828	genus.Alistipes.id.968	7	52652207	rs9642492	C	T	-0.0677808728403993	0.0174296970973049	-3.92920409949793	8.52274798058463e-05	17571	24
40829	genus.Alistipes.id.968	13	38042304	rs7329262	A	G	0.0593348461918394	0.0160326309792626	3.92553080515896	8.65386937492361e-05	17568	24
40830	genus.Alistipes.id.968	13	38043179	rs1923719	T	C	0.0593183956221706	0.0160242365449015	3.92513088539346	8.66825934940667e-05	17571	24
40831	genus.Alistipes.id.968	13	38043268	rs9603204	C	T	0.0593183956221706	0.0160242365449015	3.92513088539346	8.66825934940667e-05	17571	24
40832	genus.Alistipes.id.968	13	38035418	rs1590303	C	A	0.0593935074968388	0.0160330649816873	3.91987404290562	8.85952598361623e-05	17570	24
40833	genus.Alistipes.id.968	2	174257902	rs10194131	T	A	0.0611683695628894	0.0155985723728603	3.89571838298833	9.79080984726638e-05	17562	24
40834	genus.Alistipes.id.968	7	52651245	rs35336599	G	A	-0.0687254281144626	0.0175590054853413	-3.91973974715079	8.86446408188104e-05	17459	23
40835	genus.Alistipes.id.968	13	38039395	rs4435115	G	A	0.0593358412707182	0.0160294490870428	3.91256024668301	9.13227449353297e-05	17571	24
40836	genus.Alistipes.id.968	13	38039796	rs35308611	T	C	0.0592961802099425	0.0160296088550246	3.9115993397669	9.16869284366714e-05	17571	24
40837	genus.Alistipes.id.968	13	38039470	rs4514540	C	T	0.0592901529768078	0.01602949692834	3.90843110021183	9.28974320473258e-05	17571	24
40838	genus.Alistipes.id.968	13	38039449	rs4578521	C	T	0.0592901529768078	0.01602949692834	3.90843110021183	9.28974320473258e-05	17571	24
40839	genus.Alistipes.id.968	13	38039572	rs5000542	G	A	0.0592811188512082	0.0160300852466516	3.90809735997885	9.30258207357853e-05	17571	24
40840	genus.Alistipes.id.968	13	38035589	rs7334359	C	T	0.0590685459846854	0.0160299609700311	3.90560526619338	9.39898315762684e-05	17570	24
40841	genus.Alistipes.id.968	13	38039530	rs4436664	G	C	0.0592114260681089	0.016029455895358	3.90275050039467	9.5105725822766e-05	17571	24
40842	genus.Alistipes.id.968	13	38035189	rs1590305	C	T	0.0590080314485089	0.0160347431827249	3.89662659666042	9.75418309322635e-05	17570	24
40843	genus.Alistipes.id.968	7	52638841	rs12670969	T	C	-0.0685459498326393	0.0175970824450916	-3.89525955313448	9.80936302832706e-05	17453	23
40844	genus.Alistipes.id.968	13	38039651	rs35078720	C	G	0.0590207069768608	0.016029621231617	3.89331229412485	9.88847210919211e-05	17571	24
40845	genus.Alistipes.id.968	7	52651549	rs71544130	A	G	-0.0669818826337721	0.0174101534811871	-3.89586570679816	9.78485971190099e-05	17571	24
40846	genus.Alistipes.id.968	7	52651530	rs71542370	C	A	-0.0668174300844565	0.0174101684429335	-3.89157493017441	9.95956207853436e-05	17571	24
40847	genus.Alistipes.id.968	7	52635223	rs9642363	C	T	-0.0689377395031351	0.0175293405577785	-3.92000608975653	8.85467311220808e-05	17565	24
