# Supplementary material for: The causal relationship between gut microbiota and type 2 diabetes: a two-sample Mendelian randomized study
Source: Front Public Health. 2023 Sep 22;11:1255059. doi: 10.3389/fpubh.2023.1255059 (PMC10556527; doi:10.3389/fpubh.2023.1255059)
Supplement: Supplementary file 2 [file Data_Sheet_1.zip › Additional documents 1/exposure genus.Allisonella.id.2174.csv]

	bac	chr	bp	rsID	ref.allele	eff.allele	beta	SE	Z.weightedSumZ	P.weightedSumZ	N	Ncohorts
40848	genus.Allisonella.id.2174	9	79110160	rs602075	G	A	0.16897427696283	0.0296975656667402	5.51111143216573	3.56574877520196e-08	3212	18
40849	genus.Allisonella.id.2174	9	79113554	rs785928	T	G	0.168198643108299	0.0297018684073782	5.48661011388794	4.09720062723671e-08	3212	18
40850	genus.Allisonella.id.2174	9	79107623	rs2480213	G	A	0.16707534676655	0.0297257493419908	5.45951828265244	4.77428174010161e-08	3212	18
40851	genus.Allisonella.id.2174	9	79101006	rs785916	G	A	0.166756001415628	0.0297515484091393	5.43828406424135	5.37961569178935e-08	3212	18
40852	genus.Allisonella.id.2174	9	79104873	rs502417	C	T	0.166214150994742	0.0297340854873418	5.42766097493866	5.70973632609842e-08	3212	18
40853	genus.Allisonella.id.2174	9	79114232	rs513301	C	T	0.166133282022639	0.0297152800048718	5.39819821179269	6.73134778258754e-08	3212	18
40854	genus.Allisonella.id.2174	9	79100981	rs785915	A	G	0.164943800197767	0.0297508604005922	5.36106038599661	8.27348531868157e-08	3212	18
40855	genus.Allisonella.id.2174	9	79114384	rs512269	C	T	0.164450970937617	0.0297222297421033	5.34780122133504	8.90291644670863e-08	3212	18
40856	genus.Allisonella.id.2174	9	79121085	rs785907	T	G	0.161366507656206	0.0295145781379591	5.24127199549688	1.59473441317102e-07	3212	18
40857	genus.Allisonella.id.2174	9	79100795	rs785914	C	T	0.157644131268872	0.0297671863847191	5.10120075555314	3.37505325885231e-07	3212	18
40858	genus.Allisonella.id.2174	9	79118661	rs1057419	G	A	0.120809717423084	0.0256899144223806	4.61594494196654	3.91310688217501e-06	3212	18
40859	genus.Allisonella.id.2174	9	79115844	rs4532668	C	A	0.119419860794966	0.0256961885046799	4.56427222202831	5.01230063031967e-06	3212	18
40860	genus.Allisonella.id.2174	9	100021407	rs4743068	C	T	0.130006388830712	0.0267944219363888	4.80720274667538	1.53056749654032e-06	3212	18
40861	genus.Allisonella.id.2174	9	100150556	rs35778461	T	C	0.146678706864219	0.0297185567255093	4.85460075020559	1.2062952896503e-06	3212	18
40862	genus.Allisonella.id.2174	2	33607071	rs6742198	A	G	0.149151971084973	0.0316484384200305	4.64840336136847	3.34514279063247e-06	3182	17
40863	genus.Allisonella.id.2174	9	100006991	rs62559861	G	C	0.146717793910667	0.029857028129445	4.82406708798602	1.40660070353415e-06	3212	18
40864	genus.Allisonella.id.2174	9	100007521	rs10521029	T	G	0.145661302331872	0.0298653127156946	4.79896692809528	1.59486124237442e-06	3212	18
40865	genus.Allisonella.id.2174	9	100152684	rs12115447	A	G	0.143778851526455	0.029785870479738	4.75775913658856	1.95753875867689e-06	3212	18
40866	genus.Allisonella.id.2174	5	114286707	rs1901739	G	T	0.115768512751925	0.0248626179944525	4.63392267254675	3.58801065849101e-06	3212	18
40867	genus.Allisonella.id.2174	5	114286650	rs6896529	G	A	0.115578392170591	0.0248624733710343	4.62611382441166	3.72590587645579e-06	3212	18
40868	genus.Allisonella.id.2174	9	100153496	rs16919656	G	T	0.141987149854373	0.0299335705335248	4.73074366573786	2.23698841755702e-06	3212	18
40869	genus.Allisonella.id.2174	9	100013357	rs6478039	C	T	0.144663247286	0.0298579319084744	4.77153867560858	1.82823865276405e-06	3212	18
40870	genus.Allisonella.id.2174	9	100013351	rs6478038	C	A	0.144663247286	0.0298579319084744	4.77153867560858	1.82823865276405e-06	3212	18
40871	genus.Allisonella.id.2174	9	100152696	rs12115448	A	G	0.143053731900651	0.0297843862045501	4.73379405854442	2.20361320185937e-06	3212	18
40872	genus.Allisonella.id.2174	9	100019371	rs7872669	C	G	0.143600359601011	0.029854434183384	4.7387911633571	2.14996937690091e-06	3212	18
40873	genus.Allisonella.id.2174	9	100149598	rs4743086	T	G	0.142426031301642	0.0299093357766055	4.7216798336328	2.33904684736697e-06	3212	18
40874	genus.Allisonella.id.2174	9	99973826	rs4743061	T	C	0.144107637897214	0.0305888057231964	4.67706821237027	2.91005477960251e-06	3212	18
40875	genus.Allisonella.id.2174	9	99922416	rs10980890	T	C	0.143191930106172	0.0309223460324248	4.62414511563559	3.76146472663407e-06	3212	18
40876	genus.Allisonella.id.2174	9	100105442	rs13286510	T	A	0.142422307622518	0.0298188228461564	4.69524141580049	2.66292038026717e-06	3212	18
40877	genus.Allisonella.id.2174	9	100105355	rs13300328	G	C	0.142265665531907	0.0298193638038904	4.69070775588502	2.72261617157668e-06	3212	18
40878	genus.Allisonella.id.2174	9	100059541	rs1048451	A	G	0.142219582974029	0.0298524151088706	4.67552922741805	2.9319651373828e-06	3212	18
40879	genus.Allisonella.id.2174	9	100153481	rs3827485	G	A	0.139761460727059	0.0299365110587203	4.6547928545078	3.24306585743762e-06	3212	18
40880	genus.Allisonella.id.2174	9	100105428	rs12553213	G	T	0.141489092554112	0.0298230141257721	4.66803945630767	3.04087511535683e-06	3212	18
40881	genus.Allisonella.id.2174	9	100026151	rs60681062	T	C	0.141848771225811	0.0298560001413559	4.67842523555564	2.89086539833171e-06	3212	18
40882	genus.Allisonella.id.2174	9	100067309	rs7859665	A	G	0.124562921757156	0.0267982867499148	4.60854539425568	4.05495850302537e-06	3212	18
40883	genus.Allisonella.id.2174	9	99976179	rs4463540	G	A	0.140400811032178	0.0301111366746285	4.61278198820985	3.97314975740731e-06	3212	18
40884	genus.Allisonella.id.2174	9	100107633	rs7034449	A	G	0.140799605349742	0.029823449560263	4.64813082079645	3.34956463995026e-06	3212	18
40885	genus.Allisonella.id.2174	9	100037094	rs10981444	A	C	0.141382580759666	0.029851487558091	4.65363150000556	3.26139444255211e-06	3212	18
40886	genus.Allisonella.id.2174	9	99973883	rs4743062	C	A	0.141361173235261	0.0305943864232209	4.59087454586567	4.41392599901605e-06	3212	18
40887	genus.Allisonella.id.2174	9	100021451	rs4743069	A	C	0.140534611386124	0.0298628161002706	4.64230844944477	3.44538001563673e-06	3212	18
40888	genus.Allisonella.id.2174	9	100149333	rs12555277	C	G	0.139509666991216	0.0299143007259713	4.62604790052287	3.72709136235653e-06	3212	18
40889	genus.Allisonella.id.2174	9	100025694	rs7020530	G	A	0.140634721882626	0.0298586628244938	4.6386621521221	3.5067174841395e-06	3212	18
40890	genus.Allisonella.id.2174	9	100144682	rs3747510	T	C	0.139080019630236	0.0299040538234349	4.6156075507953	3.91946995778569e-06	3212	18
40891	genus.Allisonella.id.2174	9	100144501	rs3827484	G	A	0.138480828892345	0.0299049266882175	4.60203942911506	4.18373975160597e-06	3212	18
40892	genus.Allisonella.id.2174	9	100147576	rs4743085	T	C	0.137872160935144	0.0299054391248877	4.56534199147768	4.98680693070527e-06	3212	18
40893	genus.Allisonella.id.2174	9	100134667	rs2045731	G	A	0.138662608173755	0.0299028630127878	4.59836852861933	4.25812288398717e-06	3212	18
40894	genus.Allisonella.id.2174	9	100134582	rs2045730	A	G	0.138662608173755	0.0299028630127878	4.59836852861933	4.25812288398717e-06	3212	18
40895	genus.Allisonella.id.2174	9	100135164	rs35066943	T	C	0.138662608173755	0.0299028630127878	4.59836852861933	4.25812288398717e-06	3212	18
40896	genus.Allisonella.id.2174	9	100134308	rs10817491	G	A	0.138526367474027	0.0299038349517607	4.59785964110518	4.26853390099658e-06	3212	18
40897	genus.Allisonella.id.2174	9	99974606	rs13287095	T	C	0.138595248113691	0.0301139636533837	4.5508153800485	5.34384223416951e-06	3212	18
40898	genus.Allisonella.id.2174	13	77137285	rs283961	T	C	-0.134066838449279	0.0308026083126493	-4.41529560943068	1.00872049698691e-05	3212	18
40899	genus.Allisonella.id.2174	9	100141029	rs7874652	A	G	0.138187630397636	0.029907191573523	4.58787576674911	4.47778961469963e-06	3212	18
40900	genus.Allisonella.id.2174	7	137968010	rs76904847	A	G	0.148523491509526	0.0334856907578156	4.523326939828	6.08750965819435e-06	3182	17
40901	genus.Allisonella.id.2174	9	100144043	rs12551818	T	C	0.137745671726882	0.0299075099353563	4.57653969637405	4.72730039849684e-06	3212	18
40902	genus.Allisonella.id.2174	9	100138704	rs13285567	A	C	0.13791968638955	0.0299071293036412	4.57339501188627	4.79884190809392e-06	3212	18
40903	genus.Allisonella.id.2174	9	100137132	rs3747490	T	G	0.137917485561275	0.0299066342695707	4.57339501188627	4.79884190809392e-06	3212	18
40904	genus.Allisonella.id.2174	9	100137088	rs3747491	A	G	0.137917485561275	0.0299066342695707	4.57339501188627	4.79884190809392e-06	3212	18
40905	genus.Allisonella.id.2174	9	100136607	rs3747492	C	T	0.137726891610489	0.0299109735922375	4.56840829478511	4.91442002668092e-06	3212	18
40906	genus.Allisonella.id.2174	9	100138710	rs13289813	T	C	0.137733134472822	0.029907649655068	4.5676737139294	4.9316692158293e-06	3212	18
40907	genus.Allisonella.id.2174	9	100132829	rs2306090	T	C	0.137663021225498	0.0299066776242747	4.56473620558561	5.00122813803442e-06	3212	18
40908	genus.Allisonella.id.2174	9	100133093	rs2306092	A	G	0.137663021225498	0.0299066776242747	4.56473620558561	5.00122813803442e-06	3212	18
40909	genus.Allisonella.id.2174	2	106174119	rs72821546	G	A	-0.197953965549618	0.0450803606304873	-4.25261179311307	2.1129167735237e-05	3182	17
40910	genus.Allisonella.id.2174	9	99917354	rs4014782	G	T	0.1398481303021	0.030950557834934	4.50794792311205	6.54576365668261e-06	3212	18
40911	genus.Allisonella.id.2174	9	100156312	rs1531440	T	C	0.138463545973228	0.0301946986950311	4.56539306655232	4.98559287061022e-06	3212	18
40912	genus.Allisonella.id.2174	2	33414618	rs17566944	T	C	0.129160481399565	0.0299362616631122	4.28942334617604	1.79137626018893e-05	3182	17
40913	genus.Allisonella.id.2174	9	100155084	rs16919675	T	C	0.136852576378053	0.0299128145138423	4.55446122476888	5.25200108358108e-06	3212	18
40914	genus.Allisonella.id.2174	13	77162417	rs989121	G	A	-0.139732874736581	0.0319646108922638	-4.34987138267009	1.36217403585722e-05	3212	18
40915	genus.Allisonella.id.2174	7	4424649	rs7803657	G	A	-0.149855508844232	0.0336489503904312	-4.38259069264758	1.17276319964851e-05	3212	18
40916	genus.Allisonella.id.2174	9	100139396	rs898870	G	A	0.137116169035933	0.0299085069807262	4.54980452649467	5.36957730757916e-06	3212	18
40917	genus.Allisonella.id.2174	9	100114913	rs1564048	C	T	0.136752734920793	0.0299138958788433	4.54312021555408	5.5427620515213e-06	3212	18
40918	genus.Allisonella.id.2174	9	100153947	rs16919661	T	C	0.136523548538669	0.0299171410853223	4.54241276923676	5.56140116752936e-06	3212	18
40919	genus.Allisonella.id.2174	9	99975208	rs35241252	G	T	0.138525538053833	0.0306010839897626	4.49646202043008	6.90935143647921e-06	3212	18
40920	genus.Allisonella.id.2174	9	100114652	rs2401384	A	C	0.136572721126246	0.0299163806672857	4.53813349845292	5.67543289529986e-06	3212	18
40921	genus.Allisonella.id.2174	9	100131550	rs10981800	C	G	0.136634544837023	0.0299030809886532	4.53353036295856	5.80059234662613e-06	3212	18
40922	genus.Allisonella.id.2174	9	100074446	rs3747504	C	T	0.139390639293609	0.0301559308427731	4.53291780869644	5.81744556189164e-06	3212	18
40923	genus.Allisonella.id.2174	9	100154030	rs62557463	G	C	0.136216360648757	0.0299187864427974	4.53278707199851	5.82104858655994e-06	3212	18
40924	genus.Allisonella.id.2174	9	100154080	rs12553259	A	C	0.136099748122953	0.0299166905372967	4.53152956800486	5.85581388690729e-06	3212	18
40925	genus.Allisonella.id.2174	2	106173774	rs4851800	C	T	-0.195976502852816	0.0449409982364252	-4.22099704270708	2.4322412802233e-05	3212	18
40926	genus.Allisonella.id.2174	9	100122006	rs4743083	A	C	0.136540750020368	0.0299109225952442	4.53073886340836	5.87777559151722e-06	3212	18
40927	genus.Allisonella.id.2174	9	100154598	rs34870571	G	A	0.136802363250058	0.0299106941151256	4.54784490046726	5.41980531921684e-06	3212	18
40928	genus.Allisonella.id.2174	9	100138388	rs34905303	T	C	0.136517291469943	0.0299296378035128	4.52597315418169	6.01182118072941e-06	3212	18
40929	genus.Allisonella.id.2174	9	100138379	rs35778718	A	C	0.136517291469943	0.0299296378035128	4.52597315418169	6.01182118072941e-06	3212	18
40930	genus.Allisonella.id.2174	9	100123381	rs35534888	C	T	0.136318617129885	0.0299115594622783	4.52460782783663	6.0507598250557e-06	3212	18
40931	genus.Allisonella.id.2174	9	100139897	rs16919506	C	T	0.136374942577048	0.029908939821736	4.52408477742655	6.06574089291199e-06	3212	18
40932	genus.Allisonella.id.2174	9	100154271	rs35737497	G	A	0.135979930581607	0.0299173584168629	4.52369707473968	6.0768682676807e-06	3212	18
40933	genus.Allisonella.id.2174	16	65289243	rs1423797	A	G	-0.110907203855	0.0253695897640133	-4.35558525166508	1.32711851901688e-05	3212	18
40934	genus.Allisonella.id.2174	9	79139590	rs688268	G	T	0.133974667823174	0.0292867479855327	4.33031031247349	1.48899362933121e-05	3212	18
40935	genus.Allisonella.id.2174	12	28018998	rs35110698	C	T	-0.146321971689678	0.0320852070740693	-4.53636451952446	5.72322258778812e-06	3212	18
40936	genus.Allisonella.id.2174	9	100119098	rs13301045	A	G	0.136032844342267	0.0299136368685538	4.51701309929962	6.2718027005205e-06	3212	18
40937	genus.Allisonella.id.2174	9	100149942	rs10817504	A	G	0.136743274625552	0.0299185077402325	4.51601578254269	6.30139700161866e-06	3212	18
40938	genus.Allisonella.id.2174	9	100153583	rs62557462	T	C	0.135837907186403	0.0299557659309403	4.51401862806994	6.36106260214679e-06	3212	18
40939	genus.Allisonella.id.2174	9	100139182	rs898869	C	T	0.136124470557958	0.0299072300424614	4.51199811908951	6.42197578752229e-06	3212	18
40940	genus.Allisonella.id.2174	9	100123789	rs4742688	G	T	0.135939992072917	0.0299116249116278	4.51108534601417	6.44967620535436e-06	3212	18
40941	genus.Allisonella.id.2174	9	100128644	rs1123379	T	C	0.13581069767962	0.029906190243813	4.50972433205651	6.49119203415347e-06	3212	18
40942	genus.Allisonella.id.2174	9	100120651	rs35788892	A	G	0.135824696896797	0.0299060680616024	4.50886084278614	6.51766399732158e-06	3212	18
40943	genus.Allisonella.id.2174	9	99925559	rs12550862	A	C	0.138621925488241	0.0309616193058957	4.44797511914752	8.66835675802979e-06	3212	18
40944	genus.Allisonella.id.2174	9	100131654	rs10981801	C	A	0.135742206080104	0.0299138638468808	4.50243367171279	6.71797242278692e-06	3212	18
40945	genus.Allisonella.id.2174	9	100118621	rs12554363	G	T	0.135185085895725	0.0299412432939133	4.49781271506967	6.86561343066424e-06	3212	18
40946	genus.Allisonella.id.2174	2	106174659	rs4851070	C	A	-0.194456512879145	0.0450795819472948	-4.18103371238891	2.90186831387501e-05	3182	17
40947	genus.Allisonella.id.2174	13	77137943	rs9573876	C	T	-0.13120429052329	0.0308149648702541	-4.31869684030141	1.56953200708058e-05	3212	18
40948	genus.Allisonella.id.2174	9	99967728	rs7848439	G	A	0.138339728479561	0.0309273352240686	4.44776617327169	8.67679068561213e-06	3212	18
40949	genus.Allisonella.id.2174	10	122413451	rs7898615	G	T	0.167966357555933	0.037358630966442	4.44296482656074	8.87276751906697e-06	3212	18
40950	genus.Allisonella.id.2174	9	100002400	rs12554887	C	G	0.141685331176319	0.0315615082614701	4.47107782299196	7.78263692842663e-06	3212	18
40951	genus.Allisonella.id.2174	11	88665692	rs538601	G	A	0.112041518159794	0.0252304239803617	4.42085209107776	9.8312453066012e-06	3212	18
40952	genus.Allisonella.id.2174	11	88632972	rs594561	T	C	0.112230607412563	0.0251680694728087	4.43028115148458	9.41103112092613e-06	3212	18
40953	genus.Allisonella.id.2174	9	100154909	rs16919671	T	C	0.134785764338455	0.0299149575869983	4.4830861756939	7.35712010796304e-06	3212	18
40954	genus.Allisonella.id.2174	9	100131843	rs1564050	A	G	0.134798781860005	0.0299483697132558	4.48027987069208	7.45452269584205e-06	3212	18
40955	genus.Allisonella.id.2174	2	106170826	rs17188560	T	C	-0.195271316546319	0.0452380523648828	-4.16826695360721	3.06924347974364e-05	3182	17
40956	genus.Allisonella.id.2174	9	100121536	rs10981784	C	T	0.134934754335822	0.0299168483531487	4.47781650873636	7.54103743095998e-06	3212	18
40957	genus.Allisonella.id.2174	18	75370866	rs685403	C	G	-0.17520322515291	0.0404474155259813	-4.56971238584386	4.88394002736273e-06	3212	18
40958	genus.Allisonella.id.2174	9	100122886	rs35623544	C	G	0.13488823974581	0.0299096413816122	4.47484681885875	7.64661132738273e-06	3212	18
40959	genus.Allisonella.id.2174	2	33370516	rs17012602	T	C	0.11138719868195	0.0258940270904667	4.26974853206328	1.95693479308165e-05	3212	18
40960	genus.Allisonella.id.2174	9	100029564	rs34754033	A	G	0.13648853497307	0.0304089916205924	4.45121411871935	8.53861502642347e-06	3212	18
40961	genus.Allisonella.id.2174	9	100107487	rs34954690	A	G	0.134253278021135	0.0299891235077651	4.46820747878897	7.88777820749564e-06	3212	18
40962	genus.Allisonella.id.2174	9	100127387	rs7041222	A	C	0.134687261899542	0.0299063618346202	4.46797600283374	7.89631613305477e-06	3212	18
40963	genus.Allisonella.id.2174	9	100150285	rs12552101	T	C	0.135548229944253	0.0302917009580519	4.46248613824515	8.10141708795988e-06	3212	18
40964	genus.Allisonella.id.2174	8	143284324	rs59445352	C	G	-0.18348636592123	0.044350304437827	-4.21448222298833	2.50351869660462e-05	3182	17
40965	genus.Allisonella.id.2174	9	100153294	rs3747511	C	G	0.134080664671712	0.029913446970691	4.45981719091218	8.20295902293482e-06	3212	18
40966	genus.Allisonella.id.2174	9	100116059	rs4743082	T	G	0.133933773775613	0.0299506333817975	4.45793698788124	8.27522181062358e-06	3212	18
40967	genus.Allisonella.id.2174	2	106175047	rs72821550	A	G	-0.192448058804161	0.0450967017544456	-4.13704753665866	3.5180324749989e-05	3182	17
40968	genus.Allisonella.id.2174	2	106175346	rs72821551	T	C	-0.192448058804161	0.0450967017544456	-4.13704753665866	3.5180324749989e-05	3182	17
40969	genus.Allisonella.id.2174	11	88640415	rs316090	T	C	0.111029211432699	0.0252360458163012	4.38011620222584	1.18616037946903e-05	3212	18
40970	genus.Allisonella.id.2174	2	106175019	rs72821549	G	C	-0.192070163910665	0.0450968366323052	-4.12705702025678	3.6743531061378e-05	3182	17
40971	genus.Allisonella.id.2174	13	77171761	rs17627163	G	A	-0.1351860580203	0.0319986353078468	-4.19404127069814	2.74028091647396e-05	3212	18
40972	genus.Allisonella.id.2174	9	100122915	rs34609282	C	T	0.13354057537559	0.0299167356165671	4.43007920319226	9.41984852445496e-06	3212	18
40973	genus.Allisonella.id.2174	10	122413201	rs66779825	G	A	0.165749239452234	0.037371094202843	4.38316563994287	1.16967111053776e-05	3212	18
40974	genus.Allisonella.id.2174	18	75369629	rs593213	A	G	-0.17287637489046	0.0404350882518412	-4.52023616232154	6.17706846129307e-06	3212	18
40975	genus.Allisonella.id.2174	9	100089171	rs12378350	T	C	0.133283306150088	0.0299856564411959	4.42160228760724	9.79716653547232e-06	3212	18
40976	genus.Allisonella.id.2174	9	100071728	rs3747507	G	A	0.13651067723128	0.0302577263583305	4.41824890801055	9.9503789696789e-06	3212	18
40977	genus.Allisonella.id.2174	9	100141704	rs13301965	C	T	0.134374028342873	0.0302651297535152	4.41142974865072	1.02690273017489e-05	3212	18
40978	genus.Allisonella.id.2174	11	88650737	rs630573	C	A	0.110114705860212	0.0251787764783457	4.3438639933885	1.39998208162548e-05	3212	18
40979	genus.Allisonella.id.2174	20	19850547	rs4814912	G	A	0.11053543771349	0.0265788756792344	4.14043308276205	3.4665072567055e-05	3192	17
40980	genus.Allisonella.id.2174	12	28005841	rs7304170	C	T	-0.139926767880154	0.0316522491752987	-4.35499113643234	1.33072302514883e-05	3212	18
40981	genus.Allisonella.id.2174	11	88650460	rs642078	A	C	0.109917602426194	0.0251820329137904	4.33928628372613	1.42946205472095e-05	3212	18
40982	genus.Allisonella.id.2174	9	100152308	rs34183765	G	T	0.133833235355743	0.0301871565598805	4.41103602154254	1.0287720024918e-05	3212	18
40983	genus.Allisonella.id.2174	2	106167236	rs78659862	C	T	-0.190807077949389	0.0450313865056894	-4.09172363536098	4.2817875022478e-05	3212	18
40984	genus.Allisonella.id.2174	18	75368601	rs487355	G	A	-0.172549121264378	0.0404264236266253	-4.49200924692459	7.05543594236021e-06	3212	18
40985	genus.Allisonella.id.2174	2	106166619	rs58741900	A	T	-0.190299230390083	0.0450293838642001	-4.08489495636459	4.40967608501877e-05	3212	18
40986	genus.Allisonella.id.2174	9	100108195	rs9696058	A	G	0.132568958122335	0.0299919439386842	4.40964521941902	1.03540106937758e-05	3212	18
40987	genus.Allisonella.id.2174	9	100150627	rs34564795	T	C	0.13320578475393	0.0301824357563004	4.38950765244787	1.13607580836e-05	3212	18
40988	genus.Allisonella.id.2174	9	99998646	rs10981297	C	G	0.134043361907036	0.0304213767367544	4.36221057797315	1.28754852350281e-05	3212	18
40989	genus.Allisonella.id.2174	9	99935780	rs12378555	G	A	0.134488024377771	0.0308923784229138	4.33133027778672	1.48211168452224e-05	3212	18
40990	genus.Allisonella.id.2174	2	106168438	rs72821542	A	G	-0.190727706586824	0.045195335071979	-4.07323453249293	4.63646929784736e-05	3182	17
40991	genus.Allisonella.id.2174	2	106166000	rs72821538	G	A	-0.189750198106673	0.045029831245117	-4.0720041665424	4.66103454086181e-05	3212	18
40992	genus.Allisonella.id.2174	11	88635823	rs601882	C	T	0.109350655184327	0.0251740840062771	4.31649530628181	1.58526050385057e-05	3212	18
40993	genus.Allisonella.id.2174	2	33370457	rs72793783	T	C	0.124279845042346	0.0304915204168821	4.09134372181948	4.28880915560278e-05	3055	16
40994	genus.Allisonella.id.2174	11	88650187	rs643340	A	T	0.109192180310734	0.0251831411867342	4.31010153124469	1.63179609126767e-05	3212	18
40995	genus.Allisonella.id.2174	13	77182427	rs1831262	T	G	-0.126574902766744	0.0312076623850627	-4.12681760818521	3.6781788743619e-05	3212	18
40996	genus.Allisonella.id.2174	11	88659892	rs584784	G	A	0.10885681571624	0.0252532817862729	4.29859426464595	1.7188479584851e-05	3212	18
40997	genus.Allisonella.id.2174	9	100102382	rs4742686	C	T	0.131362182828482	0.0299941214561779	4.36770754671469	1.25557462699799e-05	3212	18
40998	genus.Allisonella.id.2174	9	99976006	rs12377244	A	G	0.134696879545386	0.030901531091015	4.32530709764932	1.52319511834435e-05	3212	18
40999	genus.Allisonella.id.2174	9	100134557	rs2045729	A	G	0.133045456085545	0.0302642114225627	4.36753302590731	1.25657800202875e-05	3212	18
41000	genus.Allisonella.id.2174	9	100139591	rs2279113	C	G	0.13298395533978	0.0302677005664848	4.36752548348062	1.25662138305616e-05	3212	18
41001	genus.Allisonella.id.2174	11	88719052	rs492612	C	T	0.106902147864984	0.0249236214385158	4.27900513718921	1.87730530545383e-05	3212	18
41002	genus.Allisonella.id.2174	2	106163764	rs112559403	C	T	-0.189425166982401	0.0452030115245565	-4.05036846837044	5.11370471265352e-05	3182	17
41003	genus.Allisonella.id.2174	11	88716140	rs513762	A	T	0.106826241214366	0.0249148717718339	4.27269799921945	1.93121937341276e-05	3212	18
41004	genus.Allisonella.id.2174	2	33454566	rs72799705	G	C	0.121240647017372	0.0296180783530848	4.07977919623175	4.50784986657668e-05	3182	17
41005	genus.Allisonella.id.2174	11	88712383	rs524874	G	A	0.106509789488404	0.0249332093641747	4.25697236382449	2.07213958610468e-05	3212	18
41006	genus.Allisonella.id.2174	2	106169660	rs112106584	C	T	-0.189470566825311	0.0449618832864031	-4.04013945721111	5.34194277023493e-05	3212	18
41007	genus.Allisonella.id.2174	2	106164697	rs113000165	T	C	-0.189233446892641	0.0452114621546147	-4.03296139949782	5.50783296598944e-05	3182	17
41008	genus.Allisonella.id.2174	11	88639670	rs488006	C	T	0.108368568772354	0.0251763000272536	4.27720601761477	1.8925364177895e-05	3212	18
41009	genus.Allisonella.id.2174	9	100087220	rs3747498	A	G	0.133040564267528	0.0302597674731987	4.34238934335875	1.40941477615278e-05	3212	18
41010	genus.Allisonella.id.2174	11	88726515	rs7358491	A	G	0.106126802357806	0.0249241930661893	4.24401556075979	2.19555117382071e-05	3212	18
41011	genus.Allisonella.id.2174	9	100024729	rs34476799	G	A	0.132448850088466	0.0304237898292483	4.31376453762554	1.60497885227059e-05	3212	18
41012	genus.Allisonella.id.2174	9	100006233	rs62556659	C	G	0.134107832434477	0.0304853140195643	4.3551185193922	1.3299494051244e-05	3212	18
41013	genus.Allisonella.id.2174	9	100022656	rs10817337	G	C	0.133046467846007	0.0304337882996274	4.32863972889484	1.50033131522928e-05	3212	18
41014	genus.Allisonella.id.2174	9	99974350	rs10981161	A	C	0.132728945954524	0.0309400037632797	4.27017450687624	1.95320081754062e-05	3212	18
41015	genus.Allisonella.id.2174	9	100117342	rs2306094	C	G	0.131341987120451	0.0302676415188745	4.31024462470149	1.63074052134922e-05	3212	18
41016	genus.Allisonella.id.2174	9	99934074	rs7020129	A	T	0.129576950167244	0.0301578782784676	4.25440339803806	2.09607125278738e-05	3212	18
41017	genus.Allisonella.id.2174	11	88643077	rs584552	T	A	0.109735184146445	0.0254983795627043	4.26911040746888	1.96254113633387e-05	3212	18
41018	genus.Allisonella.id.2174	13	103828552	rs7990727	G	A	0.103935399827789	0.0249276896950775	4.13152441275269	3.60365410439026e-05	3212	18
41019	genus.Allisonella.id.2174	9	100104449	rs10981701	C	G	0.134471062562469	0.031416109796212	4.31243854787205	1.614637678256e-05	3212	18
41020	genus.Allisonella.id.2174	11	4562831	rs2657172	A	G	0.108726879949136	0.0256275033629507	4.21496672632638	2.49815017738663e-05	3212	18
41021	genus.Allisonella.id.2174	9	100060411	rs10817384	C	T	0.132564289905372	0.0303586249159505	4.3057036234538	1.66455794622724e-05	3212	18
41022	genus.Allisonella.id.2174	9	100011240	rs13287082	C	T	0.132865207389689	0.0304790285912655	4.3237351820163	1.53409431858753e-05	3212	18
41023	genus.Allisonella.id.2174	2	33334699	rs11904654	T	G	0.148180506784352	0.0338917273421058	4.24294029603516	2.20610142168583e-05	3212	18
41024	genus.Allisonella.id.2174	4	11913460	rs1565285	T	C	-0.18173029208671	0.0477410342496033	-4.11552181664414	3.86304453744947e-05	3159	16
41025	genus.Allisonella.id.2174	9	100122291	rs3747495	T	C	0.130773855215439	0.0302640915070657	4.29208925114579	1.76999771117709e-05	3212	18
41026	genus.Allisonella.id.2174	13	77161842	rs2026070	G	T	-0.125491000487534	0.0312026478468473	-4.08944659458831	4.32403608939888e-05	3212	18
41027	genus.Allisonella.id.2174	9	100045904	rs34135027	A	G	0.132505954182119	0.0303593894218711	4.3057826309859	1.66396389511152e-05	3212	18
41028	genus.Allisonella.id.2174	9	100023393	rs12550923	G	T	0.132170880803907	0.0304257806253892	4.30384791042656	1.67856916611835e-05	3212	18
41029	genus.Allisonella.id.2174	2	180308335	rs10171283	G	C	-0.12754821631283	0.0292302475067569	-4.32514198830592	1.52433645847088e-05	3212	18
41030	genus.Allisonella.id.2174	6	160638755	rs2450973	A	T	0.172851274316285	0.0409248216992111	4.05477263986814	5.01830889963809e-05	3212	18
41031	genus.Allisonella.id.2174	2	106164807	rs17248060	C	A	-0.186560036929431	0.045267785055062	-3.9725720979405	7.11007057823127e-05	3182	17
41032	genus.Allisonella.id.2174	10	122412331	rs11815271	G	A	0.155979980308462	0.0363600557326667	4.23813257061124	2.253866745542e-05	3212	18
41033	genus.Allisonella.id.2174	9	100021756	rs4743070	G	A	0.132034174012877	0.0304437494219639	4.29686801702045	1.73228264424722e-05	3212	18
41034	genus.Allisonella.id.2174	11	4564086	rs2566271	T	A	0.108363757437739	0.025629316577668	4.19959685641734	2.67390633270291e-05	3212	18
41035	genus.Allisonella.id.2174	9	100087211	rs3747499	G	A	0.13074420126221	0.0303030304816502	4.28224537448709	1.85016792940753e-05	3212	18
41036	genus.Allisonella.id.2174	5	111873853	rs163446	T	G	-0.109503973277285	0.0271099695474126	-4.00094796468897	6.30892314991871e-05	3212	18
41037	genus.Allisonella.id.2174	9	100048417	rs12553155	A	C	0.131997660326528	0.0303598762814631	4.29147722045891	1.77488413082454e-05	3212	18
41038	genus.Allisonella.id.2174	12	28001868	rs2111761	T	C	-0.132446475528506	0.0312703829110589	-4.17925598463254	2.92464339059547e-05	3212	18
41039	genus.Allisonella.id.2174	11	88726224	rs12293858	T	A	0.10491708599454	0.0248995569201698	4.18514041128461	2.84989883821744e-05	3212	18
41040	genus.Allisonella.id.2174	2	33579851	rs11681841	C	T	0.135029445517289	0.032469740138195	4.0662326084842	4.77792480148698e-05	3182	17
41041	genus.Allisonella.id.2174	9	100017015	rs10981367	T	C	0.131486553681127	0.0304605556783097	4.27893943825285	1.87785944410703e-05	3212	18
41042	genus.Allisonella.id.2174	8	134588614	rs112407795	C	T	-0.149391387522056	0.0353509822206753	-4.23691770304013	2.26609147113045e-05	3212	18
41043	genus.Allisonella.id.2174	9	100107423	rs12377538	A	G	0.129705034770456	0.0303079079590728	4.25513924752624	2.08918955555215e-05	3212	18
41044	genus.Allisonella.id.2174	9	99965768	rs4128763	C	T	0.129521829500531	0.0306212085804862	4.20657117578255	2.59274450724825e-05	3212	18
41045	genus.Allisonella.id.2174	10	122413981	rs726451	G	A	0.180008481581149	0.0424532263798619	4.21378400773192	2.51127454865948e-05	3212	18
41046	genus.Allisonella.id.2174	9	99936520	rs56860287	G	A	0.130823439971317	0.0309688357760115	4.18909290633948	2.8007172684512e-05	3212	18
41047	genus.Allisonella.id.2174	9	100058875	rs2290933	A	G	0.130389754190294	0.0303996081398702	4.25065672048641	2.13144633264092e-05	3212	18
41048	genus.Allisonella.id.2174	11	88719347	rs663903	C	T	0.104824981300814	0.0249011881058339	4.18221285807988	2.88685498192286e-05	3212	18
41049	genus.Allisonella.id.2174	15	57752278	rs12913457	G	C	0.136451939075922	0.0325566198965804	4.16992298681089	3.04702588224085e-05	3212	18
41050	genus.Allisonella.id.2174	11	88703390	rs561512	C	T	0.103780574200746	0.024932237652193	4.15613606375153	3.23675105608429e-05	3212	18
41051	genus.Allisonella.id.2174	9	100044134	rs10981460	C	T	0.130320030566823	0.0304051056270608	4.25146248727768	2.12379086760106e-05	3212	18
41052	genus.Allisonella.id.2174	9	100041617	rs41316960	C	T	0.13039657996003	0.0304094244700542	4.2496909680291	2.1406564094434e-05	3212	18
41053	genus.Allisonella.id.2174	9	100040984	rs12551740	G	C	0.13039657996003	0.0304094244700542	4.2496909680291	2.1406564094434e-05	3212	18
41054	genus.Allisonella.id.2174	9	100014586	rs75101053	T	A	0.131354344859266	0.0304657196203686	4.27468568677573	1.91407126448386e-05	3212	18
41055	genus.Allisonella.id.2174	11	88704918	rs534815	C	T	0.104888896611072	0.0248995636184681	4.17624586846305	2.9635949027486e-05	3212	18
41056	genus.Allisonella.id.2174	11	88701202	rs677483	G	A	0.103609652896034	0.02492498001752	4.15041030591241	3.31879804755636e-05	3212	18
41057	genus.Allisonella.id.2174	9	100020677	rs13292715	C	G	0.130603049302511	0.0304560147381735	4.24623747569956	2.1739022131937e-05	3212	18
41058	genus.Allisonella.id.2174	11	4563675	rs2641413	G	A	0.107051349269148	0.0256309317452296	4.14894437953431	3.34011946162258e-05	3212	18
41059	genus.Allisonella.id.2174	11	88726033	rs12291184	T	C	0.10443854068903	0.0248985306972554	4.16634833004657	3.09517652840129e-05	3212	18
41060	genus.Allisonella.id.2174	11	4564187	rs2657169	C	T	0.10718167552104	0.025631592705853	4.15176037877424	3.29927610391058e-05	3212	18
41061	genus.Allisonella.id.2174	10	129405139	rs2010260	T	C	-0.115070943235221	0.0266642816549051	-4.27654206360891	1.89818704330712e-05	3212	18
41062	genus.Allisonella.id.2174	9	99933060	rs35285539	G	A	0.129088630574929	0.0309643274452693	4.16872576927336	3.06307256829337e-05	3212	18
41063	genus.Allisonella.id.2174	9	100096836	rs34355647	C	T	0.129087577449325	0.0303088037402686	4.22489778864747	2.39049250360576e-05	3212	18
41064	genus.Allisonella.id.2174	5	169789445	rs2339020	A	G	-0.137447284953175	0.0324041710478305	-4.1593897262155	3.19099032035956e-05	3212	18
41065	genus.Allisonella.id.2174	11	4563590	rs2657170	T	C	0.10690194741793	0.0256301645355392	4.14143570996896	3.45138617797209e-05	3212	18
41066	genus.Allisonella.id.2174	12	28017159	rs7953528	T	A	-0.13019809703736	0.0311375429776517	-4.19955056575844	2.6744530132514e-05	3212	18
41067	genus.Allisonella.id.2174	13	77171577	rs2328982	T	A	-0.122114696538862	0.0312221875795278	-3.98642545187941	6.70761896963335e-05	3212	18
41068	genus.Allisonella.id.2174	13	23674686	rs872271	T	C	0.106043324067658	0.024884159558278	4.23263573189275	2.3096843399357e-05	3212	18
41069	genus.Allisonella.id.2174	10	101638607	rs2805489	C	G	0.10290982556684	0.0250479761559199	4.07429540454132	4.6153867498025e-05	3212	18
41070	genus.Allisonella.id.2174	5	167350272	rs42412	T	C	0.115437603083207	0.0261761766957628	4.36516300189917	1.27027999008838e-05	3212	18
41071	genus.Allisonella.id.2174	2	36657664	rs848503	A	G	-0.105772221235624	0.0253391232605886	-4.16416796219882	3.12490018475561e-05	3212	18
41072	genus.Allisonella.id.2174	10	122411748	rs61871974	T	G	0.153408574553748	0.0363789323877334	4.17123914477468	3.02947719859096e-05	3212	18
41073	genus.Allisonella.id.2174	11	92468197	rs1791566	C	T	-0.108839999015213	0.0265418929764176	-4.18533244790034	2.84749043747789e-05	3212	18
41074	genus.Allisonella.id.2174	11	88677665	rs669480	T	C	0.106924862084052	0.0254975925328003	4.15730149641062	3.22028877244256e-05	3212	18
41075	genus.Allisonella.id.2174	11	4562348	rs2566273	G	A	0.106526771705831	0.0256588143883417	4.1285029865971	3.65132698030857e-05	3212	18
41076	genus.Allisonella.id.2174	9	100050683	rs7038496	A	C	0.129447674541071	0.030403404730214	4.22475707876536	2.39198656117843e-05	3212	18
41077	genus.Allisonella.id.2174	18	48246218	rs17662967	C	T	0.160229685184971	0.0399397572020815	4.08221062420152	4.46093395112774e-05	3182	17
41078	genus.Allisonella.id.2174	9	100153559	rs62557460	T	C	0.127983600335957	0.0307473857818693	4.2293412882047	2.34376558339865e-05	3212	18
41079	genus.Allisonella.id.2174	9	100159784	rs35123877	T	C	0.129841529583196	0.0304442985852796	4.21682253408053	2.47768810999099e-05	3212	18
41080	genus.Allisonella.id.2174	11	88661802	rs596370	T	A	0.107283342991616	0.0255145614305805	4.16665888578026	3.09096482942506e-05	3212	18
41081	genus.Allisonella.id.2174	17	28859670	rs17669080	C	A	-0.11546451683758	0.0284797698829352	-3.94320446643998	8.04000521248434e-05	3182	17
41082	genus.Allisonella.id.2174	3	193918902	rs9858096	C	T	0.106354137099186	0.0252793819665727	4.18096295218641	2.90277161621933e-05	3212	18
41083	genus.Allisonella.id.2174	12	28010672	rs34884335	C	T	-0.135039581888584	0.0316285098174649	-4.18216352022053	2.88748168747325e-05	3212	18
41084	genus.Allisonella.id.2174	13	106929698	rs4772765	A	G	0.115317348212471	0.0284022318452276	4.0529198466123	5.05823363263156e-05	3212	18
41085	genus.Allisonella.id.2174	9	99932844	rs7865758	A	G	0.128177103317465	0.0306602425956751	4.14403998787601	3.41240200747568e-05	3212	18
41086	genus.Allisonella.id.2174	4	29986600	rs7666877	T	C	0.119088141375274	0.0287863926161376	4.07654043058872	4.5710710543949e-05	3212	18
41087	genus.Allisonella.id.2174	9	99965683	rs1986462	C	G	0.127931746239574	0.0306200120390915	4.15267788618791	3.28607133294433e-05	3212	18
41088	genus.Allisonella.id.2174	9	100048568	rs12552659	G	A	0.128914529359916	0.0304090378293207	4.20646354825543	2.59397900119474e-05	3212	18
41089	genus.Allisonella.id.2174	9	100139161	rs11581	A	G	0.121607173944483	0.0296285991149405	4.14291049746608	3.42925802969704e-05	3212	18
41090	genus.Allisonella.id.2174	13	23702454	rs72474253	C	G	0.104621359136059	0.0249458811934212	4.17490772995292	2.98106855240298e-05	3212	18
41091	genus.Allisonella.id.2174	13	23705910	rs2050577	A	G	0.104144498853939	0.0248960324992409	4.1597786731274	3.18556133944165e-05	3212	18
41092	genus.Allisonella.id.2174	9	99925034	rs12555636	A	T	0.133273981406891	0.0323405544024942	4.12367202379151	3.72879741929399e-05	3182	17
41093	genus.Allisonella.id.2174	4	30004497	rs4593088	T	C	0.118916865840945	0.0289665327506254	4.06200667396857	4.86526858382248e-05	3212	18
41094	genus.Allisonella.id.2174	15	57751459	rs28593267	C	G	0.132651754799232	0.0322401327934735	4.09819262722554	4.16388702702298e-05	3212	18
41095	genus.Allisonella.id.2174	11	4561558	rs2657177	A	C	0.105453167336161	0.0256518644955525	4.08763327682582	4.35796322138625e-05	3212	18
41096	genus.Allisonella.id.2174	13	23702876	rs9317495	T	C	0.103917698661654	0.0249139034950596	4.15172150267464	3.29983672056672e-05	3212	18
41097	genus.Allisonella.id.2174	11	88642786	rs316088	A	C	0.105985010088617	0.0252993221000745	4.14707648099982	3.36747599071647e-05	3212	18
41098	genus.Allisonella.id.2174	1	177358154	rs16851147	T	C	-0.182082542476292	0.0431723100354312	-4.03299582838894	5.50702576561514e-05	3212	18
41099	genus.Allisonella.id.2174	5	169789658	rs2135024	A	G	-0.13619091372549	0.0324422917925536	-4.11472010056314	3.87649513509377e-05	3212	18
41100	genus.Allisonella.id.2174	12	28017522	rs258415	A	C	-0.128550612858137	0.0309307712610108	-4.14058494674335	3.46421289046231e-05	3212	18
41101	genus.Allisonella.id.2174	11	4562390	rs2657174	T	C	0.105720549680097	0.0256505977738316	4.09632207634328	4.19765829859349e-05	3212	18
41102	genus.Allisonella.id.2174	9	100078344	rs4743073	G	A	0.127426911167603	0.0303290894923381	4.17833068394233	2.93656486458059e-05	3212	18
41103	genus.Allisonella.id.2174	11	88628955	rs316096	G	C	0.103734739011953	0.0250938113928366	4.10513872327118	4.04072324275915e-05	3212	18
41104	genus.Allisonella.id.2174	11	88654192	rs621230	C	T	0.103722063064088	0.0251991258587142	4.09902861236463	4.14887749265422e-05	3212	18
41105	genus.Allisonella.id.2174	11	88657674	rs614868	G	A	0.103666890384684	0.0252000756567096	4.09693526748159	4.18655910409282e-05	3212	18
41106	genus.Allisonella.id.2174	11	4560504	rs10836242	C	T	0.105289472656998	0.0256604691658536	4.08404971020066	4.4257556640332e-05	3212	18
41107	genus.Allisonella.id.2174	11	88663652	rs675010	A	G	0.106463329253706	0.0255220536063715	4.13348981761636	3.57296132484112e-05	3212	18
41108	genus.Allisonella.id.2174	10	122418183	rs34788234	C	G	0.176792590295659	0.0425137060682049	4.12660226778607	3.68162321137214e-05	3212	18
41109	genus.Allisonella.id.2174	11	4560741	rs2709173	T	C	0.105199042295047	0.0256606561052507	4.08015468771933	4.50057409691544e-05	3212	18
41110	genus.Allisonella.id.2174	7	79070452	rs4730838	T	C	0.100734464732282	0.0248898946788329	4.02673479980859	5.65567602001402e-05	3212	18
41111	genus.Allisonella.id.2174	11	88662225	rs1289097	T	A	0.106094151803051	0.025515112529662	4.11985802255827	3.7910592881004e-05	3212	18
41112	genus.Allisonella.id.2174	11	88734123	rs10765820	G	A	0.102485476791524	0.0249009703366788	4.08975771787138	4.31824022145115e-05	3212	18
41113	genus.Allisonella.id.2174	11	4560884	rs2657179	C	T	0.105089378971313	0.0256610333287793	4.07561554958198	4.58927864525072e-05	3212	18
41114	genus.Allisonella.id.2174	11	88640727	rs316089	G	T	0.105260651174551	0.0253051123577551	4.12152190531969	3.76377674774187e-05	3212	18
41115	genus.Allisonella.id.2174	14	94562256	rs57934995	T	C	-0.117284842267099	0.0284759610755431	-4.15503425719743	3.25238809011016e-05	3212	18
41116	genus.Allisonella.id.2174	4	103134678	rs28392891	A	T	0.132564646850378	0.0331098527711439	3.97455604979085	7.05106561559639e-05	3182	17
41117	genus.Allisonella.id.2174	2	55372951	rs62138267	C	T	0.142445380648655	0.0332546847250146	4.19154993062738	2.77055196229873e-05	3212	18
41118	genus.Allisonella.id.2174	11	88636520	rs660554	G	A	0.105160357486885	0.0253038947055767	4.11839519011905	3.81520020311922e-05	3212	18
41119	genus.Allisonella.id.2174	6	160640881	rs2928035	A	G	0.166845387906399	0.0411339231018968	3.92028965332873	8.84426031497678e-05	3212	18
41120	genus.Allisonella.id.2174	4	29995148	rs12650400	T	C	0.117771574536489	0.0288217666255102	4.01373364457004	5.97657857602598e-05	3212	18
41121	genus.Allisonella.id.2174	12	128503447	rs12313855	A	C	-0.147439801919889	0.0367441462560943	-3.99743463835794	6.40326638339061e-05	3212	18
41122	genus.Allisonella.id.2174	11	88663389	rs676289	C	A	0.105834247902902	0.0255146361951729	4.10886253385474	3.97612651903636e-05	3212	18
41123	genus.Allisonella.id.2174	11	88648588	rs507187	T	C	0.105965857909083	0.0254951512566947	4.12453610499541	3.71482718541335e-05	3212	18
41124	genus.Allisonella.id.2174	4	29997665	rs10939288	T	G	0.117815937382081	0.0287950718245827	4.01149160263956	6.03363235240947e-05	3212	18
41125	genus.Allisonella.id.2174	9	100038067	rs3994560	C	T	0.127932570378878	0.0304215492538442	4.16137694969991	3.16334433653403e-05	3212	18
41126	genus.Allisonella.id.2174	2	65804244	rs12464651	A	G	0.105823852868431	0.026041172620675	4.09200235208779	4.276643129461e-05	3212	18
41127	genus.Allisonella.id.2174	10	91402542	rs1359623	C	A	0.105949688303982	0.0253821584665686	4.14971739943764	3.32885997962023e-05	3212	18
41128	genus.Allisonella.id.2174	11	4560647	rs2657180	G	T	0.104702150845058	0.0256619058258071	4.05991099091578	4.90914263989481e-05	3212	18
41129	genus.Allisonella.id.2174	11	4562458	rs2657173	T	A	0.104827892624952	0.0256592484216358	4.05955105183062	4.91671576449498e-05	3212	18
41130	genus.Allisonella.id.2174	11	92525615	rs10830947	G	A	-0.103999544014532	0.0262559798442453	-4.01531024488947	5.93676478789233e-05	3212	18
41131	genus.Allisonella.id.2174	2	33305235	rs2085084	A	G	0.142789717873219	0.0340583979233283	4.0354682985133	5.44934974306352e-05	3212	18
41132	genus.Allisonella.id.2174	11	88673182	rs620944	C	T	0.105784036543261	0.0253822672604934	4.12707434648971	3.67407638224219e-05	3212	18
41133	genus.Allisonella.id.2174	11	4560344	rs11032708	C	T	0.104503819724526	0.0256628502004888	4.05169305621376	5.08483446794581e-05	3212	18
41134	genus.Allisonella.id.2174	11	4561225	rs10836247	G	A	0.10443882473715	0.0256625661077007	4.04873870127696	5.14943972033212e-05	3212	18
41135	genus.Allisonella.id.2174	11	88663066	rs656829	C	G	0.104981340027842	0.0253288409833884	4.10936964582611	3.9674058730717e-05	3212	18
41136	genus.Allisonella.id.2174	6	106917341	rs6924968	A	G	0.103300309773319	0.0251580835533681	4.08814127588801	4.34843319571234e-05	3212	18
41137	genus.Allisonella.id.2174	6	160638996	rs13195185	T	G	0.166004067402033	0.0409796639929874	3.89270612425121	9.91322095774911e-05	3212	18
41138	genus.Allisonella.id.2174	19	46042245	rs4500861	G	A	0.125759792685739	0.0336645228816185	3.92423035107249	8.70074532966427e-05	3182	17
41139	genus.Allisonella.id.2174	3	63028434	rs9637468	C	T	0.102850122718381	0.0257087414194807	4.00172926899089	6.28812241004501e-05	3212	18
41140	genus.Allisonella.id.2174	11	88705235	rs537635	C	T	0.101952266079931	0.0249095406050776	4.06222277747199	4.86076556367091e-05	3212	18
41141	genus.Allisonella.id.2174	11	88663856	rs628913	T	C	0.104730393876144	0.0253303975628955	4.09886772781566	4.15176206836114e-05	3212	18
41142	genus.Allisonella.id.2174	11	88734948	rs10765821	T	A	0.10131023390961	0.0248660416053808	4.05472148346586	5.01940721730947e-05	3212	18
41143	genus.Allisonella.id.2174	8	131954652	rs12334868	T	C	0.119524552792687	0.0287779043113006	4.11839242097007	3.81524604006245e-05	3212	18
41144	genus.Allisonella.id.2174	18	75367176	rs1698920	G	A	-0.159962130435895	0.0404306794298258	-4.13858089542093	3.49460655627315e-05	3212	18
41145	genus.Allisonella.id.2174	11	88694594	rs538945	T	C	0.100951038819919	0.0249250668804298	4.03986797750402	5.34812977604205e-05	3212	18
41146	genus.Allisonella.id.2174	4	30005434	rs10012732	C	T	0.115843937579471	0.0288156870400429	3.97589596606159	7.01147740189733e-05	3212	18
41147	genus.Allisonella.id.2174	11	88667925	rs587837	A	T	0.104226780508762	0.0253045206279327	4.07883281056433	4.52623717837536e-05	3212	18
41148	genus.Allisonella.id.2174	11	88663976	rs646811	A	T	0.104829614862526	0.0255149676456017	4.07032883030728	4.6946824691354e-05	3212	18
41149	genus.Allisonella.id.2174	11	4561564	rs2657176	A	G	0.103962515584063	0.0257463220169031	4.0159983402784	5.91946720269161e-05	3212	18
41150	genus.Allisonella.id.2174	14	43197759	rs12147039	G	A	-0.142003184911693	0.0348385216595705	-4.06842210753752	4.73325784171688e-05	3212	18
41151	genus.Allisonella.id.2174	6	106916546	rs6941959	G	T	0.102617953751709	0.025162027429737	4.06235006454281	4.8581150901891e-05	3212	18
41152	genus.Allisonella.id.2174	12	81133365	rs11114586	T	C	0.105996729632214	0.0250235279497766	4.20729585962884	2.58444687773502e-05	3212	18
41153	genus.Allisonella.id.2174	11	4560512	rs10836243	G	T	0.103745141154861	0.0256647496593156	4.02241652191233	5.76040731585602e-05	3212	18
41154	genus.Allisonella.id.2174	11	88662203	rs28438068	A	C	0.103950036727307	0.0253340524951748	4.07024545324065	4.69636303980599e-05	3212	18
41155	genus.Allisonella.id.2174	5	167371349	rs32413	G	A	0.112705885852753	0.0263812553111946	4.24595872095085	2.17660703684493e-05	3182	17
41156	genus.Allisonella.id.2174	9	138083099	rs13302754	C	G	0.113884616092199	0.0271436374586923	4.04518245067952	5.22823901539265e-05	3212	18
41157	genus.Allisonella.id.2174	10	101632559	rs2245520	A	G	0.100043441254999	0.0250518628447094	3.95207596372794	7.74761364499566e-05	3212	18
41158	genus.Allisonella.id.2174	10	91407829	rs1536315	A	G	0.103102075696618	0.0248963599425087	4.12962320729141	3.63358240883621e-05	3212	18
41159	genus.Allisonella.id.2174	11	4561309	rs10836248	C	A	0.103342290469085	0.0256647411506094	4.00459011753074	6.21251050503739e-05	3212	18
41160	genus.Allisonella.id.2174	11	92489387	rs10830942	A	G	-0.107714295652736	0.0265181707239698	-4.11685813147929	3.8407232448121e-05	3212	18
41161	genus.Allisonella.id.2174	11	4560302	rs10836240	G	A	0.10359559390734	0.0256641042632745	4.0129899191252	5.99544746965578e-05	3212	18
41162	genus.Allisonella.id.2174	11	88643964	rs641052	G	A	0.10370315839113	0.0253062939164672	4.06138824303098	4.87817689630827e-05	3212	18
41163	genus.Allisonella.id.2174	2	154036378	rs13420421	T	A	-0.107545339279822	0.0253805754040415	-4.16076594566927	3.17182021961932e-05	3212	18
41164	genus.Allisonella.id.2174	10	91598513	rs3740043	G	A	0.122768906648852	0.029466425619428	4.08779281370675	4.35496818912358e-05	3212	18
41165	genus.Allisonella.id.2174	2	154048819	rs10210372	C	T	-0.107377360746574	0.0253839654976089	-4.15856076612352	3.20259042089441e-05	3212	18
41166	genus.Allisonella.id.2174	9	100101541	rs10981688	G	A	0.124889984145149	0.0303156259649099	4.09119620992448	4.2915384488651e-05	3212	18
41167	genus.Allisonella.id.2174	5	73426251	rs288863	C	G	-0.0992070964042609	0.0253252308433616	-3.89837566113191	9.68401038571418e-05	3212	18
41168	genus.Allisonella.id.2174	8	134592863	rs16904955	A	T	-0.144631167644068	0.0352105982891479	-4.08595359694695	4.38961514382297e-05	3182	17
41169	genus.Allisonella.id.2174	2	82211287	rs7593732	C	A	-0.152222408109816	0.0368339967451993	-4.07899297600443	4.52312033442289e-05	3212	18
41170	genus.Allisonella.id.2174	11	4560369	rs10836241	T	G	0.0978221784880447	0.0249357136947631	3.91420655783929	9.0701967191426e-05	3212	18
41171	genus.Allisonella.id.2174	2	223511751	rs11695525	T	C	0.10520195031443	0.025787598476503	4.0644134916192	4.81533942559344e-05	3212	18
41172	genus.Allisonella.id.2174	14	74294148	rs34891196	C	G	0.105756877185319	0.025724961928893	4.1149020928564	3.87343790894979e-05	3212	18
41173	genus.Allisonella.id.2174	1	177363013	rs736840	A	G	-0.17859993730293	0.0431664323894556	-3.93544656035542	8.30421415332625e-05	3212	18
41174	genus.Allisonella.id.2174	19	52897190	rs186554	C	T	-0.135799298577535	0.0344913623021194	-3.98699345069376	6.69158720184747e-05	3212	18
41175	genus.Allisonella.id.2174	11	92472261	rs7938606	C	G	-0.105961716357888	0.026552024431863	-4.07215475352482	4.65802133628103e-05	3212	18
41176	genus.Allisonella.id.2174	9	99939747	rs10980955	G	A	0.125729874631033	0.030990719446248	4.03447980020632	5.4723397259843e-05	3212	18
41177	genus.Allisonella.id.2174	18	75366791	rs1788732	C	T	-0.159919915508457	0.0404148622290161	-4.1322666694091	3.59203333568832e-05	3212	18
41178	genus.Allisonella.id.2174	18	7343709	rs57051177	A	G	-0.182625751880397	0.0445558818893833	-4.20322817447146	2.63135099120925e-05	3142	16
41179	genus.Allisonella.id.2174	10	129405877	rs12220293	T	C	-0.110670219276755	0.0267053578640811	-4.09775170637776	4.17182419391674e-05	3212	18
41180	genus.Allisonella.id.2174	1	164201156	rs10800011	A	G	-0.113365027359841	0.0264791528684632	-4.18765320641566	2.81853752497004e-05	3212	18
41181	genus.Allisonella.id.2174	13	23698408	rs9550919	A	G	0.102140253830672	0.0249302498890149	4.06949094831218	4.71159700408254e-05	3212	18
41182	genus.Allisonella.id.2174	8	3931760	rs35054897	G	C	0.183667848937987	0.0451482281584292	4.15810589781465	3.20897265921575e-05	3182	17
41183	genus.Allisonella.id.2174	10	101689378	rs7077718	G	C	0.0986222538600074	0.0250578449848487	3.89628371039927	9.76799590171608e-05	3212	18
41184	genus.Allisonella.id.2174	4	30006462	rs7681946	A	C	0.115651914871179	0.0289174882338395	3.9533589787153	7.70616893793904e-05	3212	18
41185	genus.Allisonella.id.2174	14	94441145	rs10147943	A	G	0.0995935779464587	0.0252886128143001	3.95230797139791	7.74010362128317e-05	3212	18
41186	genus.Allisonella.id.2174	3	87373695	rs78549143	C	G	-0.10617569694876	0.0273968487882595	-3.90694522400637	9.34703323831019e-05	3212	18
41187	genus.Allisonella.id.2174	7	79072148	rs2886359	A	T	0.0984588621814868	0.0248905356713679	3.9352278816908	8.31177923170642e-05	3212	18
41188	genus.Allisonella.id.2174	10	91400478	rs943130	G	C	0.104283997726393	0.0253963768922914	4.08320859941891	4.44181176879025e-05	3212	18
41189	genus.Allisonella.id.2174	4	57025555	rs7686612	G	T	-0.108061679249985	0.026891068792025	-3.9772711631601	6.97106551702811e-05	3212	18
41190	genus.Allisonella.id.2174	10	101636648	rs2002109	T	C	0.0992475624868412	0.025052726017457	3.91945280309116	8.87502382218158e-05	3212	18
41191	genus.Allisonella.id.2174	14	74288702	rs7160232	C	T	0.105326815106992	0.0257118801941935	4.09997207727038	4.13199989686834e-05	3212	18
41192	genus.Allisonella.id.2174	2	177549963	rs17638342	G	A	0.11695385779777	0.0287933255839716	4.03748722210312	5.40267865619937e-05	3212	18
41193	genus.Allisonella.id.2174	11	92474936	rs3858366	A	G	-0.105505235193456	0.026538781455332	-4.05794570086068	4.9506274272121e-05	3212	18
41194	genus.Allisonella.id.2174	19	15592275	rs2116907	C	T	-0.107345423459461	0.0266038221380375	-4.02461466031647	5.70686838138003e-05	3212	18
41195	genus.Allisonella.id.2174	11	92490617	rs11020048	A	G	-0.107021265488632	0.02651234431969	-4.08606542640412	4.38750106962801e-05	3212	18
41196	genus.Allisonella.id.2174	5	86427826	rs17446201	C	T	-0.172684492357454	0.0416636772214773	-4.01250833993908	6.00769558242997e-05	3182	17
41197	genus.Allisonella.id.2174	11	92485829	rs3901659	A	G	-0.106582144506364	0.0265366713052597	-4.07177097732614	4.66570424109803e-05	3212	18
41198	genus.Allisonella.id.2174	11	92467011	rs1792375	A	C	-0.105215350531912	0.0265472024740951	-4.0326070174763	5.51614812441296e-05	3212	18
41199	genus.Allisonella.id.2174	11	88679798	rs591799	G	A	0.101996773253521	0.0253059869227161	4.00315621307118	6.25030019650569e-05	3212	18
41200	genus.Allisonella.id.2174	14	74288871	rs2336561	C	T	0.105133635600658	0.0257156125131603	4.09336254786371	4.25162153699888e-05	3212	18
41201	genus.Allisonella.id.2174	10	98160493	rs10882786	A	G	-0.103510088859131	0.025174380824348	-4.0550122090951	5.01316842711325e-05	3212	18
41202	genus.Allisonella.id.2174	10	101639796	rs2255901	G	A	0.0984063421967758	0.0250535103972115	3.89552951620662	9.79844282307844e-05	3212	18
41203	genus.Allisonella.id.2174	11	92496152	rs6483188	C	T	-0.106554541636152	0.0265659927058687	-4.08161734108217	4.47233881480679e-05	3212	18
41204	genus.Allisonella.id.2174	11	4560239	rs11032705	A	G	0.102275071684952	0.0256589396055207	3.95927039345259	7.51790824215265e-05	3212	18
41205	genus.Allisonella.id.2174	2	33306853	rs72793739	G	A	0.139597891472128	0.0341444358500217	3.93578107696114	8.29265430944756e-05	3212	18
41206	genus.Allisonella.id.2174	7	79070897	rs6979550	T	C	0.0977260778003586	0.0248920519016961	3.90583520784911	9.39004902394773e-05	3212	18
41207	genus.Allisonella.id.2174	4	30006011	rs4456922	T	A	0.114744247649851	0.0289295329849997	3.91946111957438	8.87471760268545e-05	3212	18
41208	genus.Allisonella.id.2174	11	88698680	rs604846	G	T	0.0997162266443005	0.0249037967313748	3.98204368694072	6.83252167244746e-05	3212	18
41209	genus.Allisonella.id.2174	5	114071377	rs67809142	T	C	-0.150222598013056	0.036322606903961	-4.02953985752464	5.58861398748499e-05	3212	18
41210	genus.Allisonella.id.2174	16	85318475	rs2968429	C	T	0.109713322310484	0.027122710737275	3.95617140701717	7.61605243173851e-05	3182	17
41211	genus.Allisonella.id.2174	11	88677349	rs558249	C	T	0.102242995799994	0.0256840223191262	3.97086815595228	7.1611202900569e-05	3212	18
41212	genus.Allisonella.id.2174	18	75366867	rs1788733	C	T	-0.156861893704452	0.0404361646580928	-4.05473541986756	5.01910798298842e-05	3212	18
41213	genus.Allisonella.id.2174	14	74294615	rs12880382	C	T	0.104371802003484	0.0257283273540014	4.06189857676448	4.86752252458855e-05	3212	18
41214	genus.Allisonella.id.2174	4	133449573	rs13121888	G	A	0.103492496358854	0.0252297734588279	4.09719529794779	4.18186078072781e-05	3212	18
41215	genus.Allisonella.id.2174	4	133462205	rs28826897	C	T	0.103887904774859	0.0252355573626028	4.10974247737193	3.96100598749536e-05	3212	18
41216	genus.Allisonella.id.2174	11	88667861	rs520836	T	C	0.102529051908986	0.0254985951268434	3.98680411929656	6.69692704776766e-05	3212	18
41217	genus.Allisonella.id.2174	2	40634834	rs9789765	A	T	0.177964008478057	0.0410890576121994	4.04764196572234	5.17362031613776e-05	3106	16
41218	genus.Allisonella.id.2174	3	63023514	rs1447419	A	C	0.100593576733061	0.0252175362894077	3.96854100546236	7.23140152022711e-05	3212	18
41219	genus.Allisonella.id.2174	2	154041964	rs2119012	A	G	-0.105250689544132	0.0252752591948447	-4.07840966913927	4.53448137738178e-05	3212	18
41220	genus.Allisonella.id.2174	9	99934545	rs7863123	C	G	0.106365866574648	0.0268091357751298	3.93757833972205	8.23080646050637e-05	3212	18
41221	genus.Allisonella.id.2174	6	119507908	rs3819724	G	A	-0.166241184159713	0.0423510522563988	-3.92058135022193	8.83356092371251e-05	3212	18
41222	genus.Allisonella.id.2174	4	133463042	rs11935217	C	T	0.104214074764682	0.0251168195099782	4.13837348712733	3.49776655433524e-05	3212	18
41223	genus.Allisonella.id.2174	11	88698066	rs516476	A	T	0.0991549145898386	0.0249057966717374	3.9591711813852	7.52103164752321e-05	3212	18
41224	genus.Allisonella.id.2174	12	27997983	rs7958720	G	A	-0.124420462532582	0.0311770399780709	-3.93268359332089	8.40027769045034e-05	3212	18
41225	genus.Allisonella.id.2174	6	162632889	rs2023072	T	G	0.132272929147985	0.0341880482998537	3.94937497674859	7.83555234108279e-05	3212	18
41226	genus.Allisonella.id.2174	11	92465702	rs1792374	A	G	-0.103872482326739	0.0265439439252659	-3.98472492109097	6.75583403603129e-05	3212	18
41227	genus.Allisonella.id.2174	11	92485073	rs12224427	C	T	-0.105180126291711	0.0266669910154247	-4.02325197835943	5.7400027275686e-05	3212	18
41228	genus.Allisonella.id.2174	10	98160253	rs7893983	C	G	-0.102576083281146	0.0251757457974612	-4.01879131671316	5.84974517673078e-05	3212	18
41229	genus.Allisonella.id.2174	11	4561140	rs10836246	G	T	0.102187935615332	0.0257072183837545	3.95715988401725	7.58461676003523e-05	3212	18
41230	genus.Allisonella.id.2174	14	58539532	rs11851796	C	T	-0.103848019023777	0.0252626305196124	-4.05668630581396	4.97738613761008e-05	3212	18
41231	genus.Allisonella.id.2174	18	45885792	rs62086520	C	T	-0.106776069374797	0.0287415695727834	-4.08735490661455	4.36319382576885e-05	3212	18
41232	genus.Allisonella.id.2174	10	91411383	rs4933509	G	A	0.102590008166158	0.0253459326162099	4.02500814733868	5.69733429325365e-05	3212	18
41233	genus.Allisonella.id.2174	11	61657593	.	T	C	0.101488249240156	0.0254295821648893	3.97649827447897	6.99375061423162e-05	3182	17
41234	genus.Allisonella.id.2174	9	99963603	rs34868501	A	G	0.121985741075779	0.0307681658233475	3.94753617435782	7.89595903570525e-05	3212	18
41235	genus.Allisonella.id.2174	9	99935616	rs58003970	A	T	0.121525785626386	0.0306569560741878	3.94220426277592	8.0736170902216e-05	3212	18
41236	genus.Allisonella.id.2174	8	134588741	rs111267179	G	A	-0.141489135996298	0.035418387761116	-3.97927228275109	6.91265356921228e-05	3182	17
41237	genus.Allisonella.id.2174	15	57753867	rs1511951	C	A	0.128612744226522	0.0325499782846815	3.90769703898468	9.318004386912e-05	3212	18
41238	genus.Allisonella.id.2174	2	42011885	rs59585504	G	T	0.129168675426111	0.0332933121458419	3.91284338933095	9.12156948253071e-05	3212	18
41239	genus.Allisonella.id.2174	8	134589491	rs72720302	T	G	-0.140930230988849	0.0351052127991968	-3.97352489428164	7.08167528516606e-05	3212	18
41240	genus.Allisonella.id.2174	12	28026023	rs7978874	G	T	-0.128087449377489	0.0318109281371729	-3.97613561234068	7.00441918758077e-05	3182	17
41241	genus.Allisonella.id.2174	14	23526249	rs73598409	G	T	-0.129865080226149	0.031849573372666	-4.07252165278443	4.65068751270512e-05	3212	18
41242	genus.Allisonella.id.2174	11	88694072	rs627387	C	T	0.0985871928556799	0.0249062684095868	3.93153856378496	8.44039534768969e-05	3212	18
41243	genus.Allisonella.id.2174	11	133811531	rs10894767	G	A	-0.117562500251244	0.029077012588435	-3.94681072470074	7.91991175150501e-05	3212	18
41244	genus.Allisonella.id.2174	11	88740827	rs10765180	G	T	0.098072823057749	0.0248712693977915	3.92866979997761	8.54170288694294e-05	3212	18
41245	genus.Allisonella.id.2174	22	48977531	rs35885677	A	G	0.120693391904774	0.0300463321736514	3.9915834686698	6.56335791846081e-05	3182	17
41246	genus.Allisonella.id.2174	11	92499595	rs3847525	C	A	-0.106564900427449	0.0266778575767918	-4.03807315487912	5.38920482070644e-05	3212	18
41247	genus.Allisonella.id.2174	11	88627204	rs316101	A	C	0.0990539694699051	0.0251015842863956	3.91995265424115	8.85663662538022e-05	3212	18
41248	genus.Allisonella.id.2174	11	133853665	rs12366213	G	A	-0.116068214482223	0.0283474741828081	-4.03505058773727	5.4590534583115e-05	3212	18
41249	genus.Allisonella.id.2174	17	80995794	rs62073384	T	C	0.158473785099693	0.0379353274817774	4.08934462486874	4.32593727276384e-05	3182	17
41250	genus.Allisonella.id.2174	18	49507148	rs56329465	C	T	0.118538167156521	0.0297108603131368	3.94846107843496	7.86552009271582e-05	3212	18
41251	genus.Allisonella.id.2174	9	130157934	rs3808838	A	G	-0.125809358497677	0.0316650592576974	-3.98920135659002	6.62961281419098e-05	3182	17
41252	genus.Allisonella.id.2174	8	134590032	rs72722103	C	A	-0.140784335700076	0.0352402029297971	-3.96403504192316	7.36934278566955e-05	3182	17
41253	genus.Allisonella.id.2174	19	15588373	rs6512036	G	C	-0.104668723686875	0.026553730419492	-3.92380833639075	8.71600868896805e-05	3212	18
41254	genus.Allisonella.id.2174	5	167364463	rs32419	C	G	0.108260569415408	0.0259202001776405	4.13360587893121	3.57115663532603e-05	3212	18
41255	genus.Allisonella.id.2174	11	88701329	rs677976	C	A	0.0980692921859963	0.0248867695974496	3.92000597307674	8.8546773992136e-05	3212	18
41256	genus.Allisonella.id.2174	11	4561039	rs10836245	T	C	0.101439430324604	0.0257080927652111	3.92703128257156	8.60007992340644e-05	3212	18
41257	genus.Allisonella.id.2174	11	88704092	rs567990	C	T	0.0980750698035711	0.0248908918742686	3.91594927236226	9.00491824391116e-05	3212	18
41258	genus.Allisonella.id.2174	11	92487191	rs7127057	G	A	-0.104945924974889	0.0266233704731065	-3.99256371390646	6.53627626690858e-05	3212	18
41259	genus.Allisonella.id.2174	8	134586637	rs7839535	A	G	-0.115692423073302	0.0293310494377996	-3.97497494953125	7.03866643783128e-05	3212	18
41260	genus.Allisonella.id.2174	1	235714162	rs12756717	G	A	-0.122492595968448	0.0304278976318884	-3.96000077842981	7.49495190713406e-05	3212	18
41261	genus.Allisonella.id.2174	19	15592012	rs4808310	C	T	-0.104711424609672	0.0265960713451146	-3.92671071618125	8.6115450547603e-05	3212	18
41262	genus.Allisonella.id.2174	11	92495524	rs3912653	G	A	-0.10515962324415	0.0265367431414635	-4.01028245014629	6.06461562167219e-05	3212	18
41263	genus.Allisonella.id.2174	9	99966025	rs7042707	G	C	0.106753910667708	0.0268228028335878	3.93563118610609	8.29783218509883e-05	3212	18
41264	genus.Allisonella.id.2174	18	9057540	rs7228816	T	C	-0.154592310751432	0.0389442107892863	-4.00382097705546	6.23275376297815e-05	3212	18
41265	genus.Allisonella.id.2174	13	23695531	rs7329414	A	G	0.0981990368400551	0.0251497500009249	3.90275012683179	9.51058726593441e-05	3212	18
41266	genus.Allisonella.id.2174	18	45888124	rs7239555	A	G	-0.106677558776655	0.0284929773342805	-4.03796170982393	5.39176510457918e-05	3212	18
41267	genus.Allisonella.id.2174	11	88695846	rs1150313	G	A	0.0977951094929149	0.0248874328864264	3.90532907742267	9.40972478441249e-05	3212	18
41268	genus.Allisonella.id.2174	4	133463136	rs11935320	G	A	0.102860130183011	0.0251203694178928	4.08340278439868	4.43810004137087e-05	3212	18
41269	genus.Allisonella.id.2174	8	134592099	rs72722104	T	G	-0.140056900274492	0.0350924880242917	-3.95638625317027	7.6092094061195e-05	3212	18
41270	genus.Allisonella.id.2174	18	45888336	rs877101	T	A	-0.106543432214827	0.0284961314480974	-4.0316915393057	5.53768382357189e-05	3212	18
41271	genus.Allisonella.id.2174	18	75366381	rs494351	C	A	-0.155072744289835	0.040479120758175	-4.00845080173715	6.11183678560322e-05	3212	18
41272	genus.Allisonella.id.2174	11	88673059	rs621418	G	C	0.101042707920767	0.0253882541685829	3.94141714006912	8.10016172265798e-05	3212	18
41273	genus.Allisonella.id.2174	10	98158494	rs7919721	A	G	-0.101649001079591	0.025178257642846	-3.98099663663205	6.86269204412294e-05	3212	18
41274	genus.Allisonella.id.2174	4	133444508	rs1353842	G	C	0.101739836178972	0.0252078806815571	4.02194161182743	5.77203678411688e-05	3212	18
41275	genus.Allisonella.id.2174	18	75365895	rs498935	T	A	-0.155498993690987	0.040516147468817	-4.00408380434251	6.22582931304883e-05	3212	18
41276	genus.Allisonella.id.2174	4	133447623	rs12646320	G	C	0.101481129247635	0.0252272957265486	4.01780251179531	5.87433964289842e-05	3212	18
41277	genus.Allisonella.id.2174	10	129759110	rs7915632	C	T	-0.0994696750792342	0.0248494601659092	-3.99058613614704	6.59102061304957e-05	3212	18
41278	genus.Allisonella.id.2174	10	65784945	rs12358989	T	C	0.172438038459267	0.0432730923232696	3.94072881204955	8.12344223233232e-05	3212	18
41279	genus.Allisonella.id.2174	11	88636433	rs1508671	T	G	0.100382603143488	0.0254738992314059	3.91421988390646	9.06969586065666e-05	3212	18
41280	genus.Allisonella.id.2174	11	92453759	rs1791571	C	T	-0.102370846203449	0.0265613348916017	-3.92147649115477	8.80080359915949e-05	3212	18
41281	genus.Allisonella.id.2174	4	133458572	rs35991763	G	T	0.107955955769429	0.0262101805261693	4.04967613436694	5.12885633062961e-05	3212	18
41282	genus.Allisonella.id.2174	14	100942065	rs11626307	C	A	0.10527884184285	0.0272545185498407	3.89640360531287	9.76316396419183e-05	3212	18
41283	genus.Allisonella.id.2174	11	88646819	rs634859	A	G	0.099474700986647	0.0252894370626844	3.90036716346611	9.60469143699035e-05	3212	18
41284	genus.Allisonella.id.2174	15	68033922	rs4776967	T	C	-0.107706590802677	0.0263965143991939	-4.01986301336423	5.82319908704731e-05	3212	18
41285	genus.Allisonella.id.2174	4	133462194	rs28844629	C	T	0.101372752937095	0.0252292276782775	4.01144559160178	6.03480858898798e-05	3212	18
41286	genus.Allisonella.id.2174	18	9062964	rs11665492	C	T	-0.152297402126238	0.0387625212073773	-3.95398266844013	7.68609794593605e-05	3212	18
41287	genus.Allisonella.id.2174	11	88644626	rs633204	G	A	0.0992704801666921	0.0252816977017755	3.89187919359641	9.9470773900562e-05	3212	18
41288	genus.Allisonella.id.2174	11	88673032	rs10734177	C	A	0.100390636372952	0.0253862904250431	3.91278139554103	9.12391231966118e-05	3212	18
41289	genus.Allisonella.id.2174	8	134585018	rs58201941	G	C	-0.11599545493289	0.0297183797222228	-3.94507092614622	7.97763619902804e-05	3212	18
41290	genus.Allisonella.id.2174	5	167374188	rs32408	T	G	0.106241542742649	0.0259715157910349	4.06330283274105	4.83831925276914e-05	3212	18
41291	genus.Allisonella.id.2174	14	43199124	rs17113376	G	T	-0.137798499937738	0.0348065401013364	-3.91599093173433	9.00336321478295e-05	3212	18
41292	genus.Allisonella.id.2174	11	92504301	rs11825911	G	C	-0.10408782310582	0.0265402666200778	-3.9651573863805	7.3347535309309e-05	3212	18
41293	genus.Allisonella.id.2174	5	168052197	rs169765	A	G	-0.102147274557342	0.0253175619479952	-4.02002006017144	5.81931861128435e-05	3212	18
41294	genus.Allisonella.id.2174	17	13321565	rs7215989	C	G	-0.0995135617828936	0.0250323982979619	-3.96417675410606	7.36496689894111e-05	3212	18
41295	genus.Allisonella.id.2174	14	58538933	rs4898960	T	C	-0.101860211651166	0.025271444194666	-3.97018321805364	7.18173840759929e-05	3212	18
41296	genus.Allisonella.id.2174	22	48976727	rs28537632	G	A	0.119937236955735	0.0304899792018499	3.93763300167069	8.22893226883782e-05	3182	17
41297	genus.Allisonella.id.2174	2	223510646	rs8179677	C	T	0.101041100173612	0.0258041362029888	3.89856227964262	9.67655143178208e-05	3212	18
41298	genus.Allisonella.id.2174	10	98156038	rs6584070	A	G	-0.100561295682653	0.0250970216217034	-3.94997008929928	7.8160959999688e-05	3212	18
41299	genus.Allisonella.id.2174	14	58541406	rs10140125	C	T	-0.101938899747939	0.0252668056827871	-3.98202874802358	6.83295124798132e-05	3212	18
41300	genus.Allisonella.id.2174	18	45887992	rs6507842	C	A	-0.100367650429021	0.0277349665953813	-3.95236046149105	7.73840548659654e-05	3212	18
41301	genus.Allisonella.id.2174	6	21743678	rs840983	C	T	-0.106708772198951	0.0271264491153354	-3.9853341590361	6.73852276573173e-05	3212	18
41302	genus.Allisonella.id.2174	2	154048152	rs11678648	T	C	-0.102192543734313	0.0252727267715196	-3.96327703470911	7.39279083936287e-05	3212	18
41303	genus.Allisonella.id.2174	12	27955841	rs9029	G	C	-0.110752192558702	0.0278983950428023	-3.94307804821017	8.04424618686632e-05	3212	18
41304	genus.Allisonella.id.2174	2	154030745	rs892744	T	C	-0.102859128065175	0.0252938353024051	-3.96207786308496	7.43002995544758e-05	3212	18
41305	genus.Allisonella.id.2174	14	94561896	rs58721766	C	T	-0.110026588117808	0.0285672598158943	-3.89182272530269	9.94939330815845e-05	3212	18
41306	genus.Allisonella.id.2174	5	167351652	rs39950	A	G	0.105397140297809	0.0258878745736274	4.04578606827897	5.2147840460763e-05	3212	18
41307	genus.Allisonella.id.2174	10	91586493	rs10509581	T	A	0.116812847937537	0.0293508982900961	3.9344107185569	8.34010626314307e-05	3212	18
41308	genus.Allisonella.id.2174	4	133457508	rs6853223	T	C	0.108059937268391	0.0262534292500008	3.99673258760006	6.42227792299519e-05	3212	18
41309	genus.Allisonella.id.2174	14	58540266	rs11846774	A	T	-0.101194322405478	0.0252708841860253	-3.96236505077044	7.42109549817178e-05	3212	18
41310	genus.Allisonella.id.2174	9	100014907	rs13289134	C	T	0.122434701980862	0.0304817770303789	3.98007967307936	6.88921750547636e-05	3212	18
41311	genus.Allisonella.id.2174	4	133464598	rs6827381	G	A	0.108741667871123	0.0259832614686162	4.03459802485578	5.46958528820928e-05	3212	18
41312	genus.Allisonella.id.2174	2	154033681	rs10177928	C	G	-0.10114760639914	0.025336684868626	-3.94714527862322	7.90885701147112e-05	3212	18
41313	genus.Allisonella.id.2174	18	983020	rs397858456	A	C	0.105844063593916	0.0271828904878163	3.91878683235173	8.89957782185992e-05	3212	18
41314	genus.Allisonella.id.2174	4	124288230	rs58929119	T	C	-0.138648928531055	0.0341859247876436	-4.10878315485953	3.97749322036022e-05	3212	18
41315	genus.Allisonella.id.2174	4	133456581	rs11944642	G	A	0.107620661618277	0.0262520322302653	3.98132824892778	6.85312314460402e-05	3212	18
41316	genus.Allisonella.id.2174	6	37746848	rs6929224	T	C	-0.133108732845712	0.034890306004752	-3.96155688651894	7.44626359501561e-05	3212	18
41317	genus.Allisonella.id.2174	11	80213048	rs2198258	A	T	0.129419519487301	0.0336618950175235	3.90658045365391	9.36114839210118e-05	3212	18
41318	genus.Allisonella.id.2174	4	133458617	rs17561683	G	A	0.107253945503294	0.0262536759084687	3.97725203151741	6.97162620965612e-05	3212	18
41319	genus.Allisonella.id.2174	17	80998859	rs9915440	G	A	0.155591982178968	0.0381786880625462	3.97002842683332	7.18640573198437e-05	3182	17
41320	genus.Allisonella.id.2174	4	133461452	rs13118354	A	C	0.1000050541142	0.0252441175191267	3.96281752187516	7.40703965755506e-05	3212	18
41321	genus.Allisonella.id.2174	17	80990991	rs62073381	G	T	0.15340834360655	0.0379676656304596	3.9435813136465	8.02737559064577e-05	3182	17
41322	genus.Allisonella.id.2174	9	104557532	rs10989626	T	G	0.138576187582391	0.0341986262874317	3.92702678039344	8.60024084494567e-05	3212	18
41323	genus.Allisonella.id.2174	17	13321875	rs12451261	T	C	-0.0978215628078976	0.0250319546695145	-3.8956792543905	9.79239075278085e-05	3212	18
41324	genus.Allisonella.id.2174	13	108393891	rs7994782	A	G	-0.0987463719408119	0.0249929176503462	-3.9286788311533	8.54138216461364e-05	3212	18
41325	genus.Allisonella.id.2174	14	20421694	rs10141228	C	T	-0.103299332226322	0.0256363877497914	-3.98505064717786	6.74657342181072e-05	3212	18
41326	genus.Allisonella.id.2174	6	21747088	rs840989	C	T	-0.104124310634349	0.0267914952086652	-3.92812860072568	8.56094317438349e-05	3212	18
41327	genus.Allisonella.id.2174	14	20422601	rs10148927	A	G	-0.102407595123843	0.0255986975626434	-3.95404206479428	7.68418908864817e-05	3212	18
41328	genus.Allisonella.id.2174	4	133461456	rs36044472	G	A	0.0987679942248984	0.025242496170538	3.90903137534871	9.26669294091809e-05	3212	18
41329	genus.Allisonella.id.2174	5	167349703	rs32399	T	C	0.102984398960408	0.025804862746862	3.95633410750773	7.61086975359307e-05	3212	18
41330	genus.Allisonella.id.2174	14	20423950	rs3968190	T	G	-0.102127075571547	0.0255938453022389	-3.94365707273404	8.02483887276891e-05	3212	18
41331	genus.Allisonella.id.2174	4	133461762	rs13118935	A	G	0.0987516450759999	0.0252407214792612	3.90643421980535	9.36681270785833e-05	3212	18
41332	genus.Allisonella.id.2174	4	133460226	rs13110465	A	G	0.0984831100476043	0.0252391908915231	3.89830007280606	9.68703311942912e-05	3212	18
41333	genus.Allisonella.id.2174	18	6539301	rs9960395	A	G	-0.0984367111127301	0.0249736358494025	-3.92010694404017	8.85096829459416e-05	3212	18
41334	genus.Allisonella.id.2174	15	68079424	rs4238411	A	T	-0.103733711738281	0.0260715438337813	-3.91426076055487	9.06815968015668e-05	3212	18
41335	genus.Allisonella.id.2174	22	51066921	rs131715	G	A	-0.100658083139657	0.0252786949581431	-3.95033992347262	7.80402783061686e-05	3182	17
41336	genus.Allisonella.id.2174	11	88757950	rs7125164	C	A	0.099492613028839	0.0250613703544323	3.94695343381841	7.91519439684869e-05	3212	18
41337	genus.Allisonella.id.2174	18	45897775	rs1352515	C	T	-0.100493785873316	0.0276490674758971	-3.90589647407807	9.38766994449379e-05	3212	18
41338	genus.Allisonella.id.2174	18	6532077	rs6506406	C	G	-0.0987105128542932	0.024994138366172	-3.94005366582341	8.14633833827727e-05	3212	18
41339	genus.Allisonella.id.2174	4	133483397	rs68127740	A	G	0.10381184807669	0.0259336033702382	3.9279397998633	8.56766490287066e-05	3212	18
41340	genus.Allisonella.id.2174	14	20419697	rs10151880	C	T	-0.101613265617997	0.0256246422110787	-3.92218422912066	8.77498548442238e-05	3212	18
41341	genus.Allisonella.id.2174	4	114078812	rs10516593	C	A	0.107655194927935	0.0260991824021079	4.12618457875719	3.68831281626915e-05	3212	18
41342	genus.Allisonella.id.2174	15	68108572	rs8037262	C	T	-0.10439363227097	0.0264313623956713	-3.89742585651076	9.72205731981609e-05	3212	18
41343	genus.Allisonella.id.2174	4	114094153	rs6813737	A	C	0.11225620056186	0.027076797566042	4.11707990645441	3.8370306657132e-05	3212	18
41344	genus.Allisonella.id.2174	4	114079001	rs13107459	A	G	0.106314098712079	0.0261060612755234	4.07480784513334	4.60523568792383e-05	3212	18
41345	genus.Allisonella.id.2174	4	114080417	rs2629738	T	G	0.106576055398745	0.0261077667415564	4.07988115128913	4.50587321593155e-05	3212	18
41346	genus.Allisonella.id.2174	4	114079127	rs413019	A	G	0.106180436477061	0.0261030071829899	4.07075777355198	4.68604558245722e-05	3212	18
41347	genus.Allisonella.id.2174	4	114078955	rs13107246	A	G	0.104475035836952	0.0261038723952365	4.00540171494878	6.19121731024828e-05	3212	18
41348	genus.Allisonella.id.2174	4	114076529	rs10028798	G	A	-0.112724193667515	0.0271877445980508	-4.10870963906724	3.97875937011164e-05	3212	18
41349	genus.Allisonella.id.2174	4	114078977	rs13107430	A	G	0.104169961718279	0.0261077869167052	3.99318273566869	6.51922880712297e-05	3212	18
41350	genus.Allisonella.id.2174	4	114079015	rs13107082	G	C	0.10386384506212	0.0261093579881057	3.98172626922772	6.84165466597915e-05	3212	18
41351	genus.Allisonella.id.2174	4	114078612	rs13101312	A	G	0.102854720488286	0.0260975702409571	3.94679152330238	7.92054667065265e-05	3212	18
41352	genus.Allisonella.id.2174	4	114080846	rs395351	A	C	0.101863507986299	0.0260923028419836	3.90230998200231	9.52790294449148e-05	3212	18
