# Supplementary material for: The causal relationship between gut microbiota and type 2 diabetes: a two-sample Mendelian randomized study
Source: Front Public Health. 2023 Sep 22;11:1255059. doi: 10.3389/fpubh.2023.1255059 (PMC10556527; doi:10.3389/fpubh.2023.1255059)
Supplement: Supplementary file 2 [file Data_Sheet_1.zip › Additional documents 1/exposure genus.Bifidobacterium.id.436.csv]

	bac	chr	bp	rsID	ref.allele	eff.allele	beta	SE	Z.weightedSumZ	P.weightedSumZ	N	Ncohorts
44373	genus.Bifidobacterium.id.436	2	136616754	rs182549	T	C	0.119703495308544	0.0127293739894414	9.31000897105504	1.27821553295152e-20	14778	24
44374	genus.Bifidobacterium.id.436	2	136608646	rs4988235	A	G	0.11878032696934	0.0127144357041886	9.23874301094772	2.49409869397092e-20	14778	24
44375	genus.Bifidobacterium.id.436	2	136707982	rs6754311	T	C	0.117026875763574	0.0127077670262126	9.12833740423929	6.95592951676595e-20	14777	24
44376	genus.Bifidobacterium.id.436	2	135837906	rs7570971	C	A	0.113335163727569	0.012574753369833	9.01253726471169	2.01343291166492e-19	14666	23
44377	genus.Bifidobacterium.id.436	2	136407479	rs1446585	A	G	0.113725409072396	0.012810188377001	8.76079872756502	1.93871699324754e-18	14666	23
44378	genus.Bifidobacterium.id.436	2	136381348	rs12465802	G	A	0.11196662222612	0.01265538540766	8.773549317531	1.73121072680449e-18	14778	24
44379	genus.Bifidobacterium.id.436	2	135954797	rs1375131	T	C	0.112105940345776	0.0125611471230035	8.83267622212949	1.02200531924443e-18	14777	24
44380	genus.Bifidobacterium.id.436	2	135907088	rs6730157	A	G	0.111274393076956	0.0125592991251372	8.77413034807734	1.72229642674002e-18	14778	24
44381	genus.Bifidobacterium.id.436	2	136740900	rs687670	T	C	0.111449980043163	0.0129721766381837	8.46316213130291	2.60223544924422e-17	14778	24
44382	genus.Bifidobacterium.id.436	2	136413650	rs36084664	A	G	-0.111400504476923	0.0135664349297918	-8.60875630212285	7.38574712363544e-18	13806	21
44383	genus.Bifidobacterium.id.436	2	136721995	rs13404551	T	C	0.110451173812582	0.0129597151867145	8.35008427771727	6.8214275212783e-17	14776	24
44384	genus.Bifidobacterium.id.436	2	136685228	rs309160	C	T	0.107709958450764	0.0129713948293317	8.14880167723935	3.67548151061567e-16	14778	24
44385	genus.Bifidobacterium.id.436	2	136670298	rs309168	C	T	0.106751611417311	0.0129742001420768	8.07322743425233	6.84639080231042e-16	14778	24
44386	genus.Bifidobacterium.id.436	2	136658345	rs218174	A	G	0.106460689096101	0.0129769810048236	8.02005965103963	1.05693825317764e-15	14777	24
44387	genus.Bifidobacterium.id.436	2	136755684	rs309134	G	A	0.107482789893117	0.0131553071156328	7.99301917551645	1.31673639120042e-15	14778	24
44388	genus.Bifidobacterium.id.436	2	136043944	rs13023281	T	C	-0.10351952930003	0.0134758873502845	-8.06657585740416	7.22971687896269e-16	13806	21
44389	genus.Bifidobacterium.id.436	2	136614255	rs309180	A	G	0.104507447952684	0.0129884328920228	7.88657342383689	3.10596842094455e-15	14778	24
44390	genus.Bifidobacterium.id.436	2	136787402	rs6716536	C	T	0.100723304081019	0.0127700752319668	7.77215354668356	7.71628306754896e-15	14666	23
44391	genus.Bifidobacterium.id.436	2	136721603	rs12615624	A	G	0.105124051814537	0.0131572123666559	7.80800203998165	5.81016456416315e-15	14778	24
44392	genus.Bifidobacterium.id.436	2	136638216	rs632632	T	C	0.103456963409858	0.0129773816043704	7.7996774788056	6.20655941804363e-15	14778	24
44393	genus.Bifidobacterium.id.436	2	136322676	rs6759321	G	T	0.101766185289637	0.0127587102531525	7.83727663440279	4.60422965589985e-15	14666	23
44394	genus.Bifidobacterium.id.436	2	136643555	rs309125	C	T	0.102394216431875	0.0129796924298989	7.72640970832955	1.10622198171691e-14	14778	24
44395	genus.Bifidobacterium.id.436	2	136691825	rs309164	T	C	0.103051937770053	0.013159178906274	7.66070949598493	1.84908692666704e-14	14778	24
44396	genus.Bifidobacterium.id.436	2	136092061	rs1561277	C	A	0.0997129048747129	0.0127357448155568	7.67914732463932	1.60150972336366e-14	14666	23
44397	genus.Bifidobacterium.id.436	2	136820076	rs11681248	T	C	0.096127653930234	0.0124785181222444	7.59438955503559	3.09246778294103e-14	14774	24
44398	genus.Bifidobacterium.id.436	2	136698098	rs309149	C	T	0.101573544868397	0.0131592185129869	7.5564831403536	4.14113549543352e-14	14778	24
44399	genus.Bifidobacterium.id.436	2	136622046	rs4988183	T	C	0.101369635469084	0.0132550315814138	7.46751131736466	8.17256995983707e-14	14778	24
44400	genus.Bifidobacterium.id.436	2	136765951	rs309137	T	C	0.0995867873441595	0.0129413395906119	7.55985651477984	4.03514233720728e-14	14778	24
44401	genus.Bifidobacterium.id.436	2	136608231	rs4954490	A	G	0.0996366616154938	0.0130641821074361	7.46813077999757	8.13419817884221e-14	14774	24
44402	genus.Bifidobacterium.id.436	2	136786651	rs12475139	T	A	0.0971070510471177	0.0129177090714643	7.4035176679837	1.32623506938841e-13	14666	23
44403	genus.Bifidobacterium.id.436	2	136594158	rs2236783	A	G	0.0982999660895002	0.0130873522354355	7.33836669462969	2.16216111348727e-13	14778	24
44404	genus.Bifidobacterium.id.436	2	136589612	rs12620033	G	C	0.0974517758558168	0.0130845485747428	7.27924921719382	3.35683058611549e-13	14778	24
44405	genus.Bifidobacterium.id.436	2	136817088	rs749873	T	C	0.0925360628894991	0.0124918787984733	7.29026550132867	3.09344797005047e-13	14778	24
44406	genus.Bifidobacterium.id.436	2	136603276	rs3754686	C	T	0.096201149635887	0.0130630335112108	7.21739675773224	5.2992198570277e-13	14778	24
44407	genus.Bifidobacterium.id.436	2	136817616	rs2011946	A	C	0.0923229930259415	0.0125789793701162	7.20985792955845	5.60102836605267e-13	14774	24
44408	genus.Bifidobacterium.id.436	2	136603366	rs3769005	G	C	0.0949677193535742	0.0130627785068946	7.1345585455593	9.70982809151825e-13	14778	24
44409	genus.Bifidobacterium.id.436	2	136575199	rs6719488	T	G	0.0951289202325648	0.0130704725533766	7.12478847018697	1.04240652484792e-12	14778	24
44410	genus.Bifidobacterium.id.436	2	136576577	rs892715	C	T	0.0950536462398623	0.0130707121856	7.12020756882211	1.07764646170232e-12	14778	24
44411	genus.Bifidobacterium.id.436	2	136583192	rs745500	A	G	0.0949983297422934	0.0130705021116694	7.11057433826022	1.15561037568694e-12	14778	24
44412	genus.Bifidobacterium.id.436	2	136596867	rs6742283	G	A	0.0945591975680363	0.0130831985774173	7.07474111287805	1.49728019959428e-12	14776	24
44413	genus.Bifidobacterium.id.436	2	136569848	rs12988076	A	C	0.0945409506922915	0.0130713800086104	7.07731771202858	1.46971324977843e-12	14778	24
44414	genus.Bifidobacterium.id.436	2	136557319	rs2322660	T	C	0.0942718288517412	0.0130671170232308	7.06571732289983	1.59788397555142e-12	14778	24
44415	genus.Bifidobacterium.id.436	2	136580287	rs2164210	C	T	0.0939534995789165	0.0130710507323367	7.04137322801463	1.90354359340661e-12	14778	24
44416	genus.Bifidobacterium.id.436	2	136808949	rs11693502	T	C	0.0900748930894744	0.0125730402602877	7.05628782869068	1.71009424709384e-12	14777	24
44417	genus.Bifidobacterium.id.436	2	136558157	rs748841	T	C	0.09380959875947	0.0130675402827291	7.02727952222125	2.10599208739297e-12	14778	24
44418	genus.Bifidobacterium.id.436	2	136602491	rs3739020	T	G	0.0950164000195598	0.0133588641495595	6.942878917143	3.84188703807081e-12	14775	24
44419	genus.Bifidobacterium.id.436	2	135911422	rs17261772	T	C	0.0956924184665764	0.0131620793958158	7.10000128413846	1.24755730068911e-12	14666	23
44420	genus.Bifidobacterium.id.436	2	136550109	rs2082729	T	C	0.0937318707559718	0.0133179034498118	6.88612613591907	5.73321604658605e-12	14778	24
44421	genus.Bifidobacterium.id.436	2	136812931	rs11679933	T	G	0.088510399003715	0.01258248655686	6.91126526844764	4.80349852422668e-12	14774	24
44422	genus.Bifidobacterium.id.436	2	136502792	rs1438305	G	C	0.0934541032527715	0.0133141861679735	6.87074388816452	6.38679693577852e-12	14778	24
44423	genus.Bifidobacterium.id.436	2	136553639	rs1011361	A	G	0.093425038825174	0.0133185047322701	6.86668925807159	6.57089842472978e-12	14778	24
44424	genus.Bifidobacterium.id.436	2	136455600	rs71348714	A	G	0.0928905209795303	0.0132611251011241	6.87059387689107	6.3935172810208e-12	14778	24
44425	genus.Bifidobacterium.id.436	2	136439517	rs313519	A	C	0.0927125313699626	0.0132635943225881	6.86443931200035	6.67529107426435e-12	14778	24
44426	genus.Bifidobacterium.id.436	2	136551694	rs12998016	T	C	0.0931576274917209	0.013320506694133	6.85160055499203	7.30282370945301e-12	14778	24
44427	genus.Bifidobacterium.id.436	2	136445526	rs313526	C	T	0.0926864635170732	0.0132602320781867	6.85891232193011	6.93868066901728e-12	14778	24
44428	genus.Bifidobacterium.id.436	2	136445869	rs313528	G	A	0.0926410980269316	0.0132599940529816	6.85735236643784	7.01484567330978e-12	14778	24
44429	genus.Bifidobacterium.id.436	2	136544197	rs10928546	T	C	0.0930118114126757	0.013310859617758	6.83911767265884	7.96824148727573e-12	14778	24
44430	genus.Bifidobacterium.id.436	2	136554800	rs6430589	C	G	0.0926687350974622	0.0133203899304396	6.83466518881976	8.21967722392365e-12	14777	24
44431	genus.Bifidobacterium.id.436	2	136503157	rs1438304	G	A	0.0929223172076113	0.013313759340281	6.83141768037019	8.40795347198923e-12	14778	24
44432	genus.Bifidobacterium.id.436	2	136539122	rs11684545	T	G	0.0928060710837257	0.0133135555935285	6.82500895881435	8.79198285845834e-12	14778	24
44433	genus.Bifidobacterium.id.436	2	136535410	rs71348715	T	G	0.0927715339005636	0.0133147813660692	6.81694603961759	9.2996173738197e-12	14778	24
44434	genus.Bifidobacterium.id.436	2	136439090	rs313518	C	T	0.0923329749975028	0.0132631610344233	6.82439908496838	8.82941144742641e-12	14778	24
44435	genus.Bifidobacterium.id.436	2	136522941	rs28453840	A	G	0.0925236829257779	0.0133031352400852	6.80718246053586	9.95286708958396e-12	14778	24
44436	genus.Bifidobacterium.id.436	2	136462441	rs7355359	T	C	0.0920298479441498	0.0132607248035421	6.80922046894028	9.81290003390857e-12	14778	24
44437	genus.Bifidobacterium.id.436	2	136495619	rs10195620	T	A	0.0925106385661085	0.0133193347186354	6.80280408645668	1.02602138637024e-11	14778	24
44438	genus.Bifidobacterium.id.436	2	136581848	rs1470457	A	G	0.0922699061728159	0.0133567572904833	6.74541408984563	1.5259120231665e-11	14778	24
44439	genus.Bifidobacterium.id.436	2	136444123	rs313524	C	T	0.0918806160876194	0.0132605081385199	6.80259188119934	1.02753438502845e-11	14778	24
44440	genus.Bifidobacterium.id.436	2	136470714	rs13412397	A	G	0.0923288032483557	0.0132777622361299	6.80248681453119	1.02828430686627e-11	14778	24
44441	genus.Bifidobacterium.id.436	2	136499166	rs1438307	T	G	0.0922295679366145	0.0133092548333227	6.78357528579784	1.17237654199968e-11	14778	24
44442	genus.Bifidobacterium.id.436	2	136507039	rs12998387	G	A	0.0921463279650964	0.0133026006866885	6.77792152802152	1.2191703325498e-11	14778	24
44443	genus.Bifidobacterium.id.436	2	136494186	rs10202489	A	G	0.0920569053374918	0.01329085942786	6.77837530280945	1.21534806892393e-11	14778	24
44444	genus.Bifidobacterium.id.436	2	136437507	rs313517	A	G	0.0916789067087835	0.0132625872848135	6.78193141359627	1.18579770505615e-11	14778	24
44445	genus.Bifidobacterium.id.436	2	136825272	rs932206	T	C	0.0827926240769205	0.0121195407396346	6.78209597794905	1.18444739227787e-11	14666	23
44446	genus.Bifidobacterium.id.436	2	136419961	rs1446584	A	G	0.0913892293804361	0.0132573296142181	6.76284568274373	1.35307337559675e-11	14778	24
44447	genus.Bifidobacterium.id.436	2	136418348	rs6720287	A	G	0.0913359860346735	0.0132575575073582	6.76166865839926	1.3641139353657e-11	14778	24
44448	genus.Bifidobacterium.id.436	2	136420690	rs4954280	A	G	0.0913617079664251	0.0132578937521626	6.75970434395247	1.38273613088371e-11	14778	24
44449	genus.Bifidobacterium.id.436	2	136422171	rs2034276	A	T	0.0913053872349632	0.0132607957534351	6.75893626209452	1.39008525636286e-11	14778	24
44450	genus.Bifidobacterium.id.436	2	136474098	rs11679508	T	A	0.0917345270503964	0.0132785998504079	6.75800778710601	1.39902013338885e-11	14778	24
44451	genus.Bifidobacterium.id.436	2	136511575	rs3213889	G	A	0.0917899024237206	0.0133152994548649	6.74031438771116	1.580442836061e-11	14778	24
44452	genus.Bifidobacterium.id.436	2	136416941	rs6755383	C	T	0.0911534769415745	0.0132592447100935	6.74886116381627	1.4901008701083e-11	14778	24
44453	genus.Bifidobacterium.id.436	2	136432103	rs313523	G	A	0.0911103831939064	0.0132649097343877	6.74451288305892	1.5354126655868e-11	14778	24
44454	genus.Bifidobacterium.id.436	2	136430866	rs313522	T	A	0.0910792446781598	0.0132650969555768	6.73966717457778	1.58749848073844e-11	14778	24
44455	genus.Bifidobacterium.id.436	2	136522675	rs10173394	T	C	0.0915007302211363	0.0133044028391789	6.72314846892613	1.77839207959535e-11	14778	24
44456	genus.Bifidobacterium.id.436	2	136416855	rs6715856	T	C	0.090776129790647	0.0132581942018048	6.71896167611649	1.83024033518507e-11	14778	24
44457	genus.Bifidobacterium.id.436	2	136518103	rs12994270	A	T	0.0912929403075483	0.0133049683359411	6.70522927163918	2.01090385352584e-11	14778	24
44458	genus.Bifidobacterium.id.436	2	136428460	rs656326	A	C	0.0906456104375116	0.0132623099656201	6.71009927053702	1.94492054112593e-11	14778	24
44459	genus.Bifidobacterium.id.436	2	136410299	rs10928542	G	A	0.0904445283159879	0.0132589225673956	6.69885942226243	2.10052537858699e-11	14778	24
44460	genus.Bifidobacterium.id.436	2	136495300	rs12469709	T	C	0.0910057283951034	0.0133219398073168	6.68923446813621	2.24341045314449e-11	14778	24
44461	genus.Bifidobacterium.id.436	2	136413359	rs7608045	T	C	0.0901757128539577	0.0132599391437862	6.67837550179599	2.4160534442146e-11	14778	24
44462	genus.Bifidobacterium.id.436	2	136555659	rs2322659	C	T	0.0896234201974733	0.013333856533627	6.58752256650487	4.472260280897e-11	14778	24
44463	genus.Bifidobacterium.id.436	2	136409073	rs4954279	G	A	0.0898746058675415	0.0132582783728877	6.65467006828898	2.83936264401983e-11	14778	24
44464	genus.Bifidobacterium.id.436	2	136521514	rs10192827	A	G	0.0901967611852297	0.013304679956183	6.61403087406817	3.73993686513341e-11	14777	24
44465	genus.Bifidobacterium.id.436	2	136402117	rs4954276	A	G	0.0900859042656614	0.0132588743494921	6.64740650051139	2.98302355276142e-11	14778	24
44466	genus.Bifidobacterium.id.436	2	135775130	rs7581382	T	C	-0.0913477331454235	0.0148477345906831	-6.64495648723183	3.03306665544987e-11	13806	21
44467	genus.Bifidobacterium.id.436	2	136398174	rs12619365	C	T	0.0895846592989793	0.0133092896474412	6.61299846141609	3.7661237021863e-11	14778	24
44468	genus.Bifidobacterium.id.436	2	136403749	rs13413639	C	A	0.0891513524644181	0.0132577173583903	6.59144196359261	4.35575094574841e-11	14778	24
44469	genus.Bifidobacterium.id.436	2	136747085	rs11893318	T	C	0.114826387541758	0.0176728764687022	6.53082675375165	6.54076229665532e-11	14777	24
44470	genus.Bifidobacterium.id.436	2	135705558	rs1979033	G	A	0.078153015527507	0.0120178772465268	6.67964085859945	2.39528516916145e-11	14774	24
44471	genus.Bifidobacterium.id.436	2	136733897	rs7587285	T	C	0.113253749335228	0.017652471828977	6.45149432770572	1.10752596289587e-10	14778	24
44472	genus.Bifidobacterium.id.436	2	136731066	rs4954551	G	A	0.112629125503526	0.0176754709513677	6.40784804398229	1.47587892702327e-10	14778	24
44473	genus.Bifidobacterium.id.436	2	136743490	rs2278683	A	C	0.112818315348403	0.0176620566467545	6.40706638376088	1.48346240166704e-10	14777	24
44474	genus.Bifidobacterium.id.436	2	135877562	rs1869829	A	G	0.0861556597780666	0.0131594930421826	6.47310658969545	9.60081738892841e-11	14778	24
44475	genus.Bifidobacterium.id.436	2	136751849	rs62160860	G	C	0.113418225810978	0.0179030701908222	6.34779291643234	2.18425825406716e-10	14775	24
44476	genus.Bifidobacterium.id.436	2	136873549	rs2680880	T	A	0.0795933098769785	0.01212498253443	6.38734920685876	1.68785907663326e-10	14778	24
44477	genus.Bifidobacterium.id.436	2	135771974	rs10187402	C	G	0.084920391057564	0.013204372870475	6.38130684087948	1.75583092036158e-10	14774	24
44478	genus.Bifidobacterium.id.436	2	135954405	rs1375132	A	G	0.0857144427230887	0.0131723318477614	6.416177582533	1.39738435794103e-10	14776	24
44479	genus.Bifidobacterium.id.436	2	136501840	rs10928545	G	A	0.0874017945339738	0.0136564401464578	6.24420437618189	4.2596273111867e-10	14778	24
44480	genus.Bifidobacterium.id.436	2	136421323	rs1374329	A	G	0.0864698372523093	0.0135077219773765	6.27766346530167	3.4369883740615e-10	14778	24
44481	genus.Bifidobacterium.id.436	2	135689188	rs6738563	G	T	0.0755000762443541	0.0120259852688998	6.45033857641002	1.11600545798807e-10	14775	24
44482	genus.Bifidobacterium.id.436	2	136544752	rs6760329	G	A	0.0869552821157056	0.0137056858428279	6.21665334916941	5.07870033906685e-10	14778	24
44483	genus.Bifidobacterium.id.436	2	135479980	rs6723108	G	T	0.0768795302675688	0.0121796523701405	6.49827653737315	8.1245360869674e-11	14778	24
44484	genus.Bifidobacterium.id.436	2	136539513	rs10188066	A	G	0.0869093808685204	0.0137059419165377	6.21267537517647	5.20899916303495e-10	14778	24
44485	genus.Bifidobacterium.id.436	2	136522710	rs9287442	G	A	0.0864775992884877	0.0136480630010329	6.19265482619225	5.91591904680587e-10	14778	24
44486	genus.Bifidobacterium.id.436	2	135755629	rs1530559	A	G	0.0757875304171427	0.0120245290853382	6.35327457573337	2.10778988071055e-10	14666	23
44487	genus.Bifidobacterium.id.436	2	136528004	rs2304599	G	C	0.0867485918083731	0.0137121915572734	6.182986839627	6.28999600285356e-10	14778	24
44488	genus.Bifidobacterium.id.436	2	136022798	rs935613	C	T	0.0841653342184876	0.0131955823961773	6.29795334549763	3.0160125181433e-10	14778	24
44489	genus.Bifidobacterium.id.436	2	136783169	rs6714750	A	G	0.0851660902672983	0.0132967698494925	6.25968905848606	3.85745828061179e-10	14666	23
44490	genus.Bifidobacterium.id.436	2	136553529	rs1030764	T	C	0.0861040318135809	0.0137145679117141	6.1398004665962	8.2625199677359e-10	14778	24
44491	genus.Bifidobacterium.id.436	2	136516748	rs12616520	T	A	0.0855315976905845	0.0136484656614355	6.11959119081838	9.38157298094746e-10	14778	24
44492	genus.Bifidobacterium.id.436	2	136546110	rs2278544	G	A	0.0851229281298598	0.0136714762281581	6.07650022315119	1.22833833444499e-09	14778	24
44493	genus.Bifidobacterium.id.436	2	136058820	rs2016636	G	A	0.0831210501326489	0.0131982820293589	6.20545145930924	5.45401041574582e-10	14778	24
44494	genus.Bifidobacterium.id.436	2	136819662	rs6704561	C	T	0.0806809865772364	0.0129750242485654	6.14699948662155	7.89623845858556e-10	14666	23
44495	genus.Bifidobacterium.id.436	2	136505546	rs3820794	T	C	0.0846815235782653	0.0136940045596534	6.04561425653719	1.48841824794153e-09	14778	24
44496	genus.Bifidobacterium.id.436	2	135915358	rs6747073	T	C	0.0816185909658851	0.0131600002071713	6.12549273395145	9.04033970139764e-10	14776	24
44497	genus.Bifidobacterium.id.436	2	136720344	rs3768998	G	T	0.106432201917895	0.0182060404170424	5.85961740561907	4.63934789231645e-09	14777	24
44498	genus.Bifidobacterium.id.436	2	136806959	rs925966	G	C	0.0788609368443867	0.0128503326474889	6.049575737988	1.45227778196177e-09	14666	23
44499	genus.Bifidobacterium.id.436	2	135773446	rs4346445	A	C	0.097232319720153	0.016678590948254	6.06527482645659	1.31728205678054e-09	14777	24
44500	genus.Bifidobacterium.id.436	2	135832131	rs12328663	T	C	0.0976091758379049	0.0166062689981588	6.11055966466227	9.92823508464119e-10	14778	24
44501	genus.Bifidobacterium.id.436	2	135429288	rs998451	A	G	0.0727391195490106	0.0121982346491378	6.18601773348566	6.1703069507683e-10	14778	24
44502	genus.Bifidobacterium.id.436	2	135796410	rs13389481	C	A	0.098878610162243	0.0169926951219958	6.00771919561658	1.88151340704255e-09	14777	24
44503	genus.Bifidobacterium.id.436	2	136806774	rs7371606	A	G	0.0780312637593459	0.0128525904533417	5.98248409229563	2.19759979594998e-09	14666	23
44504	genus.Bifidobacterium.id.436	2	135829432	rs10193348	A	G	0.0971505041953829	0.0166108922711373	6.06034652826755	1.35828597997167e-09	14778	24
44505	genus.Bifidobacterium.id.436	2	135818907	rs2874739	C	T	0.097343600702091	0.0166029474907767	6.06504929716744	1.31913185007289e-09	14778	24
44506	genus.Bifidobacterium.id.436	2	135766072	rs4953945	C	G	0.0989893811665729	0.0167558885648203	6.03325314201911	1.60691389656833e-09	14777	24
44507	genus.Bifidobacterium.id.436	2	135774681	rs11903663	A	G	0.0947329266221906	0.0166352981909399	5.98531669864984	2.15969220387963e-09	14777	24
44508	genus.Bifidobacterium.id.436	2	136652859	rs16832156	G	A	0.103277103114105	0.0176720300867267	5.78425574183306	7.28340666338259e-09	14777	24
44509	genus.Bifidobacterium.id.436	2	136704414	rs16832275	C	G	0.103320894485434	0.0176517353941657	5.80792582466013	6.32515254829254e-09	14778	24
44510	genus.Bifidobacterium.id.436	2	135795443	rs10167901	C	T	0.0968142321613503	0.0166763415002232	5.98690806703495	2.1386758330873e-09	14778	24
44511	genus.Bifidobacterium.id.436	2	135795095	rs4954216	G	A	0.0968057830650293	0.0166748909046145	5.98625139609088	2.14732388805959e-09	14778	24
44512	genus.Bifidobacterium.id.436	2	135773617	rs4640444	T	C	0.0942261854191159	0.0166367824718615	5.94788408859285	2.7163082794647e-09	14777	24
44513	genus.Bifidobacterium.id.436	2	135773692	rs4645053	T	A	0.0943459340902122	0.0166369641235363	5.95323185082941	2.6289844304184e-09	14777	24
44514	genus.Bifidobacterium.id.436	2	135853807	rs10208624	C	T	0.0956868433925836	0.0166494328824094	5.99534745300363	2.0305082555666e-09	14778	24
44515	genus.Bifidobacterium.id.436	2	135799082	rs62168942	T	C	0.0966698947040301	0.0166728322508195	5.97012340048712	2.37074207306277e-09	14778	24
44516	genus.Bifidobacterium.id.436	2	135794986	rs4954215	G	A	0.0965707862776773	0.0166762411510906	5.97390046001389	2.31647174428306e-09	14778	24
44517	genus.Bifidobacterium.id.436	2	135849613	rs7568525	G	A	0.0955455589648411	0.0166535160020565	5.98599463653191	2.15071454942898e-09	14778	24
44518	genus.Bifidobacterium.id.436	2	135795150	rs4953948	T	G	0.0964881219960744	0.0166748924214824	5.96958776488721	2.37853787877055e-09	14778	24
44519	genus.Bifidobacterium.id.436	2	135795385	rs10167809	C	T	0.0964654726430931	0.0166748020350125	5.96715590448415	2.41424708022423e-09	14778	24
44520	genus.Bifidobacterium.id.436	2	135795396	rs10167884	C	T	0.0964717895714924	0.0166763372580187	5.96715590448415	2.41424708022423e-09	14778	24
44521	genus.Bifidobacterium.id.436	2	135795040	rs4953947	A	C	0.0964319105856578	0.0166781202851513	5.96490715502276	2.44773182425414e-09	14778	24
44522	genus.Bifidobacterium.id.436	2	135802148	rs7577258	G	A	0.0963839001860185	0.0166671127784869	5.95311058146576	2.63093400206359e-09	14778	24
44523	genus.Bifidobacterium.id.436	2	135801228	rs4954217	C	T	0.0963217910305492	0.0166714438374845	5.95395684750411	2.61735842784403e-09	14778	24
44524	genus.Bifidobacterium.id.436	2	136643900	rs309126	T	C	0.101195058689588	0.0171536824517743	5.78573167235358	7.21973816000673e-09	14778	24
44525	genus.Bifidobacterium.id.436	2	136002500	rs1900741	C	T	0.0859385281993728	0.0143316352169155	5.79616661492579	6.78478596178796e-09	14778	24
44526	genus.Bifidobacterium.id.436	2	135795595	rs10182750	T	C	0.0962886706207091	0.0166782700975514	5.95092922203449	2.66624375204293e-09	14778	24
44527	genus.Bifidobacterium.id.436	2	136628380	rs4954513	G	A	0.107380790160077	0.0182841229956932	5.75298820974768	8.767960260219e-09	14778	24
44528	genus.Bifidobacterium.id.436	2	135798758	rs62168941	C	T	0.0962527640720961	0.0166733011977973	5.94394806413144	2.78237788796133e-09	14778	24
44529	genus.Bifidobacterium.id.436	2	136671801	rs2164332	G	C	0.101311454069869	0.0176392039564082	5.71227355630161	1.11476699006309e-08	14778	24
44530	genus.Bifidobacterium.id.436	2	135787642	rs1551497	T	C	0.0968592483770028	0.0166806676196195	5.97887842636043	2.24679153159307e-09	14778	24
44531	genus.Bifidobacterium.id.436	2	135800757	rs921859	A	G	0.0960387275303414	0.0166715724254783	5.93698374745856	2.90313433503183e-09	14778	24
44532	genus.Bifidobacterium.id.436	2	135798082	rs13409400	A	C	0.0961285467923065	0.0166729125054521	5.93815716140141	2.88243663884534e-09	14778	24
44533	genus.Bifidobacterium.id.436	2	135871624	rs58697996	G	A	0.0955899153735078	0.0166591866585871	5.95653072453197	2.57648692551324e-09	14778	24
44534	genus.Bifidobacterium.id.436	2	135802050	rs7601696	C	A	0.0959536618032199	0.0166688172848595	5.92769737511352	3.07211986004046e-09	14778	24
44535	genus.Bifidobacterium.id.436	2	135802028	rs7565268	T	C	0.0959849395632695	0.016668742495007	5.92764983403395	3.07300913944485e-09	14778	24
44536	genus.Bifidobacterium.id.436	2	135812969	rs56903548	C	T	0.0953158832232526	0.0166049392147566	5.94016054444858	2.84743084623697e-09	14778	24
44537	genus.Bifidobacterium.id.436	2	135793565	rs4954214	C	T	0.0959175390019781	0.0166824533622535	5.93329073411021	2.9692238195952e-09	14778	24
44538	genus.Bifidobacterium.id.436	2	135796000	rs13402112	A	C	0.095835941139377	0.0166769682255048	5.92695469022355	3.08604080991595e-09	14778	24
44539	genus.Bifidobacterium.id.436	2	136615222	rs3213871	C	T	0.106569137838967	0.0183407582027147	5.72811937252637	1.01550100768531e-08	14778	24
44540	genus.Bifidobacterium.id.436	2	135814716	rs7422031	C	T	0.0953916269775889	0.0166030448643359	5.94564329587214	2.75373227776968e-09	14778	24
44541	genus.Bifidobacterium.id.436	2	135780168	rs4954212	A	G	0.0958323564240077	0.016639673714979	5.92203661362895	3.17978802917818e-09	14777	24
44542	genus.Bifidobacterium.id.436	2	135797223	rs10186594	A	G	0.0956900291399175	0.0166673951616889	5.91584910116013	3.30167810779973e-09	14778	24
44543	genus.Bifidobacterium.id.436	2	135785066	rs13402101	T	A	0.0961489835013178	0.0167022160473312	5.9303376938925	3.02312283405786e-09	14778	24
44544	genus.Bifidobacterium.id.436	2	135785068	rs13399376	A	G	0.0961489835013178	0.0167022160473312	5.9303376938925	3.02312283405786e-09	14778	24
44545	genus.Bifidobacterium.id.436	2	135861497	rs7573600	G	C	0.094834536001753	0.0166153391353547	5.9331103373594	2.97248941971432e-09	14778	24
44546	genus.Bifidobacterium.id.436	2	135794367	rs6760553	A	G	0.0955484115571068	0.0166812350682912	5.91540792788506	3.3105405895475e-09	14778	24
44547	genus.Bifidobacterium.id.436	2	136488978	rs6739713	A	G	0.0803204218174138	0.0134475655495656	5.83774445503077	5.29122285740824e-09	14778	24
44548	genus.Bifidobacterium.id.436	2	135785149	rs11890844	A	G	0.0960857119779464	0.0167010548792515	5.92753610046851	3.07513759920044e-09	14778	24
44549	genus.Bifidobacterium.id.436	2	135800601	rs2017831	C	T	0.0955260142503075	0.0166718727649903	5.90293991311561	3.57080354886618e-09	14778	24
44550	genus.Bifidobacterium.id.436	2	135802020	rs7601683	C	T	0.0955342079241417	0.0166691393555298	5.90029217948031	3.62858411129935e-09	14778	24
44551	genus.Bifidobacterium.id.436	2	135796155	rs13413872	G	T	0.0953833305906679	0.0166771904712725	5.89973313820842	3.64089972988311e-09	14778	24
44552	genus.Bifidobacterium.id.436	2	135859923	rs11898045	T	C	0.0943719351426923	0.0166183640678199	5.91852305600964	3.24845473348722e-09	14778	24
44553	genus.Bifidobacterium.id.436	2	135793845	rs11888951	T	C	0.0952140313108702	0.0166814155764315	5.89552171358579	3.73499387289418e-09	14778	24
44554	genus.Bifidobacterium.id.436	2	136677192	rs2322725	T	C	0.100273530830836	0.0176464681647459	5.65876033403679	1.52470299088477e-08	14778	24
44555	genus.Bifidobacterium.id.436	2	135793684	rs4953946	T	G	0.0951543223523137	0.0166822526163463	5.89345865978754	3.78194750198652e-09	14778	24
44556	genus.Bifidobacterium.id.436	2	135874038	rs61087958	C	T	0.0946824722159045	0.0166240629466282	5.9121226902831	3.37726819051492e-09	14778	24
44557	genus.Bifidobacterium.id.436	2	135872646	rs4954220	C	A	0.094530717258789	0.0166515666747606	5.91183461839767	3.38318136939992e-09	14778	24
44558	genus.Bifidobacterium.id.436	2	136626004	rs3769002	T	C	0.106049151653761	0.0182928775196715	5.69469659499823	1.23591502835864e-08	14778	24
44559	genus.Bifidobacterium.id.436	2	135796965	rs56174523	A	C	0.0951278876811592	0.0166757807990949	5.88341052795558	4.018973987258e-09	14778	24
44560	genus.Bifidobacterium.id.436	2	135801956	rs7565149	T	A	0.0951554990053345	0.0166691678858431	5.88046218180762	4.09122478706889e-09	14778	24
44561	genus.Bifidobacterium.id.436	2	135797747	rs10174944	C	T	0.0951100365047904	0.016674630797691	5.88084222926062	4.08184102883428e-09	14778	24
44562	genus.Bifidobacterium.id.436	2	135789784	rs60350840	A	G	0.0952754555254503	0.0166843358298058	5.8769813655506	4.17815219710453e-09	14778	24
44563	genus.Bifidobacterium.id.436	2	135860305	rs58426504	T	G	0.0940671728062952	0.0166169382079686	5.90077356630928	3.61801171369839e-09	14778	24
44564	genus.Bifidobacterium.id.436	2	135773420	rs4494812	A	G	0.0927299599036063	0.0166396478008759	5.84672007188175	5.01360142060694e-09	14777	24
44565	genus.Bifidobacterium.id.436	2	136624919	rs56263017	T	C	0.105696637047277	0.0182932651551692	5.68130811034572	1.33668426851555e-08	14778	24
44566	genus.Bifidobacterium.id.436	2	136016079	rs11884903	T	C	0.0969799494900743	0.0168367934353571	5.94473908069569	2.76897555550831e-09	14778	24
44567	genus.Bifidobacterium.id.436	2	135935049	rs6721838	A	G	0.0960483025269599	0.016688683559262	5.97185892270186	2.34565332493716e-09	14778	24
44568	genus.Bifidobacterium.id.436	2	135984172	rs57829242	A	G	0.0970352956357957	0.0168364954483553	5.94402126182286	2.78113503904377e-09	14778	24
44569	genus.Bifidobacterium.id.436	2	135874622	rs6741481	A	G	0.0942759913501251	0.0166151763781814	5.89319245491007	3.78804782956338e-09	14778	24
44570	genus.Bifidobacterium.id.436	2	136479302	rs3754692	T	C	0.0796571683336656	0.0134440561813308	5.79582933316429	6.79843735756038e-09	14778	24
44571	genus.Bifidobacterium.id.436	2	135783367	rs11892750	G	A	0.0952251897165829	0.0167152597747366	5.84422843787651	5.0892150957157e-09	14778	24
44572	genus.Bifidobacterium.id.436	2	135775049	rs11888521	G	C	0.0922477608847397	0.0166352528781341	5.82657394608337	5.65768045858752e-09	14777	24
44573	genus.Bifidobacterium.id.436	2	135792528	rs62168934	A	G	0.0947025958465456	0.0166826408551586	5.84867792819895	4.95495431945612e-09	14778	24
44574	genus.Bifidobacterium.id.436	2	136166536	rs13427494	G	A	0.0963635655234024	0.0168657213413441	5.89766569825042	3.68679968762017e-09	14778	24
44575	genus.Bifidobacterium.id.436	2	136191314	rs10209482	A	C	0.0963731188663239	0.0168613474394449	5.89481734748067	3.75096058821328e-09	14778	24
44576	genus.Bifidobacterium.id.436	2	135787148	rs16831264	G	C	0.0944059964695621	0.0166226480382862	5.86082564936084	4.60571359872973e-09	14778	24
44577	genus.Bifidobacterium.id.436	2	136027264	rs16831498	G	C	0.096446526949563	0.016879704222621	5.89534660105671	3.73895716923128e-09	14778	24
44578	genus.Bifidobacterium.id.436	2	135893853	rs7603805	A	G	0.0945697972291833	0.0166075067841579	5.89475070858558	3.7524746080549e-09	14778	24
44579	genus.Bifidobacterium.id.436	2	136646900	rs6752519	C	T	0.104165436596918	0.018253501762044	5.63229879979611	1.77823244325349e-08	14778	24
44580	genus.Bifidobacterium.id.436	2	136655620	rs6430593	G	A	0.101138028268459	0.0176513832485226	5.63623827950882	1.73804852203815e-08	14778	24
44581	genus.Bifidobacterium.id.436	2	136636909	rs7608980	G	A	0.106390778529154	0.0183048465114441	5.67084934875554	1.42091306418408e-08	14778	24
44582	genus.Bifidobacterium.id.436	2	135884487	rs58327215	G	C	0.0940694529596763	0.0166455797408194	5.88782857673673	3.91302674742153e-09	14778	24
44583	genus.Bifidobacterium.id.436	2	136637350	rs16832138	G	A	0.10627038045278	0.0182994880227986	5.66543544206139	1.46651632649577e-08	14778	24
44584	genus.Bifidobacterium.id.436	2	135878814	rs2290518	G	A	0.0934167188743462	0.0166124595634791	5.84938595982956	4.93391019649964e-09	14778	24
44585	genus.Bifidobacterium.id.436	2	135885357	rs6430561	C	T	0.0941305609995245	0.016649566097118	5.88136518470425	4.06896296419417e-09	14778	24
44586	genus.Bifidobacterium.id.436	2	135776430	rs61663334	A	G	0.0914620125759283	0.0166525086581293	5.79662254860309	6.76637452992976e-09	14777	24
44587	genus.Bifidobacterium.id.436	2	136485280	rs2874834	A	G	0.0791838675919344	0.0134784498708643	5.74013506089047	9.46010729871106e-09	14778	24
44588	genus.Bifidobacterium.id.436	2	136652093	rs12233092	G	A	0.0995414580621322	0.0177551413333386	5.58047180152428	2.39867039501484e-08	14775	24
44589	genus.Bifidobacterium.id.436	2	136535364	rs60433564	A	C	0.124308065931343	0.0217689427708037	5.73751262446109	9.60771202120346e-09	12157	22
44590	genus.Bifidobacterium.id.436	2	136787476	rs74266324	G	A	0.0847405653183804	0.0152433895698112	5.60113891230858	2.12947994400064e-08	14666	23
44591	genus.Bifidobacterium.id.436	2	136536113	rs10496736	C	G	0.123775831932056	0.0217695502696932	5.72508734123828	1.03380540558692e-08	12157	22
44592	genus.Bifidobacterium.id.436	2	136683293	rs16832200	T	C	0.0987431394005215	0.0176485321994202	5.56092380702121	2.6835034385862e-08	14778	24
44593	genus.Bifidobacterium.id.436	2	136637622	rs56067372	C	T	0.105001946809427	0.0183041099729295	5.59294301538439	2.23252580574621e-08	14778	24
44594	genus.Bifidobacterium.id.436	2	135962711	rs4954226	T	C	0.0953904744270693	0.0168309504515166	5.86075364205045	4.60771142399986e-09	14778	24
44595	genus.Bifidobacterium.id.436	2	135789405	rs6709763	C	A	0.0936474605262629	0.0166831785636569	5.7817712069492	7.39181943255959e-09	14778	24
44596	genus.Bifidobacterium.id.436	2	135789472	rs6737635	G	T	0.093366050121811	0.0166832531199949	5.76936312817997	7.95716759976679e-09	14778	24
44597	genus.Bifidobacterium.id.436	2	136901587	rs4954567	G	T	0.0731025285336856	0.0126388325466943	5.76995676709104	7.92918723615801e-09	14778	24
44598	genus.Bifidobacterium.id.436	2	135784733	rs13408096	G	T	0.0928120076695416	0.0166369718239879	5.75819073380334	8.50202589403213e-09	14778	24
44599	genus.Bifidobacterium.id.436	2	135784227	rs4954213	G	T	0.0926877526237213	0.016641000675729	5.75588821491867	8.61874071374185e-09	14778	24
44600	genus.Bifidobacterium.id.436	2	136667896	rs2164331	C	T	0.102543936084868	0.0183012867851902	5.53442948335986	3.12243018886457e-08	14778	24
44601	genus.Bifidobacterium.id.436	2	136590558	rs3754690	C	T	0.106732037536153	0.0189084183972873	5.54639755970702	2.91615349951109e-08	14778	24
44602	genus.Bifidobacterium.id.436	2	135781301	rs7597802	A	T	0.093248842302916	0.0166999609647201	5.74939515421329	8.95632719125819e-09	14778	24
44603	genus.Bifidobacterium.id.436	2	135780587	rs7563997	T	A	0.0926660890304315	0.0166417937246272	5.74758981390881	9.05245176801835e-09	14777	24
44604	genus.Bifidobacterium.id.436	2	135880013	rs13410870	G	A	0.0922942631339138	0.016616091731653	5.78697619201688	7.16647311451595e-09	14778	24
44605	genus.Bifidobacterium.id.436	2	136552629	rs7565053	A	T	0.128075768973464	0.0226416123073971	5.66395729656467	1.47921233943801e-08	12058	21
44606	genus.Bifidobacterium.id.436	2	136659495	rs12478902	T	C	0.0990692462642432	0.0178904394889973	5.50499485613847	3.6917904838724e-08	14777	24
44607	genus.Bifidobacterium.id.436	2	135803766	rs17293519	A	G	0.0914447449942994	0.0166004204663682	5.72226192208944	1.05115086966654e-08	14778	24
44608	genus.Bifidobacterium.id.436	2	136908062	rs1401687	G	C	0.0724222209485791	0.0126393369540905	5.71817883891457	1.07671788886868e-08	14778	24
44609	genus.Bifidobacterium.id.436	2	136546635	rs4954633	C	T	0.120025155148009	0.0216102095824009	5.650578812541	1.59908468948169e-08	12157	22
44610	genus.Bifidobacterium.id.436	2	135781635	rs11900832	C	T	0.0927883034136029	0.0167169763389745	5.71665932906855	1.08638606578713e-08	14778	24
44611	genus.Bifidobacterium.id.436	2	135782456	rs10928529	G	A	0.0927476374611289	0.0167156546725015	5.71617050057497	1.08951423021447e-08	14778	24
44612	genus.Bifidobacterium.id.436	2	136910834	rs10179271	T	C	0.0723456511742623	0.012638503761703	5.71078306160606	1.12457522744388e-08	14778	24
44613	genus.Bifidobacterium.id.436	2	136553925	rs4954430	C	T	0.121343758260301	0.0218380579554854	5.64035616822713	1.69698772025277e-08	12156	22
44614	genus.Bifidobacterium.id.436	2	135456759	rs10928513	C	T	0.0695604513354486	0.0121430737804264	5.83997082545134	5.22099643044075e-09	14777	24
44615	genus.Bifidobacterium.id.436	2	136169799	rs6742013	T	C	0.0940078361273554	0.0168648673027827	5.76074697485347	8.37424968828416e-09	14778	24
44616	genus.Bifidobacterium.id.436	2	136633011	rs309132	C	G	0.101782673674782	0.0180131538409775	5.50550046695986	3.68120984549562e-08	14778	24
44617	genus.Bifidobacterium.id.436	2	135899069	rs11897204	T	C	0.091629942597279	0.016619975900271	5.75166276307931	8.83699446431148e-09	14778	24
44618	genus.Bifidobacterium.id.436	2	135909462	rs4954221	G	A	0.0921477295416645	0.0166452038284859	5.77250321736517	7.81024526444128e-09	14778	24
44619	genus.Bifidobacterium.id.436	2	135895879	rs6749119	C	G	0.0914820712861139	0.0166086275413841	5.74669597811362	9.1004141321133e-09	14778	24
44620	genus.Bifidobacterium.id.436	2	135789682	rs56369660	A	G	0.0912499626351547	0.0166211622110634	5.68164048031806	1.334088693975e-08	14778	24
44621	genus.Bifidobacterium.id.436	2	136910690	rs4954568	T	A	0.0719885664113868	0.0126388739121288	5.68443702448408	1.31244272411314e-08	14778	24
44622	genus.Bifidobacterium.id.436	2	135781522	rs11889843	G	A	0.0917398717370608	0.016638739817781	5.68816386520758	1.28412573251957e-08	14778	24
44623	genus.Bifidobacterium.id.436	2	136907682	rs9941547	G	A	0.0721929124509659	0.0126917340466496	5.67751363188866	1.36666638818875e-08	14673	23
44624	genus.Bifidobacterium.id.436	13	112859829	rs7322849	C	T	0.112428453340795	0.0201812621619254	5.71708353644423	1.08367850733182e-08	14778	24
44625	genus.Bifidobacterium.id.436	2	136553438	rs56982689	C	T	0.119383873453339	0.021819974857652	5.60109650941264	2.13000099412679e-08	12157	22
44626	genus.Bifidobacterium.id.436	2	136524766	rs62170081	A	G	0.121447635557484	0.0217719446814665	5.60026956940945	2.14018727567173e-08	12157	22
44627	genus.Bifidobacterium.id.436	2	136593694	rs55634455	T	C	0.104804763919474	0.0188921601792304	5.46380501001899	4.66035437627834e-08	14778	24
44628	genus.Bifidobacterium.id.436	2	136537057	rs72972104	G	A	0.118482156076849	0.0216131870927984	5.59083650674587	2.25978283224846e-08	12157	22
44629	genus.Bifidobacterium.id.436	2	135895809	rs6706466	A	G	0.0907040565443364	0.0166127224384796	5.70446924890652	1.16706160097187e-08	14778	24
44630	genus.Bifidobacterium.id.436	2	135928312	rs2305248	A	G	0.0915877011062305	0.0166133349257252	5.73913547775904	9.51610733541971e-09	14778	24
44631	genus.Bifidobacterium.id.436	2	136228887	rs7605229	C	T	0.0934873394259277	0.0168730147440683	5.71935595052997	1.06928581739551e-08	14778	24
44632	genus.Bifidobacterium.id.436	2	136642433	rs16855656	A	G	0.095222377562567	0.017264657662495	5.43515214268833	5.4749696578233e-08	14778	24
44633	genus.Bifidobacterium.id.436	2	136288273	rs3806502	C	T	0.0931395533268193	0.0168615458459479	5.71667899005359	1.08626043184349e-08	14778	24
44634	genus.Bifidobacterium.id.436	2	136100473	rs4954242	A	G	0.0940040207048834	0.0169411629143074	5.68417789063831	1.31443405513651e-08	14778	24
44635	genus.Bifidobacterium.id.436	2	136592309	rs78141345	G	A	0.104119177587928	0.0189001512515329	5.42113307421009	5.92224519634517e-08	14778	24
44636	genus.Bifidobacterium.id.436	2	136522783	rs72970286	T	G	0.117177041389494	0.0213952109287483	5.54084393620121	3.01017398598118e-08	12156	22
44637	genus.Bifidobacterium.id.436	2	136586828	rs57543738	T	C	0.103030356629345	0.0189915277932032	5.39463543533626	6.86628196770552e-08	14778	24
44638	genus.Bifidobacterium.id.436	2	136515924	rs6707289	A	G	0.119743836829294	0.0217726120259377	5.51210581348869	3.54565638242001e-08	12157	22
44639	genus.Bifidobacterium.id.436	2	136515859	rs6720497	G	A	0.119746467113563	0.02177286143756	5.51210581348869	3.54565638242001e-08	12157	22
44640	genus.Bifidobacterium.id.436	2	136910273	rs6715785	G	A	0.0703946231115724	0.0126340915378038	5.56042474306546	2.69118881596477e-08	14778	24
44641	genus.Bifidobacterium.id.436	2	136520186	rs6729961	T	G	0.11990562919794	0.021768333940133	5.49677665839799	3.86796068943106e-08	12157	22
44642	genus.Bifidobacterium.id.436	2	136913375	rs4954569	C	T	0.0700207147516066	0.0126337802029298	5.53299207303386	3.14813704065265e-08	14778	24
44643	genus.Bifidobacterium.id.436	2	135921839	rs2322445	T	A	0.0898650664636025	0.0166403947623271	5.64429456780397	1.65859891132726e-08	14778	24
44644	genus.Bifidobacterium.id.436	2	136641382	rs584226	T	C	0.0971297838957153	0.0178594456273819	5.34823906644738	8.88141027766795e-08	14778	24
44645	genus.Bifidobacterium.id.436	2	136895508	rs4954564	A	G	0.0700150851953921	0.0126585445483603	5.51057332622952	3.57666770597228e-08	14777	24
44646	genus.Bifidobacterium.id.436	2	136901607	rs4954392	A	G	0.070166173499514	0.0126460989345478	5.54498019061889	2.9398745231949e-08	14778	24
44647	genus.Bifidobacterium.id.436	2	136509573	rs16831994	T	C	0.117124934770253	0.0216094001773489	5.4664258472886	4.59200392509841e-08	12157	22
44648	genus.Bifidobacterium.id.436	2	136898078	rs950176	A	G	0.0699572065995223	0.0126572583698002	5.50474799557024	3.69696710812577e-08	14777	24
44649	genus.Bifidobacterium.id.436	2	136110129	rs6727889	C	T	0.0916946619750692	0.0168737991356634	5.58237480302559	2.37256392234246e-08	14778	24
44650	genus.Bifidobacterium.id.436	2	136595426	rs56211644	T	C	0.101677934714255	0.0188831300511865	5.31388852639593	1.07310278935711e-07	14778	24
44651	genus.Bifidobacterium.id.436	2	135914038	rs11897217	C	T	0.089208510421277	0.0166500094399011	5.61356372113559	1.98201566227357e-08	14778	24
44652	genus.Bifidobacterium.id.436	2	136902666	rs12616955	C	T	0.0697809640452415	0.0126461352904771	5.51556249366961	3.47666172063873e-08	14778	24
44653	genus.Bifidobacterium.id.436	2	135925002	rs6705610	T	G	0.0890814468782978	0.0166150889139727	5.61020476785233	2.02087353661978e-08	14778	24
44654	genus.Bifidobacterium.id.436	2	136580398	rs60376570	G	A	0.101423429561828	0.0189686151625822	5.3111819438062	1.08916523691356e-07	14778	24
44655	genus.Bifidobacterium.id.436	2	136808142	rs4954388	T	C	0.0708183118669324	0.0129807925865425	5.41728772200861	6.05099247442521e-08	14775	24
44656	genus.Bifidobacterium.id.436	2	136292425	rs6745996	A	G	0.0957277449722975	0.017552767139651	5.55992801005885	2.69885950481519e-08	14778	24
44657	genus.Bifidobacterium.id.436	2	136901513	rs4954566	C	T	0.0696895430256331	0.0126452815417226	5.50529168494886	3.68557534181474e-08	14778	24
44658	genus.Bifidobacterium.id.436	2	135498924	rs1942055	G	C	0.066819525780251	0.0121874828397308	5.57449152348738	2.48253892641554e-08	14774	24
44659	genus.Bifidobacterium.id.436	2	135912977	rs7594509	G	T	0.088864391419405	0.0166531186983993	5.59077135451667	2.26063099421914e-08	14778	24
44660	genus.Bifidobacterium.id.436	2	136926719	rs4954572	G	T	0.069364264283748	0.0127113028190325	5.46800177454311	4.55137327193139e-08	14778	24
44661	genus.Bifidobacterium.id.436	2	136927557	rs4954396	A	C	0.0693587090120069	0.0127105939102595	5.4672655195119	4.57031187793509e-08	14778	24
44662	genus.Bifidobacterium.id.436	2	136578194	rs2874874	A	C	0.100969370637088	0.0189612707772046	5.28262038168051	1.27349099847141e-07	14778	24
44663	genus.Bifidobacterium.id.436	2	136496805	rs35215526	G	A	0.107924731563127	0.0196792803345296	5.3490989690367	8.83931969833397e-08	14775	24
44664	genus.Bifidobacterium.id.436	2	135778656	rs7565871	G	C	0.0862884440768723	0.0167436029623145	5.43858685288735	5.37048282970168e-08	14777	24
44665	genus.Bifidobacterium.id.436	2	136917355	rs4954570	G	C	0.0725417273186722	0.0135235143667898	5.42693859753158	5.73288392307886e-08	14776	24
44666	genus.Bifidobacterium.id.436	2	136511951	rs7609188	G	C	0.115036533536987	0.0216162657084836	5.39478482172461	6.86057195292164e-08	12157	22
44667	genus.Bifidobacterium.id.436	2	136907790	rs10803550	C	T	0.0690090864269309	0.0126467528578053	5.45846366025582	4.80272133320851e-08	14778	24
44668	genus.Bifidobacterium.id.436	2	136799609	rs10928554	C	T	0.101561659178349	0.0182490538590927	5.32173997971424	1.0277941014171e-07	14666	23
44669	genus.Bifidobacterium.id.436	2	136570613	rs3769011	A	T	0.0993437380671151	0.0189723659623369	5.1924007381994	2.07599557931486e-07	14778	24
44670	genus.Bifidobacterium.id.436	2	136907170	rs953387	A	C	0.0686866539549566	0.0126465696289005	5.43599673816108	5.44909515610005e-08	14778	24
44671	genus.Bifidobacterium.id.436	2	136906640	rs2102896	T	C	0.0686473787185326	0.012648568247366	5.43452065384501	5.49439331029856e-08	14778	24
44672	genus.Bifidobacterium.id.436	2	136811263	rs13007153	T	C	0.0698996448753595	0.0129735966494675	5.34433690049945	9.07486452959608e-08	14774	24
44673	genus.Bifidobacterium.id.436	2	136899116	rs2056297	G	T	0.0685892593408032	0.0126464656501829	5.41769688781184	6.03716519606311e-08	14778	24
44674	genus.Bifidobacterium.id.436	2	136574305	rs58080116	A	G	0.0999979423027978	0.0189631588242838	5.21816756071403	1.80701955924411e-07	14778	24
44675	genus.Bifidobacterium.id.436	2	135446390	rs10171677	G	A	0.0649710584315195	0.0120936634605472	5.52557668280502	3.284050979394e-08	14666	23
44676	genus.Bifidobacterium.id.436	2	136578040	rs2322812	A	G	0.0994883407313044	0.0189623743061373	5.19889648165722	2.00475127544088e-07	14778	24
44677	genus.Bifidobacterium.id.436	2	136496928	rs62168847	T	C	0.105102015673114	0.0195693471672905	5.27287393463363	1.34303821301808e-07	14775	24
44678	genus.Bifidobacterium.id.436	2	136560003	rs61470941	T	C	0.0982276686187455	0.0189481244061691	5.18794604632587	2.12626182129935e-07	14778	24
44679	genus.Bifidobacterium.id.436	2	136857158	rs13008147	A	G	-0.0699839069782307	0.0135488957741383	-5.46243029078562	4.69659982960672e-08	13806	21
44680	genus.Bifidobacterium.id.436	2	136496493	rs62168843	T	C	0.104727708703834	0.0195695747689733	5.26096186772667	1.43303754206014e-07	14775	24
44681	genus.Bifidobacterium.id.436	2	136496910	rs62168846	G	A	0.106238302977396	0.0196796112857827	5.255895269226	1.47306105018139e-07	14775	24
44682	genus.Bifidobacterium.id.436	2	136773132	rs74697610	A	T	0.109058451577614	0.0210647071694289	5.19909848322475	2.00257408096612e-07	14561	22
44683	genus.Bifidobacterium.id.436	2	136946433	rs4954397	A	G	0.067733153530917	0.0127381063185826	5.32678268799038	9.99676459863287e-08	14778	24
44684	genus.Bifidobacterium.id.436	2	136571982	rs4954445	T	A	0.0986423008943172	0.018966958854623	5.16090784107458	2.45755146414403e-07	14778	24
44685	genus.Bifidobacterium.id.436	2	135481278	rs6756200	T	C	0.0654272303883156	0.0120495193517021	5.46493131066217	4.6308608817088e-08	14666	23
44686	genus.Bifidobacterium.id.436	2	136905697	rs12473760	C	A	0.0675765185797043	0.0126480450030899	5.35260906028348	8.66950186962984e-08	14778	24
44687	genus.Bifidobacterium.id.436	2	136948711	rs4954577	A	G	0.0675933886858442	0.0127368093494241	5.31323146294503	1.07698098572253e-07	14778	24
44688	genus.Bifidobacterium.id.436	2	136555484	rs1807356	T	C	0.0886273650614383	0.017136337633178	5.22742117217086	1.7189064380005e-07	14778	24
44689	genus.Bifidobacterium.id.436	2	136945029	rs1123848	C	T	0.067186884419415	0.012742353282313	5.28696951525302	1.24359354392688e-07	14776	24
44690	genus.Bifidobacterium.id.436	2	136949744	rs16833335	G	A	0.0672187013132226	0.0127328694659225	5.28077698245149	1.28637194101421e-07	14778	24
44691	genus.Bifidobacterium.id.436	2	136576166	rs7564577	C	T	0.0855385900388458	0.0169787699376919	5.18249838243897	2.18933265717885e-07	14776	24
44692	genus.Bifidobacterium.id.436	2	136321951	rs6430580	A	G	0.0923791729825469	0.0175700435786029	5.36629418530038	8.03708147800572e-08	14778	24
44693	genus.Bifidobacterium.id.436	2	136806218	rs2090661	A	G	0.0679843851415175	0.0129743700770885	5.21891330066526	1.79975981599973e-07	14775	24
44694	genus.Bifidobacterium.id.436	2	136562472	rs3739022	G	A	0.0964629989948892	0.01895832045876	5.08875774724883	3.60416673340214e-07	14778	24
44695	genus.Bifidobacterium.id.436	2	136939437	rs1964776	C	T	0.0670130040132357	0.0127448950785884	5.26772939250147	1.38121510405257e-07	14778	24
44696	genus.Bifidobacterium.id.436	2	136958593	rs4954578	T	C	0.0667497243399369	0.0127138412160723	5.2372866549719	1.62954496794714e-07	14778	24
44697	genus.Bifidobacterium.id.436	2	135288740	rs638382	C	T	-0.0650863662855496	0.0123007624298851	-5.33703920255476	9.44766188197141e-08	14021	23
44698	genus.Bifidobacterium.id.436	2	136496639	rs62168844	A	G	0.10220406485142	0.019570842681522	5.13179940951607	2.86985255346782e-07	14775	24
44699	genus.Bifidobacterium.id.436	2	135719132	rs6708336	T	A	0.0627567378416511	0.0119536021418795	5.29333299502022	1.20106927106285e-07	14778	24
44700	genus.Bifidobacterium.id.436	2	135287914	rs578384	C	T	-0.064325820567618	0.0123024851895495	-5.29555929702525	1.18652682337769e-07	14020	23
44701	genus.Bifidobacterium.id.436	2	135372951	rs35564151	A	G	0.0638885010592745	0.0120893780116964	5.35495112212875	8.55795478860835e-08	14666	23
44702	genus.Bifidobacterium.id.436	2	135717997	rs62168897	C	T	0.0621998929414022	0.01195423237955	5.24562510467501	1.55753328040833e-07	14778	24
44703	genus.Bifidobacterium.id.436	2	136563248	rs12992815	C	G	0.0940856019268657	0.0188053550165018	4.99821264959035	5.78641536807871e-07	14778	24
44704	genus.Bifidobacterium.id.436	2	136556805	rs872151	C	T	0.094296071236314	0.0186843469542033	5.06234226645069	4.14136668484178e-07	14778	24
44705	genus.Bifidobacterium.id.436	2	136965117	rs1519525	C	T	0.065773511244422	0.0127151433425974	5.17197391201581	2.31633929916207e-07	14778	24
44706	genus.Bifidobacterium.id.436	2	136538939	rs9677760	A	T	0.0761364221915633	0.0145494684687913	5.06861643217153	4.00717828945498e-07	14778	24
44707	genus.Bifidobacterium.id.436	2	136658837	rs80274970	C	T	0.103987719407319	0.0207613350267085	4.97488894439726	6.52850570511939e-07	14293	22
44708	genus.Bifidobacterium.id.436	2	136926222	rs10928558	T	C	0.0664784001129292	0.0128931669534102	5.16650595948701	2.38510601325569e-07	14778	24
44709	genus.Bifidobacterium.id.436	2	136805401	rs4954557	C	T	0.0671161493630281	0.0131066319900574	5.119658027561	3.06090188807794e-07	14778	24
44710	genus.Bifidobacterium.id.436	2	136759379	rs309124	A	G	0.0802902323017149	0.0153851022522723	5.14103531399365	2.73228688321246e-07	14777	24
44711	genus.Bifidobacterium.id.436	2	136925439	rs10193587	T	C	0.06687813710209	0.0129934825697401	5.1779049366773	2.24391513143592e-07	14666	23
44712	genus.Bifidobacterium.id.436	2	135711657	rs3814354	G	A	0.0619084093213044	0.0119516865051142	5.21989839120388	1.79021321721906e-07	14778	24
44713	genus.Bifidobacterium.id.436	2	135711516	rs3814355	C	T	0.0618011310615513	0.011971464103974	5.21941080359107	1.79493233661778e-07	14778	24
44714	genus.Bifidobacterium.id.436	2	135710322	rs10166142	A	G	0.0619468888580971	0.0119515734236979	5.22355337766625	1.75521837442241e-07	14778	24
44715	genus.Bifidobacterium.id.436	2	136539330	rs1865452	C	T	0.0758843641397458	0.0146353467657332	5.04103424428338	4.63022593690503e-07	14778	24
44716	genus.Bifidobacterium.id.436	2	135720715	rs56271357	C	T	0.0617406395511933	0.0119539105060314	5.21185194190376	1.8696474190242e-07	14778	24
44717	genus.Bifidobacterium.id.436	2	136540083	rs10496737	A	G	0.0758670677541727	0.0146344945643532	5.04022804872464	4.64977436432973e-07	14778	24
44718	genus.Bifidobacterium.id.436	2	136927094	rs4954573	T	G	0.0659739098886518	0.0128863158275963	5.14652143887136	2.65361149424347e-07	14778	24
44719	genus.Bifidobacterium.id.436	2	135706758	rs2034261	G	T	0.0620193878665611	0.0119703401540557	5.22739824756869	1.71911950545984e-07	14778	24
44720	genus.Bifidobacterium.id.436	2	136761853	rs309122	A	G	0.0797163047792501	0.0153863546781351	5.1027373858097	3.34775413971486e-07	14777	24
44721	genus.Bifidobacterium.id.436	2	136539670	rs60963894	T	G	0.0757512980251324	0.0146345234930411	5.03192021933992	4.85591350606451e-07	14778	24
44722	genus.Bifidobacterium.id.436	2	135713703	rs3769023	G	A	0.0615039636947926	0.0119537801471096	5.18462801218348	2.16446436433259e-07	14778	24
44723	genus.Bifidobacterium.id.436	2	136923155	rs56036623	T	C	0.0701851687585329	0.0139458316992964	5.10486792413487	3.31025631408744e-07	14778	24
44724	genus.Bifidobacterium.id.436	2	136765074	rs1964459	C	G	0.0840436507968405	0.0163382023267686	5.06532564088339	4.07702798578736e-07	14775	24
44725	genus.Bifidobacterium.id.436	2	136542560	rs1469996	A	G	0.0761944521994047	0.0147014248202742	5.0069345603641	5.530371842218e-07	14666	23
44726	genus.Bifidobacterium.id.436	2	135715957	rs1947112	A	G	0.0612790636400972	0.0119546842082152	5.16895297579083	2.35409115979724e-07	14778	24
44727	genus.Bifidobacterium.id.436	2	135697557	rs10187990	A	G	0.0612377759628928	0.0119729976500469	5.16787183790772	2.36774575662545e-07	14778	24
44728	genus.Bifidobacterium.id.436	2	136565328	rs60274701	G	A	0.0942064714007954	0.0187704306853646	4.97787990888509	6.4284519010436e-07	14778	24
44729	genus.Bifidobacterium.id.436	2	136501509	rs6732236	T	G	0.0748713711996642	0.0146324704589764	4.97491593445439	6.52759615900315e-07	14778	24
44730	genus.Bifidobacterium.id.436	2	136527120	rs60453613	G	C	0.0748723421485078	0.0146337209057365	4.97165226896716	6.63846949135259e-07	14778	24
44731	genus.Bifidobacterium.id.436	2	136599217	rs3820790	A	T	0.0949385844864121	0.0191708808948217	4.9181284452406	8.73755748308818e-07	14775	24
44732	genus.Bifidobacterium.id.436	2	136509868	rs7595712	C	T	0.0752725426691217	0.0146339844428833	4.96282009053594	6.94769329617782e-07	14778	24
44733	genus.Bifidobacterium.id.436	2	135694848	rs4953938	G	A	0.0608605032035606	0.0119750001335222	5.14228169500542	2.7142174088019e-07	14778	24
44734	genus.Bifidobacterium.id.436	2	136510012	rs12469551	G	T	0.0747873832620547	0.0145503072796667	4.95983175859276	7.0554257606901e-07	14778	24
44735	genus.Bifidobacterium.id.436	2	136542559	rs1469995	G	A	0.0746806515182382	0.014615865822553	4.96588752159189	6.83875848573464e-07	14774	24
44736	genus.Bifidobacterium.id.436	2	137602926	rs1961273	T	C	0.0674036093739092	0.0132318962594856	5.09385006605071	3.50864280478274e-07	14778	24
44737	genus.Bifidobacterium.id.436	2	136963494	rs6716987	C	A	0.0640977991754263	0.0127168885350252	5.03515114440921	4.77471940085795e-07	14778	24
44738	genus.Bifidobacterium.id.436	2	136520043	rs6708957	C	T	0.0742313326438172	0.0146332187797496	4.9296320197127	8.2384647082153e-07	14778	24
44739	genus.Bifidobacterium.id.436	2	136781262	rs78793148	C	A	0.0993919307121469	0.0199156696506476	4.90287840593304	9.44424486233575e-07	14666	23
44740	genus.Bifidobacterium.id.436	2	136942326	rs13010498	G	C	-0.0664822985275786	0.0128306908901082	-5.22068367386277	1.78263805936753e-07	14666	23
44741	genus.Bifidobacterium.id.436	2	135666553	rs6733130	A	C	0.0600796097988755	0.0119757602359684	5.09047963393903	3.57158933427458e-07	14778	24
44742	genus.Bifidobacterium.id.436	2	136751842	rs309133	A	C	0.0788796532241855	0.0157139503272011	4.99982688131054	5.73818124473605e-07	14776	24
44743	genus.Bifidobacterium.id.436	2	135758231	rs6733547	G	T	0.0831533136645775	0.0168765681813371	5.0225341762498	5.09941195081042e-07	14778	24
44744	genus.Bifidobacterium.id.436	2	136754183	rs16832440	G	A	0.0825360090188362	0.0163298851974818	4.97038783579544	6.68191074929803e-07	14778	24
44745	genus.Bifidobacterium.id.436	2	135694379	rs1374289	C	T	0.0602587844752274	0.0119734759763209	5.08590952915082	3.65868438355285e-07	14777	24
44746	genus.Bifidobacterium.id.436	2	136761175	rs309123	C	G	0.0782512364145271	0.0156139885431694	4.97799872463779	6.42450794966294e-07	14777	24
44747	genus.Bifidobacterium.id.436	2	136770509	rs12471781	G	A	0.0825969490606118	0.0164944963198773	4.94121575996488	7.76369359729451e-07	14666	23
44748	genus.Bifidobacterium.id.436	2	135665461	rs10928523	C	T	0.0597379251313907	0.011975940771096	5.06070855481841	4.17701285799423e-07	14778	24
44749	genus.Bifidobacterium.id.436	2	135667053	rs1374288	C	T	0.0596842619634583	0.0119739001374191	5.05526965334421	4.29783080177709e-07	14778	24
44750	genus.Bifidobacterium.id.436	2	135667201	rs1374287	C	T	0.0596706445806157	0.0119754964328393	5.05479273297824	4.3085842729193e-07	14778	24
44751	genus.Bifidobacterium.id.436	2	136530443	rs147616090	C	T	0.0735225586786905	0.014615203176191	4.88183035518827	1.05105660689584e-06	14778	24
44752	genus.Bifidobacterium.id.436	2	135631331	rs1446524	A	G	0.0593456320120831	0.0120000420208285	5.03609011486689	4.75136941523119e-07	14778	24
44753	genus.Bifidobacterium.id.436	2	136506927	rs6430585	C	A	0.0731161986604908	0.0145146668394698	4.86471149657602	1.1462388024531e-06	14778	24
44754	genus.Bifidobacterium.id.436	2	135671302	rs2322251	C	T	0.0595699517097382	0.0119619329207887	5.02866312984568	4.9391122190602e-07	14778	24
44755	genus.Bifidobacterium.id.436	2	136695694	rs112407062	C	T	0.0812802816201489	0.0163450334766852	4.91888196982424	8.70399313371154e-07	14778	24
44756	genus.Bifidobacterium.id.436	2	136763242	rs12476127	A	G	0.0798641545601507	0.0159434852436296	4.93399088881751	8.05661995919044e-07	14778	24
44757	genus.Bifidobacterium.id.436	2	136917330	rs4954394	A	G	0.0656277572366707	0.013604113153053	4.93923252638528	7.84306431260133e-07	14778	24
44758	genus.Bifidobacterium.id.436	2	135295619	rs520449	T	C	-0.0606922720411815	0.0123555167083043	-5.04469032218998	4.54256478252979e-07	14023	23
44759	genus.Bifidobacterium.id.436	2	135639975	rs1348790	C	G	0.0591892679502599	0.0119948422740389	5.00567896657802	5.56654657085165e-07	14778	24
44760	genus.Bifidobacterium.id.436	2	135618982	rs6706537	T	C	0.0589500929212605	0.0120021707000499	4.99191532003383	5.97834665554493e-07	14778	24
44761	genus.Bifidobacterium.id.436	2	135642180	rs4954193	A	G	0.0590880734187431	0.0119898805833637	5.00166706713758	5.6836682507494e-07	14778	24
44762	genus.Bifidobacterium.id.436	2	135621556	rs6430551	T	C	0.058781527094293	0.0120033270108792	4.98985354136697	6.04250883124868e-07	14778	24
44763	genus.Bifidobacterium.id.436	2	135632862	rs10928522	C	A	0.0589767880690261	0.0120003862975063	4.99701287108191	5.82251837112174e-07	14778	24
44764	genus.Bifidobacterium.id.436	2	136854537	rs6430601	G	T	0.0796261236552765	0.0170313209171466	4.87377475341932	1.09485817750322e-06	14776	24
44765	genus.Bifidobacterium.id.436	2	136692893	rs115553816	G	A	0.0807982089349858	0.0163496867261478	4.88260603032105	1.04692911040264e-06	14778	24
44766	genus.Bifidobacterium.id.436	2	136500475	rs73958618	A	G	0.0724676976231062	0.014594474367265	4.82118432649094	1.42708413306004e-06	14778	24
44767	genus.Bifidobacterium.id.436	2	137051974	rs72847650	C	A	-0.0600191694150581	0.0124576376348002	-4.92489424136319	8.44059922770185e-07	13911	22
44768	genus.Bifidobacterium.id.436	2	135652399	rs7589297	C	A	0.0589780942506327	0.0119679846251247	4.98677406864719	6.13957906872478e-07	14778	24
44769	genus.Bifidobacterium.id.436	2	136657252	rs309152	T	C	0.0776117400731158	0.015845830236717	4.8898312222179	1.0092247207813e-06	14778	24
44770	genus.Bifidobacterium.id.436	2	135657471	rs10176573	C	A	0.0589305513718487	0.0119686342021777	4.98360416246726	6.24106914438507e-07	14778	24
44771	genus.Bifidobacterium.id.436	2	136682486	rs75667274	C	T	0.0810826598735528	0.0164376955814939	4.87054917806649	1.11288497301686e-06	14773	24
44772	genus.Bifidobacterium.id.436	2	135637847	rs1446525	G	A	0.0589182369870181	0.0119810971037674	4.98371115335824	6.23761743043488e-07	14778	24
44773	genus.Bifidobacterium.id.436	2	136773638	rs7604460	T	C	0.0814254313049713	0.0164000719151278	4.85442279583631	1.20737895468206e-06	14666	23
44774	genus.Bifidobacterium.id.436	2	136504101	rs7589832	A	C	0.072734666243057	0.0146140461718211	4.81098254989866	1.50190130943747e-06	14778	24
44775	genus.Bifidobacterium.id.436	2	135661678	rs62168871	A	G	0.0590272315519171	0.0120306318484288	4.9780875590627	6.42156071741514e-07	14561	22
44776	genus.Bifidobacterium.id.436	2	136702118	rs12474975	A	T	0.0801803115451875	0.0163464588982679	4.86376517120933	1.15173548060166e-06	14778	24
44777	genus.Bifidobacterium.id.436	2	136748779	rs721765	C	A	0.0807480551578158	0.0163357775862012	4.8619418033915	1.16239800886569e-06	14778	24
44778	genus.Bifidobacterium.id.436	2	136796019	rs57243841	A	G	0.0680920637076822	0.0139300219113025	4.8341128302895	1.33740719624568e-06	14666	23
44779	genus.Bifidobacterium.id.436	2	135638461	rs6430554	C	T	0.0586827926524138	0.0119813670753762	4.96456935849946	6.88536770923078e-07	14778	24
44780	genus.Bifidobacterium.id.436	2	135662244	rs4954197	G	A	0.0586515231510882	0.0119678179057127	4.95956069210857	7.06527722285786e-07	14778	24
44781	genus.Bifidobacterium.id.436	2	135616385	rs6430550	C	T	0.0583128569959001	0.0120076155336778	4.95765353431565	7.13496533102948e-07	14778	24
44782	genus.Bifidobacterium.id.436	2	136751488	rs10496738	C	T	0.0807527145986095	0.0163431893017602	4.85185412545591	1.22312575751252e-06	14778	24
44783	genus.Bifidobacterium.id.436	2	135637338	rs2166480	G	A	0.0585798408155272	0.011981362315412	4.95370777781876	7.28125298198508e-07	14778	24
44784	genus.Bifidobacterium.id.436	2	135666926	rs766270	G	C	0.0586074899884604	0.0119642129926938	4.95057052512201	7.39962357681678e-07	14778	24
44785	genus.Bifidobacterium.id.436	2	135629927	rs12469941	C	T	0.0583532327926292	0.0119987552923202	4.95229290952825	7.33440927531754e-07	14778	24
44786	genus.Bifidobacterium.id.436	2	135654168	rs1374292	G	A	0.0582929168313728	0.0119783802814627	4.94225099837338	7.72257038675853e-07	14778	24
44787	genus.Bifidobacterium.id.436	2	135661747	rs62168872	C	T	0.0584534038679308	0.0119687385105491	4.94315619193498	7.68678501479533e-07	14778	24
44788	genus.Bifidobacterium.id.436	2	135768352	rs7575241	C	A	0.0718092883240088	0.0147706944048587	4.72983588241951	2.24701409654992e-06	14778	24
44789	genus.Bifidobacterium.id.436	2	136607703	rs4988243	T	C	0.11387617464421	0.0237227554303063	4.8294387097073	1.36918449107007e-06	12052	21
44790	genus.Bifidobacterium.id.436	2	135758520	rs11895609	A	T	0.0788358403721966	0.0168151150786563	4.88518012990662	1.03334338684548e-06	14778	24
44791	genus.Bifidobacterium.id.436	12	20378911	rs10841473	C	G	-0.0624206538966098	0.0129438494819259	-4.7927360860345	1.64521989431773e-06	14777	24
44792	genus.Bifidobacterium.id.436	2	136935394	rs4954575	G	A	0.0621408902120601	0.0129058905996646	4.86637524635671	1.13663614738825e-06	14778	24
44793	genus.Bifidobacterium.id.436	2	136701539	rs16832243	C	T	0.0797036579522548	0.0163479375137613	4.82506262217198	1.39959285115195e-06	14778	24
44794	genus.Bifidobacterium.id.436	2	136822223	rs1879087	T	C	0.105364959684002	0.0240529434883619	4.81771368726113	1.45212539116949e-06	9066	19
44795	genus.Bifidobacterium.id.436	2	135662016	rs4954196	A	G	0.0582704860444293	0.0119687760538989	4.92720070983785	8.3416056332691e-07	14778	24
44796	genus.Bifidobacterium.id.436	2	136686114	rs112396243	C	T	0.079752119760804	0.0163407596123824	4.81830697348338	1.44781499667016e-06	14778	24
44797	genus.Bifidobacterium.id.436	2	135647659	rs6430555	A	C	0.0581707455188373	0.0119697086582125	4.91792103603249	8.74681799268089e-07	14778	24
44798	genus.Bifidobacterium.id.436	2	136506375	rs7556781	A	G	0.0713890118762916	0.0144959998516042	4.75576357611943	1.97697731320928e-06	14778	24
44799	genus.Bifidobacterium.id.436	2	136653848	rs111682961	C	T	0.0797040333880433	0.0163442872794274	4.80653586926862	1.53567941259164e-06	14777	24
44800	genus.Bifidobacterium.id.436	2	135672187	rs62168891	C	T	0.0576308191054575	0.0119618926245006	4.86928894164441	1.12000537529609e-06	14778	24
44801	genus.Bifidobacterium.id.436	2	136680534	rs309158	A	G	0.0752091287457213	0.0153777136815365	4.83175450912664	1.3533506839687e-06	14778	24
44802	genus.Bifidobacterium.id.436	2	135284038	rs479980	A	C	-0.0604203617624094	0.0122906038738387	-4.93417853769564	8.04887899988016e-07	14019	23
44803	genus.Bifidobacterium.id.436	2	135644978	rs2197579	C	T	0.0580221559300637	0.011968721764221	4.90487582878323	9.34864603884399e-07	14778	24
44804	genus.Bifidobacterium.id.436	2	136692553	rs6711493	A	G	0.0749776599258988	0.0154358444575791	4.82474514007023	1.4018240448507e-06	14778	24
44805	genus.Bifidobacterium.id.436	2	136691737	rs41269821	A	G	0.0770936335606563	0.0160406741576126	4.79784439882585	1.60382290993755e-06	14773	24
44806	genus.Bifidobacterium.id.436	2	136526981	rs60241067	A	T	0.0627136179936539	0.0132048749447459	4.65118261871066	3.30036903456363e-06	14778	24
44807	genus.Bifidobacterium.id.436	2	136710372	rs309119	T	C	0.0759360772428069	0.0157833427551734	4.81268698857736	1.48914430103069e-06	14778	24
44808	genus.Bifidobacterium.id.436	2	135643298	rs2053727	C	T	0.0578445372234516	0.0119709641899024	4.89354267058178	9.90368290788275e-07	14778	24
44809	genus.Bifidobacterium.id.436	2	136793114	rs4954555	T	C	0.110741358929904	0.0235785297728914	4.79073097113966	1.6617481129943e-06	9918	20
44810	genus.Bifidobacterium.id.436	2	135612448	rs4954191	C	G	0.0574139775518554	0.0119967762704959	4.88214980512084	1.04935486731956e-06	14778	24
44811	genus.Bifidobacterium.id.436	2	136815388	rs1960171	C	T	0.0632529822718167	0.0131133335680864	4.76742073018644	1.86599375436714e-06	14666	23
44812	genus.Bifidobacterium.id.436	2	136684632	rs16832205	G	A	0.079216184590135	0.0163420275882337	4.78888481438183	1.67710706576887e-06	14778	24
44813	genus.Bifidobacterium.id.436	2	136670419	rs79826902	G	A	0.0792746792409396	0.0163423037700429	4.78616747556436	1.69996219761276e-06	14778	24
44814	genus.Bifidobacterium.id.436	2	136376515	rs4954272	A	G	0.0869742348696754	0.0176034540188348	4.92969730949571	8.23571199311848e-07	14778	24
44815	genus.Bifidobacterium.id.436	2	135295180	rs621341	C	T	-0.0595357293716776	0.0123596884522009	-4.93060420808119	8.19756727886126e-07	14023	23
44816	genus.Bifidobacterium.id.436	2	135616621	rs1446523	G	A	0.0577005404689748	0.0120002800703507	4.89178806862684	9.99240084189452e-07	14778	24
44817	genus.Bifidobacterium.id.436	2	135762429	rs10174462	C	G	0.0727360958810943	0.0147972847395381	4.74423470004986	2.09296076944234e-06	14778	24
44818	genus.Bifidobacterium.id.436	2	136452402	rs625118	C	A	0.0862029769452505	0.0175324964303189	4.87445729385933	1.09107984551158e-06	14778	24
44819	genus.Bifidobacterium.id.436	2	136688749	rs309161	G	A	0.0761224738927204	0.0157827528861661	4.80074458255426	1.58076780510943e-06	14778	24
44820	genus.Bifidobacterium.id.436	2	136646582	rs59213715	A	C	0.0775792367620822	0.0162703937846426	4.74120270308986	2.12453238775027e-06	14778	24
44821	genus.Bifidobacterium.id.436	2	136686393	rs177917	A	G	0.0754904129592292	0.0157112462396127	4.79605386488721	1.61821783220239e-06	14778	24
44822	genus.Bifidobacterium.id.436	2	136635343	rs6728946	C	G	0.0761533718102713	0.0159395461418544	4.74099122349986	2.1267514667645e-06	14778	24
44823	genus.Bifidobacterium.id.436	2	136918828	rs4954571	G	A	0.0637664342758212	0.0136056574787098	4.80029828600404	1.5842947948086e-06	14776	24
44824	genus.Bifidobacterium.id.436	2	136746224	rs309118	G	C	0.0750874546716933	0.0154292029197893	4.79409214768142	1.63413153229169e-06	14777	24
44825	genus.Bifidobacterium.id.436	2	135616346	rs6430549	A	G	0.0574889885104686	0.0120004828435209	4.87591224808144	1.08306750933863e-06	14778	24
44826	genus.Bifidobacterium.id.436	2	135654338	rs1374291	T	C	0.0575367387532582	0.0119692109139915	4.8679934076782	1.12737089998734e-06	14778	24
44827	genus.Bifidobacterium.id.436	2	136672775	rs309170	C	T	0.0755194702932978	0.0157228899573691	4.78596723429034	1.70165818755916e-06	14778	24
44828	genus.Bifidobacterium.id.436	2	135624008	rs3814358	A	C	0.0574192492317039	0.0119973799720546	4.86709333299179	1.13251552872108e-06	14778	24
44829	genus.Bifidobacterium.id.436	2	136792923	rs4245838	C	T	0.109934599279109	0.0235748819954694	4.75550889284042	1.97947146003596e-06	9918	20
44830	genus.Bifidobacterium.id.436	2	136929076	rs16833170	A	G	0.0611105178555305	0.0128785509670639	4.79779852232672	1.60419019078521e-06	14778	24
44831	genus.Bifidobacterium.id.436	2	136928320	rs7568884	C	T	0.0611428426170466	0.0128869433709322	4.79632396008642	1.61603848706142e-06	14778	24
44832	genus.Bifidobacterium.id.436	2	136702601	rs6743537	G	A	0.0777496857794799	0.0160687177277895	4.76796878653665	1.86092606151965e-06	14778	24
44833	genus.Bifidobacterium.id.436	2	135664556	rs12469411	C	T	0.0572914740778478	0.0119786397629872	4.86018258447092	1.17277539690692e-06	14778	24
44834	genus.Bifidobacterium.id.436	2	135610154	rs2053726	A	G	0.0571894050709243	0.0119992300808921	4.85370056530395	1.21178664758867e-06	14778	24
44835	genus.Bifidobacterium.id.436	2	135291135	rs669759	T	C	-0.0590143557623697	0.0123611347393348	-4.89075461344079	1.00450129029207e-06	14023	23
44836	genus.Bifidobacterium.id.436	2	136547067	rs73958638	A	G	0.114260631277752	0.024401927283256	4.74132182164933	2.12328344260168e-06	11022	21
44837	genus.Bifidobacterium.id.436	2	136667301	rs309165	T	C	0.0740479695673291	0.0153795990270877	4.76574968411478	1.88152733673347e-06	14778	24
44838	genus.Bifidobacterium.id.436	2	136684940	rs309159	C	T	0.0755337329085882	0.0159350543657379	4.73894021665304	2.14838871471363e-06	14778	24
44839	genus.Bifidobacterium.id.436	2	136723504	rs660002	C	T	0.0736569240829087	0.0153764824304266	4.74943409498424	2.03986658928312e-06	14778	24
44840	genus.Bifidobacterium.id.436	2	136694905	rs7573555	T	C	0.075923603819144	0.0159471650580989	4.73613932411774	2.17827867973074e-06	14778	24
44841	genus.Bifidobacterium.id.436	2	136656094	rs3098103	T	C	0.0782166558953298	0.0162965785883889	4.72689476234264	2.27979342476701e-06	14778	24
44842	genus.Bifidobacterium.id.436	2	136668123	rs7606267	T	C	0.0759152620360541	0.0159413016761813	4.73519136714986	2.18848503614819e-06	14778	24
44843	genus.Bifidobacterium.id.436	2	136652524	rs499483	G	A	0.0778867444064111	0.0162696952105244	4.7225137445449	2.32947341234692e-06	14777	24
44844	genus.Bifidobacterium.id.436	2	136696608	rs112758679	A	C	0.0757424006781026	0.0159471706657164	4.72920311776129	2.25402793765164e-06	14778	24
44845	genus.Bifidobacterium.id.436	2	135604967	rs1992764	C	T	0.0568171791926106	0.0120047508021951	4.76365821908646	1.90114413156496e-06	14778	24
44846	genus.Bifidobacterium.id.436	2	136930232	rs13415439	C	A	0.0607538196279233	0.0128846747158486	4.76758940226164	1.86443268961733e-06	14778	24
44847	genus.Bifidobacterium.id.436	2	136663110	rs12464050	G	T	0.0781817900238757	0.0163537905646409	4.71974252757538	2.36143347693607e-06	14777	24
44848	genus.Bifidobacterium.id.436	2	135623517	rs7593370	C	T	0.0569568304892512	0.011998053830144	4.82754494964653	1.38226495962991e-06	14778	24
44849	genus.Bifidobacterium.id.436	2	136665711	rs75753154	T	C	0.0757224880550043	0.0159402570382907	4.71987599340647	2.35988463159427e-06	14778	24
44850	genus.Bifidobacterium.id.436	2	136932321	rs59869505	A	C	0.0605899254569049	0.0128711617002392	4.76395319930133	1.89836552414711e-06	14778	24
44851	genus.Bifidobacterium.id.436	2	136633962	rs1057031	G	A	0.0750523373655605	0.0158922048597575	4.68314477244988	2.82506833786718e-06	14778	24
44852	genus.Bifidobacterium.id.436	2	136663605	rs77096272	C	A	0.0781349040274283	0.0163537561147018	4.71477510989044	2.41977860141739e-06	14777	24
44853	genus.Bifidobacterium.id.436	2	136806996	rs80261410	T	C	0.0652855447106658	0.0136892186403755	4.69547224420314	2.65991486001653e-06	14666	23
44854	genus.Bifidobacterium.id.436	2	136462661	rs2117511	T	C	0.0847319248003201	0.0174978509562901	4.80546463551618	1.54392527932517e-06	14778	24
44855	genus.Bifidobacterium.id.436	2	135284307	rs606101	G	A	-0.0595686854470229	0.0123025800345685	-4.8416846303002	1.28742976711147e-06	14020	23
44856	genus.Bifidobacterium.id.436	2	136708787	rs309120	G	C	0.074020348702062	0.0157227693203234	4.71810616444495	2.38050267301602e-06	14778	24
44857	genus.Bifidobacterium.id.436	2	136817658	rs16832624	T	C	0.0641827875648522	0.0136225361505129	4.6814697257726	2.8482546496659e-06	14666	23
44858	genus.Bifidobacterium.id.436	2	136710554	rs895285	A	G	0.0772082978436216	0.0163379941479549	4.69661950362858	2.6450251119803e-06	14778	24
44859	genus.Bifidobacterium.id.436	2	136695705	rs113974791	T	G	0.0753806044799775	0.0159472453206143	4.70453579322421	2.54444226015791e-06	14778	24
44860	genus.Bifidobacterium.id.436	2	136622543	rs3087343	T	G	0.0753087690962639	0.0160094291541282	4.67091719923445	2.998578006378e-06	14778	24
44861	genus.Bifidobacterium.id.436	2	136456319	rs7592990	A	G	0.0846753245091583	0.0175053614384483	4.79660861682298	1.61374470136836e-06	14778	24
44862	genus.Bifidobacterium.id.436	2	135803425	rs4954218	T	G	-0.0614665287861719	0.013835198529899	-4.69107536487774	2.71772832378366e-06	13806	21
44863	genus.Bifidobacterium.id.436	2	136652491	rs586964	G	A	0.0774838250419849	0.0162803237724941	4.69301964301721	2.69201630865378e-06	14777	24
44864	genus.Bifidobacterium.id.436	2	136648883	rs2839740	G	T	0.0774364456862287	0.016332333537012	4.69262868023163	2.69716775300632e-06	14777	24
44865	genus.Bifidobacterium.id.436	2	136640101	rs78364332	T	C	0.074991419941692	0.0159395389527429	4.6668510714339	3.05850848164476e-06	14778	24
44866	genus.Bifidobacterium.id.436	2	136648077	rs12472293	T	C	0.0748620625496556	0.0158534900266797	4.6986893610204	2.61836351817749e-06	14778	24
44867	genus.Bifidobacterium.id.436	2	136405878	rs2289963	G	A	0.0995794779384073	0.0202653963427272	4.76911631758061	1.85035802440876e-06	14778	24
44868	genus.Bifidobacterium.id.436	2	136929107	rs72976292	T	A	0.0603408709032347	0.0128778544963992	4.74230361223541	2.11301629852604e-06	14774	24
44869	genus.Bifidobacterium.id.436	2	135762061	rs6712127	A	G	0.0713419117369485	0.0147614340635849	4.6634248801721	3.10989739312994e-06	14778	24
44870	genus.Bifidobacterium.id.436	2	136669264	rs309167	C	T	0.0772203936545456	0.0162638619928433	4.69204723880688	2.70484650240221e-06	14778	24
44871	genus.Bifidobacterium.id.436	2	136412472	rs7560535	G	A	0.0911223797802701	0.0185648824612777	4.77971656782819	1.75542490195175e-06	14777	24
44872	genus.Bifidobacterium.id.436	2	136715324	rs309142	T	C	0.0729454537491552	0.0153736735162666	4.71515958927974	2.41521370562218e-06	14778	24
44873	genus.Bifidobacterium.id.436	2	136673546	rs309171	G	C	0.0748089226036505	0.0158705291929584	4.68775861293295	2.76213540541808e-06	14778	24
44874	genus.Bifidobacterium.id.436	5	537890	rs56108664	C	T	0.0729970977242608	0.0157925888415359	4.71306364285611	2.44019941734738e-06	13916	22
44875	genus.Bifidobacterium.id.436	2	136665162	rs16832162	T	A	0.0751528001615299	0.0159403358876459	4.68579653738809	2.78873200608807e-06	14778	24
44876	genus.Bifidobacterium.id.436	2	136817769	rs75128007	A	G	0.0651009866974747	0.0136778663575224	4.68405711347596	2.81251584088805e-06	14666	23
44877	genus.Bifidobacterium.id.436	2	136667487	rs309166	C	T	0.0740119107345461	0.0157233816457446	4.69435146597283	2.67453858100668e-06	14778	24
44878	genus.Bifidobacterium.id.436	2	136707480	rs6750549	A	G	0.0756339038226927	0.0160544154624688	4.67502200260405	2.93922105556742e-06	14666	23
44879	genus.Bifidobacterium.id.436	2	135420237	rs11688414	A	G	0.0573377742222316	0.0120148498526808	4.78640230863146	1.69797529420267e-06	14777	24
44880	genus.Bifidobacterium.id.436	2	136641593	rs7581814	C	G	0.0744254349456619	0.0159398939860311	4.63366613110812	3.59246210414259e-06	14778	24
44881	genus.Bifidobacterium.id.436	2	136618507	rs4988201	A	G	0.074667295344894	0.0160276021289386	4.63146922141421	3.63079978974431e-06	14778	24
44882	genus.Bifidobacterium.id.436	2	136638113	rs79176913	C	A	0.0744818955931572	0.0159399577455655	4.63227012392768	3.61677824055059e-06	14778	24
44883	genus.Bifidobacterium.id.436	2	136654833	rs3098102	C	T	0.0737118704045093	0.0157203638991972	4.67458340916533	2.94550907911697e-06	14778	24
44884	genus.Bifidobacterium.id.436	2	136711064	rs3112496	C	T	0.0731818902469952	0.0157224262548726	4.66961982549827	3.01757648102563e-06	14778	24
44885	genus.Bifidobacterium.id.436	2	136674028	rs309172	A	G	0.0724515098530326	0.0156199921161416	4.65532054094983	3.23477055001536e-06	14778	24
44886	genus.Bifidobacterium.id.436	2	136653925	rs614193	A	T	0.0737643122425115	0.0157232831316923	4.66752514105746	3.04849456975782e-06	14777	24
44887	genus.Bifidobacterium.id.436	2	136628121	rs4988163	G	T	0.074525153908658	0.016018513737569	4.62074991957615	3.82355441771423e-06	14778	24
44888	genus.Bifidobacterium.id.436	2	136690783	rs309162	T	A	0.0743736355466467	0.0158727026283262	4.65247083096669	3.27981144689025e-06	14778	24
44889	genus.Bifidobacterium.id.436	2	136618178	rs61253125	T	C	0.0743956356207389	0.0160254310608912	4.61727147432142	3.88818482338727e-06	14778	24
44890	genus.Bifidobacterium.id.436	2	135722143	rs1592	A	C	0.0568236120472	0.0118444466954628	4.75727166483611	1.96227015370803e-06	14778	24
44891	genus.Bifidobacterium.id.436	2	136640787	rs7561565	T	G	0.0737361453357908	0.0158730065969616	4.60699801438869	4.08523901318048e-06	14778	24
44892	genus.Bifidobacterium.id.436	2	135609746	rs10432371	G	A	0.0560182046360272	0.0119910590909609	4.7460655575675	2.07411512573756e-06	14778	24
44893	genus.Bifidobacterium.id.436	2	136700024	rs309150	T	A	0.0741060345660231	0.0158742611829993	4.63956576486498	3.49142018399937e-06	14778	24
44894	genus.Bifidobacterium.id.436	2	136656536	rs3099427	A	G	0.0734235599006558	0.0157173420209633	4.64986324201487	3.32155202164739e-06	14778	24
44895	genus.Bifidobacterium.id.436	2	135763318	rs7582173	G	A	0.0735390246665661	0.0154141904302315	4.54613561495663	5.46398375764876e-06	14778	24
44896	genus.Bifidobacterium.id.436	2	136656534	rs3099428	C	G	0.0733454104599115	0.0157166588704118	4.64670011274275	3.37286934248933e-06	14778	24
44897	genus.Bifidobacterium.id.436	2	136612036	rs111837148	G	A	0.0742770917272114	0.0160254453940273	4.59547113520607	4.31772563830448e-06	14778	24
44898	genus.Bifidobacterium.id.436	7	48091260	rs112084119	C	T	0.0706742028500906	0.0157942645293646	4.4771003867536	7.56636764153238e-06	14777	24
44899	genus.Bifidobacterium.id.436	2	135406395	rs13424016	G	A	0.0566759491955796	0.0120150412573532	4.7328519176502	2.21387005720021e-06	14777	24
44900	genus.Bifidobacterium.id.436	2	136652953	rs503227	T	C	0.0740656810855663	0.0159953112343075	4.61603454628352	3.91141864182493e-06	14777	24
44901	genus.Bifidobacterium.id.436	2	136403994	rs77985886	C	T	0.0981405680760061	0.0202700389236611	4.69365701249818	2.68363837357726e-06	14778	24
44902	genus.Bifidobacterium.id.436	7	48090746	rs2686790	C	T	0.0707410106931328	0.0157925946124653	4.47901195927852	7.49893327503352e-06	14778	24
44903	genus.Bifidobacterium.id.436	2	135285279	rs512375	T	G	-0.0577396209221227	0.0120166964890721	-4.75733442741257	1.96166036528345e-06	14776	24
44904	genus.Bifidobacterium.id.436	2	136801201	rs4954556	G	A	0.11660488630852	0.0257320607981659	4.61912238071971	3.85366526267863e-06	8637	17
44905	genus.Bifidobacterium.id.436	2	136600176	rs55809728	G	A	0.103907061197412	0.0229331127777194	4.6189056771405	3.85769156771799e-06	12152	22
44906	genus.Bifidobacterium.id.436	7	48090640	rs2686789	C	A	0.0706499032646498	0.0157926502393777	4.47473835035255	7.65049406106754e-06	14778	24
44907	genus.Bifidobacterium.id.436	2	49906864	rs4567981	A	T	0.0562083951530246	0.0117923089016579	4.76079562553952	1.92831246344533e-06	14666	23
44908	genus.Bifidobacterium.id.436	7	48091187	rs35596805	A	G	0.0704986069583786	0.0157944107130354	4.46264419530035	8.09544153828794e-06	14778	24
44909	genus.Bifidobacterium.id.436	5	535662	rs56230617	G	A	0.0714824084066822	0.0157989120169739	4.62878817211049	3.67811764441162e-06	13916	22
44910	genus.Bifidobacterium.id.436	2	136624947	rs1435577	C	G	0.0737770904062066	0.0160133149948392	4.57579779156704	4.74408606166995e-06	14778	24
44911	genus.Bifidobacterium.id.436	2	135603959	rs10928519	C	T	0.0555939955417445	0.0120000807235423	4.71474967837193	2.42008083986889e-06	14778	24
44912	genus.Bifidobacterium.id.436	10	126089703	rs2491158	A	G	0.0712624132462389	0.0159830044595419	4.46392541771065	8.04715853993511e-06	14021	23
44913	genus.Bifidobacterium.id.436	2	135762656	rs10197646	G	A	0.0729717330399503	0.0154171695448753	4.51131268438457	6.44276637410144e-06	14778	24
44914	genus.Bifidobacterium.id.436	2	136625113	rs4594504	A	C	0.0736878104940701	0.0160133015270593	4.56878348280474	4.90563229052063e-06	14778	24
44915	genus.Bifidobacterium.id.436	2	135667131	rs766271	C	T	0.0562923495173094	0.0118449085643646	4.7066841997862	2.51778485483568e-06	14778	24
44916	genus.Bifidobacterium.id.436	2	136725459	rs75524146	C	T	0.0757315514775947	0.0163426907842469	4.598077246078	4.26407907309538e-06	14778	24
44917	genus.Bifidobacterium.id.436	2	135603690	rs1942051	A	G	0.0554064304297008	0.0120001538982451	4.70129750002048	2.58513551466641e-06	14778	24
44918	genus.Bifidobacterium.id.436	2	136820854	rs4954558	A	G	0.0630639266744794	0.0136282417857578	4.59938147469721	4.2374720145905e-06	14666	23
44919	genus.Bifidobacterium.id.436	2	135760244	rs6713776	C	G	0.0734403012704026	0.0154022703236683	4.54165034608725	5.58155593344433e-06	14778	24
44920	genus.Bifidobacterium.id.436	2	136655582	rs3099429	T	A	0.0734586278854556	0.0159864742107751	4.57656314277487	4.72677084999609e-06	14778	24
44921	genus.Bifidobacterium.id.436	2	136600662	rs4988274	T	A	0.0745416769304225	0.016253383981511	4.54801979729632	5.41530424592234e-06	14666	23
44922	genus.Bifidobacterium.id.436	2	136490266	rs60902646	T	C	0.0950484751520871	0.019616004906907	4.64877252812888	3.33916215072296e-06	14778	24
44923	genus.Bifidobacterium.id.436	5	169748189	rs76671854	G	C	-0.0846054567723805	0.0184003195669723	-4.61364397267606	3.95669960400324e-06	13806	21
44924	genus.Bifidobacterium.id.436	2	136818719	rs2090660	C	T	0.0638766885479995	0.0137185794147583	4.60473982655703	4.12981841417594e-06	14666	23
44925	genus.Bifidobacterium.id.436	2	136726567	rs309154	C	T	0.0750698451451943	0.0162619530479436	4.5697317324791	4.88348921199505e-06	14778	24
44926	genus.Bifidobacterium.id.436	21	31861790	rs75344046	T	C	0.232354091355058	0.0505978672851669	4.57058951191709	4.86354124005911e-06	3856	6
44927	genus.Bifidobacterium.id.436	21	31847241	rs117761464	G	A	0.230688721795879	0.0503201677085352	4.56717922189717	4.9433133540568e-06	3856	6
44928	genus.Bifidobacterium.id.436	17	72897722	rs540489	G	T	-0.0637640855186499	0.0138745914671867	-4.55677202520302	5.19457514136494e-06	14561	22
44929	genus.Bifidobacterium.id.436	2	136800195	rs72974159	C	T	0.0638713967025954	0.0139629874941443	4.5446381900065	5.50296953625565e-06	14666	23
44930	genus.Bifidobacterium.id.436	2	136438078	rs6710892	G	A	0.0839205716783821	0.0180642621434509	4.65665326613002	3.21391042242172e-06	14778	24
44931	genus.Bifidobacterium.id.436	6	14617591	rs857444	T	C	0.0558234369658901	0.0121219243778603	4.63490782642446	3.57096560144982e-06	14777	24
44932	genus.Bifidobacterium.id.436	2	192878532	rs13020688	A	G	0.0562696314746877	0.0122617477438803	4.60764346227452	4.07258206209765e-06	14666	23
44933	genus.Bifidobacterium.id.436	2	136922932	rs13387501	C	T	0.0630288878447661	0.0140910338642781	4.59853307617797	4.25476171543554e-06	14778	24
44934	genus.Bifidobacterium.id.436	2	136923693	rs2176716	C	T	0.0629077527644662	0.0140909687679442	4.59361613099047	4.35630407397573e-06	14778	24
44935	genus.Bifidobacterium.id.436	2	136921703	rs10180515	T	A	0.0629904785601509	0.014089585904306	4.58551264058272	4.5287387301309e-06	14778	24
44936	genus.Bifidobacterium.id.436	2	136924156	rs11684458	A	G	0.0627719027860136	0.0140914181963889	4.58705884711408	4.49534002031653e-06	14778	24
44937	genus.Bifidobacterium.id.436	2	136408821	rs16831899	G	A	0.0836812271347441	0.0180909393566583	4.6412946334415	3.46233023444062e-06	14778	24
44938	genus.Bifidobacterium.id.436	2	136719173	rs6430594	A	G	0.0730655481868503	0.0159365220109719	4.54405581708027	5.51820354535065e-06	14778	24
44939	genus.Bifidobacterium.id.436	2	136416959	rs6755391	C	T	0.0836141662300499	0.018072861551695	4.63859196668168	3.50790834245481e-06	14778	24
44940	genus.Bifidobacterium.id.436	18	4304187	rs677208	C	G	0.0710581334311504	0.0165582379105394	4.3856561186221	1.15636684933228e-05	14778	24
44941	genus.Bifidobacterium.id.436	2	136672678	rs3098104	T	A	0.0751493425054034	0.0161445624977521	4.55449790651868	5.25108477196377e-06	14778	24
44942	genus.Bifidobacterium.id.436	18	4304418	rs676239	A	T	0.0707195408902913	0.0165540043535768	4.37205102041692	1.23084751531503e-05	14778	24
44943	genus.Bifidobacterium.id.436	2	135600418	rs4954187	C	T	0.0548602036539869	0.0119941721317909	4.64676218157628	3.37185508912513e-06	14778	24
44944	genus.Bifidobacterium.id.436	2	136732772	rs309157	G	A	0.0746135673023834	0.0162656594396642	4.551554494608	5.32510008157097e-06	14778	24
44945	genus.Bifidobacterium.id.436	2	136626078	rs3769001	A	G	0.0725324767689662	0.0160151728098509	4.49602374564786	6.92360076976766e-06	14778	24
44946	genus.Bifidobacterium.id.436	2	135353183	rs13410301	T	C	0.055643447973453	0.0118965023305431	4.63568919260487	3.55750169899133e-06	14776	24
44947	genus.Bifidobacterium.id.436	18	4304653	rs659440	T	A	0.0706421233559208	0.0165538967407362	4.36712701533336	1.25891524590951e-05	14778	24
44948	genus.Bifidobacterium.id.436	2	135607333	rs4954189	G	A	0.0546119347180519	0.0119913888839707	4.62471687784482	3.75110416580945e-06	14778	24
44949	genus.Bifidobacterium.id.436	2	136652045	rs139939202	G	A	0.0749678120653118	0.0163632962453276	4.4991243061038	6.82339520380467e-06	14777	24
44950	genus.Bifidobacterium.id.436	2	136563284	rs79954860	A	T	0.110279662031859	0.0245464921854171	4.50866307944018	6.52374134181904e-06	12052	21
44951	genus.Bifidobacterium.id.436	2	136743143	rs2278682	G	C	0.0717430634896587	0.015785093551172	4.54685495003777	5.44534986774877e-06	14777	24
44952	genus.Bifidobacterium.id.436	10	126089656	rs2459215	G	T	0.0701368002835998	0.0161304359186759	4.35535145543598	1.3285358514052e-05	14023	23
44953	genus.Bifidobacterium.id.436	2	136922672	rs6711997	T	C	0.0620039144379801	0.0140640272902056	4.54069178236803	5.60699493265833e-06	14778	24
44954	genus.Bifidobacterium.id.436	18	4304557	rs558520	T	C	0.0700480061812325	0.0165541226733109	4.33038128490494	1.48851377707349e-05	14778	24
44955	genus.Bifidobacterium.id.436	2	136632300	rs4988145	A	C	0.0720797765596175	0.0160269554885418	4.46922918728209	7.85019811408187e-06	14777	24
44956	genus.Bifidobacterium.id.436	6	14618107	rs861392	T	C	0.0552970276370233	0.0121653072830732	4.57033242973522	4.86951157509519e-06	14777	24
44957	genus.Bifidobacterium.id.436	2	136737460	rs309113	C	A	0.0712052737937831	0.0157198484907178	4.53175672255984	5.84951923848911e-06	14777	24
44958	genus.Bifidobacterium.id.436	2	135602601	rs6430545	T	A	0.054293401537451	0.0119918276128217	4.59916325912427	4.24191263569332e-06	14778	24
44959	genus.Bifidobacterium.id.436	1	207003374	rs12022129	A	G	0.0619356318383676	0.0138937466768658	4.4652794234645	7.99643192670756e-06	14776	24
44960	genus.Bifidobacterium.id.436	2	136672680	rs56100046	T	A	0.074216401077771	0.0163553986247796	4.49697695399635	6.89264558643474e-06	14778	24
44961	genus.Bifidobacterium.id.436	2	189805784	rs62181700	A	G	-0.0624643312582115	0.0131205260142945	-4.73668124993509	2.17246448608256e-06	14774	24
44962	genus.Bifidobacterium.id.436	2	136744678	rs16832417	C	T	0.0743970442612741	0.016345134209815	4.48354815278036	7.34120270570971e-06	14778	24
44963	genus.Bifidobacterium.id.436	2	135372159	rs10171371	T	C	0.0553018996624494	0.0119751765793356	4.58097812469784	4.62806256326086e-06	14777	24
44964	genus.Bifidobacterium.id.436	2	189805077	rs7588568	C	A	-0.06231813461391	0.0131204923631931	-4.72365211117658	2.31646548926235e-06	14776	24
44965	genus.Bifidobacterium.id.436	1	118533245	rs10923462	G	T	-0.122164129406367	0.0273031847310092	-4.37497461185407	1.21446612102001e-05	10734	14
44966	genus.Bifidobacterium.id.436	2	136571852	rs60253740	G	T	0.0731734734931791	0.0160567936879239	4.43950251019283	9.0167063098114e-06	14666	23
44967	genus.Bifidobacterium.id.436	4	1517826	rs55888705	G	A	0.0546319337934813	0.0121138646182753	4.50395003720129	6.67018946907945e-06	14777	24
44968	genus.Bifidobacterium.id.436	2	135357705	rs6707326	A	G	0.0553051165128854	0.0120016048830202	4.58389785173775	4.56387256017744e-06	14776	24
44969	genus.Bifidobacterium.id.436	2	135345568	rs842359	G	C	0.0554373185232568	0.012032762234694	4.58794734717449	4.47625493859601e-06	14775	24
44970	genus.Bifidobacterium.id.436	1	118532170	rs79144270	C	T	-0.121857914591298	0.027299822875723	-4.36534684173855	1.26921206399951e-05	10734	14
44971	genus.Bifidobacterium.id.436	2	135386474	rs17789633	C	A	0.0548521707197858	0.0120135495679672	4.56237191606521	5.05789494093907e-06	14776	24
44972	genus.Bifidobacterium.id.436	2	136429088	rs150183636	C	T	0.0958253353027041	0.0203001717575282	4.52577263823742	6.01752476609619e-06	14778	24
44973	genus.Bifidobacterium.id.436	2	135599009	rs1893396	G	T	0.053899548725992	0.0120004231644028	4.56670354043186	4.95453939051023e-06	14777	24
44974	genus.Bifidobacterium.id.436	22	18354272	rs5746486	C	T	-0.0536216054129498	0.0120800568899063	-4.43991233202455	8.99955309560689e-06	14778	24
44975	genus.Bifidobacterium.id.436	5	142793467	rs73797465	G	T	-0.0953566327105873	0.0209236503498442	-4.59240744105405	4.38161861238097e-06	14666	23
44976	genus.Bifidobacterium.id.436	2	136485096	rs7560412	C	T	0.09630605062205	0.0208481387036159	4.44709401225547	8.70397513195601e-06	14773	24
44977	genus.Bifidobacterium.id.436	2	136432121	rs6746633	G	A	0.095571090481858	0.0202949167524178	4.51962369769159	6.19496437026479e-06	14778	24
44978	genus.Bifidobacterium.id.436	2	136561735	rs2304370	G	A	0.0682101324351493	0.0152505426654055	4.40280032976497	1.06862508011172e-05	14776	24
44979	genus.Bifidobacterium.id.436	5	521096	rs4957061	C	T	0.0534239383507768	0.0117431074198851	4.53430545076599	5.77933431153929e-06	14666	23
44980	genus.Bifidobacterium.id.436	2	136451432	rs7574366	G	A	0.0948987688422062	0.0202440454655937	4.51707830480803	6.26987243620836e-06	14778	24
44981	genus.Bifidobacterium.id.436	1	207003319	rs4845143	T	G	0.0610705035050394	0.0139049066155984	4.41711731676421	1.0002594657215e-05	14776	24
44982	genus.Bifidobacterium.id.436	2	137074850	rs12465599	G	A	0.0535787023450935	0.0118217443489597	4.51718319112353	6.26676870224136e-06	14778	24
44983	genus.Bifidobacterium.id.436	16	73975451	rs4888052	G	A	-0.0499704951172077	0.012328592254529	-4.14075516839736	3.46164289013848e-05	14777	24
44984	genus.Bifidobacterium.id.436	4	161211924	rs10857328	A	T	0.0550645764585072	0.012695855604083	4.38170573548435	1.17753778523989e-05	14778	24
44985	genus.Bifidobacterium.id.436	12	20984248	rs7971116	A	G	0.0532798918503608	0.0119455817535297	4.37212916265431	1.23040694108033e-05	14778	24
44986	genus.Bifidobacterium.id.436	5	169747593	rs41389446	G	T	-0.0822823997830039	0.0184901660632378	-4.45924291655031	8.22496617072802e-06	13806	21
44987	genus.Bifidobacterium.id.436	2	136734569	rs78274583	C	T	0.0731874435874535	0.0163428465992958	4.43914934576727	9.03151316733155e-06	14778	24
44988	genus.Bifidobacterium.id.436	10	126096485	rs2807072	A	T	0.0687493181981398	0.0161232824901094	4.29268786582953	1.76523080520986e-05	14023	23
44989	genus.Bifidobacterium.id.436	1	207003956	rs7513988	T	C	0.0604783737070459	0.013812084476222	4.39427376090856	1.11143683263418e-05	14775	24
44990	genus.Bifidobacterium.id.436	5	518434	rs56302516	C	T	0.0607480596518301	0.0135048760504808	4.51259929568477	6.40379376863264e-06	14666	23
44991	genus.Bifidobacterium.id.436	2	136447707	rs7570283	T	C	0.0914070810724189	0.0195545494185106	4.48750412326411	7.20624178531206e-06	14778	24
44992	genus.Bifidobacterium.id.436	2	136822267	rs4954559	A	G	0.0605409731768712	0.013598655016912	4.43816790812745	9.07278325424514e-06	14666	23
44993	genus.Bifidobacterium.id.436	2	136814109	rs1533649	G	A	0.0609048471411823	0.0136902492381701	4.39323006999639	1.11678829776882e-05	14666	23
44994	genus.Bifidobacterium.id.436	10	126096381	rs2807071	T	C	0.0685707203338664	0.0161234367579799	4.27940838177554	1.87390754339381e-05	14023	23
44995	genus.Bifidobacterium.id.436	2	136863816	rs7569447	A	C	0.071949608043927	0.0169931792190602	4.40434251044493	1.06105190245084e-05	14778	24
44996	genus.Bifidobacterium.id.436	18	4304778	rs658973	T	A	0.0687323630533853	0.0165565564207692	4.24041298334325	2.23108915002104e-05	14778	24
44997	genus.Bifidobacterium.id.436	4	1517938	rs55912948	A	G	0.0535253117056409	0.0120545617957717	4.43231632489335	9.32261103179185e-06	14778	24
44998	genus.Bifidobacterium.id.436	5	542023	rs9800013	A	G	0.0628354010662125	0.0146030835563218	4.37183697052244	1.23205512248695e-05	14673	23
44999	genus.Bifidobacterium.id.436	2	136991517	rs12986776	G	C	0.0553277500428321	0.0122424245311552	4.46012306513725	8.19126039906604e-06	14778	24
45000	genus.Bifidobacterium.id.436	10	126086730	rs2459217	A	G	0.0792360140693738	0.0188151504160171	4.25540055357605	2.08675098935185e-05	13916	22
45001	genus.Bifidobacterium.id.436	2	136714178	rs309143	A	G	0.0703712478249257	0.0158693400307846	4.39993672287667	1.08282448305364e-05	14778	24
45002	genus.Bifidobacterium.id.436	2	136449305	rs11896918	A	G	0.0932154837519048	0.0202256415680966	4.46360334982764	8.05926973348053e-06	14778	24
45003	genus.Bifidobacterium.id.436	2	135599381	rs3739030	G	A	0.0531672830422027	0.0120007212714249	4.50513360828279	6.63311946884576e-06	14777	24
45004	genus.Bifidobacterium.id.436	1	207011485	rs2243174	A	G	0.0592231004653912	0.0134778694665571	4.41226443769219	1.0229506532968e-05	14778	24
45005	genus.Bifidobacterium.id.436	5	528609	rs6880820	T	C	0.0615951070515134	0.0143779082381766	4.36454619000465	1.27386931954408e-05	14666	23
45006	genus.Bifidobacterium.id.436	4	1517165	rs62287783	G	A	0.0534036129786315	0.0120549400665415	4.42184806505186	9.78602629706468e-06	14778	24
45007	genus.Bifidobacterium.id.436	5	169748235	rs79769806	A	G	-0.0811810637785016	0.0184182108373823	-4.41915496844442	9.90875787349982e-06	13806	21
45008	genus.Bifidobacterium.id.436	2	135397569	rs6705916	T	C	0.0536195851346453	0.0118718747084469	4.49363304642609	7.00182414415941e-06	14778	24
45009	genus.Bifidobacterium.id.436	2	136960483	rs11688302	C	T	0.0562630539994186	0.0128854023918544	4.40600655759525	1.0529377676676e-05	14778	24
45010	genus.Bifidobacterium.id.436	4	1517442	rs62287787	C	T	0.0535458363854147	0.0121147724620247	4.41639651761886	1.00359912544239e-05	14777	24
45011	genus.Bifidobacterium.id.436	4	1515208	rs62287778	T	C	0.0533816688037139	0.0120718695484389	4.42246107868423	9.75829321878192e-06	14776	24
45012	genus.Bifidobacterium.id.436	4	1517273	rs62287786	A	G	0.0532823477055345	0.0120548358742723	4.41404592596346	1.01456421134499e-05	14778	24
45013	genus.Bifidobacterium.id.436	2	136418741	rs3769018	T	C	0.0935917896316662	0.0202876763016776	4.4459345878717	8.75105752956934e-06	14778	24
45014	genus.Bifidobacterium.id.436	2	136460324	rs2164918	T	G	0.0903693506869109	0.0195344219820902	4.44565417358271	8.76248120807437e-06	14778	24
45015	genus.Bifidobacterium.id.436	16	898055	rs12446429	C	T	0.0767726770315696	0.0191544951787075	4.1960346163681	2.71628749578719e-05	13883	19
45016	genus.Bifidobacterium.id.436	2	135344994	rs842356	A	G	0.0730448509346589	0.016453149799035	4.45191902790774	8.51062604754228e-06	14666	23
45017	genus.Bifidobacterium.id.436	1	207003553	rs6660520	G	A	0.0611441618092655	0.0140866816474143	4.33559849594183	1.4536406494315e-05	14773	24
45018	genus.Bifidobacterium.id.436	2	136593498	rs76097170	C	T	0.0689712576668681	0.0157119428116615	4.33591319921394	1.45156220504363e-05	14776	24
45019	genus.Bifidobacterium.id.436	2	136582809	rs2322813	A	G	0.0708140661061629	0.0160801345075587	4.33423582835841	1.46267312360258e-05	14776	24
45020	genus.Bifidobacterium.id.436	2	136470978	rs73958614	A	C	0.092990139225167	0.0203653918354683	4.43144140845184	9.36052493040399e-06	14778	24
45021	genus.Bifidobacterium.id.436	2	136588031	rs73957037	C	A	0.0685908994695377	0.0155206027678954	4.32950379837193	1.49445693009372e-05	14776	24
45022	genus.Bifidobacterium.id.436	4	1518194	rs60475440	T	C	0.0529449659832087	0.0120543459439296	4.38399455215285	1.16522688164511e-05	14778	24
45023	genus.Bifidobacterium.id.436	1	118700105	rs17037950	G	A	-0.111296838673264	0.0258434377465169	-4.26321620302915	2.0150537765592e-05	11866	15
45024	genus.Bifidobacterium.id.436	10	126093991	rs9422807	C	T	0.0673334073090303	0.0159844197980774	4.23150290766862	2.32134992991228e-05	14021	23
45025	genus.Bifidobacterium.id.436	2	200288718	rs10497836	T	C	-0.0566249020792662	0.0128987434478056	-4.38105788477095	1.18104487357039e-05	14775	24
45026	genus.Bifidobacterium.id.436	2	136472107	rs7600925	A	G	0.0926740289850451	0.0203650138763964	4.42539437770458	9.62662499185419e-06	14778	24
45027	genus.Bifidobacterium.id.436	2	135396631	rs10928507	G	A	0.0532608653772436	0.0118719389432451	4.46298095392532	8.08272399495568e-06	14778	24
45028	genus.Bifidobacterium.id.436	4	1513991	rs7673556	T	C	0.0530205034412782	0.0120715077498861	4.39038830108267	1.13148426355908e-05	14777	24
45029	genus.Bifidobacterium.id.436	5	475408	rs11745923	T	G	0.0546743492050173	0.0121586226561535	4.41119235501694	1.02802939968442e-05	14777	24
45030	genus.Bifidobacterium.id.436	4	1517560	rs67856226	A	G	0.0529208135888383	0.0120545706054678	4.38079325638396	1.18248028423765e-05	14778	24
45031	genus.Bifidobacterium.id.436	2	136593678	rs11895319	T	C	0.0670088160239075	0.0154868691930458	4.30077716791452	1.70200142815806e-05	14778	24
45032	genus.Bifidobacterium.id.436	2	135376072	rs6728095	A	T	0.0530768760005539	0.0118653579158317	4.4491200492312	8.62228150477825e-06	14778	24
45033	genus.Bifidobacterium.id.436	4	161211627	rs2349959	A	T	0.05410916711743	0.0126951274729155	4.30136237910248	1.69751188355506e-05	14778	24
45034	genus.Bifidobacterium.id.436	2	136934529	rs11674937	G	C	0.0603537027026812	0.0141430683712247	4.40024423687654	1.08129106172047e-05	14778	24
45035	genus.Bifidobacterium.id.436	10	126101466	rs2674341	A	G	0.0672029874233969	0.0161279669156343	4.19849597157371	2.6869363252415e-05	14023	23
45036	genus.Bifidobacterium.id.436	10	126088060	rs7921159	G	A	0.0671088207219981	0.0159753590826259	4.20974222769765	2.55662211102505e-05	14020	23
45037	genus.Bifidobacterium.id.436	1	206995478	rs6685379	A	G	0.0598589361967942	0.013978696829979	4.30615547204733	1.66116325943509e-05	14666	23
45038	genus.Bifidobacterium.id.436	2	136994454	rs11678502	T	C	0.0546469681259117	0.0122401571791951	4.41437410059876	1.01302649290254e-05	14778	24
45039	genus.Bifidobacterium.id.436	10	123087931	rs112411853	T	C	-0.109887895337956	0.025742908428901	-4.29365305658331	1.7575705219697e-05	12167	17
45040	genus.Bifidobacterium.id.436	16	81785592	rs4889377	G	A	0.0523968918094421	0.0121430765195407	4.31541207830569	1.59305448888882e-05	14666	23
45041	genus.Bifidobacterium.id.436	2	136560464	rs12475398	C	T	0.0700427087663531	0.0160427546640837	4.28019349353704	1.86730894458967e-05	14776	24
45042	genus.Bifidobacterium.id.436	2	135403199	rs10193171	G	A	0.0531521876709475	0.011871684693229	4.4546934527632	8.40131467085917e-06	14778	24
45043	genus.Bifidobacterium.id.436	4	1518260	rs57074605	T	C	0.0527364608800907	0.012056163715478	4.3665231977525	1.26239886069503e-05	14778	24
45044	genus.Bifidobacterium.id.436	10	126098270	rs76532545	A	G	0.0673149871316159	0.0161242816345052	4.20687481404781	2.58926476997241e-05	14023	23
45045	genus.Bifidobacterium.id.436	2	136797273	rs62160866	A	G	0.112502417834667	0.0264572491401033	4.3281723321022	1.5035180862097e-05	8637	17
45046	genus.Bifidobacterium.id.436	6	97409626	rs12527428	G	A	-0.0936762238010958	0.0213262256318266	-4.36260654366119	1.28521960898571e-05	13918	22
45047	genus.Bifidobacterium.id.436	4	1517261	rs62287785	G	A	0.0526816155508758	0.0120550997777615	4.3645485693633	1.27385545509179e-05	14778	24
45048	genus.Bifidobacterium.id.436	1	207016225	rs2243193	G	A	0.0583854301246606	0.0134849191502575	4.3470396780103	1.37987264805801e-05	14778	24
45049	genus.Bifidobacterium.id.436	5	142800289	rs6894830	C	T	-0.0940382038762427	0.0212024918601691	-4.46514994552545	8.00126945236428e-06	14666	23
45050	genus.Bifidobacterium.id.436	10	125922133	rs11592850	G	A	0.0787819881136193	0.0184127807680862	4.28701389760488	1.81090967846812e-05	14670	23
45051	genus.Bifidobacterium.id.436	16	81784359	rs12935228	A	G	0.0521324076611817	0.0121186269567469	4.3136987313844	1.60545689900198e-05	14666	23
45052	genus.Bifidobacterium.id.436	2	136402116	rs4954275	C	T	0.0908175133425597	0.020153279383031	4.3940916177232	1.11236899451792e-05	14778	24
45053	genus.Bifidobacterium.id.436	2	135394404	rs13399952	G	A	0.052745301053479	0.0118729737920106	4.41977900368649	9.88018874102081e-06	14778	24
45054	genus.Bifidobacterium.id.436	21	31894462	rs111449808	G	C	0.218261386206902	0.0504040598331906	4.32068939693511	1.55542486402283e-05	3856	6
45055	genus.Bifidobacterium.id.436	11	13098051	rs10831953	A	G	0.0522433456329027	0.0124304577036204	4.27488281149599	1.91237856378658e-05	14778	24
45056	genus.Bifidobacterium.id.436	4	172831074	rs28715652	A	G	0.0500944956085372	0.0116582017206299	4.31528596239803	1.59396428172993e-05	14776	24
45057	genus.Bifidobacterium.id.436	7	596558	rs4076753	A	G	-0.0563076246896401	0.0135675312291104	-4.20863555423143	2.56917383524164e-05	14561	22
45058	genus.Bifidobacterium.id.436	16	81776768	rs8047955	G	A	0.0528494132650433	0.0122666929826341	4.31335513393926	1.60795515371952e-05	14772	24
45059	genus.Bifidobacterium.id.436	2	136560761	rs12475516	C	G	0.0664879499232104	0.0152531109670825	4.27452502135991	1.91545194627047e-05	14776	24
45060	genus.Bifidobacterium.id.436	2	136477100	rs56784995	T	C	0.0913921553375589	0.0202742472031697	4.38664450635166	1.15112697584995e-05	14778	24
45061	genus.Bifidobacterium.id.436	16	81775099	rs12931368	C	T	0.0512063681424771	0.0118451808854486	4.33153336132944	1.48074505774805e-05	14774	24
45062	genus.Bifidobacterium.id.436	10	126110032	rs1515761	C	T	0.0730682875346772	0.0178603481283105	4.16540204168032	3.10804356528772e-05	14017	23
45063	genus.Bifidobacterium.id.436	17	15283701	rs4792592	T	C	0.0524627452711317	0.011978937816664	4.39112904134432	1.12763589835202e-05	14666	23
45064	genus.Bifidobacterium.id.436	1	207014472	rs2243188	C	A	0.058086696068876	0.0134870293391069	4.32683416756727	1.51267759151511e-05	14777	24
45065	genus.Bifidobacterium.id.436	7	27433363	rs10240666	G	A	-0.0535115771480284	0.0127376117111284	-4.17146323992085	3.02649886423276e-05	14778	24
45066	genus.Bifidobacterium.id.436	2	136435526	rs2254780	C	T	0.06421161507873	0.0155272561440058	4.16375268275359	3.13059210587963e-05	14778	24
45067	genus.Bifidobacterium.id.436	1	119835449	rs10923792	T	C	-0.0772525911342453	0.0175906301542208	-4.40579627337883	1.05395986349603e-05	14561	22
45068	genus.Bifidobacterium.id.436	16	81775380	rs4889375	A	C	0.052215215598611	0.0121525122502142	4.28766426945251	1.80561720768441e-05	14666	23
45069	genus.Bifidobacterium.id.436	16	81777833	rs12448146	C	A	0.051792704940502	0.0121372075213056	4.27781475268751	1.88736981844125e-05	14666	23
45070	genus.Bifidobacterium.id.436	1	118588653	rs12119212	T	C	-0.111659737890558	0.0259433420622101	-4.2409327206974	2.22592856731132e-05	11866	15
45071	genus.Bifidobacterium.id.436	4	1518060	rs58764609	G	T	0.0523842704773634	0.0120548401831675	4.33744911170288	1.44145893841317e-05	14778	24
45072	genus.Bifidobacterium.id.436	21	16588680	rs2823156	G	T	0.08413880928617	0.0205703825968351	4.18508329310863	2.85061555151108e-05	14666	23
45073	genus.Bifidobacterium.id.436	21	32018461	rs75952217	T	G	0.218092512555942	0.0504970846904957	4.29784611913505	1.72465823593886e-05	3856	6
45074	genus.Bifidobacterium.id.436	6	97406220	rs6899771	G	A	-0.0898121600450403	0.0203526602702876	-4.39273389899086	1.11934100460236e-05	14023	23
45075	genus.Bifidobacterium.id.436	3	54759606	rs677010	T	C	0.0865341039116146	0.022845490888115	4.23085117289725	2.32808674481034e-05	13412	21
45076	genus.Bifidobacterium.id.436	5	169747302	rs79106992	C	T	-0.0801663023427642	0.0184929648225299	-4.3275162117433	1.50800248921031e-05	13806	21
45077	genus.Bifidobacterium.id.436	1	207010626	rs2073186	C	T	0.057986322716751	0.013448807096635	4.32765893093204	1.50702595867678e-05	14778	24
45078	genus.Bifidobacterium.id.436	16	81774798	rs12446319	T	C	0.0508676528044148	0.0118422210909366	4.30272645600111	1.68709091149892e-05	14778	24
45079	genus.Bifidobacterium.id.436	7	48063540	rs34420707	A	G	0.099221275031611	0.0234136271007145	4.13711928075477	3.51693308570467e-05	14181	22
45080	genus.Bifidobacterium.id.436	2	136617477	rs12474093	G	A	0.0730675596646434	0.0168397837826707	4.3179354968496	1.57495439647599e-05	14561	22
45081	genus.Bifidobacterium.id.436	2	136572285	rs61240933	C	G	0.0701558449511976	0.0161380397763413	4.25675860992865	2.0741208843575e-05	14666	23
45082	genus.Bifidobacterium.id.436	1	118657952	rs12133381	C	T	-0.113182211095429	0.0259832074171634	-4.19352045203222	2.74658301070228e-05	11866	15
45083	genus.Bifidobacterium.id.436	2	136981210	rs10165053	T	C	0.0545362838459773	0.0122498464090605	4.38333419353521	1.1687660987468e-05	14775	24
45084	genus.Bifidobacterium.id.436	2	136435736	rs2441384	T	C	0.0638771222229896	0.0155269865880696	4.14358956897805	3.41911440736203e-05	14778	24
45085	genus.Bifidobacterium.id.436	2	136561557	rs2304371	A	G	0.0649816553465733	0.0151380211722178	4.24336900656056	2.20188924226306e-05	14778	24
45086	genus.Bifidobacterium.id.436	3	55090702	rs165388	T	A	-0.049593450359927	0.0120256739969216	-4.13253093420509	3.58790460274242e-05	14666	23
45087	genus.Bifidobacterium.id.436	6	14613673	rs6910689	G	A	0.0542682152401531	0.0124518576765779	4.37092786763631	1.23719662628229e-05	14778	24
45088	genus.Bifidobacterium.id.436	2	136586825	rs79633114	C	T	0.0694446717733533	0.0160878482845039	4.25032794426388	2.13457752451047e-05	14775	24
45089	genus.Bifidobacterium.id.436	2	136586027	rs58509842	G	A	0.0694163960226116	0.0159709639536154	4.24852750900885	2.15180226685028e-05	14778	24
45090	genus.Bifidobacterium.id.436	2	136409574	rs2305165	A	C	0.0916008368893983	0.0203112728096942	4.35053761194934	1.35804157344482e-05	14778	24
45091	genus.Bifidobacterium.id.436	10	126100850	rs2674340	C	T	0.065835939691666	0.0159795881183557	4.13048657152403	3.61996240893642e-05	14021	23
45092	genus.Bifidobacterium.id.436	2	136413225	rs189135960	C	T	0.0917935844256828	0.0202983199455013	4.34896125291601	1.36783874457479e-05	14778	24
45093	genus.Bifidobacterium.id.436	3	70323247	rs11915742	T	C	0.0776879043569249	0.0181136422702138	4.21977773131537	2.44543296344294e-05	14666	23
45094	genus.Bifidobacterium.id.436	2	136586840	rs12373779	A	C	0.0687226996216215	0.0159431499156527	4.2403673097034	2.2315431972129e-05	14778	24
45095	genus.Bifidobacterium.id.436	2	136582694	rs730005	T	C	0.0692597065953608	0.0160221817262234	4.24218803934881	2.2135110589034e-05	14776	24
45096	genus.Bifidobacterium.id.436	22	18347916	rs9605418	A	G	-0.0499399871469029	0.0119366840462438	-4.1873407103025	2.82241973871482e-05	14777	24
45097	genus.Bifidobacterium.id.436	16	7154267	rs7194340	A	C	-0.0509667458364681	0.0120056318425871	-4.25501351627596	2.09036387411326e-05	14776	24
45098	genus.Bifidobacterium.id.436	16	73964938	rs12596410	G	C	-0.0484681931862579	0.0124404893708219	-3.95823936525274	7.55042713443255e-05	14775	24
45099	genus.Bifidobacterium.id.436	2	220361486	rs2010592	G	A	-0.053022265083926	0.0121639315043091	-4.36731264652131	1.25784612559089e-05	14778	24
45100	genus.Bifidobacterium.id.436	5	437586	rs55842567	G	A	0.0537597875975986	0.0121762318095142	4.30856147960712	1.64319802291287e-05	14778	24
45101	genus.Bifidobacterium.id.436	10	126104022	rs2491161	G	T	0.0659732318823987	0.0161280763961784	4.10663336882826	4.01467697280407e-05	14023	23
45102	genus.Bifidobacterium.id.436	2	135362505	rs10170773	C	T	0.0520565305386872	0.0118670865376873	4.36258390482166	1.28535265333982e-05	14778	24
45103	genus.Bifidobacterium.id.436	17	75348675	rs11655079	C	T	-0.0546047729957026	0.0130572531834406	-4.20731351583791	2.58424502967124e-05	14775	24
45104	genus.Bifidobacterium.id.436	3	55090439	rs358060	T	G	-0.0491005204344408	0.0119780512625142	-4.10917814009181	3.97069700200324e-05	14773	24
45105	genus.Bifidobacterium.id.436	2	136397433	rs4954274	G	A	0.087819290333492	0.0200633512419928	4.3331816248803	1.46969762864984e-05	14778	24
45106	genus.Bifidobacterium.id.436	1	118546570	rs4614246	G	A	-0.108482491323095	0.025913564687468	-4.16462853747922	3.11859892922671e-05	11866	15
45107	genus.Bifidobacterium.id.436	16	73969223	rs149745628	C	G	-0.0477522569197358	0.0125543053483808	-3.89496394733027	9.82133367970683e-05	14773	24
45108	genus.Bifidobacterium.id.436	2	136590746	rs3754689	C	T	0.0661162878088668	0.0154884277938342	4.22476393590818	2.39191373144515e-05	14778	24
45109	genus.Bifidobacterium.id.436	17	75365508	rs7209417	G	A	-0.0531658982380163	0.0128467726994925	-4.14379622137429	3.41603319977483e-05	14778	24
45110	genus.Bifidobacterium.id.436	2	135367656	rs35215000	A	C	0.0520173602034501	0.0118674029776608	4.3576714005942	1.31453545309761e-05	14777	24
45111	genus.Bifidobacterium.id.436	16	81777336	rs8057441	T	C	0.0516400874244746	0.0121806261565238	4.23504147292656	2.28509528269132e-05	14666	23
45112	genus.Bifidobacterium.id.436	2	135407641	rs12691869	C	T	0.0520324076813304	0.0118714489215369	4.36190274135407	1.2893618788972e-05	14778	24
45113	genus.Bifidobacterium.id.436	16	81777808	rs9926823	A	C	0.0509086440642623	0.0121303684307815	4.21079729067718	2.54471007133946e-05	14666	23
45114	genus.Bifidobacterium.id.436	2	137014023	rs4072434	G	C	0.0538362214047594	0.012236544626437	4.34423069891414	1.39764579115097e-05	14778	24
45115	genus.Bifidobacterium.id.436	2	136589379	rs11886852	G	A	0.0662646993622796	0.0154901282840078	4.22315421149623	2.40906863053736e-05	14778	24
45116	genus.Bifidobacterium.id.436	1	207001879	rs1028182	C	T	0.0587840094897518	0.0139089297860921	4.24312848240115	2.20425150385067e-05	14775	24
45117	genus.Bifidobacterium.id.436	4	172803138	rs1385788	A	T	0.0496556704541165	0.0117781265986369	4.25738012424766	2.06836502553935e-05	14777	24
45118	genus.Bifidobacterium.id.436	4	128432062	rs7653949	C	T	0.0631195652726825	0.0143773350405108	4.3615624480257	1.29136926069076e-05	14778	24
45119	genus.Bifidobacterium.id.436	4	172801248	rs17057538	T	C	0.049462479033964	0.011776080029379	4.23974148647051	2.23777344694057e-05	14778	24
45120	genus.Bifidobacterium.id.436	5	524772	rs7723049	A	G	0.0657886588926211	0.0157238064904442	4.26872014470126	1.96597738509795e-05	13911	22
45121	genus.Bifidobacterium.id.436	5	422178	rs11742144	G	A	0.0534035285529689	0.0121886072956174	4.30621763851111	1.66069672656566e-05	14778	24
45122	genus.Bifidobacterium.id.436	4	172832465	rs6821261	T	C	0.0492004243170864	0.011657736568691	4.23682637277544	2.26701303676863e-05	14777	24
45123	genus.Bifidobacterium.id.436	1	101721489	rs4908116	C	T	-0.146554784153818	0.0334491866997728	-4.42216681678141	9.77159640888469e-06	8774	16
45124	genus.Bifidobacterium.id.436	2	137603404	rs10496759	C	G	0.0620057453979845	0.0144991016559894	4.28896731001807	1.79505787993221e-05	14777	24
45125	genus.Bifidobacterium.id.436	5	446923	rs12187440	G	A	0.0532871560442049	0.0121361310347526	4.29229714650074	1.7683408043804e-05	14777	24
45126	genus.Bifidobacterium.id.436	5	444942	rs79931555	A	G	0.0986027311639192	0.0232208133563307	4.26710048101185	1.98029979309021e-05	13046	18
45127	genus.Bifidobacterium.id.436	2	136974687	rs2176718	A	G	0.0543636637132448	0.0128715344764881	4.27177354986647	1.939244508139e-05	14775	24
45128	genus.Bifidobacterium.id.436	16	81783829	rs5001584	G	A	0.0511854346910211	0.0122411958062652	4.20707188401751	2.58700869780453e-05	14666	23
45129	genus.Bifidobacterium.id.436	5	418839	rs72711368	C	T	0.0533471205099082	0.0123843141263984	4.24558844771967	2.18020484013374e-05	14666	23
45130	genus.Bifidobacterium.id.436	6	97396617	rs62413869	T	C	-0.0913996716439469	0.0213145457696424	-4.27133147512703	1.94309337006827e-05	13918	22
45131	genus.Bifidobacterium.id.436	4	1519145	rs11936212	G	C	0.0513946649363326	0.0120564990080743	4.25893148217361	2.05406414606965e-05	14778	24
45132	genus.Bifidobacterium.id.436	6	97390086	rs62413862	G	A	-0.0914033672393796	0.0213071837866785	-4.26880892122823	1.96519520808189e-05	13918	22
45133	genus.Bifidobacterium.id.436	2	135451302	rs10928512	T	G	0.0522504093287004	0.0120294901887088	4.33798518585658	1.43794844530872e-05	14772	24
45134	genus.Bifidobacterium.id.436	2	136979530	rs28815269	A	G	0.0537860491180639	0.0122750317060597	4.33546742519207	1.45450713751e-05	14666	23
45135	genus.Bifidobacterium.id.436	10	16480742	rs10904740	C	T	-0.12868566513273	0.031236061134835	-4.24085156104238	2.22673366957587e-05	6568	10
45136	genus.Bifidobacterium.id.436	4	1519005	rs28385412	C	T	0.0513317888331378	0.0120565513729513	4.25344873340264	2.10503148468376e-05	14778	24
45137	genus.Bifidobacterium.id.436	2	136589741	rs61451678	G	A	0.0659732741242041	0.0154879382843265	4.20735535309399	2.5837668006086e-05	14778	24
45138	genus.Bifidobacterium.id.436	7	596136	rs71536289	G	A	-0.0554298199913057	0.0137147095792028	-4.11023313838785	3.95259841660514e-05	14561	22
45139	genus.Bifidobacterium.id.436	2	136584538	rs59243420	A	T	0.0686670797447321	0.0160237018582299	4.20467515928128	2.61457392733439e-05	14776	24
45140	genus.Bifidobacterium.id.436	2	137013606	rs10221893	T	C	0.053467812642662	0.012236759536804	4.32365904722686	1.53462409818261e-05	14778	24
45141	genus.Bifidobacterium.id.436	2	135431057	rs1123184	G	C	0.0515897996308179	0.0118742243739638	4.34377478245802	1.40055100983231e-05	14778	24
45142	genus.Bifidobacterium.id.436	2	136586183	rs3769008	C	T	0.0686013728796444	0.0159753510507652	4.20227260513551	2.64248641516295e-05	14778	24
45143	genus.Bifidobacterium.id.436	5	477634	rs4334924	G	A	0.0542314601714701	0.0122453257634434	4.3084765589059	1.64382894598581e-05	14773	24
45144	genus.Bifidobacterium.id.436	4	1518999	rs55657163	G	A	0.0513523704680683	0.012140977969181	4.25151631302109	2.12328041136345e-05	14777	24
45145	genus.Bifidobacterium.id.436	5	111793954	rs163622	C	T	-0.108411356663578	0.0251163083791682	-4.27560902252458	1.90615491701186e-05	12728	19
45146	genus.Bifidobacterium.id.436	5	437542	rs56104584	T	C	0.0533225398456273	0.0121770471107056	4.27300321270357	1.92857677090602e-05	14778	24
45147	genus.Bifidobacterium.id.436	2	135431449	rs11898465	T	G	0.0515282291642341	0.0118740565804111	4.33898486134679	1.43142381599143e-05	14778	24
45148	genus.Bifidobacterium.id.436	2	200303015	rs895882	C	T	-0.0552655811947911	0.012947724744827	-4.25721072710789	2.06993230702492e-05	14666	23
45149	genus.Bifidobacterium.id.436	6	97397679	rs12529843	T	C	-0.0910400060357231	0.0213147577708451	-4.25453067393975	2.09487942134756e-05	13918	22
45150	genus.Bifidobacterium.id.436	5	437667	rs56042615	G	A	0.0534818802430728	0.012177117900716	4.2813342859994	1.85776040256624e-05	14778	24
45151	genus.Bifidobacterium.id.436	2	136585323	rs58116536	C	T	0.0685564768829037	0.0160258428472395	4.19506163412189	2.72797398361842e-05	14776	24
45152	genus.Bifidobacterium.id.436	6	97409378	rs12525889	T	C	-0.0914467976189104	0.0213200459135213	-4.2609392259681	2.03569588959409e-05	13918	22
45153	genus.Bifidobacterium.id.436	16	49406029	rs111347930	G	A	-0.067323192750425	0.0158581825986831	-4.2809498447317	1.86097300480687e-05	14778	24
45154	genus.Bifidobacterium.id.436	1	61953693	rs4915747	A	G	0.0618977644860054	0.0145033111155623	4.3525915534956	1.34537659275319e-05	14775	24
45155	genus.Bifidobacterium.id.436	2	137013901	rs4072435	T	C	0.0533611797657851	0.0122367148506286	4.31266082321271	1.61301471546684e-05	14778	24
45156	genus.Bifidobacterium.id.436	2	200293331	rs1449064	A	G	-0.0549594184077853	0.0128924092641364	-4.2517972856512	2.1206177040754e-05	14774	24
45157	genus.Bifidobacterium.id.436	5	434722	rs34453673	G	C	0.053270081471682	0.0121579288235498	4.28898701583329	1.79489864425652e-05	14777	24
45158	genus.Bifidobacterium.id.436	2	135417350	rs10210052	T	C	0.0518494705290773	0.0118711451491593	4.34743863556655	1.37736589116097e-05	14778	24
45159	genus.Bifidobacterium.id.436	16	81776276	rs10871420	A	G	0.0513831645423501	0.0122131863079499	4.2078446625733	2.57817989677207e-05	14778	24
45160	genus.Bifidobacterium.id.436	6	97418300	rs62413878	G	A	-0.0909192500529785	0.0213446710632049	-4.23556816011068	2.27974535856677e-05	13918	22
45161	genus.Bifidobacterium.id.436	16	7148492	rs7189549	C	T	-0.0503058964361208	0.0121230905376375	-4.16711646460039	3.08476915310169e-05	14777	24
45162	genus.Bifidobacterium.id.436	2	136427745	rs3863014	G	A	0.0882766012958264	0.0200066792357136	4.29175305800578	1.77268027002526e-05	14778	24
45163	genus.Bifidobacterium.id.436	2	200300924	rs1542241	C	A	-0.0549258728783184	0.0128990969927298	-4.24672314303729	2.16919730908992e-05	14775	24
45164	genus.Bifidobacterium.id.436	2	220362283	rs2010528	C	G	-0.05246084864419	0.0121633954533402	-4.32232939310997	1.54390459189795e-05	14778	24
45165	genus.Bifidobacterium.id.436	5	428754	rs67665078	G	A	0.0495069933395862	0.0116838627652413	4.22723921421615	2.36576118412943e-05	14777	24
45166	genus.Bifidobacterium.id.436	2	47413836	rs2454083	G	C	0.0635149737483214	0.0148786637067335	4.32947429291236	1.49465716109995e-05	14777	24
45167	genus.Bifidobacterium.id.436	4	128431137	rs979051	C	T	0.0626341194704194	0.0143781525871865	4.32616839143135	1.51725451013657e-05	14778	24
45168	genus.Bifidobacterium.id.436	16	7156753	rs1382477	A	T	-0.0511005273574467	0.012140885288646	-4.22040421546628	2.43864657658772e-05	14776	24
45169	genus.Bifidobacterium.id.436	5	475463	rs11743825	C	T	0.0532855117451822	0.0121677218201366	4.2864587234055	1.81543915735042e-05	14778	24
45170	genus.Bifidobacterium.id.436	2	135406606	rs1568121	A	G	0.0514636281571674	0.0118675034383158	4.31889497642873	1.56812377634454e-05	14778	24
45171	genus.Bifidobacterium.id.436	5	476353	rs2230437	C	T	0.0523918125952125	0.0120204054024123	4.28214335253082	1.85101664817848e-05	14778	24
45172	genus.Bifidobacterium.id.436	1	118528282	rs12126243	G	A	-0.114847691886569	0.0272740735005417	-4.11925791172526	3.80094523763871e-05	10734	14
45173	genus.Bifidobacterium.id.436	2	189800385	rs17241561	G	T	-0.0589681778705362	0.013126359553328	-4.46144267279384	8.14097256717786e-06	14778	24
45174	genus.Bifidobacterium.id.436	2	136472357	rs73958615	A	G	0.087571049773539	0.0196485403565377	4.28049212733232	1.86480484388966e-05	14778	24
45175	genus.Bifidobacterium.id.436	1	206994404	rs2138992	C	A	0.0583261520700252	0.0141590184092922	4.14221178029302	3.4397249392666e-05	14666	23
45176	genus.Bifidobacterium.id.436	1	207040659	rs2232360	A	G	0.0572046626784759	0.0138113969040739	4.17243252511016	3.01364860750523e-05	14777	24
45177	genus.Bifidobacterium.id.436	4	172830895	rs10026829	T	C	0.0488309985464279	0.0116494035296335	4.19919219293681	2.67868890036145e-05	14776	24
45178	genus.Bifidobacterium.id.436	2	137006198	rs6430612	T	C	0.053121690189031	0.0121698840797316	4.29600937404668	1.73900231960132e-05	14778	24
45179	genus.Bifidobacterium.id.436	11	13096474	rs10500770	A	T	0.0510893402942105	0.0124054041929674	4.17389909888446	2.99430410925735e-05	14778	24
45180	genus.Bifidobacterium.id.436	16	73975194	rs17333380	A	G	-0.0476188262467265	0.0122952733344221	-3.92520788513489	8.66548697663663e-05	14777	24
45181	genus.Bifidobacterium.id.436	5	428785	rs72717410	A	T	0.0528547669725882	0.0121734664861792	4.25579607445315	2.08306505513559e-05	14777	24
45182	genus.Bifidobacterium.id.436	20	5117464	rs261343	G	A	-0.0509958087559337	0.0126377591169083	-4.06042917839311	4.89825938292413e-05	14482	21
45183	genus.Bifidobacterium.id.436	4	161224554	rs12374311	A	G	0.0524928646352524	0.0125971630833893	4.15660038483956	3.23018274401546e-05	14778	24
45184	genus.Bifidobacterium.id.436	16	49419305	rs12597275	C	T	-0.0668599567906955	0.0158381028773682	-4.27038813046947	1.95133080871208e-05	14777	24
45185	genus.Bifidobacterium.id.436	2	200279234	rs4675576	T	C	-0.0543906508648148	0.0128922762963884	-4.21245032051698	2.52615286215856e-05	14775	24
45186	genus.Bifidobacterium.id.436	4	172808992	rs7675045	T	A	0.0491200106167857	0.0117137688217097	4.22185457710417	2.42300422897351e-05	14778	24
45187	genus.Bifidobacterium.id.436	18	4877854	rs113277408	A	C	0.167360694039164	0.0399166954498755	4.23229515473805	2.31318565539344e-05	5767	9
45188	genus.Bifidobacterium.id.436	6	14610640	rs9476613	T	C	0.0517914652608514	0.012184425994263	4.27704163701848	1.89393389579001e-05	14777	24
45189	genus.Bifidobacterium.id.436	16	81777841	rs9939612	C	T	0.0505562605774955	0.01213710617923	4.17500552135364	2.97978826565744e-05	14666	23
45190	genus.Bifidobacterium.id.436	1	207005321	rs11119670	T	C	0.0568379266157474	0.0134502203730783	4.23949568349	2.24022501127787e-05	14778	24
45191	genus.Bifidobacterium.id.436	1	207000060	rs908704	A	G	0.0581947538180574	0.0140670564286076	4.13718732120388	3.51589075164489e-05	14773	24
45192	genus.Bifidobacterium.id.436	2	191039732	rs2030694	A	G	0.0641235796440465	0.0151296681971658	4.24147594678607	2.22054690371628e-05	14561	22
45193	genus.Bifidobacterium.id.436	22	18388315	rs5747400	T	G	-0.0530934408693226	0.0130557722776526	-4.07439941750221	4.61332461668106e-05	14775	24
45194	genus.Bifidobacterium.id.436	2	136422784	rs11888095	C	T	0.0877057520981887	0.0200100426502386	4.26787721960762	1.97341887154542e-05	14778	24
45195	genus.Bifidobacterium.id.436	5	442571	rs56146525	A	C	0.0533495629424799	0.0121451838169779	4.26530323085689	1.99630885761489e-05	14778	24
45196	genus.Bifidobacterium.id.436	2	200290359	rs1992950	A	G	-0.0546200609085517	0.012931531779804	-4.21748518669716	2.47042043308372e-05	14775	24
45197	genus.Bifidobacterium.id.436	21	16855571	rs2823298	C	G	0.056922866789465	0.0138376761675645	4.13692443618396	3.51991959754569e-05	14777	24
45198	genus.Bifidobacterium.id.436	1	207038145	rs2981572	T	G	0.0490010225535168	0.0120151985088222	4.107093970404	4.00668252095974e-05	14776	24
45199	genus.Bifidobacterium.id.436	6	130403816	rs6569650	G	A	0.0481041808648321	0.0119384252376176	4.10751289174028	3.99942461484955e-05	14776	24
45200	genus.Bifidobacterium.id.436	2	136595706	rs56064699	G	A	0.0675599719136521	0.0162429255537689	4.15391827988289	3.26829938073502e-05	14666	23
45201	genus.Bifidobacterium.id.436	5	428418	rs12188321	C	G	0.0491786501993011	0.0116857632983366	4.19804805939309	2.69225504273757e-05	14778	24
45202	genus.Bifidobacterium.id.436	5	428231	rs12188678	T	C	0.0525943084302188	0.0121817437162106	4.23774801896091	2.25772952919754e-05	14778	24
45203	genus.Bifidobacterium.id.436	2	135430709	rs6745983	A	G	0.051131021003275	0.0118689546787861	4.29717600903602	1.72987835658027e-05	14778	24
45204	genus.Bifidobacterium.id.436	1	206991253	rs4440852	A	C	0.0578281756593517	0.0141586096609685	4.1211434732185	3.76996544142962e-05	14666	23
45205	genus.Bifidobacterium.id.436	1	206997892	rs2056226	C	G	0.0585042962024731	0.0142260313030446	4.11969369061165	3.79376398740678e-05	14666	23
45206	genus.Bifidobacterium.id.436	21	46145587	rs4818968	A	C	0.0484293078566577	0.0116869048275716	4.14043841238496	3.46642671215049e-05	14666	23
45207	genus.Bifidobacterium.id.436	2	44247282	rs62137122	A	G	0.0802158845517831	0.0185172232605066	4.3222631985444	1.54436800081271e-05	14670	23
45208	genus.Bifidobacterium.id.436	7	48099218	rs6970023	G	A	0.0987878555459726	0.0235844216060282	4.00759205006625	6.13409566961303e-05	14182	22
45209	genus.Bifidobacterium.id.436	4	172803563	rs4692906	T	G	0.0491966439730489	0.0117740462880822	4.18855831356032	2.80732178890411e-05	14777	24
45210	genus.Bifidobacterium.id.436	5	444810	rs72717432	G	A	0.0528886235515702	0.0121828949134421	4.25564672987743	2.08445609663619e-05	14666	23
45211	genus.Bifidobacterium.id.436	2	136976767	rs57599175	A	G	0.0613861243692458	0.0153937883275447	4.24341043574577	2.2014825968682e-05	14666	23
45212	genus.Bifidobacterium.id.436	5	437862	rs34847072	G	C	0.0528260044320016	0.0121764271188923	4.23195503728076	2.31668728520754e-05	14778	24
45213	genus.Bifidobacterium.id.436	2	200295114	rs1542243	G	A	-0.0544585586859312	0.0128944403115379	-4.2099643315616	2.55411007980275e-05	14774	24
45214	genus.Bifidobacterium.id.436	1	101716629	rs1406866	G	A	-0.144656091895894	0.0334838462014058	-4.35327444403046	1.34119077991397e-05	8774	16
45215	genus.Bifidobacterium.id.436	2	135431692	rs4954160	C	A	0.0510721189724224	0.0118743921557111	4.29990112691943	1.70874327493026e-05	14778	24
45216	genus.Bifidobacterium.id.436	3	55090522	rs358061	A	G	-0.0481250268406157	0.0119766942997633	-4.0275405493751	5.63633490188563e-05	14773	24
45217	genus.Bifidobacterium.id.436	2	136421548	rs7574613	G	A	0.0872405996812431	0.019991394202585	4.25069699765233	2.13106304261923e-05	14778	24
45218	genus.Bifidobacterium.id.436	1	207040577	rs2981573	A	G	0.0565676111318301	0.0138122369681689	4.12789151303131	3.66104755306504e-05	14777	24
45219	genus.Bifidobacterium.id.436	1	118553950	rs72631716	C	T	-0.107142900032365	0.0258820976955381	-4.08140538350973	4.47642004102532e-05	11865	15
45220	genus.Bifidobacterium.id.436	5	428236	rs12188164	C	A	0.05244114651929	0.0121813013475572	4.22529409646302	2.38628927770104e-05	14778	24
45221	genus.Bifidobacterium.id.436	10	16480566	rs11253990	C	T	-0.126739062524455	0.0312389835784546	-4.17548453791026	2.97352451831186e-05	6568	10
45222	genus.Bifidobacterium.id.436	2	136393157	rs10928541	G	A	0.0854374025646282	0.0199874966902946	4.24672987264952	2.16913218408209e-05	14778	24
45223	genus.Bifidobacterium.id.436	10	126107506	rs4144117	C	A	0.0621788962592872	0.0154908675720136	4.08559043430032	4.39648719913812e-05	14020	23
45224	genus.Bifidobacterium.id.436	5	442438	rs1056465	T	A	0.053071176730084	0.0121448935562813	4.24317989451166	2.20374636712412e-05	14778	24
45225	genus.Bifidobacterium.id.436	2	135632981	rs4954192	C	T	0.0507663658075104	0.0120351565243599	4.28444878271074	1.83192802255624e-05	14778	24
45226	genus.Bifidobacterium.id.436	2	137014611	rs13024450	T	C	0.0527747029263474	0.0122343075446772	4.26136378069682	2.03183184747149e-05	14778	24
45227	genus.Bifidobacterium.id.436	18	53952653	rs60869134	C	T	0.222095155376658	0.0538607521244985	4.17311652295324	3.0046117607499e-05	3289	5
45228	genus.Bifidobacterium.id.436	2	136589278	rs9636213	A	G	0.0649904334015049	0.0154542324646723	4.14058270324737	3.46424677477865e-05	14778	24
45229	genus.Bifidobacterium.id.436	4	161209897	rs6842319	T	C	0.0512663118919592	0.0125985359462379	4.09552518647008	4.21212429103925e-05	14778	24
45230	genus.Bifidobacterium.id.436	1	118686120	rs72631728	A	G	-0.103158712131159	0.0245908274286226	-4.07441163809028	4.6130823919379e-05	12616	18
45231	genus.Bifidobacterium.id.436	5	429124	rs72717411	C	G	0.0523835843818966	0.0121809273981448	4.21650838046072	2.48114070876195e-05	14778	24
45232	genus.Bifidobacterium.id.436	2	44246761	rs62137121	A	G	0.0850659376367964	0.0197552063134257	4.38407019849444	1.16482210587406e-05	13917	22
45233	genus.Bifidobacterium.id.436	15	92463303	rs7174549	T	C	0.0521166217045009	0.0125238010337356	4.23478969360515	2.28765699748254e-05	14778	24
45234	genus.Bifidobacterium.id.436	2	137015991	rs4452212	A	G	0.0527472306975669	0.0122369315109723	4.25490995233783	2.09133162395072e-05	14778	24
45235	genus.Bifidobacterium.id.436	1	119832450	rs112738873	C	T	-0.0759804660813855	0.0177253978652222	-4.31147445244632	1.62169513931967e-05	14666	23
45236	genus.Bifidobacterium.id.436	6	97387198	rs55892930	G	A	-0.0900441149535202	0.0213824348969681	-4.18818365614087	2.81195924164405e-05	13918	22
45237	genus.Bifidobacterium.id.436	2	137007429	rs10200263	T	C	0.0524023404361639	0.0121889496342636	4.2507153658754	2.130888266689e-05	14778	24
45238	genus.Bifidobacterium.id.436	1	118674018	rs10923497	T	C	-0.104501478890993	0.0248289699072299	-4.0676861877201	4.748226642381e-05	12408	17
45239	genus.Bifidobacterium.id.436	5	423169	rs56182240	C	T	0.0523933381620171	0.0121840064891943	4.21548634009218	2.49240478944195e-05	14778	24
45240	genus.Bifidobacterium.id.436	1	118548483	rs12136796	G	C	-0.106885543911102	0.0259430566558458	-4.06517168376304	4.79971169941059e-05	11866	15
45241	genus.Bifidobacterium.id.436	2	189793211	rs72910739	G	T	-0.0546569364306214	0.0125481638599657	-4.34328400310834	1.40368482089813e-05	14777	24
45242	genus.Bifidobacterium.id.436	5	423595	rs56346498	C	T	0.0523792339728317	0.0121844606477769	4.21409136825161	2.50785754217777e-05	14778	24
45243	genus.Bifidobacterium.id.436	2	200294969	rs1542242	A	G	-0.0541387010674627	0.0128942918772078	-4.18655334500352	2.83222391906744e-05	14774	24
45244	genus.Bifidobacterium.id.436	4	172808938	rs1385796	A	C	0.0486363436390329	0.0117136634563881	4.18071938326888	2.90588298381396e-05	14778	24
45245	genus.Bifidobacterium.id.436	1	61941249	rs7527913	T	C	0.0707540047594973	0.017753372632322	4.15233586105456	3.29098788001129e-05	14778	24
45246	genus.Bifidobacterium.id.436	2	135406890	rs1568120	G	A	0.0507788344019397	0.011867698309235	4.26072648201271	2.0376347878766e-05	14778	24
45247	genus.Bifidobacterium.id.436	12	66889425	rs11176233	C	T	0.0624477972054584	0.0157150305250882	3.99608704524808	6.43980635418681e-05	14666	23
45248	genus.Bifidobacterium.id.436	2	200294206	rs2345729	G	T	-0.0541175720477794	0.012893888469903	-4.18413558032483	2.86253239558861e-05	14774	24
45249	genus.Bifidobacterium.id.436	2	49904589	rs2882478	A	G	0.0502685747874771	0.0117077640038319	4.28783249653088	1.80425064242805e-05	14778	24
45250	genus.Bifidobacterium.id.436	14	95195813	rs79593173	C	A	-0.0798147177218071	0.0197253772320354	-4.12525499702582	3.70324221383068e-05	14776	24
45251	genus.Bifidobacterium.id.436	16	49406853	rs80233965	T	G	-0.0664105191673219	0.0158775864595774	-4.20834307725264	2.57250084420489e-05	14778	24
45252	genus.Bifidobacterium.id.436	5	429381	rs72717412	C	T	0.052213958511936	0.0121878019196315	4.19641087350998	2.71178104866001e-05	14778	24
45253	genus.Bifidobacterium.id.436	4	1519322	rs11947258	C	T	0.0504591067590003	0.0120568539503222	4.17948029532071	2.92176033144693e-05	14778	24
45254	genus.Bifidobacterium.id.436	2	135431983	rs4954161	G	A	0.0507213614779392	0.011873926417001	4.26916216696827	1.96208582575674e-05	14778	24
45255	genus.Bifidobacterium.id.436	2	137008235	rs13018756	T	C	0.0522519936618689	0.0122372543920587	4.23440663195037	2.29155967980424e-05	14778	24
45256	genus.Bifidobacterium.id.436	12	20347763	rs1896610	G	A	-0.0573388992370509	0.0140256417287364	-4.10159007239184	4.10320722432494e-05	14778	24
45257	genus.Bifidobacterium.id.436	10	126109368	rs2459218	C	T	0.0704575640640483	0.0180376451775962	4.00038529426748	6.32394350596564e-05	14020	23
45258	genus.Bifidobacterium.id.436	7	48066430	rs13233970	G	A	0.0952767458375421	0.0234292876439009	3.97369032930023	7.07675592435915e-05	14181	22
45259	genus.Bifidobacterium.id.436	4	172837476	rs10032268	C	T	0.0494001421113174	0.0117497934324706	4.20768607143131	2.57998942038852e-05	14774	24
45260	genus.Bifidobacterium.id.436	7	95142413	rs73235071	C	A	-0.0534718847015204	0.0127030528482219	-4.16659436399114	3.09183941345787e-05	14774	24
45261	genus.Bifidobacterium.id.436	6	97390267	rs62413863	C	T	-0.0865047477167336	0.020380099411742	-4.21855040515802	2.458780080314e-05	14023	23
45262	genus.Bifidobacterium.id.436	2	220363488	rs2280039	A	G	-0.0515212715108415	0.0121605154951809	-4.24596696474224	2.17652699942786e-05	14778	24
45263	genus.Bifidobacterium.id.436	6	97390674	rs62413864	C	T	-0.0864516315571545	0.0203800995635212	-4.21741816611925	2.47115456189052e-05	14023	23
45264	genus.Bifidobacterium.id.436	6	97386385	rs72924765	C	T	-0.0895886737858128	0.0213785829809863	-4.17042607319504	3.04030672259463e-05	13918	22
45265	genus.Bifidobacterium.id.436	4	1519204	rs28465581	C	T	0.0502497025755372	0.0120559133975576	4.16546087237788	3.10724214277543e-05	14778	24
45266	genus.Bifidobacterium.id.436	5	424653	rs72717407	G	A	0.0522472737904315	0.0121837520976283	4.20953114659918	2.55901165073652e-05	14778	24
45267	genus.Bifidobacterium.id.436	6	97395144	rs58204733	G	A	-0.0862845821530566	0.0203807097611219	-4.21648384472219	2.48141055306819e-05	14023	23
45268	genus.Bifidobacterium.id.436	5	429818	rs72717414	C	G	0.0519976826061177	0.0121799292032497	4.18486543534116	2.85335078296363e-05	14778	24
45269	genus.Bifidobacterium.id.436	1	118659865	rs10923495	T	G	-0.103303675695333	0.02478429639634	-4.04983860196302	5.12529693752926e-05	12408	17
45270	genus.Bifidobacterium.id.436	15	92467422	rs6496870	C	T	0.0518592963070284	0.0126035851462521	4.20250541417006	2.63976932721339e-05	14778	24
45271	genus.Bifidobacterium.id.436	5	18016946	rs1496374	G	A	-0.0748319678608808	0.0181953711300184	-4.08339924929078	4.43816758650334e-05	14778	24
45272	genus.Bifidobacterium.id.436	1	118640697	rs10494204	C	T	-0.109680136970893	0.0260887026945542	-4.04715829922445	5.18431825060472e-05	11866	15
45273	genus.Bifidobacterium.id.436	17	72904115	rs690330	G	A	-0.0556183520334771	0.0132799009410079	-4.14503948686821	3.39755157726833e-05	14670	23
45274	genus.Bifidobacterium.id.436	4	81130808	rs7664600	A	G	0.0510791303009183	0.0120570104135491	4.19802247416512	2.69255915569857e-05	14773	24
45275	genus.Bifidobacterium.id.436	4	128432338	rs11737101	A	G	0.0598425904450497	0.0139422091209596	4.2519645679221	2.11903392188811e-05	14778	24
45276	genus.Bifidobacterium.id.436	5	510493	rs55773830	G	A	0.0620889100054644	0.0149777880208456	4.17346938293718	2.99995991900603e-05	13806	21
45277	genus.Bifidobacterium.id.436	2	137598039	rs2059973	G	A	0.0594192847779696	0.0143537361510423	4.1789940202442	2.92801383484193e-05	14778	24
45278	genus.Bifidobacterium.id.436	5	430059	rs72717415	G	A	0.0520664667741697	0.0121823856048469	4.1892792514114	2.79841857927784e-05	14778	24
45279	genus.Bifidobacterium.id.436	13	34611254	rs1536751	C	T	-0.0469018752472625	0.0117849556111592	-3.93958972018261	8.16210738371979e-05	14778	24
45280	genus.Bifidobacterium.id.436	2	136423904	rs2289959	C	T	0.0614100169412415	0.0155248673392044	3.99600294308213	6.44209331404146e-05	14778	24
45281	genus.Bifidobacterium.id.436	6	97393820	rs12527566	A	C	-0.0862662381431915	0.0203836078249382	-4.21096940305803	2.54277187617199e-05	14023	23
45282	genus.Bifidobacterium.id.436	14	95198102	rs74244774	G	C	-0.0789052135121033	0.0197220160329853	-4.09316937104956	4.25516665574219e-05	14776	24
45283	genus.Bifidobacterium.id.436	1	206991401	rs2883034	A	G	0.0560293237626883	0.0139536990999219	4.08412153473612	4.42438714755831e-05	14666	23
45284	genus.Bifidobacterium.id.436	5	18016149	rs6452041	C	G	-0.0746359379216204	0.0183374596478144	-4.05869292526311	4.93481546248397e-05	14673	23
45285	genus.Bifidobacterium.id.436	8	15391003	rs13279288	C	A	0.0475739743820733	0.0117082647735775	4.05530986012055	5.00678863746197e-05	14666	23
45286	genus.Bifidobacterium.id.436	1	206999963	rs908703	C	G	0.0564490805414714	0.0138855415445626	4.09301967386762	4.25791577868158e-05	14773	24
45287	genus.Bifidobacterium.id.436	4	81127665	rs12711160	T	A	0.0508876601362168	0.0120554327928121	4.18287162580681	2.87849947913594e-05	14775	24
45288	genus.Bifidobacterium.id.436	3	54757041	rs644719	G	A	0.0833768271786233	0.0232272700401162	4.06768411973151	4.74826876897798e-05	13060	20
45289	genus.Bifidobacterium.id.436	16	81777543	rs12928452	C	A	0.0495009783790962	0.0120785557192014	4.11076296861347	3.94353869382315e-05	14773	24
45290	genus.Bifidobacterium.id.436	5	435626	rs11740891	A	G	0.0498610633607218	0.0118707232218293	4.17219409210328	3.01680480531029e-05	14666	23
45291	genus.Bifidobacterium.id.436	5	18017755	rs7732645	T	C	-0.0740241686113252	0.0181862163515363	-4.0469384011993	5.18918897467951e-05	14778	24
45292	genus.Bifidobacterium.id.436	4	172810875	rs6553598	C	T	0.0482502431521941	0.0117124227329604	4.14834296973503	3.3489043540159e-05	14778	24
45293	genus.Bifidobacterium.id.436	1	118611280	rs10923487	C	T	-0.10951630526698	0.0262466097563861	-4.05881571356476	4.93222173174737e-05	11866	15
45294	genus.Bifidobacterium.id.436	2	136790577	rs61017617	A	G	0.100454427978108	0.0248826763888426	4.12643812719563	3.68425067163628e-05	8791	18
45295	genus.Bifidobacterium.id.436	6	97386847	rs55953260	C	G	-0.0892355176310558	0.0213823076388745	-4.1511398842696	3.30823481840226e-05	13918	22
45296	genus.Bifidobacterium.id.436	5	18017269	rs1496375	T	C	-0.0747213241499101	0.0182101369807395	-4.06578138814982	4.78717947137088e-05	14777	24
45297	genus.Bifidobacterium.id.436	5	18015652	rs7721660	T	G	-0.0748209860805226	0.0182774293184049	-4.06880268891098	4.72553428079148e-05	14778	24
45298	genus.Bifidobacterium.id.436	2	44247187	rs150106816	A	G	0.0793799281241034	0.0185220792121788	4.26039850442231	2.04062734370684e-05	14671	23
45299	genus.Bifidobacterium.id.436	11	13095243	rs10831951	C	T	0.0502014703465387	0.0124064637063685	4.08840995335983	4.34340082191461e-05	14778	24
45300	genus.Bifidobacterium.id.436	5	142781567	rs10482616	C	T	-0.0671844469712568	0.0168758328039615	-4.06294243306255	4.84579833274053e-05	14778	24
45301	genus.Bifidobacterium.id.436	1	118661285	rs12136574	C	T	-0.109698925042212	0.0258287747481582	-4.06213295491981	4.86263674584888e-05	11866	15
45302	genus.Bifidobacterium.id.436	1	207001190	rs6540645	C	G	0.0576931379177724	0.0141580198673007	4.08323308921714	4.44134349904293e-05	14774	24
45303	genus.Bifidobacterium.id.436	14	93820551	rs67021408	A	T	-0.075011087081809	0.0183179900848628	-4.06345080511188	4.83525167320827e-05	14778	24
45304	genus.Bifidobacterium.id.436	5	18020347	rs1390633	G	T	-0.075007646846896	0.018222011014749	-4.09147421376962	4.28639614130066e-05	14778	24
45305	genus.Bifidobacterium.id.436	7	27433771	rs6462013	A	G	0.0464544418051383	0.011628515435273	3.98945703262119	6.62247136086784e-05	14777	24
45306	genus.Bifidobacterium.id.436	14	93840352	rs11852064	A	C	-0.07628772238936	0.0185040820032354	-4.06222140974948	4.86079405092892e-05	14778	24
45307	genus.Bifidobacterium.id.436	2	220362557	rs12474050	C	T	-0.0515528596524807	0.0122060557813425	-4.23456748540469	2.28992011268483e-05	14777	24
45308	genus.Bifidobacterium.id.436	2	136408291	rs4954278	C	T	0.0853261525753077	0.0200150983578089	4.19099194529421	2.77737521086605e-05	14778	24
45309	genus.Bifidobacterium.id.436	13	34610832	rs1536753	G	A	-0.0466591786843786	0.0117882645162343	-3.91852165605893	8.90937258817217e-05	14777	24
45310	genus.Bifidobacterium.id.436	1	118550594	rs10923465	C	A	-0.105841648660159	0.02593638637003	-4.02187585136616	5.77364885993829e-05	11866	15
45311	genus.Bifidobacterium.id.436	2	135343934	rs842354	C	G	0.050710086420259	0.0118655698737828	4.21206686014006	2.53044615506547e-05	14775	24
45312	genus.Bifidobacterium.id.436	1	118684939	rs12033286	A	G	-0.101613876726757	0.0245979252250585	-4.02355643393332	5.73258395688831e-05	12616	18
45313	genus.Bifidobacterium.id.436	14	95195923	rs113677458	T	C	-0.0788620187496501	0.019747728406926	-4.0879383629336	4.35223745448503e-05	14774	24
45314	genus.Bifidobacterium.id.436	5	423906	rs55932239	G	A	0.0518464606701262	0.0121847985491538	4.17101035326855	3.03252082337543e-05	14778	24
45315	genus.Bifidobacterium.id.436	1	118690803	rs17037931	C	T	-0.102926046077277	0.0248354838854054	-4.02155309735762	5.78156715325402e-05	12511	17
45316	genus.Bifidobacterium.id.436	5	443236	rs115554641	C	G	0.0521350030210417	0.0121446237017694	4.1869344007725	2.82747502128908e-05	14778	24
45317	genus.Bifidobacterium.id.436	5	443676	rs11739543	G	A	0.0519487739883512	0.0121447296642114	4.18683059273082	2.82876797559619e-05	14778	24
45318	genus.Bifidobacterium.id.436	1	207016648	rs4845144	A	G	0.0550580411088027	0.0134459369417207	4.12005405958988	3.78783515680917e-05	14777	24
45319	genus.Bifidobacterium.id.436	1	61952574	rs4915746	G	A	0.0597404632944241	0.0142224172467178	4.26313716643251	2.01576693769231e-05	14778	24
45320	genus.Bifidobacterium.id.436	1	207036413	rs2056227	C	G	0.0480981795498361	0.0119978539783888	4.03585937008987	5.44027968883912e-05	14777	24
45321	genus.Bifidobacterium.id.436	1	118689474	rs12038876	T	C	-0.102458058772143	0.0248363929347063	-4.01938780410763	5.83495598360996e-05	12511	17
45322	genus.Bifidobacterium.id.436	1	118611281	rs10923488	G	T	-0.109390585828015	0.0262528235532144	-4.04383821470915	5.25832108057007e-05	11866	15
45323	genus.Bifidobacterium.id.436	5	18019549	rs7700479	A	T	-0.0745578586721961	0.0182242524927382	-4.06267814811745	4.85128978642613e-05	14778	24
45324	genus.Bifidobacterium.id.436	2	44189905	rs17496638	T	C	0.0837878619812053	0.0198357755399857	4.28226870706615	1.84997387820435e-05	13918	22
45325	genus.Bifidobacterium.id.436	1	118683021	rs10923499	C	G	-0.102910341655632	0.0248286642332734	-4.01791112101972	5.87163343464848e-05	12511	17
45326	genus.Bifidobacterium.id.436	6	97389873	rs62413861	C	T	-0.0858222276641349	0.020380401593825	-4.18281606403067	2.87920331014567e-05	14023	23
45327	genus.Bifidobacterium.id.436	5	494064	rs56051594	C	T	0.0507711706308915	0.0120413150717542	4.15560128447491	3.24433179671713e-05	14666	23
45328	genus.Bifidobacterium.id.436	1	118674890	rs12033511	A	G	-0.103529081445986	0.0247949191099094	-4.01648658638454	5.90722245829512e-05	12408	17
45329	genus.Bifidobacterium.id.436	3	21546713	rs233164	T	A	0.061147920655213	0.0149166087646344	4.11830050977361	3.81676771686986e-05	14778	24
45330	genus.Bifidobacterium.id.436	5	449701	rs72717440	A	T	0.0517927293205116	0.0121465526097397	4.17903874710958	2.92743811596405e-05	14778	24
45331	genus.Bifidobacterium.id.436	1	118543477	rs141538863	C	G	-0.105973585320894	0.0259437717553026	-4.0133042181364	5.98746658714218e-05	11866	15
45332	genus.Bifidobacterium.id.436	5	111781180	rs236041	C	A	-0.106216178822433	0.0251569695863782	-4.18294205053773	2.87760760608727e-05	12728	19
45333	genus.Bifidobacterium.id.436	16	81161295	rs17184291	A	G	-0.0879132771465393	0.021345803259207	-4.15396208805277	3.26767338415088e-05	13598	20
45334	genus.Bifidobacterium.id.436	6	97413969	rs55871809	G	A	-0.0889953815655646	0.0213708955589846	-4.1395327054158	3.48013985892339e-05	13918	22
45335	genus.Bifidobacterium.id.436	1	118561311	rs726325	G	A	-0.105613630114941	0.025919171681209	-4.01171854068398	6.02783403201543e-05	11866	15
45336	genus.Bifidobacterium.id.436	2	136439805	rs4954281	G	T	0.0857558968558382	0.0199627722569622	4.17899925282471	2.92794647613127e-05	14778	24
45337	genus.Bifidobacterium.id.436	1	118541900	rs7414516	C	T	-0.106020780463168	0.025935896205698	-4.01148067312778	6.0339117372614e-05	11866	15
45338	genus.Bifidobacterium.id.436	6	97404526	rs56250303	A	C	-0.0887668549695239	0.0213825235060345	-4.13222231553178	3.59272673911233e-05	13918	22
45339	genus.Bifidobacterium.id.436	3	54756948	rs493974	T	C	0.0834181283449025	0.0231228187394304	4.04258400842131	5.28653625699975e-05	13060	20
45340	genus.Bifidobacterium.id.436	16	7148129	rs7194315	T	C	-0.0488927370920381	0.0121174353554747	-4.05268681615868	5.06327632729198e-05	14778	24
45341	genus.Bifidobacterium.id.436	6	97394953	rs57496543	C	T	-0.0855619678876166	0.0203868407545571	-4.17767208566388	2.94507829615056e-05	14023	23
45342	genus.Bifidobacterium.id.436	5	418813	rs68005421	G	C	0.0517541223017429	0.0123904362487741	4.1146956915866	3.87690534727186e-05	14666	23
45343	genus.Bifidobacterium.id.436	13	34632994	rs693166	T	C	0.0471934190750969	0.01165477647967	4.04524254690791	5.22689796411836e-05	14778	24
45344	genus.Bifidobacterium.id.436	11	13105947	rs10766031	G	A	0.0493042110297358	0.0124439336243122	4.07092329707607	4.6827167526154e-05	14778	24
45345	genus.Bifidobacterium.id.436	2	136441410	rs72970222	A	G	0.0855873453560984	0.0199692656089817	4.17653784493665	2.95979518171979e-05	14778	24
45346	genus.Bifidobacterium.id.436	4	172809788	rs4327449	A	G	0.0480015103235716	0.0117137249342058	4.12424235978114	3.71957079515265e-05	14778	24
45347	genus.Bifidobacterium.id.436	5	450102	rs6889494	C	T	0.0517033890511962	0.0121474096008227	4.17561731489412	2.97179050772533e-05	14778	24
45348	genus.Bifidobacterium.id.436	2	165166534	rs1371185	G	T	0.0587645868298169	0.0142281588479227	4.0838321901915	4.42990265442486e-05	14778	24
45349	genus.Bifidobacterium.id.436	5	18018467	rs6893855	A	C	-0.0743001221590422	0.0181854348200223	-4.03549090048243	5.44882514973725e-05	14778	24
45350	genus.Bifidobacterium.id.436	6	97413396	rs12525233	T	A	-0.0888625028958519	0.0213748155380312	-4.13208846875769	3.59481999442827e-05	13918	22
45351	genus.Bifidobacterium.id.436	22	18351575	rs5992880	A	G	-0.0478114945010924	0.011938482881573	-4.00760785494397	6.13368531404128e-05	14778	24
45352	genus.Bifidobacterium.id.436	4	172812489	rs4124044	T	G	0.047975612682192	0.0117130168043667	4.11957960783047	3.79564272510987e-05	14778	24
45353	genus.Bifidobacterium.id.436	1	61952168	rs6676020	G	C	0.0594142992270403	0.014224905265439	4.2375894595724	2.25932407653228e-05	14778	24
45354	genus.Bifidobacterium.id.436	21	31920952	rs113556665	A	G	0.208260513821417	0.0506241588933775	4.09838948992735	4.1603478628177e-05	3856	6
45355	genus.Bifidobacterium.id.436	7	27434187	rs6953463	A	G	0.0462831453141323	0.0116285674888399	3.97459345477705	7.04995761112936e-05	14777	24
45356	genus.Bifidobacterium.id.436	13	112110416	rs1151433	A	C	0.0651617742766595	0.0161837685148151	3.99176423130954	6.55835593973498e-05	14020	23
45357	genus.Bifidobacterium.id.436	17	75356732	rs111293791	C	T	-0.0514307585611449	0.0128802713671573	-4.01639180316071	5.90959765288354e-05	14778	24
45358	genus.Bifidobacterium.id.436	5	503369	rs72702732	C	T	0.0591603460593853	0.0139446979440476	4.16247831196521	3.14812050640706e-05	14561	22
45359	genus.Bifidobacterium.id.436	6	130398030	rs4321846	C	T	0.0473153821229485	0.011929224083916	4.03385008300816	5.48703324516437e-05	14778	24
45360	genus.Bifidobacterium.id.436	6	97409581	rs12527425	G	A	-0.0891287089193425	0.0214273107666364	-4.12914109365018	3.64120914791901e-05	13918	22
45361	genus.Bifidobacterium.id.436	1	118679218	rs1114201	G	A	-0.103465181233118	0.0249860697241945	-3.99925205347262	6.35429791230106e-05	12303	16
45362	genus.Bifidobacterium.id.436	10	126070808	rs11244629	G	A	0.0586434693400897	0.0143866614688141	3.99333405564185	6.51506795802804e-05	14666	23
45363	genus.Bifidobacterium.id.436	4	172811827	rs720725	C	T	0.0478241407400785	0.0117117244081508	4.11639976336039	3.84836582022197e-05	14778	24
45364	genus.Bifidobacterium.id.436	12	20984832	rs10841661	C	T	0.048314548958061	0.011839660267493	4.03210726861422	5.52789435777189e-05	14778	24
45365	genus.Bifidobacterium.id.436	4	172811813	rs720724	C	T	0.0477977784699253	0.0117112311276848	4.11313822977541	3.90316508271207e-05	14778	24
45366	genus.Bifidobacterium.id.436	9	117039111	rs1766059	A	G	0.0505454540091713	0.0121303251938873	4.15466934036863	3.25758285647248e-05	14778	24
45367	genus.Bifidobacterium.id.436	5	448291	rs72717436	C	A	0.0516846882769122	0.0121486996698426	4.16028870971528	3.17845546862979e-05	14778	24
45368	genus.Bifidobacterium.id.436	22	18361871	rs5992888	G	A	-0.0481778138540199	0.0121057326945261	-3.97972806449766	6.89941436803273e-05	14776	24
45369	genus.Bifidobacterium.id.436	4	1519502	rs11931860	T	C	0.0492008756213101	0.0120565734888143	4.07558619377977	4.58985768035064e-05	14778	24
45370	genus.Bifidobacterium.id.436	1	118532894	rs10923461	C	T	-0.102958089018001	0.0247626133110965	-3.99300661934083	6.52407464918943e-05	12681	17
45371	genus.Bifidobacterium.id.436	11	42292132	rs10768790	G	T	-0.050668894894358	0.0127056547439782	-4.05602711379389	4.99144677343489e-05	14666	23
45372	genus.Bifidobacterium.id.436	2	47430985	rs12994558	T	C	0.105301894773633	0.0259224286911872	3.98380795949635	6.78196851329719e-05	13159	20
45373	genus.Bifidobacterium.id.436	3	64997210	rs11925340	A	C	0.0576731217307638	0.0147367884275267	3.89421264463624	9.8518200221368e-05	14023	23
45374	genus.Bifidobacterium.id.436	5	502594	rs11738544	G	A	0.0500142234806729	0.01209547390133	4.04607474480789	5.20836089227385e-05	14666	23
45375	genus.Bifidobacterium.id.436	6	97396523	rs62413868	G	T	-0.0851344419771257	0.0203841376632645	-4.15679098894281	3.2274901154986e-05	14023	23
45376	genus.Bifidobacterium.id.436	16	81783898	rs5001585	T	A	0.0491474350798859	0.0122086679981832	4.04863596433122	5.15170028826016e-05	14666	23
45377	genus.Bifidobacterium.id.436	16	7155448	rs35569480	A	G	-0.0493940372082233	0.0121356580568534	-4.07659890435903	4.56992222099623e-05	14776	24
45378	genus.Bifidobacterium.id.436	2	136438950	rs60650595	G	C	0.0852693383590647	0.0199649906648941	4.15582234584493	3.24119610787427e-05	14778	24
45379	genus.Bifidobacterium.id.436	2	136555525	rs2015532	T	G	0.0666138616032881	0.0162318317113931	4.01464098981974	5.95363466765361e-05	14666	23
45380	genus.Bifidobacterium.id.436	5	551457	rs72704799	C	G	0.0627727704226607	0.0153865295298778	4.14070974122076	3.46232857080049e-05	13918	22
45381	genus.Bifidobacterium.id.436	8	65654844	rs80083040	G	T	0.1537062090905	0.0379880283163165	4.03780000661488	5.39548204383733e-05	6743	11
45382	genus.Bifidobacterium.id.436	16	81776056	rs4312299	G	C	0.0498151834432115	0.0122251840845411	4.0902528297721	4.30903205062549e-05	14774	24
45383	genus.Bifidobacterium.id.436	3	64996333	rs1517925	T	C	0.0574549685761881	0.0147213478581919	3.89104064900221	9.98152077125821e-05	14023	23
45384	genus.Bifidobacterium.id.436	2	136440300	rs7599898	C	T	0.0632095796987225	0.0158840781375905	3.9375191858199	8.23283512210487e-05	14778	24
45385	genus.Bifidobacterium.id.436	5	104253119	rs319899	G	A	0.0695102825422284	0.0171868824618764	3.97307234980597	7.09514864023619e-05	14023	23
45386	genus.Bifidobacterium.id.436	2	135432180	rs35570087	A	G	0.0500078768761429	0.0118692190661581	4.1995763244215	2.67414879707719e-05	14778	24
45387	genus.Bifidobacterium.id.436	6	97416492	rs4476837	G	A	-0.087867227263734	0.0213626723141869	-4.09387249455196	4.24227661600477e-05	13918	22
45388	genus.Bifidobacterium.id.436	2	137074892	rs12466490	C	T	0.0507696532814752	0.0119438700389457	4.16662386460642	3.09143950747473e-05	14778	24
45389	genus.Bifidobacterium.id.436	2	49942227	rs10196361	A	C	0.0523505308253072	0.0120804664803758	4.32379870758103	1.53365241300816e-05	14775	24
45390	genus.Bifidobacterium.id.436	2	220350452	rs1810144	T	C	-0.0513358802020117	0.0123016928617364	-4.18256753197387	2.88235360286619e-05	14777	24
45391	genus.Bifidobacterium.id.436	1	118532106	rs72631711	G	T	-0.102585853850982	0.024773186268666	-3.98373625927617	6.78401608088322e-05	12681	17
45392	genus.Bifidobacterium.id.436	5	422752	rs10072668	T	C	0.0478890117020138	0.0116893220251385	4.08580403034436	4.39244412829642e-05	14778	24
45393	genus.Bifidobacterium.id.436	1	119832255	rs113000492	T	A	-0.074738749633075	0.0177642859792578	-4.22638934664367	2.37470963473461e-05	14666	23
45394	genus.Bifidobacterium.id.436	2	49951309	rs1914776	G	A	0.0530338536398639	0.0122760201447362	4.3130756095642	1.6099902740903e-05	14777	24
45395	genus.Bifidobacterium.id.436	6	97405599	rs62413874	A	G	-0.0881110562615392	0.021382677051515	-4.10174975019656	4.10037605763674e-05	13918	22
45396	genus.Bifidobacterium.id.436	5	547896	rs72704791	A	G	0.0623142983801534	0.0154749480668581	4.1268970184674	3.6769094912373e-05	13917	22
45397	genus.Bifidobacterium.id.436	4	1519866	rs28526584	G	A	0.0491488391250253	0.0120607014221861	4.06470534968303	4.80931799514125e-05	14777	24
45398	genus.Bifidobacterium.id.436	16	49422045	rs28864161	A	T	-0.0649952068319917	0.0158348814998365	-4.13238593121305	3.59016949428881e-05	14777	24
45399	genus.Bifidobacterium.id.436	14	95196562	rs77663203	C	T	-0.0779933904286239	0.0197157692351835	-4.04197485171387	5.30029181731636e-05	14776	24
45400	genus.Bifidobacterium.id.436	16	81777978	rs11150406	T	C	0.049021700585883	0.0121105126729029	4.05077916974881	5.1047366364149e-05	14666	23
45401	genus.Bifidobacterium.id.436	2	136973798	rs4954399	A	T	0.0594027930025447	0.0149820433656561	4.10888988772253	3.97565565932716e-05	14666	23
45402	genus.Bifidobacterium.id.436	2	136556480	rs3769012	G	A	0.0662019395131336	0.0161687320768372	4.02281504937983	5.75066541286584e-05	14774	24
45403	genus.Bifidobacterium.id.436	22	18358633	rs5992884	A	G	-0.0473131139023722	0.0119451256333757	-3.96400908745066	7.37014449217971e-05	14777	24
45404	genus.Bifidobacterium.id.436	4	172801023	rs13101636	C	T	0.0476537958295223	0.0117727811740583	4.05869779077898	4.93471266068467e-05	14778	24
45405	genus.Bifidobacterium.id.436	2	220353440	rs62191888	G	T	-0.0514088325763757	0.0123303116822491	-4.17347554567403	2.9998787349495e-05	14777	24
45406	genus.Bifidobacterium.id.436	6	97400877	rs62413871	T	C	-0.084865699797787	0.0203868436428376	-4.14253096582256	3.43493972340124e-05	14023	23
45407	genus.Bifidobacterium.id.436	6	97401049	rs62413872	A	G	-0.084865699797787	0.0203868436428376	-4.14253096582256	3.43493972340124e-05	14023	23
45408	genus.Bifidobacterium.id.436	20	17730137	rs10470052	A	T	-0.0738596027242592	0.0181511563434127	-3.99705615753691	6.41350901866611e-05	13838	21
45409	genus.Bifidobacterium.id.436	2	44246743	rs62137120	G	C	0.0830215313269603	0.0198348190560066	4.25231297647685	2.11573890053041e-05	13918	22
45410	genus.Bifidobacterium.id.436	1	118595259	rs72631719	C	T	-0.103647472447969	0.025094437746757	-4.00620658063056	6.17016898044296e-05	12303	16
45411	genus.Bifidobacterium.id.436	17	72865239	rs690418	C	T	-0.0592174638638606	0.0139962524652144	-4.07270451553953	4.64703642148361e-05	14778	24
45412	genus.Bifidobacterium.id.436	5	431196	rs768479	C	T	0.0483506154502206	0.0119259600820408	4.00423354121812	6.22188760123214e-05	14778	24
45413	genus.Bifidobacterium.id.436	22	33517666	rs10154506	A	G	0.0744936733400086	0.0183844335039519	4.05933451249703	4.92127708982148e-05	14666	23
45414	genus.Bifidobacterium.id.436	1	118655882	rs12028343	G	T	-0.103222140194681	0.0251647019843413	-3.969710367017	7.19600500000728e-05	12303	16
45415	genus.Bifidobacterium.id.436	1	207001709	rs1028181	C	T	0.0568881390139056	0.0141577584766804	4.02592760079173	5.67511495533574e-05	14774	24
45416	genus.Bifidobacterium.id.436	13	70167105	rs4883845	G	A	0.0482925560704006	0.0117330996244424	4.14019908105698	3.4700453877813e-05	14778	24
45417	genus.Bifidobacterium.id.436	1	118683172	rs10923500	C	T	-0.100412498203204	0.0245981550379165	-3.96900502678754	7.21733595188285e-05	12616	18
45418	genus.Bifidobacterium.id.436	6	97407975	rs62413876	G	A	-0.0850304516046119	0.0203901952552545	-4.14302274100301	3.42757942386786e-05	14023	23
45419	genus.Bifidobacterium.id.436	6	97399744	rs62413870	G	A	-0.0846558098268453	0.0203842735671304	-4.13307313389363	3.57944766561312e-05	14023	23
45420	genus.Bifidobacterium.id.436	15	99362301	rs8041953	A	G	-0.0737313500603225	0.0175661387990386	-4.00674786482951	6.15605178468791e-05	14777	24
45421	genus.Bifidobacterium.id.436	1	118658962	rs1935995	T	G	-0.103238694634605	0.0251457891233393	-3.96610952932782	7.30553011782014e-05	12303	16
45422	genus.Bifidobacterium.id.436	14	93842650	rs66532152	G	A	-0.075188095380938	0.0185046691829864	-4.0023464742174	6.2717364135575e-05	14778	24
45423	genus.Bifidobacterium.id.436	13	33546842	rs413439	C	T	0.066318014037333	0.0161273287281403	4.08036434866019	4.49651641581589e-05	14773	24
45424	genus.Bifidobacterium.id.436	17	75365824	rs7215816	T	C	-0.0504842078870583	0.0128103507514552	-3.93534544342615	8.30771143344112e-05	14777	24
45425	genus.Bifidobacterium.id.436	14	95193377	rs3814818	T	G	-0.0777798070525622	0.0198547266359605	-4.0148183231137	5.94916022085113e-05	14671	23
45426	genus.Bifidobacterium.id.436	2	135298713	rs613828	T	G	-0.050133631508704	0.0119724541077317	-4.17909160488099	2.9267578757513e-05	14778	24
45427	genus.Bifidobacterium.id.436	5	18019825	rs2386683	C	T	-0.0734656923421457	0.0182245413350951	-4.0049447518562	6.20319774973271e-05	14778	24
45428	genus.Bifidobacterium.id.436	6	97398877	rs72924793	A	C	-0.0845185052183689	0.020384331484946	-4.12587562547024	3.69326835945647e-05	14023	23
45429	genus.Bifidobacterium.id.436	11	13094657	rs2727401	G	A	-0.0477873773090932	0.0119432362441964	-4.02020116079769	5.81484682915112e-05	14778	24
45430	genus.Bifidobacterium.id.436	2	220350587	rs1397429	T	C	-0.0506754122237433	0.0122167442514659	-4.15901750893666	3.19619401732497e-05	14777	24
45431	genus.Bifidobacterium.id.436	2	44192771	rs62135108	A	G	0.0824404170710359	0.0197321895111672	4.22145330181924	2.42732245917085e-05	14023	23
45432	genus.Bifidobacterium.id.436	7	100653451	rs12672776	C	T	0.0967527266241107	0.0241901274054513	4.05813998516713	4.94651157635165e-05	12925	20
45433	genus.Bifidobacterium.id.436	2	220366953	rs2385539	C	G	-0.0495483803594512	0.0120867054508345	-4.11387776997324	3.89067501428793e-05	14777	24
45434	genus.Bifidobacterium.id.436	2	165173808	rs12990422	G	A	0.0594966173983026	0.0143543654704835	4.08986765237215	4.31619403113365e-05	14778	24
45435	genus.Bifidobacterium.id.436	2	137076478	rs10188240	A	G	0.0504471993197728	0.0119379263415129	4.14241794212483	3.43663344638035e-05	14778	24
45436	genus.Bifidobacterium.id.436	16	81778449	rs4888172	G	A	0.0486872587174525	0.0121228529636013	4.02381799930368	5.72621755980486e-05	14666	23
45437	genus.Bifidobacterium.id.436	8	8436070	rs7003528	C	T	0.0502696418321972	0.0126586713761673	4.00525620360429	6.19502987781114e-05	14666	23
45438	genus.Bifidobacterium.id.436	1	118672599	rs17037904	T	G	-0.103144820587275	0.0250402515006444	-3.95582177308237	7.62720100024186e-05	12303	16
45439	genus.Bifidobacterium.id.436	1	118591951	rs12026435	A	G	-0.103317394619025	0.0250889702765309	-3.98667805154408	6.7004848609541e-05	12303	16
45440	genus.Bifidobacterium.id.436	5	429582	rs113129808	G	T	0.0509349277971093	0.0121952466829356	4.08958156374046	4.32152086407089e-05	14673	23
45441	genus.Bifidobacterium.id.436	16	81778491	rs4888173	A	G	0.0486246815884092	0.0121212313166811	4.02058416357132	5.80540034544217e-05	14666	23
45442	genus.Bifidobacterium.id.436	1	118528872	rs10923454	C	T	-0.101373715545996	0.0246717182131701	-3.95423091808518	7.67812277184696e-05	12681	17
45443	genus.Bifidobacterium.id.436	14	95194918	rs112431483	C	T	-0.0782334435233728	0.0198920392224985	-4.02064657956653	5.80386227844906e-05	14671	23
45444	genus.Bifidobacterium.id.436	2	137041634	rs72847647	G	A	-0.0546387589918299	0.0133068176149808	-4.17949535098618	2.92156691816738e-05	13911	22
45445	genus.Bifidobacterium.id.436	4	172808394	rs6553597	C	A	0.0475502352656448	0.0117069214487208	4.06570669727146	4.78871304313471e-05	14778	24
45446	genus.Bifidobacterium.id.436	1	118557678	rs112366820	C	T	-0.104423633571386	0.0259279629731495	-3.9499848417655	7.81561427016055e-05	11866	15
45447	genus.Bifidobacterium.id.436	5	423426	rs9313065	T	C	0.0475196289715179	0.011689503579014	4.05438327739912	5.0266741680908e-05	14778	24
45448	genus.Bifidobacterium.id.436	5	548230	rs61384641	G	A	0.0577870472295261	0.0142662643427967	4.04645856909182	5.19983227836672e-05	14776	24
45449	genus.Bifidobacterium.id.436	4	1512906	rs10003943	G	A	0.0492079888610872	0.0120571324436639	4.07892624949321	4.5244185950877e-05	14775	24
45450	genus.Bifidobacterium.id.436	10	126078126	rs2674346	A	G	0.0641537860458855	0.0161967004065763	3.94569589847254	7.95685473771599e-05	14023	23
45451	genus.Bifidobacterium.id.436	1	118594824	rs12024840	T	G	-0.102727970539985	0.0250751872272153	-3.97952966106642	6.90517448858784e-05	12303	16
45452	genus.Bifidobacterium.id.436	11	13091735	rs2727403	A	G	-0.0475380755321511	0.0119451896328432	-4.0023568136163	6.27146226051344e-05	14778	24
45453	genus.Bifidobacterium.id.436	2	136438517	rs76380759	G	A	0.062556540892419	0.0158861690494408	3.89795530143467	9.70083163027774e-05	14778	24
45454	genus.Bifidobacterium.id.436	11	46308549	rs7127254	C	T	0.0535302299248211	0.0134457434607031	4.0384807536367	5.37985065463817e-05	14778	24
45455	genus.Bifidobacterium.id.436	2	165172617	rs13009032	T	C	0.0582817642643092	0.014189480289448	4.06855918381971	4.73047462220966e-05	14778	24
45456	genus.Bifidobacterium.id.436	16	49405649	rs1345473	T	C	-0.0647283079057237	0.0158772586718006	-4.09612951078951	4.20114962811937e-05	14778	24
45457	genus.Bifidobacterium.id.436	4	4724458	rs9986072	C	G	-0.0479756090130859	0.0120352226453411	-3.9885982437796	6.64648763322117e-05	14778	24
45458	genus.Bifidobacterium.id.436	5	448663	rs72717438	C	T	0.0510721621935156	0.0121481859914315	4.11194259374768	3.92343867213921e-05	14778	24
45459	genus.Bifidobacterium.id.436	2	189765949	rs6739315	T	A	0.0484670258191819	0.011633034522	4.16524255344344	3.11021718554538e-05	14777	24
45460	genus.Bifidobacterium.id.436	17	75343091	rs4789449	A	G	0.0475908671643558	0.0118233092311523	4.01525436796865	5.93817154096646e-05	14778	24
45461	genus.Bifidobacterium.id.436	2	165173482	rs13033984	A	G	0.0593349156347729	0.0143302313062161	4.06272664662372	4.85028161678643e-05	14778	24
45462	genus.Bifidobacterium.id.436	2	165174317	rs1451894	A	G	0.0594089302925261	0.0143525686096057	4.07650479034116	4.5717714122074e-05	14778	24
45463	genus.Bifidobacterium.id.436	5	450710	rs11743639	C	T	0.0509227141111254	0.012147737339466	4.10665211908449	4.01435123778786e-05	14778	24
45464	genus.Bifidobacterium.id.436	1	118534338	rs72631712	G	A	-0.101534240865329	0.0246975456809188	-3.9413498345982	8.10243533171945e-05	12681	17
45465	genus.Bifidobacterium.id.436	3	14452212	rs73815257	G	A	0.0597206125570764	0.0153767527646101	4.0275437615265	5.63625792331065e-05	14666	23
45466	genus.Bifidobacterium.id.436	5	18012059	rs6881103	C	T	-0.0719698306460807	0.0182170549266757	-3.96917815780676	7.21209457901272e-05	14778	24
45467	genus.Bifidobacterium.id.436	2	136940662	rs1016269	G	A	0.0580682311840963	0.0146291417491201	4.08188496561693	4.46719076662165e-05	14778	24
45468	genus.Bifidobacterium.id.436	5	448202	rs72717435	G	A	0.0510043482599584	0.0121490492562988	4.10396131210487	4.06135409640921e-05	14777	24
45469	genus.Bifidobacterium.id.436	22	43143378	rs6002936	C	A	-0.0737372471103749	0.0190394269115498	-3.9594778908812	7.51137974998453e-05	14021	23
45470	genus.Bifidobacterium.id.436	2	189752643	rs1028158	A	C	-0.0532559965720808	0.0127576884687079	-4.16672176054936	3.09011279669089e-05	14777	24
45471	genus.Bifidobacterium.id.436	1	118591177	rs10923479	C	T	-0.101402457880083	0.02487506824438	-3.96566722943791	7.31909157543553e-05	12408	17
45472	genus.Bifidobacterium.id.436	11	13093620	rs2583121	G	A	-0.047480479735287	0.0119434312196767	-3.99420535399687	6.49115870500127e-05	14778	24
45473	genus.Bifidobacterium.id.436	5	450777	rs11745789	T	C	0.0508523800493677	0.0121477167354933	4.10045890336375	4.12331659012379e-05	14778	24
45474	genus.Bifidobacterium.id.436	5	159629034	rs6866322	A	G	0.0627182898478772	0.0150120321211456	4.12193539218524	3.75702581168646e-05	14774	24
45475	genus.Bifidobacterium.id.436	11	119595348	rs11607610	C	T	0.0458681010319569	0.0117279811001838	3.91249000829736	9.13493189131177e-05	14777	24
45476	genus.Bifidobacterium.id.436	4	161223109	rs13114541	T	C	0.0501856191300411	0.0126019497200365	3.98009158236813	6.88887237864554e-05	14778	24
45477	genus.Bifidobacterium.id.436	19	30594038	rs1872025	C	T	0.0473192124833975	0.0118769277763122	3.98105239155426	6.86108231415774e-05	14666	23
45478	genus.Bifidobacterium.id.436	4	172807227	rs1905930	C	T	0.0469660181431322	0.0117127865773727	4.03824876756923	5.38517271872145e-05	14778	24
45479	genus.Bifidobacterium.id.436	6	97398615	rs7767724	C	T	-0.0838393298612101	0.0203841389344581	-4.09563003486732	4.21021827288664e-05	14023	23
45480	genus.Bifidobacterium.id.436	21	16844896	rs8133958	G	A	0.05439993384032	0.0137560280417444	3.98924827459839	6.6283017710706e-05	14778	24
45481	genus.Bifidobacterium.id.436	1	118534976	rs12125318	T	C	-0.0954481583570636	0.0238119684322248	-3.89530498023086	9.80752466509198e-05	13638	19
45482	genus.Bifidobacterium.id.436	2	165203117	rs2892906	G	A	0.0562030039812933	0.0135580673327397	4.0934746544693	4.24956547773177e-05	14666	23
45483	genus.Bifidobacterium.id.436	22	38076917	rs11914203	A	G	-0.0459928608988753	0.0117889496440077	-3.91327653786269	9.10521600603444e-05	14666	23
45484	genus.Bifidobacterium.id.436	2	49924557	rs34911332	G	C	0.0521051081487716	0.0122155822743474	4.2804804069301	1.86490306133724e-05	14775	24
45485	genus.Bifidobacterium.id.436	5	444502	rs72717430	T	C	0.0508202859895559	0.0121453550385106	4.09174180177233	4.28145201962802e-05	14778	24
45486	genus.Bifidobacterium.id.436	16	81776815	rs11859935	G	A	0.0492625792731594	0.0123110128858327	4.00083891986911	6.31183143521318e-05	14773	24
45487	genus.Bifidobacterium.id.436	16	49421152	rs61109171	A	G	-0.0641255633654115	0.0157732303646348	-4.07761770476315	4.54994975579164e-05	14777	24
45488	genus.Bifidobacterium.id.436	14	93852090	rs60711070	A	G	-0.0749999650822771	0.0184675868597168	-4.00809121776842	6.12114789635418e-05	14777	24
45489	genus.Bifidobacterium.id.436	14	93827263	rs6575324	C	A	-0.0734535174241905	0.0183161459525373	-3.96146634961954	7.44908814536646e-05	14778	24
45490	genus.Bifidobacterium.id.436	2	54966407	rs354196	G	A	0.0490595662192058	0.01178896427372	4.1405814730178	3.46426535550624e-05	14666	23
45491	genus.Bifidobacterium.id.436	16	81783738	rs4889376	C	T	0.0483743759788478	0.0122130079313222	3.98362328398084	6.78724354184842e-05	14666	23
45492	genus.Bifidobacterium.id.436	2	44246499	rs62137119	T	G	0.0818166668044661	0.0197830180873543	4.21079066260129	2.54478473964449e-05	13918	22
45493	genus.Bifidobacterium.id.436	15	99361777	rs7181123	G	A	-0.0730182762879931	0.0175713337689545	-3.95783434422479	7.56323795343509e-05	14778	24
45494	genus.Bifidobacterium.id.436	5	18011718	rs6860546	G	A	-0.0716818308423176	0.0182149947467778	-3.95236286857055	7.73832762234571e-05	14778	24
45495	genus.Bifidobacterium.id.436	1	207035510	rs61814970	T	C	0.0467923721306105	0.0119464378926234	3.93582075106267	8.29128430630005e-05	14777	24
45496	genus.Bifidobacterium.id.436	2	135614839	rs9653175	C	A	0.049503219260246	0.011922735878976	4.12674267723519	3.67937703632731e-05	14778	24
45497	genus.Bifidobacterium.id.436	1	118603286	rs10923484	T	C	-0.101719924811004	0.0250557364366739	-3.95253042308582	7.73290938597875e-05	12303	16
45498	genus.Bifidobacterium.id.436	5	159621204	rs2112591	G	A	0.0777005970957151	0.0200883879706523	4.02239776937854	5.76086610162579e-05	14778	24
45499	genus.Bifidobacterium.id.436	6	97421747	rs118019237	G	A	-0.0864923525158865	0.0213639360213478	-4.02868490366872	5.60897360707592e-05	13918	22
45500	genus.Bifidobacterium.id.436	17	75338489	rs2060550	A	C	0.0473961510967393	0.0118291253877462	4.00691678672436	6.15165240894078e-05	14778	24
45501	genus.Bifidobacterium.id.436	14	95194414	rs75516966	C	T	-0.0775533416280878	0.0198520680048077	-3.98971747278462	6.61520432281564e-05	14671	23
45502	genus.Bifidobacterium.id.436	2	135300861	rs487404	G	A	-0.0500743264086705	0.0119736308557598	-4.17308448833483	3.00503442044056e-05	14778	24
45503	genus.Bifidobacterium.id.436	19	21896755	rs112333007	A	G	-0.0633360464091965	0.0159139702936253	-4.00672166768496	6.15673432581689e-05	14561	22
45504	genus.Bifidobacterium.id.436	14	95192635	rs61745669	C	A	-0.0766834952907326	0.0198452726593888	-3.96963780008048	7.1981968196151e-05	14672	23
45505	genus.Bifidobacterium.id.436	6	130410069	rs6569654	C	T	0.0462963637468579	0.0120170015942449	3.9267661684528	8.60956075890827e-05	14778	24
45506	genus.Bifidobacterium.id.436	17	75341774	rs4789448	C	A	0.047178072984715	0.0118253996354055	3.98753606024298	6.67630591649578e-05	14778	24
45507	genus.Bifidobacterium.id.436	2	135642719	rs111674445	T	A	0.049310808390947	0.0119025474648033	4.11307728754314	3.90419602942825e-05	14778	24
45508	genus.Bifidobacterium.id.436	1	118530796	rs12040811	C	T	-0.100911820137944	0.0246810539488648	-3.9181471760432	8.92322203176751e-05	12681	17
45509	genus.Bifidobacterium.id.436	3	191040174	rs4677722	T	C	-0.0458490838186948	0.0116677932254329	-3.94872025933236	7.85701027091464e-05	14778	24
45510	genus.Bifidobacterium.id.436	1	118598738	rs12038598	C	T	-0.101506282837743	0.0250858501922869	-3.94795176062658	7.88226818276876e-05	12303	16
45511	genus.Bifidobacterium.id.436	1	101713987	rs6670955	G	A	-0.139446714301205	0.0334851911853073	-4.18120465888377	2.899687167403e-05	8774	16
45512	genus.Bifidobacterium.id.436	2	135638044	rs12473839	C	T	0.0494354544168521	0.0119094381909862	4.12152958182885	3.76365130971936e-05	14778	24
45513	genus.Bifidobacterium.id.436	5	111768807	rs255718	C	T	-0.193497584375374	0.0489288262746111	-4.00223495722805	6.27469404956961e-05	4174	7
45514	genus.Bifidobacterium.id.436	2	165169913	rs55961778	C	G	0.0579423855002968	0.0142859711939986	4.00181511832747	6.28584079772122e-05	14778	24
45515	genus.Bifidobacterium.id.436	22	18359243	rs1867353	C	G	-0.0466674580953698	0.0119431981650642	-3.9077486882029	9.31601325175825e-05	14778	24
45516	genus.Bifidobacterium.id.436	2	137076425	rs4954411	T	C	0.0503035093256785	0.0119288638893402	4.09450036458572	4.23079748117661e-05	14778	24
45517	genus.Bifidobacterium.id.436	8	65654845	rs75555763	C	T	0.151597658203842	0.0380004853641054	3.97935554935818	6.91023311113625e-05	6743	11
45518	genus.Bifidobacterium.id.436	4	172837051	rs6824462	C	T	0.04800711451849	0.0117561545770034	4.08751996884338	4.36009157161167e-05	14774	24
45519	genus.Bifidobacterium.id.436	11	113444727	rs73004016	T	C	-0.0803607907896496	0.0193118533060472	-4.06925920541857	4.71628544757759e-05	13806	21
45520	genus.Bifidobacterium.id.436	2	49951337	rs1914775	C	A	0.0522127308981196	0.0122960803026191	4.24436830132179	2.19210063919608e-05	14777	24
45521	genus.Bifidobacterium.id.436	22	38086574	rs9610834	C	T	-0.0473102231745989	0.0119551654392307	-3.98833331134578	6.65391316330819e-05	14777	24
45522	genus.Bifidobacterium.id.436	2	165195314	rs1530897	T	C	0.0566351914873552	0.0135063188572464	4.09899536615791	4.14947342380769e-05	14778	24
45523	genus.Bifidobacterium.id.436	1	118534398	rs72631713	G	A	-0.10106733357631	0.0247963679024885	-3.91283745645912	9.12179366995306e-05	12681	17
45524	genus.Bifidobacterium.id.436	4	1519838	rs28539813	C	T	0.0484203105805579	0.0120723637995553	4.00551941751555	6.18813499046484e-05	14777	24
45525	genus.Bifidobacterium.id.436	6	97405915	rs7762923	T	C	-0.08354939525661	0.0203862526986469	-4.07689743768537	4.5640612069209e-05	14023	23
45526	genus.Bifidobacterium.id.436	20	17728819	rs7352641	A	G	-0.0725536299938266	0.018156301028438	-3.92922383388055	8.52204864176883e-05	13838	21
45527	genus.Bifidobacterium.id.436	2	137075288	rs13028760	A	G	0.0498989030128283	0.0119386275033088	4.09586535869948	4.2059433466543e-05	14778	24
45528	genus.Bifidobacterium.id.436	4	172806888	rs28505593	C	T	0.0469772130432778	0.0117064944774582	4.01626339355713	5.91281694127219e-05	14777	24
45529	genus.Bifidobacterium.id.436	2	49946295	rs10192142	A	G	0.0517632101346739	0.0120774793885989	4.27734319684906	1.89137094344785e-05	14778	24
45530	genus.Bifidobacterium.id.436	4	172794826	rs4692905	G	T	0.0468611050700525	0.0117712555132296	3.99057710275435	6.59127167288319e-05	14778	24
45531	genus.Bifidobacterium.id.436	15	25904539	rs2930657	A	G	-0.0626991938048352	0.0161506845535233	-3.92297252876407	8.74631274251645e-05	14777	24
45532	genus.Bifidobacterium.id.436	5	451425	rs11744539	C	T	0.0505389126047066	0.0121474124289669	4.07427220756994	4.61584676594102e-05	14778	24
45533	genus.Bifidobacterium.id.436	22	18361183	rs1867354	T	C	-0.0472796678877658	0.0121048360615929	-3.90575056430947	9.3933368237575e-05	14776	24
45534	genus.Bifidobacterium.id.436	19	21931999	rs73022004	G	A	-0.0633233123613017	0.0159145140149357	-3.98820319657033	6.65756289611063e-05	14561	22
45535	genus.Bifidobacterium.id.436	2	136544423	rs144353356	C	T	0.0643449995157641	0.0162330067119768	3.93592264921802	8.2877665982438e-05	14778	24
45536	genus.Bifidobacterium.id.436	2	137052317	rs6706934	A	T	-0.0545670916356414	0.0121121621457513	-4.12403954663973	3.7228493234415e-05	14666	23
45537	genus.Bifidobacterium.id.436	2	165170135	rs36037787	A	C	0.0578066381691108	0.0142860118112059	3.99370369339748	6.50491458564203e-05	14778	24
45538	genus.Bifidobacterium.id.436	2	135614876	rs9653176	C	T	0.049310493188192	0.0119220194301285	4.11037700667229	3.95013641878584e-05	14778	24
45539	genus.Bifidobacterium.id.436	2	44212361	rs62135118	G	T	0.0822044861167793	0.0197899458935963	4.17652603189678	2.95994882423759e-05	14023	23
45540	genus.Bifidobacterium.id.436	6	97407487	rs62413875	C	G	-0.0835860810709801	0.0203814745415626	-4.08099813898587	4.48427141727051e-05	14023	23
45541	genus.Bifidobacterium.id.436	1	119828591	rs17186108	T	G	-0.0734908034865931	0.0180071780091848	-4.17136198809412	3.02784420587484e-05	14778	24
45542	genus.Bifidobacterium.id.436	4	1519758	rs28465007	T	C	0.0482066441335779	0.0120576116135388	3.99043224969851	6.59529872603829e-05	14778	24
45543	genus.Bifidobacterium.id.436	17	72865470	rs690174	G	A	-0.0586226693451521	0.0142231713662113	-4.00420846087217	6.22254765791183e-05	14777	24
45544	genus.Bifidobacterium.id.436	2	239268619	rs72980197	G	T	-0.174531099402942	0.042854379872663	-3.99830409701948	6.37979527218321e-05	4920	7
45545	genus.Bifidobacterium.id.436	2	189771684	rs4297817	G	A	-0.0537239795833131	0.012788703091045	-4.18846084353983	2.8085275577908e-05	14778	24
45546	genus.Bifidobacterium.id.436	2	137092441	rs11680547	G	A	0.0496421282088561	0.011930573385149	4.06949214247946	4.71157285605975e-05	14777	24
45547	genus.Bifidobacterium.id.436	20	62783286	rs489536	C	T	-0.137219351469484	0.0335364106094483	-3.99712368608143	6.41168039186213e-05	8393	11
45548	genus.Bifidobacterium.id.436	6	97433746	rs146625441	A	G	-0.0856398873245422	0.021382063916784	-3.97876092332393	6.92753575859087e-05	13916	22
45549	genus.Bifidobacterium.id.436	4	128431650	rs7695016	C	T	0.0578006647927276	0.0139421668898958	4.10567628373892	4.03133709564423e-05	14778	24
45550	genus.Bifidobacterium.id.436	1	118609206	rs10923486	A	G	-0.101547473814737	0.0250820373008993	-3.93079251568314	8.4666314915287e-05	12303	16
45551	genus.Bifidobacterium.id.436	14	95194948	rs111270893	C	T	-0.0771109249428228	0.019851903815529	-3.97050036654904	7.17218457851571e-05	14671	23
45552	genus.Bifidobacterium.id.436	2	165168959	rs1439216	T	C	0.0574790282596034	0.0142680542845322	3.9832568473607	6.79772184876135e-05	14778	24
45553	genus.Bifidobacterium.id.436	22	18354328	rs5746487	C	T	-0.04668848421481	0.0119439790641858	-3.91203889776792	9.15201661589857e-05	14778	24
45554	genus.Bifidobacterium.id.436	4	1512321	rs60301255	A	C	0.0478432497682567	0.0119598765372787	4.0100077747542	6.07167485870999e-05	14776	24
45555	genus.Bifidobacterium.id.436	11	13103756	rs2583131	A	G	-0.0468088749106305	0.0119368426310129	-3.94318892498798	8.04052647031631e-05	14778	24
45556	genus.Bifidobacterium.id.436	1	119834771	rs10923791	C	T	-0.0736921996169827	0.0177844882347977	-4.14834306523842	3.34890295724134e-05	14666	23
45557	genus.Bifidobacterium.id.436	4	111006785	rs11943595	G	A	0.059317112191627	0.0150039488373025	4.03152133266996	5.54169653358871e-05	14778	24
45558	genus.Bifidobacterium.id.436	2	136946042	rs61116130	G	T	0.0572297555251311	0.0146397696382048	4.02923437405544	5.59588062954331e-05	14778	24
45559	genus.Bifidobacterium.id.436	2	137073862	rs10170390	C	T	0.0497602062816241	0.0119443245757162	4.08435598007762	4.41992291093396e-05	14778	24
45560	genus.Bifidobacterium.id.436	1	118530209	rs10923460	T	A	-0.100319157208108	0.0246713223542609	-3.89286188115375	9.90685610131298e-05	12681	17
45561	genus.Bifidobacterium.id.436	16	49404789	rs1437110	C	G	-0.0638336801919761	0.0158802710708676	-4.04361864897951	5.26325020163052e-05	14778	24
45562	genus.Bifidobacterium.id.436	12	92601027	rs2640581	C	T	-0.049451070513391	0.0123121478726027	-3.96636037096397	7.29784957026828e-05	14778	24
45563	genus.Bifidobacterium.id.436	2	220354757	rs6742231	G	C	-0.050282513233207	0.0123168385987444	-4.09197176474585	4.27720740424087e-05	14777	24
45564	genus.Bifidobacterium.id.436	13	70169188	rs356945	T	C	0.0474536182613621	0.011732663766477	4.0636987947724	4.83011479342259e-05	14777	24
45565	genus.Bifidobacterium.id.436	5	18020611	rs1876686	A	G	-0.07246316131471	0.0182245802523927	-3.957120289782	7.58587357854275e-05	14778	24
45566	genus.Bifidobacterium.id.436	2	136968475	rs4954579	G	A	0.0570646692157497	0.0145694684726198	4.02244324018968	5.75975370580912e-05	14778	24
45567	genus.Bifidobacterium.id.436	17	72865762	rs690146	A	G	-0.0585311555427985	0.0142228461401492	-3.99048480540672	6.59383735812977e-05	14777	24
45568	genus.Bifidobacterium.id.436	2	136525309	rs75223002	G	T	0.0644706607578229	0.0162713802053485	3.91784386488718	8.93445433265442e-05	14778	24
45569	genus.Bifidobacterium.id.436	2	44247411	rs62137123	T	A	0.0813540855314133	0.0197973938339024	4.18006628429564	2.91424137267499e-05	13918	22
45570	genus.Bifidobacterium.id.436	11	13112156	rs12282159	T	C	0.0477773600124861	0.0124454130617083	3.94359645597256	8.02686850427857e-05	14777	24
45571	genus.Bifidobacterium.id.436	2	165168796	rs1439215	C	T	0.0574345956673149	0.0142657362410883	3.97137508227199	7.14589677612677e-05	14778	24
45572	genus.Bifidobacterium.id.436	11	13099015	rs1031026	G	A	-0.0467374468747796	0.0119451296986619	-3.92945578933232	8.51383276459278e-05	14776	24
45573	genus.Bifidobacterium.id.436	10	122892846	rs1907238	C	T	-0.0520827394039562	0.0128171687808802	-4.03062304155188	5.56291988501623e-05	14778	24
45574	genus.Bifidobacterium.id.436	2	44127507	rs62138481	A	T	0.0822864224653751	0.0199127135717754	4.13420307938676	3.5618841747423e-05	14023	23
45575	genus.Bifidobacterium.id.436	2	44196958	rs62135112	A	C	0.0808339932102367	0.0197362435122912	4.15546290768008	3.24629609624465e-05	14023	23
45576	genus.Bifidobacterium.id.436	2	44235474	rs62137060	T	C	0.0578268606651743	0.0144517234560457	4.00336293166068	6.2448388593747e-05	14777	24
45577	genus.Bifidobacterium.id.436	16	49409253	rs11860353	A	T	-0.0628761596846053	0.0158103776300585	-4.03642289122403	5.42723519312666e-05	14778	24
45578	genus.Bifidobacterium.id.436	11	46309285	rs7113904	T	G	0.0527790873514987	0.0134438906188591	3.97478830941111	7.04418832202845e-05	14778	24
45579	genus.Bifidobacterium.id.436	2	137707025	rs515093	G	A	0.051617129882933	0.0127851259779732	4.04450120568923	5.24346385707661e-05	14778	24
45580	genus.Bifidobacterium.id.436	3	195935207	rs12497404	G	C	0.0476409350664193	0.0117034639349975	4.0601137248432	4.90488198404507e-05	14775	24
45581	genus.Bifidobacterium.id.436	2	44245969	rs62137117	G	A	0.0814164613164908	0.019885598410815	4.16919093751455	3.05682825451595e-05	13918	22
45582	genus.Bifidobacterium.id.436	11	71221248	rs4945008	G	A	0.0512356053066006	0.0127503127696348	4.11405596017554	3.88767124267615e-05	14778	24
45583	genus.Bifidobacterium.id.436	1	83926285	rs12136649	A	T	0.0615894186088915	0.0154865881225919	3.92505790631247	8.67088773198196e-05	14561	22
45584	genus.Bifidobacterium.id.436	2	135646779	rs62168869	G	A	0.0488486202580984	0.0119019690788587	4.07312490641926	4.63865307839783e-05	14778	24
45585	genus.Bifidobacterium.id.436	17	72866710	rs500145	C	A	-0.0601154692040375	0.0146159479664845	-3.98099605584161	6.86270881431263e-05	14671	23
45586	genus.Bifidobacterium.id.436	5	443059	rs77101200	G	T	0.0502920905944301	0.0121462112391474	4.02915887032653	5.59767804211652e-05	14778	24
45587	genus.Bifidobacterium.id.436	19	47076278	rs6509286	A	C	-0.05401087458639	0.012996792732526	-3.99334809172391	6.5146821349372e-05	14776	24
45588	genus.Bifidobacterium.id.436	3	195933805	rs4916501	C	T	0.047878912740881	0.0117369938096854	4.06418570678862	4.82004390306466e-05	14668	23
45589	genus.Bifidobacterium.id.436	2	136961419	rs77564995	A	G	0.0681534004715216	0.0174258041779431	4.00509095604205	6.19936225274355e-05	14774	24
45590	genus.Bifidobacterium.id.436	1	118597677	rs13374334	A	T	-0.0993857347136545	0.0248551454516607	-3.90565222860232	9.39715783208493e-05	12408	17
45591	genus.Bifidobacterium.id.436	3	196391160	rs843514	G	A	0.0532995911738479	0.0135601099435378	3.95567011745759	7.63204154941389e-05	14561	22
45592	genus.Bifidobacterium.id.436	2	220360683	rs4674406	C	T	-0.0496098419847151	0.0122112313011318	-4.06687902274151	4.7646961960087e-05	14666	23
45593	genus.Bifidobacterium.id.436	12	107205753	rs3782709	A	G	0.0484629134784809	0.0121590646295968	3.98606680015561	6.71776062882823e-05	14777	24
45594	genus.Bifidobacterium.id.436	4	128442373	rs6817788	T	C	0.0570180988300997	0.0137617044846606	4.10342912904763	4.07071188790448e-05	14778	24
45595	genus.Bifidobacterium.id.436	6	14614443	rs857448	C	T	0.0676309913831704	0.0167313331728418	3.92736511191042	8.58815577095521e-05	14778	24
45596	genus.Bifidobacterium.id.436	4	1513379	rs4597898	T	C	0.0478914594506863	0.0119606901380765	3.99460581937934	6.4801974337509e-05	14774	24
45597	genus.Bifidobacterium.id.436	17	72867087	rs33938422	A	G	-0.0584811022493279	0.0142197116847685	-3.96744120289653	7.26484272555647e-05	14777	24
45598	genus.Bifidobacterium.id.436	2	136105193	rs6707350	C	T	0.0752401297165042	0.0189913486194103	4.13529032514734	3.54506167211169e-05	14680	23
45599	genus.Bifidobacterium.id.436	12	51799360	rs60061083	T	G	-0.071994307336398	0.0177110898624935	-4.08463877887922	4.41454362757561e-05	14666	23
45600	genus.Bifidobacterium.id.436	17	72871095	rs541242	C	T	-0.0598559577406483	0.0145542892347952	-3.96814597755957	7.24339616520426e-05	14777	24
45601	genus.Bifidobacterium.id.436	2	220354108	rs55760516	A	G	-0.0499852547302736	0.0123084435032943	-4.07093052347042	4.68257147429367e-05	14777	24
45602	genus.Bifidobacterium.id.436	2	165143667	rs68090225	A	G	0.057643899156188	0.0141891110541838	3.94890875706636	7.85082669438539e-05	14775	24
45603	genus.Bifidobacterium.id.436	2	44250149	rs62137126	A	G	0.0739101698335849	0.0182723863904044	4.04122157277786	5.31734875005693e-05	14777	24
45604	genus.Bifidobacterium.id.436	4	172816709	rs7696529	G	A	0.046212441018937	0.011659690028137	3.98498741374146	6.74837025130092e-05	14776	24
45605	genus.Bifidobacterium.id.436	5	430217	rs957791	C	T	0.0472142341707449	0.0117480692039449	3.96541179788773	7.32693426258714e-05	14778	24
45606	genus.Bifidobacterium.id.436	2	49926570	rs1518826	T	C	0.0510823076643184	0.0121417758861764	4.21330698396492	2.51658651717457e-05	14778	24
45607	genus.Bifidobacterium.id.436	8	39237843	rs12114902	A	G	0.0778201645829765	0.0193440467118982	4.01362171100293	5.97941481858954e-05	14666	23
45608	genus.Bifidobacterium.id.436	4	172797779	rs10031590	A	G	0.0465314634735937	0.0117754985762938	3.95297287318054	7.71861904526435e-05	14778	24
45609	genus.Bifidobacterium.id.436	2	137738639	rs4954366	C	T	0.0516097113998608	0.012863476704468	4.00413087588782	6.22458993494567e-05	14778	24
45610	genus.Bifidobacterium.id.436	2	136528034	rs2304601	C	A	0.0640150342153476	0.0162724584657376	3.89112926556406	9.9778755154847e-05	14778	24
45611	genus.Bifidobacterium.id.436	2	135756265	rs58663889	G	T	0.151593811372816	0.0366478710127649	4.02653277481384	5.66053525228652e-05	5449	15
45612	genus.Bifidobacterium.id.436	12	92586065	rs806209	A	C	-0.0494148015358804	0.0124135764304075	-3.96920038850954	7.21142182704708e-05	14778	24
45613	genus.Bifidobacterium.id.436	5	18014096	rs11956828	G	A	-0.0709772122034533	0.0182260215810068	-3.9005073100836	9.59913274588219e-05	14778	24
45614	genus.Bifidobacterium.id.436	1	207021798	rs6671809	A	G	0.0527429693178432	0.0134431750529106	3.95444011174386	7.67140837101778e-05	14776	24
45615	genus.Bifidobacterium.id.436	12	107195929	rs11113116	C	A	0.0479322361933464	0.0120804890185234	3.96730780690342	7.26890877025998e-05	14778	24
45616	genus.Bifidobacterium.id.436	12	107194776	rs10861667	T	G	0.0479313745861423	0.0120804985602226	3.9671468415395	7.27381802300181e-05	14778	24
45617	genus.Bifidobacterium.id.436	2	189784930	rs17357652	T	C	-0.0530450920943177	0.0127969215234452	-4.13012151641805	3.62571540913358e-05	14778	24
45618	genus.Bifidobacterium.id.436	3	192383632	rs1505450	C	A	0.0461032624456263	0.0116513451883428	3.9381782473008	8.21025952242087e-05	14776	24
45619	genus.Bifidobacterium.id.436	5	33359317	rs114787653	A	G	-0.121533022676712	0.0310817260910731	-3.91607650027813	9.00016997329328e-05	9543	13
45620	genus.Bifidobacterium.id.436	5	159619212	rs2032839	T	A	0.0764263048293689	0.0200854200488173	3.95944108320782	7.51253743861641e-05	14778	24
45621	genus.Bifidobacterium.id.436	2	220360494	rs11693851	C	G	-0.0487893334759844	0.0121085816342921	-4.04618106408743	5.20599714078912e-05	14778	24
45622	genus.Bifidobacterium.id.436	20	16686398	rs13043368	C	T	0.0704541500621858	0.0169734603142575	4.17536074827681	2.97514202412316e-05	14698	23
45623	genus.Bifidobacterium.id.436	16	7164513	rs17645509	G	A	-0.0491615134391018	0.0121686684934837	-4.02739869316184	5.63973545137439e-05	14773	24
45624	genus.Bifidobacterium.id.436	2	137704407	rs580144	G	C	0.0513461818310857	0.0127863637040771	4.01805054675611	5.86816110423052e-05	14778	24
45625	genus.Bifidobacterium.id.436	2	136068890	rs7572152	C	G	0.0749480264184624	0.0190295864965277	4.12103902557139	3.77167522750215e-05	14680	23
45626	genus.Bifidobacterium.id.436	11	13104991	rs2727388	T	C	-0.0464306241518459	0.0119293135328441	-3.91662033789855	8.9799000687615e-05	14778	24
45627	genus.Bifidobacterium.id.436	2	44127525	rs62138482	T	C	0.0820076990346513	0.0199104410462098	4.11825274682045	3.81755870520504e-05	14023	23
45628	genus.Bifidobacterium.id.436	2	137073340	rs12465184	C	T	0.0496235301740168	0.0119520831586774	4.0415964544382	5.30885359575139e-05	14775	24
45629	genus.Bifidobacterium.id.436	2	136968417	rs1519527	G	A	0.0564479446122705	0.0145692786757522	3.98653798998112	6.70443969702319e-05	14778	24
45630	genus.Bifidobacterium.id.436	2	138770265	rs76825075	C	A	0.0852830973960481	0.0223603786312642	3.89097968419941	9.98402929761419e-05	14183	21
45631	genus.Bifidobacterium.id.436	6	139075341	rs4538729	T	G	-0.0466042245801949	0.0118631455697696	-4.00221766381415	6.2751528210041e-05	14774	24
45632	genus.Bifidobacterium.id.436	17	75341753	rs4789447	A	T	0.046543406552574	0.0118255709431732	3.9327644303853	8.3974522752177e-05	14778	24
45633	genus.Bifidobacterium.id.436	2	49895579	rs1593706	C	G	0.0480918721591523	0.0117546782772058	4.08247618776899	4.45583788306281e-05	14777	24
45634	genus.Bifidobacterium.id.436	19	55812671	rs79178882	A	C	-0.153035166478297	0.0393775555973462	-3.89430148757951	9.84821030317979e-05	5863	9
45635	genus.Bifidobacterium.id.436	15	92471336	rs9920349	G	A	0.0492601336429559	0.0125812411118636	4.02784566800539	5.62902723791621e-05	14778	24
45636	genus.Bifidobacterium.id.436	12	107184363	rs2044304	T	G	0.0477066517664317	0.0120843072905183	3.94913821394836	7.84330568199969e-05	14778	24
45637	genus.Bifidobacterium.id.436	2	135631400	rs6430553	C	T	0.0487552787870745	0.0119484484210006	4.05508586794062	5.01158892177302e-05	14666	23
45638	genus.Bifidobacterium.id.436	1	146767908	rs11239968	G	A	0.0479340386308107	0.0117246492954001	4.078584684321	4.53106977541524e-05	14778	24
45639	genus.Bifidobacterium.id.436	20	16669515	rs6514703	A	G	0.0709519379110636	0.0174417401927768	4.06001942049723	4.906863447771e-05	14699	23
45640	genus.Bifidobacterium.id.436	17	72864768	rs560323	A	G	-0.0582003882711437	0.0142164068412501	-3.96364930825429	7.38126619554778e-05	14777	24
45641	genus.Bifidobacterium.id.436	14	26589938	rs11623053	T	C	0.0530575147484224	0.013381157761647	3.9346685434455	8.33115890376132e-05	14023	23
45642	genus.Bifidobacterium.id.436	5	520263	rs12515615	G	A	0.0614362236076266	0.0158555739206935	3.95858348499623	7.53955874972875e-05	13806	21
45643	genus.Bifidobacterium.id.436	2	137737416	rs4954456	C	T	0.0513508964835801	0.0128638871935098	3.98325048935134	6.79790379196195e-05	14778	24
45644	genus.Bifidobacterium.id.436	13	70158423	rs356949	G	A	0.0470079429452666	0.0117353763165822	4.02103129617253	5.79439053474349e-05	14775	24
45645	genus.Bifidobacterium.id.436	6	14615005	rs857447	T	C	0.0670131810885806	0.0166947017719563	3.90659788119321	9.3604735583779e-05	14778	24
45646	genus.Bifidobacterium.id.436	2	135298862	rs614356	C	T	-0.0486885126507328	0.0119742836051036	-4.06345741158214	4.8351147590733e-05	14778	24
45647	genus.Bifidobacterium.id.436	4	1519807	rs28578359	A	G	0.0474124757022663	0.0120580768104426	3.92683558145483	8.60707750321322e-05	14778	24
45648	genus.Bifidobacterium.id.436	10	16478392	rs10904739	A	G	-0.119488294793659	0.0313985136915185	-3.93647589543306	8.26869214715936e-05	6568	10
45649	genus.Bifidobacterium.id.436	17	75340523	rs9897520	G	T	0.0464529182775738	0.0118256739127023	3.92700484305253	8.60102499293854e-05	14778	24
45650	genus.Bifidobacterium.id.436	12	92606651	rs790472	A	G	-0.0489978726019464	0.0123316631752621	-3.92575569340695	8.64578732934114e-05	14776	24
45651	genus.Bifidobacterium.id.436	10	16477477	rs10904736	C	T	-0.120305559465013	0.0311669036929586	-3.93431311119713	8.34349592408255e-05	6920	11
45652	genus.Bifidobacterium.id.436	2	135778708	rs7593284	C	T	0.0732846498561377	0.0185124991254917	4.00494603863162	6.2031639828769e-05	14777	24
45653	genus.Bifidobacterium.id.436	2	136917165	rs4954393	A	G	0.0740087783461901	0.0197867176904749	3.95024830785794	7.80701572452723e-05	14666	23
45654	genus.Bifidobacterium.id.436	5	111766501	rs255717	T	G	-0.100962483704206	0.0249484632484631	-3.9704621223203	7.17333601565006e-05	12925	20
45655	genus.Bifidobacterium.id.436	2	165192915	rs1451899	T	C	0.0577783934922217	0.0142259361439424	4.05006772792428	5.1202811499719e-05	14023	23
45656	genus.Bifidobacterium.id.436	12	107193836	rs10861665	T	C	0.0476362794539747	0.0120847932529471	3.94344454763522	8.0319569843151e-05	14778	24
45657	genus.Bifidobacterium.id.436	9	8267866	rs1027583	G	C	0.0503064111279285	0.0131125138587081	3.89580212104009	9.78742740381875e-05	14778	24
45658	genus.Bifidobacterium.id.436	2	189769630	rs72908696	T	G	-0.0528952849244523	0.0127944252182217	-4.12202842975651	3.75550838670728e-05	14778	24
45659	genus.Bifidobacterium.id.436	4	172837311	rs6855295	T	C	0.0469424672557394	0.0117607069514681	4.00530782617417	6.19367705172259e-05	14775	24
45660	genus.Bifidobacterium.id.436	14	86830693	rs11159770	C	T	-0.0457369726821938	0.0117079353757357	-3.92369667687454	8.72005140269597e-05	14777	24
45661	genus.Bifidobacterium.id.436	11	13107407	rs2727386	C	T	-0.0461613676667525	0.0119290974313261	-3.89442473730877	9.84320469243256e-05	14778	24
45662	genus.Bifidobacterium.id.436	20	62783867	rs521735	T	G	-0.169834490470404	0.0429055839976223	-3.92882633633085	8.53614545328922e-05	5096	9
45663	genus.Bifidobacterium.id.436	1	101720256	rs2038369	T	C	-0.145182204862395	0.0357313461864515	-4.11444902770702	3.88105304170187e-05	7451	15
45664	genus.Bifidobacterium.id.436	2	44246009	rs62137118	A	T	0.0800017641584634	0.0197877932232308	4.11947614747373	3.79734729426823e-05	13918	22
45665	genus.Bifidobacterium.id.436	4	1519795	rs28651547	G	C	0.047197788691103	0.0120579019966616	3.90858967907802	9.28364859845405e-05	14778	24
45666	genus.Bifidobacterium.id.436	3	192383383	rs1847695	G	A	0.04575365657785	0.0116512838392297	3.90754974077785	9.32368510539069e-05	14778	24
45667	genus.Bifidobacterium.id.436	4	1510763	rs4279275	G	A	0.0472832740010042	0.0119559124093198	3.95189529350624	7.75346666073091e-05	14777	24
45668	genus.Bifidobacterium.id.436	2	102249583	rs6743026	C	T	0.0582611790431136	0.0147745645373448	3.94246074519138	8.06498534947279e-05	14672	23
45669	genus.Bifidobacterium.id.436	2	137713999	rs539969	A	G	0.0511252750377906	0.0127863767148189	4.00600304364178	6.17548533974736e-05	14777	24
45670	genus.Bifidobacterium.id.436	17	72874252	rs690124	C	A	-0.0592861231906971	0.0145684630150498	-3.91802925421397	8.92758735899043e-05	14778	24
45671	genus.Bifidobacterium.id.436	5	418725	rs57433159	C	T	0.049460445455571	0.0124098480759577	3.90978253631047	9.23792482307193e-05	14666	23
45672	genus.Bifidobacterium.id.436	6	112183458	rs910684	G	C	0.0938758781838138	0.0233771858581717	4.04736188403979	5.17981272553768e-05	13846	20
45673	genus.Bifidobacterium.id.436	2	135622808	rs6430552	C	T	0.048312397897408	0.0119231596477165	4.02970776693275	5.58462367552342e-05	14778	24
45674	genus.Bifidobacterium.id.436	4	128446769	rs1399215	C	A	0.0563378349517312	0.013761005524976	4.05182484539893	5.08197050271016e-05	14778	24
45675	genus.Bifidobacterium.id.436	11	3102918	rs7933398	C	G	-0.0570243292674205	0.014515910815495	-3.9419490059185	8.08221625516951e-05	13911	22
45676	genus.Bifidobacterium.id.436	3	196391168	rs843515	A	G	0.0526315978789498	0.0135634870211333	3.90512375585448	9.41771773159927e-05	14561	22
45677	genus.Bifidobacterium.id.436	2	136878616	rs9973445	G	C	0.0749350448127272	0.0197095131364961	3.90917230233434	9.26128925025765e-05	14778	24
45678	genus.Bifidobacterium.id.436	2	135407409	rs6739706	C	A	0.047494956219399	0.0118674168512353	3.98256897460066	6.81743301673209e-05	14778	24
45679	genus.Bifidobacterium.id.436	2	137074360	rs10205684	G	C	0.0496591452517132	0.0119142924718773	4.0128183069594	5.99980940664585e-05	14778	24
45680	genus.Bifidobacterium.id.436	1	61940970	rs4132474	C	A	0.0666550314429088	0.0177499833471866	3.90758216583743	9.32243431637851e-05	14778	24
45681	genus.Bifidobacterium.id.436	18	4316070	rs7227637	T	C	0.0713939908107885	0.0184863255143018	3.91740381940207	8.95077396402461e-05	14778	24
45682	genus.Bifidobacterium.id.436	2	137073048	rs6430625	A	G	0.0489089021127299	0.0119297930459764	3.99782872395616	6.39261789931961e-05	14777	24
45683	genus.Bifidobacterium.id.436	2	200246318	rs2305262	C	T	-0.0520927494093727	0.0133051169948027	-3.91543534765431	9.02412251352194e-05	14775	24
45684	genus.Bifidobacterium.id.436	16	49410567	rs9939459	C	T	-0.0613142639020051	0.0156834540098693	-3.94870012160695	7.85767115137083e-05	14778	24
45685	genus.Bifidobacterium.id.436	4	172819905	rs10008764	T	C	0.0458824778109629	0.0116509657023191	3.94342601407142	8.03257801255322e-05	14776	24
45686	genus.Bifidobacterium.id.436	9	125111703	rs7022068	G	A	-0.116394720773683	0.0293071634983528	-3.91367356134299	9.09025075570688e-05	10761	14
45687	genus.Bifidobacterium.id.436	5	421057	rs72711370	A	C	0.0507632697679518	0.012619101370078	3.91224941770491	9.14403992807589e-05	14776	24
45688	genus.Bifidobacterium.id.436	2	136069577	rs57441948	C	T	0.0741322763081302	0.0190297396676684	4.08236497210335	4.45797139879094e-05	14680	23
45689	genus.Bifidobacterium.id.436	4	1512210	rs6599394	G	A	0.0470831024372975	0.0119147517524791	3.93658853187832	8.26481383037935e-05	14774	24
45690	genus.Bifidobacterium.id.436	19	47073945	rs8101874	A	G	-0.0534500034097354	0.0129731101249926	-3.94386889920424	8.01775009442673e-05	14775	24
45691	genus.Bifidobacterium.id.436	12	107198611	rs12369214	G	A	0.0473482646483234	0.0120716154990827	3.92314370756991	8.74009818199423e-05	14778	24
45692	genus.Bifidobacterium.id.436	5	159646517	rs918478	G	A	0.0795661108582246	0.0204525399241247	3.92272452112814	8.75532394146206e-05	14778	24
45693	genus.Bifidobacterium.id.436	6	112206967	rs11153321	G	C	0.095219516965721	0.0230503416685161	4.03553661055972	5.44776436178576e-05	13846	20
45694	genus.Bifidobacterium.id.436	21	44833315	rs73380285	T	G	0.0745064483163912	0.0195168280391301	3.89197294290913	9.94323359985239e-05	14017	23
45695	genus.Bifidobacterium.id.436	11	3102545	rs11025309	A	G	-0.0570617711636043	0.0144603346623182	-3.92983858624723	8.50029043897859e-05	13911	22
45696	genus.Bifidobacterium.id.436	12	92600733	rs1190655	T	C	-0.0484878688466305	0.0123123950300786	-3.89126389516544	9.97233991114881e-05	14778	24
45697	genus.Bifidobacterium.id.436	2	135629439	rs6711390	C	T	0.0481951622152673	0.0119128504572565	4.01890823039331	5.8468436473323e-05	14778	24
45698	genus.Bifidobacterium.id.436	6	112205617	rs12663341	T	G	0.0951469190493327	0.0230538410672628	4.03298581723063	5.50726047003285e-05	13844	20
45699	genus.Bifidobacterium.id.436	9	133285022	rs3926856	T	C	0.0491628001445577	0.0122288985589126	4.00229321656036	6.27314874006682e-05	14666	23
45700	genus.Bifidobacterium.id.436	12	107203683	rs1811458	G	A	0.047350589197446	0.0120841414481149	3.91945645478765	8.87488936259679e-05	14778	24
45701	genus.Bifidobacterium.id.436	2	200230372	rs12478559	T	C	-0.0519126284585957	0.0132268494736998	-3.94823029837488	7.87310474799627e-05	14775	24
45702	genus.Bifidobacterium.id.436	5	159635956	rs6861931	C	T	0.0747438394976495	0.019077071893081	4.0019452206624	6.28238457003223e-05	14778	24
45703	genus.Bifidobacterium.id.436	2	135300858	rs643796	G	A	-0.0489130024958293	0.0119745287565767	-4.07380499305785	4.6251212985036e-05	14778	24
45704	genus.Bifidobacterium.id.436	2	137657056	rs2059975	G	A	0.049927398913715	0.012666514440635	3.9436699245419	8.02440861791845e-05	14777	24
45705	genus.Bifidobacterium.id.436	2	49967393	rs7562595	A	G	0.0497873158309462	0.0122949332730688	4.09609901465647	4.20170279403014e-05	14778	24
45706	genus.Bifidobacterium.id.436	6	97385090	rs12527378	G	C	-0.0860192424551079	0.0217186219052268	-3.93140319128628	8.44515025613809e-05	13918	22
45707	genus.Bifidobacterium.id.436	5	159619494	rs2032838	G	A	0.076219963933009	0.0202843552659244	3.91196579841282	9.15478791775839e-05	14778	24
45708	genus.Bifidobacterium.id.436	2	137086107	rs4073037	T	C	0.0486944844719201	0.0119274623836864	3.99939993730618	6.35032896182721e-05	14777	24
45709	genus.Bifidobacterium.id.436	12	107194461	rs10507214	G	A	0.0472879079832408	0.0120848064426815	3.91487698800129	9.04503106850295e-05	14778	24
45710	genus.Bifidobacterium.id.436	5	159627725	rs2112588	C	T	0.0748389265483031	0.0200277057192858	3.92664608221855	8.61385845225624e-05	14778	24
45711	genus.Bifidobacterium.id.436	5	111788620	rs255720	C	T	-0.201018858283287	0.0516867304108772	-3.91569316895124	9.01448345114643e-05	3759	6
45712	genus.Bifidobacterium.id.436	2	44204017	rs62135113	C	G	0.0794639821798175	0.0198935661180131	4.0716190853765	4.6687483190394e-05	13918	22
45713	genus.Bifidobacterium.id.436	3	54709721	rs666071	C	T	0.081618624120956	0.0230808626131306	3.90525314106091	9.41268015826206e-05	13061	20
45714	genus.Bifidobacterium.id.436	4	174863156	rs4388064	G	T	0.0774790245045841	0.0195071866737767	3.90750313467546	9.3254832024007e-05	14777	24
45715	genus.Bifidobacterium.id.436	11	43222148	rs112416281	A	G	-0.108048343399138	0.0272473420192435	-3.97957278686682	6.90392205779462e-05	10972	16
45716	genus.Bifidobacterium.id.436	3	21536193	rs233145	C	G	0.0579260912289117	0.0149097414178925	3.91604074919179	9.00150399992851e-05	14778	24
45717	genus.Bifidobacterium.id.436	2	44237482	rs62137098	T	A	0.0797849501923752	0.0198931793891621	4.09555969478157	4.21149688094822e-05	13918	22
45718	genus.Bifidobacterium.id.436	6	97381858	rs982124	G	A	-0.0858810956452969	0.0217211144827435	-3.92898443838079	8.53053590169166e-05	13918	22
45719	genus.Bifidobacterium.id.436	6	112207195	rs9384814	A	G	0.0949734422369195	0.0230503471641979	4.02346011292083	5.73493006051127e-05	13846	20
45720	genus.Bifidobacterium.id.436	2	239365456	rs3891424	G	A	-0.158049329250364	0.0398137642150374	-3.8982742784803	9.68806482354611e-05	5600	9
45721	genus.Bifidobacterium.id.436	1	207023321	rs6540674	G	A	0.0519073048004991	0.0134430516839858	3.89551316081827	9.79910408384738e-05	14776	24
45722	genus.Bifidobacterium.id.436	4	128411344	rs6534622	G	A	0.0575011805414203	0.0141178868587885	4.02445619823862	5.71071214288863e-05	14778	24
45723	genus.Bifidobacterium.id.436	5	102199373	rs6867062	T	C	0.0815859139356219	0.0239071038696503	3.89308272741755	9.89783804340185e-05	12024	15
45724	genus.Bifidobacterium.id.436	2	137662032	rs9677653	G	A	0.0497587045672543	0.0126650314613167	3.9312123867495	8.45185649271427e-05	14774	24
45725	genus.Bifidobacterium.id.436	13	76950352	rs9573853	A	G	0.0576769627457116	0.0142101719314143	4.00247728294137	6.26826880716701e-05	14777	24
45726	genus.Bifidobacterium.id.436	20	16702902	rs11087182	C	T	0.0837515576207679	0.0212628926362326	3.99299430173085	6.52441369584234e-05	13832	21
45727	genus.Bifidobacterium.id.436	1	213917811	rs11120204	A	G	-0.0921799851530454	0.0231040396667925	-3.95405879245284	7.68365158246315e-05	14021	23
45728	genus.Bifidobacterium.id.436	2	137085687	rs12995806	G	T	0.0486817300100068	0.0119271861195866	3.9884046487444	6.65191294567576e-05	14778	24
45729	genus.Bifidobacterium.id.436	6	97425784	rs62413879	T	C	-0.0839971768102939	0.0213687454418578	-3.90330105204957	9.48895526557494e-05	13918	22
45730	genus.Bifidobacterium.id.436	2	136929282	rs77489221	C	T	0.0674203157959486	0.0174770142116984	3.93602715688253	8.28416027040823e-05	14775	24
45731	genus.Bifidobacterium.id.436	12	107200056	rs11113119	C	A	0.0471685543972072	0.0120847301047626	3.90464783410485	9.43626951419217e-05	14778	24
45732	genus.Bifidobacterium.id.436	11	71166992	rs12792306	C	T	0.0504997983335198	0.0127997327980305	4.03153518789277	5.54136978654136e-05	14778	24
45733	genus.Bifidobacterium.id.436	1	50249389	rs75825855	C	T	-0.124781210908885	0.0323002506936956	-3.89084697910485	9.98949178853665e-05	9258	14
45734	genus.Bifidobacterium.id.436	17	11779597	rs75607356	T	G	0.112156024875668	0.0307236809183263	3.89100403159275	9.98302740100919e-05	9062	12
45735	genus.Bifidobacterium.id.436	5	419462	rs112126699	A	T	0.0491965644692132	0.012391735372577	3.89600085917927	9.77940416068404e-05	14773	24
45736	genus.Bifidobacterium.id.436	2	137088860	rs13432272	A	G	0.0487503669423177	0.0119296572146517	3.97701913982981	6.9784550073077e-05	14777	24
45737	genus.Bifidobacterium.id.436	5	159636005	rs6898052	G	A	0.0760171424837952	0.0201275668436608	3.91178502455738	9.16164471918052e-05	14778	24
45738	genus.Bifidobacterium.id.436	2	47413477	rs2454082	T	C	0.0581576395403937	0.0148079828294251	3.98200997580238	6.83349108819474e-05	14777	24
45739	genus.Bifidobacterium.id.436	2	220355529	rs12464085	A	G	-0.049175472985488	0.012348927483928	-3.98514855523677	6.74379217787238e-05	14778	24
45740	genus.Bifidobacterium.id.436	2	220350502	rs10167337	G	A	-0.0485974710230177	0.0122806719517331	-3.98163928457602	6.84415947290459e-05	14778	24
45741	genus.Bifidobacterium.id.436	2	44210486	rs62135116	A	G	0.0794919853817412	0.0197760425782883	4.05396582067698	5.03565770965204e-05	14023	23
45742	genus.Bifidobacterium.id.436	2	165167325	rs35348514	A	T	0.0590564545642466	0.0150403077988251	3.89811971490571	9.69424912732058e-05	14023	23
45743	genus.Bifidobacterium.id.436	11	3090976	rs73413540	C	T	-0.0572505450999251	0.0145147353177424	-3.96630553890826	7.29952782644047e-05	13911	22
45744	genus.Bifidobacterium.id.436	11	71169547	rs2276360	C	G	0.050412741970614	0.0128007965853033	4.02333603699238	5.73795353454554e-05	14778	24
45745	genus.Bifidobacterium.id.436	2	137084682	rs13006092	T	G	0.0481783460524797	0.0119139315341896	3.95748352131535	7.57435109529234e-05	14778	24
45746	genus.Bifidobacterium.id.436	2	49936924	rs10200783	G	C	0.0504157383789982	0.0122661705971706	4.0951221174556	4.21945922810833e-05	14778	24
45747	genus.Bifidobacterium.id.436	11	3094921	rs77607551	T	A	-0.0570538561282742	0.0145804480111608	-3.94522159241527	7.97262158429422e-05	13911	22
45748	genus.Bifidobacterium.id.436	2	135612439	rs6430548	G	C	0.0473200480634489	0.0119138447950188	3.95020454828776	7.80844325320798e-05	14778	24
45749	genus.Bifidobacterium.id.436	11	71167677	rs4944955	T	C	0.0503892140120854	0.0128013793490275	4.02162049770462	5.77991273602827e-05	14778	24
45750	genus.Bifidobacterium.id.436	4	172806301	rs11932916	T	A	0.0456170951453985	0.0117152683664515	3.89868989120865	9.67145404926658e-05	14777	24
45751	genus.Bifidobacterium.id.436	13	83741455	rs4334165	T	C	-0.0665403599144216	0.0168948302959021	-3.91326412956542	9.10568409442351e-05	14778	24
45752	genus.Bifidobacterium.id.436	2	135634581	rs6738113	G	A	0.047897972443566	0.0119134884776053	3.99030619400306	6.59880508938402e-05	14778	24
45753	genus.Bifidobacterium.id.436	11	71169648	rs2276361	G	A	0.0503997230218432	0.0128014529746091	4.01850878122508	5.85676269013886e-05	14778	24
45754	genus.Bifidobacterium.id.436	2	102247117	rs17025908	G	A	0.0576679035692143	0.014774276353069	3.89787438856106	9.70407262958101e-05	14673	23
45755	genus.Bifidobacterium.id.436	8	39238602	rs6990196	T	G	0.0746494312739297	0.0197553980024554	3.93156476827278	8.43947521715241e-05	14666	23
45756	genus.Bifidobacterium.id.436	4	172817274	rs1905931	C	A	0.0456541174050934	0.0116870040454448	3.90797843747702	9.30716102840681e-05	14671	23
45757	genus.Bifidobacterium.id.436	11	71167765	rs4944956	T	C	0.0503024440797747	0.0128014487379563	4.01538207602971	5.93495683621854e-05	14778	24
45758	genus.Bifidobacterium.id.436	2	44248708	rs62137125	T	C	0.07438607471546	0.0185191629331457	3.98500528099086	6.74786249299288e-05	14672	23
45759	genus.Bifidobacterium.id.436	2	136110835	rs4954245	C	A	0.0734427283487212	0.0190427530897459	4.04429189599681	5.24815005730495e-05	14680	23
45760	genus.Bifidobacterium.id.436	5	159623296	rs2080951	A	G	0.0759217478395484	0.0202788460897563	3.89722164667783	9.73025589764436e-05	14778	24
45761	genus.Bifidobacterium.id.436	2	44248564	rs62137124	T	A	0.0743931095025625	0.0185234945073341	3.98249405530095	6.81958311110022e-05	14672	23
45762	genus.Bifidobacterium.id.436	2	44243176	rs62137113	A	G	0.0792435082710957	0.019894451567944	4.06266211527818	4.85162311505821e-05	13918	22
45763	genus.Bifidobacterium.id.436	4	163944263	rs72994359	A	G	-0.111594835432791	0.0281478315723721	-4.00980415328861	6.07691301010332e-05	11065	16
45764	genus.Bifidobacterium.id.436	2	137092809	rs4405811	G	A	0.0481275714354265	0.0119160205289574	3.94600292232427	7.94666439434711e-05	14777	24
45765	genus.Bifidobacterium.id.436	10	97309007	rs10736090	T	C	-0.147332930323395	0.0362085190927246	-3.97022643782534	7.18043574058114e-05	7003	12
45766	genus.Bifidobacterium.id.436	1	61950970	rs7512319	A	G	0.0558416906646178	0.0142348404875649	4.00081222349623	6.31254363551476e-05	14777	24
45767	genus.Bifidobacterium.id.436	11	71170043	rs7938885	C	T	0.0501558528334444	0.0127970473827828	4.0051359122013	6.19818333152293e-05	14778	24
45768	genus.Bifidobacterium.id.436	2	220380125	rs1872858	A	G	-0.0472215272305988	0.0120322223050033	-3.93298184766305	8.38985756679947e-05	14775	24
45769	genus.Bifidobacterium.id.436	2	135608211	rs56383182	A	G	0.0476908937935948	0.0119091687743431	3.97402753813975	7.06673872119714e-05	14778	24
45770	genus.Bifidobacterium.id.436	15	92467019	rs6496868	G	A	0.0486109969290416	0.0125247803320303	3.92259298926828	8.7601066264007e-05	14778	24
45771	genus.Bifidobacterium.id.436	2	137091582	rs10178350	G	T	0.0480176985422693	0.0119163582942049	3.94007746924422	8.14553006107143e-05	14777	24
45772	genus.Bifidobacterium.id.436	2	44212831	rs62135119	T	C	0.0795413525080952	0.0197772992699808	4.03173134827839	5.53674570358217e-05	14023	23
45773	genus.Bifidobacterium.id.436	2	44245077	rs140170956	T	C	0.078720545929038	0.0197714764233089	4.05446582628859	5.02489954096328e-05	13918	22
45774	genus.Bifidobacterium.id.436	6	97381678	rs55683359	C	G	-0.0850517134690515	0.0217213290938373	-3.89089830460888	9.98737876123275e-05	13918	22
45775	genus.Bifidobacterium.id.436	11	71171170	rs12807718	C	T	0.0501289769358514	0.0127960005458639	3.9999215971735	6.33634722931237e-05	14778	24
45776	genus.Bifidobacterium.id.436	16	7165265	rs62014131	G	A	-0.0481917226531689	0.0121704424065963	-3.94176686134	8.08835768525548e-05	14774	24
45777	genus.Bifidobacterium.id.436	2	135609695	rs60793693	G	T	0.0475635534616973	0.0119109190992212	3.96378551260256	7.3770539019006e-05	14778	24
45778	genus.Bifidobacterium.id.436	2	49948420	rs12475071	A	C	0.0500933769291869	0.012043391759546	4.15524228293382	3.24943026675249e-05	14777	24
45779	genus.Bifidobacterium.id.436	2	136107839	rs10496734	G	A	0.0727951611925316	0.0190443649327703	4.02065139367866	5.80374366420175e-05	14680	23
45780	genus.Bifidobacterium.id.436	2	46021920	rs4953258	A	T	0.0748249004670882	0.0186119025869564	3.923503440734	8.72705184345133e-05	14775	24
45781	genus.Bifidobacterium.id.436	2	44238230	rs77786219	G	A	0.0789919086311407	0.0198646681826859	4.04213563522917	5.29665782306197e-05	13918	22
45782	genus.Bifidobacterium.id.436	2	135597628	rs10496731	T	G	0.0475425470519001	0.0119005830609123	3.96820169904692	7.24170309618206e-05	14778	24
45783	genus.Bifidobacterium.id.436	2	137042930	rs10175471	G	C	0.0621185116656418	0.0160434426031516	3.9121622251424	9.14734289349987e-05	14666	23
45784	genus.Bifidobacterium.id.436	2	135609167	rs6730306	C	T	0.0474653083727457	0.0119097761085242	3.95498925608945	7.65380912197293e-05	14778	24
45785	genus.Bifidobacterium.id.436	2	44127295	rs17496286	T	C	0.0794493411750959	0.0198843373772906	3.99851422769865	6.37413500800909e-05	14023	23
45786	genus.Bifidobacterium.id.436	11	71173254	rs4423214	T	C	0.0499032315926521	0.012797318289927	3.98374737032103	6.78369874069889e-05	14778	24
45787	genus.Bifidobacterium.id.436	11	3095268	rs11025260	C	T	-0.0564666809345585	0.0145836281072025	-3.90475061952339	9.4322599429493e-05	13911	22
45788	genus.Bifidobacterium.id.436	2	137073291	rs36098083	T	C	0.0480085874105476	0.0119394615477159	3.94638781559648	7.93390693612588e-05	14777	24
45789	genus.Bifidobacterium.id.436	15	49235872	rs34418609	A	T	-0.0521268037933146	0.0135644420291128	-3.89391390263029	9.86396717537586e-05	14666	23
45790	genus.Bifidobacterium.id.436	2	44187652	rs62135104	A	G	0.079157197636943	0.0199696511394503	4.04760671443658	5.17439931120824e-05	13918	22
45791	genus.Bifidobacterium.id.436	1	146787380	rs10793675	T	A	0.0480183584664775	0.0118658356851955	4.03145008275603	5.54337710513541e-05	14778	24
45792	genus.Bifidobacterium.id.436	2	137085934	rs4076010	T	C	0.0479301023854323	0.0119163120843776	3.93714408430538	8.2457100958951e-05	14778	24
45793	genus.Bifidobacterium.id.436	11	3094981	rs74384793	C	T	-0.0564553462211437	0.0145827685542091	-3.90026377135892	9.60879426745743e-05	13911	22
45794	genus.Bifidobacterium.id.436	10	97310431	rs1409711	C	T	-0.144683149810366	0.0362322792317836	-3.90437341710721	9.44698217295314e-05	7003	12
45795	genus.Bifidobacterium.id.436	2	44243684	rs62137116	G	A	0.0785332803206226	0.0198919129896099	4.02841266015791	5.61547146883314e-05	13918	22
45796	genus.Bifidobacterium.id.436	16	49422544	rs28805981	C	T	-0.0611160029238232	0.0157933524065821	-3.89250567066045	9.92141798266243e-05	14777	24
45797	genus.Bifidobacterium.id.436	8	120979697	rs117591617	G	T	0.0995479595467382	0.0247260812863359	3.93668188082853	8.26160092674001e-05	13140	22
45798	genus.Bifidobacterium.id.436	11	71171003	rs12800438	A	G	0.0497868145454576	0.0127962410067413	3.97460150133982	7.04971927867362e-05	14778	24
45799	genus.Bifidobacterium.id.436	1	146783259	rs7550694	A	G	0.0479846991220125	0.0118653330347736	4.02740349374695	5.6396203409205e-05	14778	24
45800	genus.Bifidobacterium.id.436	11	71168234	rs4944959	C	T	0.0496385214001955	0.0127946025095586	3.97316242518683	7.09246494453969e-05	14778	24
45801	genus.Bifidobacterium.id.436	2	136031551	rs73960635	C	T	0.0822720707565193	0.0211778538264254	3.91877485850658	8.90001987811849e-05	14680	23
45802	genus.Bifidobacterium.id.436	2	136066802	rs11892827	C	T	0.0728844899744496	0.0190022508420703	3.99774570016261	6.39485986894665e-05	14680	23
45803	genus.Bifidobacterium.id.436	4	128422351	rs11098924	C	G	0.0562819607594716	0.014146773007702	3.9308406538884	8.46493630043684e-05	14778	24
45804	genus.Bifidobacterium.id.436	6	112195974	rs58526762	G	A	0.0924949235678292	0.0231087461459621	3.94962102192484	7.82750270559684e-05	13846	20
45805	genus.Bifidobacterium.id.436	2	220356449	rs6747041	G	C	-0.0479597836107974	0.0122741461853843	-3.91873795417181	8.90138246084938e-05	14778	24
45806	genus.Bifidobacterium.id.436	2	44231996	rs62135157	C	T	0.0779332262412245	0.0198924353741036	4.0008876092832	6.31053270498382e-05	13918	22
45807	genus.Bifidobacterium.id.436	2	49940655	rs1040240	C	A	0.0502015161250279	0.0123772318834886	4.05544291899972	5.00393917107238e-05	14778	24
45808	genus.Bifidobacterium.id.436	2	220367706	rs1806933	C	T	-0.0470964241583401	0.0121061501758753	-3.90302850801141	9.49965085481942e-05	14777	24
45809	genus.Bifidobacterium.id.436	2	136088643	rs6717021	A	C	0.0704091933711988	0.0187794289198589	3.99235727209655	6.54197091638869e-05	14680	23
45810	genus.Bifidobacterium.id.436	2	136088440	rs6729807	G	A	0.0704091933711988	0.0187794289198589	3.99235727209655	6.54197091638869e-05	14680	23
45811	genus.Bifidobacterium.id.436	2	137087590	rs5011376	A	G	0.047947936291315	0.0119304558524597	3.91051664908197	9.20989113613183e-05	14777	24
45812	genus.Bifidobacterium.id.436	4	128418370	rs2090103	G	A	0.0561302759167159	0.0140975620478078	3.93732338680422	8.23955334968261e-05	14778	24
45813	genus.Bifidobacterium.id.436	2	135599739	rs1530555	C	T	0.0463879028975104	0.0120292156807793	3.91966143969082	8.8673446724695e-05	14778	24
45814	genus.Bifidobacterium.id.436	11	71167449	rs12785878	T	G	0.0494410672812859	0.0127943970115694	3.959978471417	7.49565204432488e-05	14778	24
45815	genus.Bifidobacterium.id.436	2	44234502	rs62135159	A	G	0.0782369230054934	0.0199203683015259	4.01230234583416	6.0129419088057e-05	13918	22
45816	genus.Bifidobacterium.id.436	2	44127491	rs62138480	T	C	0.0858945113413702	0.0217980298150498	3.93495329733625	8.32128756327316e-05	13032	21
45817	genus.Bifidobacterium.id.436	4	128410916	rs2002543	T	C	0.0566359746319447	0.0141546066740362	3.94460115921185	7.99329056654831e-05	14778	24
45818	genus.Bifidobacterium.id.436	2	44244994	rs189353869	T	G	0.0778737580549031	0.0197638718736046	4.00885031825402	6.1015073836665e-05	13918	22
45819	genus.Bifidobacterium.id.436	11	71170817	rs12808368	T	C	0.0494062399184459	0.0127933281537605	3.95583050559782	7.62692236393892e-05	14778	24
45820	genus.Bifidobacterium.id.436	2	137091331	rs10178152	C	T	0.0474316241884902	0.011916607761111	3.89173762239988	9.95288457102066e-05	14777	24
45821	genus.Bifidobacterium.id.436	2	135534794	rs16831001	A	C	0.0498037205229515	0.0125460414761834	3.90994613797096	9.23167036903623e-05	14776	24
45822	genus.Bifidobacterium.id.436	2	135608801	rs6430546	A	T	0.047088328608342	0.0119095699752511	3.92334434126837	8.73281958684414e-05	14778	24
45823	genus.Bifidobacterium.id.436	11	71187294	rs4944062	T	G	0.049436509782951	0.0127976647877255	3.95273994081491	7.72613922556912e-05	14777	24
45824	genus.Bifidobacterium.id.436	2	220376150	rs3755062	A	G	-0.0466837960643254	0.0120314929575377	-3.89191684292682	9.94553357152743e-05	14778	24
45825	genus.Bifidobacterium.id.436	2	44244296	rs75617038	G	C	0.0783014401169834	0.0198812506284911	4.00365636569333	6.23709432783307e-05	13918	22
45826	genus.Bifidobacterium.id.436	2	136055275	rs11889515	A	G	0.0724645949859669	0.0189793211923827	3.98119273187358	6.85703205550062e-05	14680	23
45827	genus.Bifidobacterium.id.436	11	71174452	rs2276362	G	A	0.0495229472131741	0.012803158934968	3.94969641783531	7.825037611769e-05	14778	24
45828	genus.Bifidobacterium.id.436	2	37995585	rs78936995	A	G	0.103249763536873	0.0261006848128082	3.96209788415291	7.42940676692965e-05	10578	15
45829	genus.Bifidobacterium.id.436	11	71168035	rs4944957	G	A	0.0493615397017171	0.0128074694243706	3.94800947093524	7.88036878061385e-05	14778	24
45830	genus.Bifidobacterium.id.436	2	116165001	rs112848793	G	A	-0.0809280258610298	0.0202562591832226	-3.97504605811227	7.03656371602738e-05	13141	22
45831	genus.Bifidobacterium.id.436	11	71203790	rs12807827	C	A	0.0494849046857658	0.0127718994245433	3.9566288086603	7.60149080259359e-05	14774	24
45832	genus.Bifidobacterium.id.436	2	135627175	rs7580655	G	T	0.0469715609407999	0.0119137562274192	3.91704568130278	8.96407673958014e-05	14778	24
45833	genus.Bifidobacterium.id.436	2	136041102	rs60183118	G	C	0.0717192950077616	0.0190212428691235	3.94891161903377	7.85073284440372e-05	14680	23
45834	genus.Bifidobacterium.id.436	2	137021263	rs13034241	A	G	0.0491162803627616	0.0122396751554322	3.91492807766734	9.04311604449203e-05	14778	24
45835	genus.Bifidobacterium.id.436	2	136204827	rs56135842	T	C	0.0729267073433312	0.0190190389234015	3.97387148565832	7.07137278343648e-05	14680	23
45836	genus.Bifidobacterium.id.436	2	44242391	rs78771009	G	A	0.077570472297627	0.0199102751668091	3.99273615469952	6.53152312405901e-05	13918	22
45837	genus.Bifidobacterium.id.436	1	101851900	rs111913047	A	G	-0.180964997550235	0.0439422159441777	-4.1229117949434	3.74112982783057e-05	5092	8
45838	genus.Bifidobacterium.id.436	2	49912261	rs7581393	A	G	0.048973853151141	0.0120723630606525	4.04544930271906	5.22228668411871e-05	14778	24
45839	genus.Bifidobacterium.id.436	11	71170770	rs12806844	A	G	0.0491647283328593	0.0127931274123304	3.93801407659939	8.21587757399079e-05	14778	24
45840	genus.Bifidobacterium.id.436	11	71168073	rs4944958	G	A	0.0491509904791494	0.0127957150037364	3.9373887025711	8.23731166878619e-05	14778	24
45841	genus.Bifidobacterium.id.436	1	146776961	rs10900339	A	G	0.0475186888179118	0.0118646706085737	3.98867539820174	6.64432662282573e-05	14778	24
45842	genus.Bifidobacterium.id.436	2	135606879	rs1530557	T	C	0.0468565921637381	0.0119088614472719	3.90437413149734	9.44695426977041e-05	14778	24
45843	genus.Bifidobacterium.id.436	2	136158946	rs73956708	T	C	0.0834984750621119	0.0211906688374884	3.94579762596746	7.95347696104447e-05	14680	23
45844	genus.Bifidobacterium.id.436	11	71170905	rs12790558	C	T	0.0490942434685587	0.0127930850116582	3.93239127807353	8.41050218611984e-05	14778	24
45845	genus.Bifidobacterium.id.436	2	136001295	rs61457398	G	C	0.071895473608349	0.0188940755723998	3.94624090867371	7.9387739448914e-05	14778	24
45846	genus.Bifidobacterium.id.436	2	44230891	rs62135156	G	A	0.0772673645269672	0.0198950246444428	3.9662315299338	7.30179361343048e-05	13918	22
45847	genus.Bifidobacterium.id.436	2	136063118	rs11887993	C	T	0.0723548128342218	0.0189904990485007	3.960714900483	7.47257082783713e-05	14680	23
45848	genus.Bifidobacterium.id.436	2	136208747	rs72986430	C	T	0.07242895633116	0.0190194479238204	3.95747983828107	7.57446784593891e-05	14680	23
45849	genus.Bifidobacterium.id.436	11	71165625	rs7944926	G	A	0.0490375687022098	0.0127942987908522	3.92565922170556	8.64925346050401e-05	14778	24
45850	genus.Bifidobacterium.id.436	2	44238645	rs62137100	G	A	0.077537666236539	0.019877347385955	3.97987468621343	6.89516051460562e-05	13918	22
45851	genus.Bifidobacterium.id.436	4	128392739	rs7678926	T	C	0.0501551150494601	0.0126919843940714	3.93032984432401	8.48294087086794e-05	14778	24
45852	genus.Bifidobacterium.id.436	2	44243304	rs62137114	A	C	0.0775413473157795	0.0198884676631334	3.97326594936619	7.08938174289127e-05	13918	22
45853	genus.Bifidobacterium.id.436	2	44232052	rs62135158	A	G	0.0769477617480969	0.0198674303036634	3.95849856519058	7.54223940873541e-05	13918	22
45854	genus.Bifidobacterium.id.436	2	44242885	rs62137112	G	C	0.0776558494171313	0.0198852565279471	3.97304549147865	7.0959490401017e-05	13918	22
45855	genus.Bifidobacterium.id.436	2	49904128	rs881422	T	A	0.0497156750883307	0.0123099852846054	3.97297378068409	7.0980864982467e-05	14672	23
45856	genus.Bifidobacterium.id.436	11	71168710	rs12793224	A	G	0.0490017548794416	0.0127950187104105	3.92145456060993	8.80160476549382e-05	14778	24
45857	genus.Bifidobacterium.id.436	4	128455042	rs1514301	A	C	0.0541941902843011	0.0137356326040367	3.91241653230805	9.13771256217749e-05	14778	24
45858	genus.Bifidobacterium.id.436	2	44220605	rs62135149	G	A	0.0771438795860642	0.0199075337784799	3.94219565388563	8.07390696797092e-05	13918	22
45859	genus.Bifidobacterium.id.436	2	135599407	rs3739029	T	C	0.0460600853198707	0.0120287211264817	3.89354964621544	9.87879734215435e-05	14777	24
45860	genus.Bifidobacterium.id.436	20	16692401	rs13037601	A	G	0.0699168949713098	0.0173635877209744	3.99758009249785	6.39933415169751e-05	14698	23
45861	genus.Bifidobacterium.id.436	11	71170653	rs12790010	C	T	0.0488822784657695	0.0127932380047983	3.91473477819114	9.05036361983526e-05	14778	24
45862	genus.Bifidobacterium.id.436	11	71171642	rs11233747	A	G	0.048889261518053	0.0127933106321058	3.91365913129828	9.09079426915444e-05	14778	24
45863	genus.Bifidobacterium.id.436	11	71168715	rs12794668	T	C	0.048889483292639	0.0127950530059391	3.91212748960021	9.14865903397953e-05	14778	24
45864	genus.Bifidobacterium.id.436	2	44220614	rs62135150	G	C	0.0770067894649998	0.0199075498966894	3.93562702221511	8.29797606743556e-05	13918	22
45865	genus.Bifidobacterium.id.436	2	44242633	rs62137111	T	C	0.0772510265462602	0.0198922044666985	3.95984624927361	7.49980329354469e-05	13918	22
45866	genus.Bifidobacterium.id.436	13	44667372	rs9634785	T	C	-0.0513966194588177	0.0132044983136301	-3.90771356988267	9.3173670585691e-05	14666	23
45867	genus.Bifidobacterium.id.436	11	71186476	rs732934	A	G	0.0488241692172727	0.0127913717356611	3.90652942948241	9.36312442757314e-05	14777	24
45868	genus.Bifidobacterium.id.436	2	136100243	rs6736613	G	T	0.0708667014536959	0.0188604520270986	3.93460155634544	8.33348270059123e-05	14680	23
45869	genus.Bifidobacterium.id.436	2	49955209	rs34515904	G	T	0.049191673313	0.0123429613078172	4.0142583711202	5.96329970269032e-05	14773	24
45870	genus.Bifidobacterium.id.436	2	44229160	rs62135153	G	T	0.0766526072750757	0.0198948445975973	3.93748398452265	8.23404256208949e-05	13918	22
45871	genus.Bifidobacterium.id.436	11	71150217	rs2852853	T	C	0.0481364195454015	0.012665052264737	3.89599912256435	9.77947424253899e-05	14778	24
45872	genus.Bifidobacterium.id.436	2	136000500	rs58183133	C	T	0.0704235291299794	0.0189646979182025	3.91202540425189	9.15252811488963e-05	14778	24
45873	genus.Bifidobacterium.id.436	2	136158644	rs58741231	T	G	0.0826319733925818	0.0211910680918186	3.90922133126224	9.25940998769166e-05	14680	23
45874	genus.Bifidobacterium.id.436	2	136138026	rs60085161	A	G	0.0717664895797263	0.0190146826809493	3.9259337390638	8.63939377402637e-05	14680	23
45875	genus.Bifidobacterium.id.436	2	49969173	rs13032217	C	G	0.0478810679912722	0.0122004783330534	3.93618056564584	8.27886916038201e-05	14777	24
45876	genus.Bifidobacterium.id.436	18	2185385	rs7244306	G	A	-0.0527772480194674	0.0134373481883072	-3.89748093005311	9.71984735458135e-05	14666	23
45877	genus.Bifidobacterium.id.436	2	44238319	rs115903648	C	T	0.0771125714718245	0.0199200282135376	3.93553985233824	8.30098874477387e-05	13918	22
45878	genus.Bifidobacterium.id.436	2	44231643	rs76386308	G	A	0.0763376686759753	0.019868293370353	3.92510452371882	8.66920869305817e-05	13918	22
45879	genus.Bifidobacterium.id.436	12	32212255	rs2630570	G	T	0.0467274308717073	0.0118996231580454	3.95172137090316	7.75910502891669e-05	14666	23
45880	genus.Bifidobacterium.id.436	2	136092359	rs6430569	G	T	0.0701352838526835	0.018784599917348	3.91644334786731	8.98649209929318e-05	14680	23
45881	genus.Bifidobacterium.id.436	2	136158243	rs59839813	A	G	0.0823920137244811	0.0211911430486305	3.89829802567718	9.68711499532537e-05	14680	23
45882	genus.Bifidobacterium.id.436	2	136157752	rs58977924	G	A	0.0822676812215493	0.0211912885575714	3.89715544016297	9.7329153452501e-05	14680	23
45883	genus.Bifidobacterium.id.436	2	49905028	rs12713073	A	G	0.0488531394914949	0.0122577473271589	3.9282344046803	8.557178498473e-05	14777	24
45884	genus.Bifidobacterium.id.436	2	49960136	rs35203346	A	T	0.0484353176835668	0.0123203479562067	3.97170935252173	7.1358750544331e-05	14778	24
45885	genus.Bifidobacterium.id.436	2	136146499	rs6748576	T	A	0.0713836816792424	0.0190275080440565	3.90510674860391	9.41838009298267e-05	14680	23
45886	genus.Bifidobacterium.id.436	2	49952622	rs17489085	T	G	0.0482349605596284	0.0121526608698017	3.96637587196184	7.2973751941644e-05	14778	24
45887	genus.Bifidobacterium.id.436	2	136191729	rs80024439	A	G	0.0707869407694191	0.0189979365745599	3.9037195155927	9.4725554114132e-05	14680	23
45888	genus.Bifidobacterium.id.436	2	135981554	rs6430564	A	G	0.0703588293693736	0.0189368683752298	3.9197915574065	8.86255869406268e-05	14778	24
45889	genus.Bifidobacterium.id.436	2	136081800	rs4538256	C	A	0.0715319352573154	0.0190029715893624	3.90033886108436	9.60581437445186e-05	14680	23
45890	genus.Bifidobacterium.id.436	2	44242152	rs62137110	T	C	0.0764569993479524	0.0198897871178892	3.92035001167849	8.84204537714859e-05	13918	22
45891	genus.Bifidobacterium.id.436	2	49944565	rs10185615	A	C	0.0481970245000323	0.0120090728295981	4.00866066242356	6.10640882629704e-05	14778	24
45892	genus.Bifidobacterium.id.436	2	135988416	rs935615	C	T	0.0707886001018309	0.0189591974266421	3.91108938341418	9.18807585096908e-05	14778	24
45893	genus.Bifidobacterium.id.436	2	44239046	rs62137106	T	G	0.0761365771135544	0.0198891516139581	3.90704495379352	9.34317759477955e-05	13918	22
45894	genus.Bifidobacterium.id.436	2	49906954	rs62134098	C	A	0.0492848186578555	0.0124787232449857	3.93973946543968	8.15701454256156e-05	14666	23
45895	genus.Bifidobacterium.id.436	2	44242379	rs75628988	A	T	0.076262875398106	0.0198923714590065	3.91126434675192	9.18142128607138e-05	13918	22
45896	genus.Bifidobacterium.id.436	2	44241525	rs62137109	C	T	0.0762714814708333	0.0198879658421414	3.91117349608613	9.18487613674497e-05	13918	22
45897	genus.Bifidobacterium.id.436	2	44238305	rs116419487	A	G	0.0764629120733472	0.019917259327537	3.90346267457335	9.48261799999041e-05	13918	22
45898	genus.Bifidobacterium.id.436	2	44217609	rs62135123	C	T	0.0766665934978444	0.0197917146369132	3.89359879207445	9.87679521273122e-05	14023	23
45899	genus.Bifidobacterium.id.436	21	40108376	rs9979518	C	T	0.101203980479591	0.0256627848101689	3.93081822975311	8.46572592840606e-05	11624	17
45900	genus.Bifidobacterium.id.436	2	44238355	rs116303853	G	C	0.0765037858209861	0.0199773288985757	3.89243808548339	9.92418314365925e-05	13918	22
45901	genus.Bifidobacterium.id.436	2	44239255	rs62137107	A	G	0.076227879287579	0.0198591443007209	3.9004635018252	9.60087000383498e-05	13918	22
45902	genus.Bifidobacterium.id.436	2	135988127	rs59900519	T	A	0.0701064443929159	0.0189370698869521	3.89390026061447	9.86452221103472e-05	14778	24
45903	genus.Bifidobacterium.id.436	1	101852087	rs12028111	A	G	-0.174365867660472	0.0439478047788924	-3.97468398555779	7.04727660466063e-05	5092	8
