# Supplementary material for: The causal relationship between gut microbiota and type 2 diabetes: a two-sample Mendelian randomized study
Source: Front Public Health. 2023 Sep 22;11:1255059. doi: 10.3389/fpubh.2023.1255059 (PMC10556527; doi:10.3389/fpubh.2023.1255059)
Supplement: Supplementary file 2 [file Data_Sheet_1.zip › Additional documents 1/exposure genus.CandidatusSoleaferrea.id.11350.csv]

	bac	chr	bp	rsID	ref.allele	eff.allele	beta	SE	Z.weightedSumZ	P.weightedSumZ	N	Ncohorts
48648	genus.CandidatusSoleaferrea.id.11350	19	47985753	.	A	G	0.194560759614634	0.0347932412850857	5.47988162231431	4.2561049977991e-08	5787	22
48649	genus.CandidatusSoleaferrea.id.11350	1	224688107	rs4294381	C	T	0.11219652590834	0.0231860071033086	4.82953848955421	1.36849860922471e-06	6145	23
48650	genus.CandidatusSoleaferrea.id.11350	1	224687852	rs61825792	C	T	0.112199365781676	0.0231856333705555	4.82898145102093	1.37233189638773e-06	6145	23
48651	genus.CandidatusSoleaferrea.id.11350	1	224687199	rs1891244	A	T	0.111155173371819	0.0231889134183901	4.78437458177784	1.7152055528271e-06	6145	23
48652	genus.CandidatusSoleaferrea.id.11350	1	224688598	rs4653589	A	G	0.110179262624242	0.0227915860810852	4.79083621492162	1.66087663127394e-06	6145	23
48653	genus.CandidatusSoleaferrea.id.11350	1	224690834	rs6665956	T	A	0.109717075502252	0.0231862512946973	4.71678990909453	2.39594872752559e-06	6144	23
48654	genus.CandidatusSoleaferrea.id.11350	8	138638199	rs10090365	G	A	-0.0834413479530733	0.0180988821805702	-4.60256989093279	4.17309456261167e-06	6145	23
48655	genus.CandidatusSoleaferrea.id.11350	1	224689785	rs12566578	T	A	0.108418409475104	0.022795462084701	4.71171732767938	2.45637948553527e-06	6145	23
48656	genus.CandidatusSoleaferrea.id.11350	1	224694877	rs791504	T	A	0.107953120093378	0.0227891671704324	4.69711678859804	2.63859596290177e-06	6145	23
48657	genus.CandidatusSoleaferrea.id.11350	3	137945192	rs4678258	C	T	0.0986136157619694	0.0215646267746116	4.54353623341802	5.53182915152151e-06	6101	22
48658	genus.CandidatusSoleaferrea.id.11350	8	123882833	rs10108780	G	A	-0.0928340395901556	0.01998065961638	-4.63090026571795	3.64079224872166e-06	5999	22
48659	genus.CandidatusSoleaferrea.id.11350	1	224696628	rs712065	T	C	0.108642386348173	0.0231716323528286	4.67718399040995	2.90841282960076e-06	6145	23
48660	genus.CandidatusSoleaferrea.id.11350	1	224699166	rs712066	C	T	0.107045673427487	0.0228062226709303	4.6560776711455	3.22290389265668e-06	6145	23
48661	genus.CandidatusSoleaferrea.id.11350	10	82879688	rs386526	G	C	0.0818458561096492	0.0180086171726012	4.45650256457863	8.33076048672406e-06	6144	23
48662	genus.CandidatusSoleaferrea.id.11350	8	11515176	rs28569838	A	T	-0.0899657811231999	0.0203816832874105	-4.37220691355596	1.22996872260505e-05	5999	22
48663	genus.CandidatusSoleaferrea.id.11350	7	352368	rs36155147	T	C	0.104966126063328	0.0240995270476851	4.54817228784283	5.41138273215946e-06	5958	21
48664	genus.CandidatusSoleaferrea.id.11350	7	351270	rs36160691	A	G	0.103880432220985	0.0236960395475727	4.53628970170737	5.72525228810831e-06	5958	21
48665	genus.CandidatusSoleaferrea.id.11350	6	109347262	rs7766248	C	T	-0.123380618865585	0.0278709396479217	-4.56166825649558	5.07487849341992e-06	6145	23
48666	genus.CandidatusSoleaferrea.id.11350	6	109347057	rs7765732	A	C	-0.123347886575317	0.0278708935796787	-4.56057357819313	5.10140829569361e-06	6145	23
48667	genus.CandidatusSoleaferrea.id.11350	5	172758774	rs6881988	C	G	-0.0819131136806658	0.0181850363851429	-4.43449375835469	9.22888934318915e-06	6140	23
48668	genus.CandidatusSoleaferrea.id.11350	6	109376647	rs11153159	C	G	-0.128050002659143	0.0285446105875536	-4.59081267319812	4.41523481111354e-06	6101	22
48669	genus.CandidatusSoleaferrea.id.11350	10	82879719	rs379800	A	C	0.0803932625090449	0.0180079850566498	4.37930809079902	1.19056714084766e-05	6145	23
48670	genus.CandidatusSoleaferrea.id.11350	9	10611282	rs10809135	C	T	0.0834857903433733	0.0182426302783199	4.54583690343452	5.47173960273462e-06	5999	22
48671	genus.CandidatusSoleaferrea.id.11350	4	49063479	rs2768948	G	C	0.0799091634868079	0.0183213120892689	4.40207014952804	1.07222874958916e-05	5999	22
48672	genus.CandidatusSoleaferrea.id.11350	2	19885907	rs9973954	G	A	0.0892075136621146	0.0195401488834511	4.52823076113698	5.9479605757517e-06	6145	23
48673	genus.CandidatusSoleaferrea.id.11350	6	109347731	rs113393759	C	T	-0.122854171320075	0.0278681846944444	-4.54546762278667	5.48134229696167e-06	6145	23
48674	genus.CandidatusSoleaferrea.id.11350	12	115352769	rs6489992	G	A	-0.0840437493388396	0.018703073246532	-4.46820536991477	7.88785595287559e-06	6142	23
48675	genus.CandidatusSoleaferrea.id.11350	15	62394540	rs6494306	G	A	-0.0969303604221496	0.0214220864295107	-4.53353340175217	5.8005088568536e-06	6145	23
48676	genus.CandidatusSoleaferrea.id.11350	4	52935445	rs12500231	T	A	0.0813853301154383	0.0182695520543318	4.47401579091144	7.67640690998872e-06	6145	23
48677	genus.CandidatusSoleaferrea.id.11350	6	109346184	rs12374597	A	G	-0.12246363023691	0.0278692017920905	-4.53101413674874	5.87012098498596e-06	6145	23
48678	genus.CandidatusSoleaferrea.id.11350	6	109331777	rs6568555	A	G	-0.122648207995913	0.027879416201349	-4.52077411897535	6.1613904561287e-06	6145	23
48679	genus.CandidatusSoleaferrea.id.11350	8	123883014	rs13269653	A	G	-0.0896374159523313	0.0199859575336073	-4.47420136484186	7.6697437521661e-06	5999	22
48680	genus.CandidatusSoleaferrea.id.11350	14	76403542	rs7400877	C	T	-0.0951084870444481	0.0212799068458365	-4.43296769368535	9.29447973708365e-06	6145	23
48681	genus.CandidatusSoleaferrea.id.11350	6	109334971	rs7767882	C	A	-0.122220058778268	0.0278753093087932	-4.51437536814368	6.35036537896482e-06	6145	23
48682	genus.CandidatusSoleaferrea.id.11350	6	109336617	rs117412830	A	G	-0.12237531881101	0.0279513394834448	-4.51270019347599	6.40074704098496e-06	6104	22
48683	genus.CandidatusSoleaferrea.id.11350	6	109335969	rs11752532	C	G	-0.122363529043268	0.0278719569068839	-4.50635130515634	6.59518636737205e-06	6145	23
48684	genus.CandidatusSoleaferrea.id.11350	1	224698363	rs6426133	G	A	0.103996199997263	0.0228641670083863	4.5172271173681	6.2654692995472e-06	6145	23
48685	genus.CandidatusSoleaferrea.id.11350	7	351515	rs74188131	T	G	0.10215080354358	0.0240567033263117	4.46348454747535	8.06374163115328e-06	5958	21
48686	genus.CandidatusSoleaferrea.id.11350	3	190349049	rs2193878	A	T	0.228255106962276	0.0509241346505462	4.42926530807778	9.45546462506185e-06	3088	11
48687	genus.CandidatusSoleaferrea.id.11350	8	123876719	rs12679756	G	A	-0.083137983438214	0.0187615988889481	-4.42396291441479	9.69066624343485e-06	5999	22
48688	genus.CandidatusSoleaferrea.id.11350	19	47991441	rs830149	G	C	0.184646616431892	0.0397237479208195	4.42635617573586	9.58382306411593e-06	5065	20
48689	genus.CandidatusSoleaferrea.id.11350	1	226270779	rs4570386	G	A	-0.0781094660383271	0.0183558825106684	-4.27641893296108	1.89923671987628e-05	6140	23
48690	genus.CandidatusSoleaferrea.id.11350	6	109345930	rs12374658	T	C	-0.121427751961322	0.0278698614447039	-4.48386392089209	7.33034188141103e-06	6145	23
48691	genus.CandidatusSoleaferrea.id.11350	6	109352545	rs75942063	G	A	-0.122325505472537	0.0279553837211639	-4.49066602685875	7.10008054988177e-06	6104	22
48692	genus.CandidatusSoleaferrea.id.11350	6	109350290	rs79465564	C	T	-0.121428721256374	0.0279496806421507	-4.47737665967672	7.55658586791544e-06	6104	22
48693	genus.CandidatusSoleaferrea.id.11350	4	48986359	rs6811205	A	G	-0.0780309490986712	0.0180929736402848	-4.35126952101258	1.35351550084886e-05	6144	23
48694	genus.CandidatusSoleaferrea.id.11350	6	109338433	rs12198088	C	T	-0.120961344781956	0.027874841790901	-4.47196350685644	7.75046558522609e-06	6145	23
48695	genus.CandidatusSoleaferrea.id.11350	15	62397186	rs11071652	G	C	-0.095882601319703	0.0214205008908595	-4.46987632942504	7.82648378914083e-06	6144	23
48696	genus.CandidatusSoleaferrea.id.11350	8	123881909	rs12681352	C	T	-0.0875644260214914	0.0197224021740589	-4.4176775755648	9.97670967687989e-06	6140	23
48697	genus.CandidatusSoleaferrea.id.11350	5	132137964	rs256867	G	C	0.0996923248096873	0.0216568687014385	4.5399493234772	5.62677503536174e-06	6102	22
48698	genus.CandidatusSoleaferrea.id.11350	8	123881759	rs12678587	G	A	-0.0874818408814821	0.019720611508399	-4.41470318711626	1.01148673702153e-05	6141	23
48699	genus.CandidatusSoleaferrea.id.11350	1	226279050	rs10915933	G	A	-0.0773840367903862	0.0182622428916995	-4.2554573385029	2.08622141833568e-05	6145	23
48700	genus.CandidatusSoleaferrea.id.11350	6	109336051	rs10457187	G	A	-0.121284189708145	0.0278677835830645	-4.46378224496132	8.05254032635399e-06	6145	23
48701	genus.CandidatusSoleaferrea.id.11350	4	49054680	rs2605232	G	T	0.0775047274889394	0.0180916619882343	4.31926747459362	1.56547954681291e-05	6145	23
48702	genus.CandidatusSoleaferrea.id.11350	10	66309621	rs10995909	A	T	-0.110047026578178	0.0257430009856394	-4.19769016312173	2.69651206358499e-05	6139	23
48703	genus.CandidatusSoleaferrea.id.11350	4	49084371	rs34515618	C	T	0.0782295411550766	0.0183278099307695	4.30654136922001	1.65826928288797e-05	5999	22
48704	genus.CandidatusSoleaferrea.id.11350	22	22755065	rs5758132	T	C	-0.116510613676742	0.0253913569364526	-4.36959333641847	1.24478127783762e-05	5958	21
48705	genus.CandidatusSoleaferrea.id.11350	22	25608162	rs5996858	G	A	-0.112154802250334	0.0266333641103449	-4.25122589413192	2.12603598348976e-05	6145	23
48706	genus.CandidatusSoleaferrea.id.11350	8	123884361	rs10112939	A	G	-0.087776658820235	0.0199939923657997	-4.3783682420031	1.19571194172003e-05	5999	22
48707	genus.CandidatusSoleaferrea.id.11350	6	109342169	rs11755471	T	C	-0.12057941011107	0.0278657187346591	-4.44571496667442	8.76000337494519e-06	6145	23
48708	genus.CandidatusSoleaferrea.id.11350	7	351900	rs74214552	C	G	0.101946692614395	0.0241726809663543	4.41949322232017	9.89326239905657e-06	5958	21
48709	genus.CandidatusSoleaferrea.id.11350	6	109338161	rs12205061	T	C	-0.12039278486491	0.0278670679656102	-4.44442476856078	8.81273383221668e-06	6145	23
48710	genus.CandidatusSoleaferrea.id.11350	1	76875616	rs72678036	T	C	-0.13789865785631	0.0325903795995192	-4.23425884845076	2.29306701049749e-05	5979	21
48711	genus.CandidatusSoleaferrea.id.11350	6	109351125	rs7759014	A	G	-0.120939230570935	0.0278744462465697	-4.45123754973109	8.53768326767742e-06	6145	23
48712	genus.CandidatusSoleaferrea.id.11350	6	109353407	rs12206634	G	A	-0.121626720323765	0.0279348413528281	-4.45864796798095	8.24782510277176e-06	6104	22
48713	genus.CandidatusSoleaferrea.id.11350	22	25608615	rs12171004	G	C	-0.111334077191596	0.0265358663424254	-4.24323926011531	2.20316322242566e-05	6145	23
48714	genus.CandidatusSoleaferrea.id.11350	6	109338110	rs12205053	T	C	-0.120227546645571	0.0278672360944583	-4.43604316116393	9.16274843159561e-06	6145	23
48715	genus.CandidatusSoleaferrea.id.11350	22	25608589	rs76059429	G	A	-0.110881741846982	0.0266832614115838	-4.23999303382573	2.23526723368905e-05	6144	23
48716	genus.CandidatusSoleaferrea.id.11350	4	49068998	rs1576104	C	T	0.0778358642632033	0.0183246244737251	4.2929889879887	1.76283752703777e-05	5999	22
48717	genus.CandidatusSoleaferrea.id.11350	6	109350489	rs75263286	G	C	-0.120515064822074	0.027950591218574	-4.43464964661492	9.22221420222004e-06	6104	22
48718	genus.CandidatusSoleaferrea.id.11350	22	25608296	rs12169716	G	A	-0.111174051347055	0.0265298519028836	-4.2362158215225	2.27318295654555e-05	6145	23
48719	genus.CandidatusSoleaferrea.id.11350	7	351191	rs36159354	T	C	0.100078551266034	0.0234023335802486	4.40424412942928	1.06153348716356e-05	5958	21
48720	genus.CandidatusSoleaferrea.id.11350	1	226304277	rs4653715	G	C	-0.0795312528003086	0.0186668962761915	-4.25669080383799	2.07474975999603e-05	6143	23
48721	genus.CandidatusSoleaferrea.id.11350	1	224699643	rs12141016	T	C	0.101905883043646	0.0228416772077607	4.43676099393913	9.13225933079682e-06	6145	23
48722	genus.CandidatusSoleaferrea.id.11350	8	138633418	rs59006509	T	C	-0.0780218621625721	0.0180924704649757	-4.30521334519959	1.6682488292261e-05	6145	23
48723	genus.CandidatusSoleaferrea.id.11350	4	52715940	rs6837103	G	A	0.0781965505453778	0.0182532678161235	4.31390813419	1.60393617196585e-05	6143	23
48724	genus.CandidatusSoleaferrea.id.11350	6	109338147	rs12197912	C	T	-0.119897809871349	0.0278675588142003	-4.41929878144303	9.90216694198628e-06	6145	23
48725	genus.CandidatusSoleaferrea.id.11350	15	62396118	rs10851708	G	A	-0.094607885558905	0.0214261996733092	-4.41651903863482	1.00303070176868e-05	6145	23
48726	genus.CandidatusSoleaferrea.id.11350	1	224699805	rs12140117	A	C	0.102436137145368	0.0229500908485635	4.43041667681169	9.40511827813875e-06	6145	23
48727	genus.CandidatusSoleaferrea.id.11350	6	109350616	rs77936298	A	T	-0.119884053247754	0.0278719951026962	-4.41552758496938	1.00763928673435e-05	6145	23
48728	genus.CandidatusSoleaferrea.id.11350	7	351153	rs74217244	A	G	0.0988138368282203	0.0233319667624233	4.3852066808939	1.15875703730953e-05	5958	21
48729	genus.CandidatusSoleaferrea.id.11350	6	109350351	rs78714994	G	C	-0.119784993174183	0.0278733338796383	-4.41337972091989	1.01769268810389e-05	6145	23
48730	genus.CandidatusSoleaferrea.id.11350	4	52930673	rs34486097	G	A	0.0788959429883357	0.0182398621845059	4.35164344768321	1.35120872253765e-05	6145	23
48731	genus.CandidatusSoleaferrea.id.11350	2	19886365	rs11096613	G	T	0.0870971694896987	0.0196633834938539	4.38025044836726	1.1854298232882e-05	6145	23
48732	genus.CandidatusSoleaferrea.id.11350	6	109350550	rs17070136	T	C	-0.12004589490624	0.0279510018105245	-4.40973184711053	1.03498698193492e-05	6104	22
48733	genus.CandidatusSoleaferrea.id.11350	7	23589186	rs11773147	A	G	-0.0902040629174312	0.0211008657440828	-4.3129788072422	1.61069563052103e-05	5927	22
48734	genus.CandidatusSoleaferrea.id.11350	8	138640637	rs7821154	T	C	-0.0782886803562423	0.0181235804817874	-4.31217819720154	1.6165406306812e-05	6145	23
48735	genus.CandidatusSoleaferrea.id.11350	8	138639344	rs28639713	C	T	-0.077832234438537	0.0181066296343761	-4.29067078192425	1.78134231987379e-05	6145	23
48736	genus.CandidatusSoleaferrea.id.11350	6	109341298	rs75671532	A	G	-0.119582219239614	0.0278754145297569	-4.40149006394281	1.07509992268473e-05	6145	23
48737	genus.CandidatusSoleaferrea.id.11350	20	41279686	rs62203853	C	A	0.100166767600215	0.0223389354006121	4.45533839750732	8.37609698794282e-06	6050	21
48738	genus.CandidatusSoleaferrea.id.11350	3	137952315	rs3773766	A	T	0.0793025679901427	0.0184384695487371	4.29679308360863	1.73286808067773e-05	6140	23
48739	genus.CandidatusSoleaferrea.id.11350	18	61841137	rs73471570	A	G	0.177089418823189	0.0402018262673497	4.22630532757459	2.37559603799687e-05	5187	17
48740	genus.CandidatusSoleaferrea.id.11350	22	25608430	rs12165578	T	C	-0.110192046239741	0.0265305335398878	-4.19908786523299	2.67992322910196e-05	6145	23
48741	genus.CandidatusSoleaferrea.id.11350	8	138636369	rs11786784	G	A	-0.0775175966751389	0.0180921810722127	-4.27799553308403	1.88583804577994e-05	6145	23
48742	genus.CandidatusSoleaferrea.id.11350	8	138637037	rs67881318	A	G	-0.0775059440624122	0.0180949187419657	-4.27732895051425	1.89149194844412e-05	6145	23
48743	genus.CandidatusSoleaferrea.id.11350	6	109344975	rs76201299	T	G	-0.11920985379441	0.0279601755372126	-4.38708114482628	1.14881939017292e-05	6104	22
48744	genus.CandidatusSoleaferrea.id.11350	15	56350033	rs10152620	G	C	0.149704760880926	0.0347261752836555	4.33269785655317	1.47293189377217e-05	5820	20
48745	genus.CandidatusSoleaferrea.id.11350	1	226313456	rs1877153	T	A	-0.0786149482081654	0.0186162220934021	-4.21609529885147	2.48568750801976e-05	6145	23
48746	genus.CandidatusSoleaferrea.id.11350	8	138637244	rs10875409	T	C	-0.0773568461704208	0.0181128293381751	-4.26558142302723	1.99382281557978e-05	6145	23
48747	genus.CandidatusSoleaferrea.id.11350	22	25607922	rs6004486	G	A	-0.11030061815791	0.0266351853895215	-4.18231937743892	2.88550237924646e-05	6145	23
48748	genus.CandidatusSoleaferrea.id.11350	4	48988450	rs3747690	C	A	-0.0761850930003913	0.018092919069599	-4.25047639427824	2.13316317764312e-05	6145	23
48749	genus.CandidatusSoleaferrea.id.11350	18	61841224	rs73471572	A	T	0.176248389483621	0.0402033703639062	4.2077781201571	2.57893899815638e-05	5187	17
48750	genus.CandidatusSoleaferrea.id.11350	8	138636716	rs12547791	T	C	-0.0772214860610121	0.0180937968183024	-4.26151486289926	2.0304584736187e-05	6145	23
48751	genus.CandidatusSoleaferrea.id.11350	15	62394385	rs8037796	C	T	-0.0935019492207534	0.0213909109736276	-4.3746119978817	1.21648654935096e-05	6145	23
48752	genus.CandidatusSoleaferrea.id.11350	1	110638339	rs59259257	T	C	0.0969434507589386	0.0228312507396582	4.24803986176981	2.15649030476636e-05	5958	21
48753	genus.CandidatusSoleaferrea.id.11350	22	25607973	rs6004487	A	T	-0.110178061810773	0.0266349062443643	-4.17836495253501	2.93612252930462e-05	6145	23
48754	genus.CandidatusSoleaferrea.id.11350	6	109334458	rs11751295	C	G	-0.118262793937517	0.0278130759097365	-4.37350630773254	1.22266710395529e-05	6145	23
48755	genus.CandidatusSoleaferrea.id.11350	8	138636826	rs12550363	G	A	-0.0770878209505783	0.0180946714499443	-4.25391251324831	2.10067402375038e-05	6145	23
48756	genus.CandidatusSoleaferrea.id.11350	6	109342693	rs80099385	T	G	-0.11863160543433	0.0279558344909289	-4.36900824215609	1.24812056501504e-05	6104	22
48757	genus.CandidatusSoleaferrea.id.11350	19	48004885	rs698706	C	T	0.178758504705869	0.0396325237710622	4.29539799414146	1.74380206356929e-05	5065	20
48758	genus.CandidatusSoleaferrea.id.11350	1	226300884	rs12130296	G	T	-0.0783860940426369	0.0186727604540422	-4.19766097911039	2.69685947684254e-05	6144	23
48759	genus.CandidatusSoleaferrea.id.11350	5	116075842	rs2909815	G	A	0.0931526534515175	0.0217356655554905	4.24121161528565	2.22316404954915e-05	6142	23
48760	genus.CandidatusSoleaferrea.id.11350	6	109280933	rs115643887	G	T	-0.118464029576387	0.0277517643799574	-4.36787399607909	1.2546183695563e-05	6145	23
48761	genus.CandidatusSoleaferrea.id.11350	14	76426723	rs3917211	T	C	-0.0920295195659001	0.0212148070477035	-4.28330498022057	1.84137497994304e-05	6144	23
48762	genus.CandidatusSoleaferrea.id.11350	22	25609680	rs12167370	C	T	-0.108705928445708	0.0267034406860047	-4.16043337684907	3.17644269775639e-05	6144	23
48763	genus.CandidatusSoleaferrea.id.11350	8	138633279	rs56373758	T	C	-0.0769479007784001	0.0181096951967296	-4.2394650247811	2.24053097117511e-05	6143	23
48764	genus.CandidatusSoleaferrea.id.11350	8	138637502	rs11784293	T	C	-0.0768617893752076	0.0181142723331256	-4.23738196114171	2.26141239685117e-05	6145	23
48765	genus.CandidatusSoleaferrea.id.11350	22	25610585	rs77052342	A	G	-0.108645368527448	0.0266994863997613	-4.15573043097509	3.24249954271443e-05	6144	23
48766	genus.CandidatusSoleaferrea.id.11350	14	76405522	rs2019228	A	C	-0.0914849069168147	0.0212441168850113	-4.26648268877965	1.98578895781756e-05	6145	23
48767	genus.CandidatusSoleaferrea.id.11350	14	76405298	rs2019207	G	A	-0.0915841103863117	0.021295893411754	-4.26581917315001	1.9917005173437e-05	6144	23
48768	genus.CandidatusSoleaferrea.id.11350	5	172758076	rs3756528	C	T	-0.0785320883114355	0.0181415406494732	-4.23691044227493	2.26616472264363e-05	6145	23
48769	genus.CandidatusSoleaferrea.id.11350	20	41317228	rs6072828	C	T	0.0960811624461101	0.021876887005962	4.37143594714987	1.23432062365767e-05	6091	22
48770	genus.CandidatusSoleaferrea.id.11350	3	137921391	rs17204145	A	G	0.0900516336187674	0.021042428214473	4.23467698887309	2.28880459083764e-05	6104	22
48771	genus.CandidatusSoleaferrea.id.11350	1	226313525	rs1877155	T	C	-0.0779049512818593	0.0186160639099145	-4.178247328315	2.9376410744085e-05	6145	23
48772	genus.CandidatusSoleaferrea.id.11350	4	183299839	rs2309657	C	T	0.130402469468555	0.0303538014309091	4.19572997465501	2.7199414179418e-05	6139	23
48773	genus.CandidatusSoleaferrea.id.11350	14	76410737	rs4903359	A	G	-0.0910404012693197	0.0211956194371169	-4.25545403273104	2.08625224415274e-05	6145	23
48774	genus.CandidatusSoleaferrea.id.11350	14	76432136	rs3917187	C	T	-0.0879900983160665	0.0207404325433873	-4.26454467284956	2.00310265712972e-05	6144	23
48775	genus.CandidatusSoleaferrea.id.11350	16	83293589	rs11641456	G	T	0.106267128265055	0.0266598591313474	3.94718815429326	7.90744131612123e-05	5885	21
48776	genus.CandidatusSoleaferrea.id.11350	19	48087491	rs2974217	T	C	0.169409428094421	0.0377671871056304	4.25901286731399	2.05331651859138e-05	5494	21
48777	genus.CandidatusSoleaferrea.id.11350	16	83290207	rs11647089	C	T	0.112831817210337	0.0274953194883675	3.9498883728452	7.81876489288986e-05	5886	21
48778	genus.CandidatusSoleaferrea.id.11350	6	109330417	rs28504359	C	T	-0.118125540861202	0.02788367503641	-4.3269598370607	1.51181514711577e-05	6145	23
48779	genus.CandidatusSoleaferrea.id.11350	6	109330367	rs12215736	A	G	-0.118160742733025	0.0278893466186702	-4.3269598370607	1.51181514711577e-05	6145	23
48780	genus.CandidatusSoleaferrea.id.11350	6	109280932	rs114481082	G	A	-0.117471489310738	0.0277533018464534	-4.3351561573883	1.45656685408497e-05	6145	23
48781	genus.CandidatusSoleaferrea.id.11350	22	25609395	rs79908889	G	A	-0.108360422905618	0.0265586896634777	-4.12971695226108	3.63210118396386e-05	6145	23
48782	genus.CandidatusSoleaferrea.id.11350	8	138636149	rs11787411	C	T	-0.0761265871710514	0.0180915125814863	-4.20122122408615	2.65479012583136e-05	6145	23
48783	genus.CandidatusSoleaferrea.id.11350	1	76876344	rs60710364	G	A	-0.109499961212582	0.026095488260276	-4.18311054631694	2.87547480741814e-05	6102	22
48784	genus.CandidatusSoleaferrea.id.11350	3	146873439	rs75061861	A	G	0.175528145353251	0.0432865708863888	4.00906478886551	6.09596911881105e-05	4427	16
48785	genus.CandidatusSoleaferrea.id.11350	4	52918703	rs12507167	T	C	0.0768154126583246	0.0182404644897245	4.23887812658633	2.24639562012112e-05	6145	23
48786	genus.CandidatusSoleaferrea.id.11350	19	48085029	rs2974219	G	T	0.171996306965021	0.0384224485193699	4.23831887747741	2.25199757392666e-05	5352	20
48787	genus.CandidatusSoleaferrea.id.11350	14	76418283	rs7157558	A	G	-0.090707526853837	0.0211775986094586	-4.23178448222644	2.31844510830302e-05	6145	23
48788	genus.CandidatusSoleaferrea.id.11350	20	41279604	rs62203852	G	A	0.0984043786927572	0.0223045910297871	4.35175236312582	1.35053752155678e-05	6091	22
48789	genus.CandidatusSoleaferrea.id.11350	6	109304272	rs11153149	G	A	-0.116614920913605	0.0279948828185508	-4.27354037086848	1.92393430475524e-05	6145	23
48790	genus.CandidatusSoleaferrea.id.11350	22	25609890	rs12167476	C	T	-0.107272241952337	0.0267044801658265	-4.10446773573535	4.0524682110168e-05	6144	23
48791	genus.CandidatusSoleaferrea.id.11350	20	41316934	rs6072827	G	A	0.095190763697839	0.0219023928384518	4.32028390888767	1.55828585451953e-05	6091	22
48792	genus.CandidatusSoleaferrea.id.11350	3	190348757	rs60537870	A	T	0.203476457882527	0.0463467694158332	4.22529660670317	2.38626267661262e-05	3564	13
48793	genus.CandidatusSoleaferrea.id.11350	12	17352646	rs9788148	T	C	0.0942199012220287	0.0231117945104977	4.20402963900611	2.62204580400011e-05	6145	23
48794	genus.CandidatusSoleaferrea.id.11350	6	153532572	rs315409	C	T	0.103864156985571	0.0242297893292652	4.22991294778434	2.33781761355607e-05	6145	23
48795	genus.CandidatusSoleaferrea.id.11350	4	52923463	rs55694005	G	T	0.0768577014858895	0.0182439062020702	4.2361228499798	2.27412388043319e-05	6145	23
48796	genus.CandidatusSoleaferrea.id.11350	20	41321591	rs6072830	A	T	0.0955707552626605	0.0218892986709608	4.33608575177795	1.45042379221283e-05	6090	22
48797	genus.CandidatusSoleaferrea.id.11350	6	109353413	rs12213664	T	C	-0.116465051914749	0.0278522579373626	-4.30946307606383	1.63651377930958e-05	6145	23
48798	genus.CandidatusSoleaferrea.id.11350	6	109371129	rs6916819	T	C	-0.117935885253356	0.0277782854908865	-4.33019238288233	1.48979129018898e-05	6143	23
48799	genus.CandidatusSoleaferrea.id.11350	6	109369745	rs12208578	T	C	-0.118481287128974	0.0279341111058283	-4.33064809208393	1.48671118373103e-05	6104	22
48800	genus.CandidatusSoleaferrea.id.11350	20	41309611	rs6065524	G	T	0.0966467376771863	0.0221546261142282	4.31368282698644	1.60557245621008e-05	6091	22
48801	genus.CandidatusSoleaferrea.id.11350	22	25607495	rs6004484	T	A	-0.107884005889266	0.0266390294421085	-4.09544439846999	4.2135934784052e-05	6145	23
48802	genus.CandidatusSoleaferrea.id.11350	20	41329753	rs3092743	C	T	0.0974468815548127	0.0223039410065929	4.32524963304336	1.52359225754703e-05	6089	22
48803	genus.CandidatusSoleaferrea.id.11350	6	109357829	rs12202145	A	G	-0.117709289825889	0.027866451898902	-4.32792974025602	1.50517465153334e-05	6145	23
48804	genus.CandidatusSoleaferrea.id.11350	6	117574628	rs112107383	C	T	-0.0925000718890175	0.0236692069385996	-3.93295936043943	8.39064277784984e-05	5740	20
48805	genus.CandidatusSoleaferrea.id.11350	14	56556921	rs55941817	T	C	0.147594341530348	0.0341999504272193	4.20080434992122	2.65968363246322e-05	5858	20
48806	genus.CandidatusSoleaferrea.id.11350	3	3101825	rs9310935	A	G	0.076327491986584	0.0179909840532709	4.24756620612222	2.16105314031388e-05	6145	23
48807	genus.CandidatusSoleaferrea.id.11350	7	23589042	rs11773115	A	G	-0.0884988458405425	0.0210643491937198	-4.18979878723194	2.79201923081554e-05	5927	22
48808	genus.CandidatusSoleaferrea.id.11350	8	138645005	rs12334486	C	A	-0.0761058831818398	0.0181057042803986	-4.19588696626248	2.71805785184827e-05	6144	23
48809	genus.CandidatusSoleaferrea.id.11350	19	48093648	rs2914002	G	A	0.170770957807003	0.0384423435477934	4.21348889763949	2.51455953107127e-05	5265	19
48810	genus.CandidatusSoleaferrea.id.11350	15	62391421	rs28578604	C	T	-0.0913049804084314	0.0213758315780391	-4.28242443815997	1.8486791982447e-05	6145	23
48811	genus.CandidatusSoleaferrea.id.11350	22	25607571	rs6004485	T	C	-0.107459346184467	0.0266385520890009	-4.0870574162617	4.36879028202081e-05	6145	23
48812	genus.CandidatusSoleaferrea.id.11350	6	109329641	rs12215344	A	C	-0.117280472776859	0.0279746855923807	-4.28250183452565	1.84803607994767e-05	6104	22
48813	genus.CandidatusSoleaferrea.id.11350	14	56547538	rs8014396	G	A	0.169787615525119	0.0397347272999	4.209830509065	2.55562335297802e-05	5329	19
48814	genus.CandidatusSoleaferrea.id.11350	6	109329473	rs12200578	G	A	-0.116929983893363	0.0278909722239308	-4.28057062133749	1.86414718792268e-05	6145	23
48815	genus.CandidatusSoleaferrea.id.11350	12	115352731	rs2384550	G	A	-0.079151485568312	0.0189896883084079	-4.15496205398601	3.25341531257611e-05	6145	23
48816	genus.CandidatusSoleaferrea.id.11350	14	56554309	rs73287042	G	C	0.143982212784437	0.0331999301657169	4.19326472328551	2.74968246319607e-05	6004	21
48817	genus.CandidatusSoleaferrea.id.11350	22	46621994	rs5767743	T	C	0.0966195942118144	0.0229855127917778	4.26437454991998	2.00462933226477e-05	5927	22
48818	genus.CandidatusSoleaferrea.id.11350	1	226301583	rs10915939	T	C	-0.0768093567280188	0.0186786519065285	-4.11148792387878	3.93117439844572e-05	6141	23
48819	genus.CandidatusSoleaferrea.id.11350	7	23591862	rs13229167	G	A	-0.0878056052256898	0.0209989586363181	-4.17568837262675	2.97086291898921e-05	5926	22
48820	genus.CandidatusSoleaferrea.id.11350	1	226301480	rs10915938	A	T	-0.0766485442642555	0.018678410976091	-4.10304037612122	4.07756056293154e-05	6141	23
48821	genus.CandidatusSoleaferrea.id.11350	20	41318586	rs62205376	A	G	0.0955865624483088	0.0220474457602635	4.29190179864584	1.77149295837906e-05	6091	22
48822	genus.CandidatusSoleaferrea.id.11350	6	109364825	rs9688496	G	T	-0.117237803760767	0.0278006176116733	-4.30497837089184	1.67002051211517e-05	6145	23
48823	genus.CandidatusSoleaferrea.id.11350	6	109353216	rs12206423	C	T	-0.116717443034467	0.0279478644204098	-4.27288595333605	1.92959161950327e-05	6145	23
48824	genus.CandidatusSoleaferrea.id.11350	6	153530831	rs317073	A	G	0.102908852857834	0.0242327167259909	4.19894893276126	2.68156781577389e-05	6144	23
48825	genus.CandidatusSoleaferrea.id.11350	20	41321171	rs12625206	G	A	0.0964164885397739	0.0221522844165143	4.30516260738917	1.66863123556551e-05	6091	22
48826	genus.CandidatusSoleaferrea.id.11350	9	84044511	rs10119642	G	A	0.156546808138478	0.035979805979512	4.24628529120574	2.17343856955847e-05	5682	20
48827	genus.CandidatusSoleaferrea.id.11350	5	172763674	rs2098676	T	C	-0.078474874901378	0.0185551824114179	-4.15936982414185	3.19126835285183e-05	5999	22
48828	genus.CandidatusSoleaferrea.id.11350	2	79618226	rs11690487	C	T	0.113681409790493	0.0271696973650156	4.14794306895418	3.35475791478961e-05	5958	21
48829	genus.CandidatusSoleaferrea.id.11350	9	117036047	rs1490743	G	T	0.149870867967705	0.0364080479419772	4.11340017805884	3.89873670106897e-05	5598	20
48830	genus.CandidatusSoleaferrea.id.11350	1	226295009	rs9645314	T	C	-0.0762671456756702	0.0186698713994735	-4.08752843534878	4.35993250470682e-05	6144	23
48831	genus.CandidatusSoleaferrea.id.11350	1	231868075	rs12029621	A	G	-0.0958562277687029	0.0226494306825756	-4.17748314371381	2.94752499894466e-05	6144	23
48832	genus.CandidatusSoleaferrea.id.11350	1	224705103	rs10916630	G	C	0.104294333363446	0.0244196630344648	4.24872343165486	2.14992148120657e-05	5999	22
48833	genus.CandidatusSoleaferrea.id.11350	20	41320513	rs6072829	G	A	0.0963216322842578	0.022156457221411	4.29227901426319	1.76848525779486e-05	6091	22
48834	genus.CandidatusSoleaferrea.id.11350	3	22031458	rs34995962	C	T	-0.0736625472537791	0.0182663225781153	-4.02278246005586	5.75146146442122e-05	6145	23
48835	genus.CandidatusSoleaferrea.id.11350	14	76406124	rs2359991	T	C	-0.0893027617205203	0.021213860492768	-4.16428633081396	3.12327959749267e-05	6145	23
48836	genus.CandidatusSoleaferrea.id.11350	12	118900588	rs7132497	C	T	0.117148118303961	0.0275812473439705	4.14632411368299	3.37855488846581e-05	5924	22
48837	genus.CandidatusSoleaferrea.id.11350	6	109347980	rs113948720	G	A	-0.115368248111652	0.0278258555181028	-4.24216265095084	2.21376154428957e-05	6145	23
48838	genus.CandidatusSoleaferrea.id.11350	6	109358345	rs17070139	C	G	-0.116883737453891	0.0279472329466548	-4.28099387442869	1.86060480033271e-05	6104	22
48839	genus.CandidatusSoleaferrea.id.11350	6	109372120	rs6900472	G	A	-0.11647994185234	0.0278678235197105	-4.27729481879879	1.89178188515421e-05	6144	23
48840	genus.CandidatusSoleaferrea.id.11350	6	109356589	rs76367548	C	T	-0.116476611169416	0.0278684776894812	-4.2759180220174	1.90351263831283e-05	6145	23
48841	genus.CandidatusSoleaferrea.id.11350	6	109340291	rs12201821	C	T	-0.115122973172134	0.0278153835620653	-4.23421594588585	2.29350477563818e-05	6145	23
48842	genus.CandidatusSoleaferrea.id.11350	1	231894064	rs12091717	C	G	-0.0982363913469992	0.0230449546640801	-4.22313752452738	2.40924707576535e-05	6144	23
48843	genus.CandidatusSoleaferrea.id.11350	14	78302552	rs61990723	C	T	-0.105693137175164	0.0247328413997291	-4.24785416304848	2.15827808995748e-05	6145	23
48844	genus.CandidatusSoleaferrea.id.11350	6	109376118	rs11153158	T	C	-0.119016038137011	0.0284025720087979	-4.26689990849865	1.98208032006607e-05	6142	23
48845	genus.CandidatusSoleaferrea.id.11350	14	76412848	rs8007160	C	T	-0.0890633571161406	0.0212026387354626	-4.14585812779825	3.38543406209359e-05	6145	23
48846	genus.CandidatusSoleaferrea.id.11350	8	10060683	rs17151318	C	T	-0.0739939097119854	0.0182008371032013	-4.05797480656666	4.95001062547465e-05	6140	23
48847	genus.CandidatusSoleaferrea.id.11350	14	78306058	rs11159296	C	T	-0.105477230504112	0.0247352947091633	-4.24371276205486	2.19851729658278e-05	6144	23
48848	genus.CandidatusSoleaferrea.id.11350	6	109355790	rs1424479	G	T	-0.116195182014606	0.0278682714598158	-4.26546288333292	1.9948817753753e-05	6145	23
48849	genus.CandidatusSoleaferrea.id.11350	14	76414054	rs8015828	G	A	-0.088693307871351	0.0211851244891652	-4.13799437416951	3.5035495973101e-05	6145	23
48850	genus.CandidatusSoleaferrea.id.11350	4	101207478	rs7685573	T	C	0.0772916098778118	0.0182677682995997	4.19514554929207	2.72696419787273e-05	5999	22
48851	genus.CandidatusSoleaferrea.id.11350	19	47974578	rs830133	G	A	0.174374004722089	0.0400485450183008	4.15199618685966	3.29587754833666e-05	5063	20
48852	genus.CandidatusSoleaferrea.id.11350	14	76403960	rs11159159	A	G	-0.0888810952251682	0.0212957420588005	-4.14001917502583	3.47276791813367e-05	6145	23
48853	genus.CandidatusSoleaferrea.id.11350	12	115343492	rs7963771	C	T	-0.0818467915944246	0.0194819509919351	-4.15654895888043	3.2309095944299e-05	5999	22
48854	genus.CandidatusSoleaferrea.id.11350	12	115342254	rs4309198	C	T	-0.0859147590772892	0.0202125857790243	-4.20155871103625	2.65083478440295e-05	5999	22
48855	genus.CandidatusSoleaferrea.id.11350	6	109370003	rs11757590	T	C	-0.116572790957625	0.0278597334288818	-4.25933089201249	2.05039753519624e-05	6144	23
48856	genus.CandidatusSoleaferrea.id.11350	14	56545896	rs73287035	C	T	0.167020321232733	0.0397393423277017	4.14745744303183	3.36187934734081e-05	5329	19
48857	genus.CandidatusSoleaferrea.id.11350	12	115341844	rs7301396	T	G	-0.0858109438384522	0.0202230647778288	-4.19787010907171	2.69437088514971e-05	5999	22
48858	genus.CandidatusSoleaferrea.id.11350	6	109362749	rs6899723	T	G	-0.115701487454816	0.0278651235957984	-4.25612114185507	2.08004033181554e-05	6145	23
48859	genus.CandidatusSoleaferrea.id.11350	4	52936585	rs2253189	A	C	0.077316525287309	0.01852845288138	4.16264161354364	3.14586916820587e-05	6138	23
48860	genus.CandidatusSoleaferrea.id.11350	1	226301852	rs10915940	C	T	-0.0756621210680202	0.018679291125573	-4.04998251388377	5.12214602364083e-05	6141	23
48861	genus.CandidatusSoleaferrea.id.11350	12	115342016	rs7301564	T	G	-0.0858174982223158	0.020214548909546	-4.1972403899489	2.70187099715721e-05	5999	22
48862	genus.CandidatusSoleaferrea.id.11350	6	109356104	rs11153153	A	T	-0.11632590578351	0.0279500184806536	-4.2522370154664	2.11645687426279e-05	6104	22
48863	genus.CandidatusSoleaferrea.id.11350	5	132131024	rs803139	C	T	0.0923205117464018	0.0214775438247744	4.24837420486538	2.15327502262459e-05	6145	23
48864	genus.CandidatusSoleaferrea.id.11350	20	41309142	rs62205374	G	A	0.0949381491668053	0.0221597927195907	4.23430002021304	2.29264698072765e-05	6091	22
48865	genus.CandidatusSoleaferrea.id.11350	6	109302173	rs12196010	C	A	-0.114620839621421	0.0280972741220761	-4.18041936241212	2.90971983009938e-05	6104	22
48866	genus.CandidatusSoleaferrea.id.11350	6	109307710	rs16822	G	A	-0.11418395761094	0.0279959813855821	-4.18306148888481	2.87609561519419e-05	6145	23
48867	genus.CandidatusSoleaferrea.id.11350	14	76403775	rs1988797	G	A	-0.0887032905104928	0.0212776994314596	-4.12467902164703	3.71252134163036e-05	6145	23
48868	genus.CandidatusSoleaferrea.id.11350	5	172764327	rs2879617	C	T	-0.0774131789817587	0.0186230079607638	-4.10478429653057	4.04692309888624e-05	5999	22
48869	genus.CandidatusSoleaferrea.id.11350	14	76408264	rs1076580	G	A	-0.0884888394399506	0.0212695494137681	-4.11805530705242	3.82083009899748e-05	6145	23
48870	genus.CandidatusSoleaferrea.id.11350	19	21970949	rs11666904	A	G	-0.132530104177948	0.0325475341044553	-4.16657722489609	3.0920717710743e-05	5740	20
48871	genus.CandidatusSoleaferrea.id.11350	19	48084054	rs2974220	G	A	0.16185916854428	0.0376317009670408	4.12953294927669	3.63500907973236e-05	5494	21
48872	genus.CandidatusSoleaferrea.id.11350	6	109366087	rs11752581	G	A	-0.115323856034911	0.0279417695228035	-4.23912181772712	2.24395873630049e-05	6104	22
48873	genus.CandidatusSoleaferrea.id.11350	20	62691550	rs6512302	C	G	0.0869628477556074	0.0212850076708295	4.04775583771741	5.17110469282863e-05	5945	21
48874	genus.CandidatusSoleaferrea.id.11350	17	70738077	rs2567473	A	G	0.0811177545735237	0.01993434614365	4.09147795053262	4.28632706127844e-05	6141	23
48875	genus.CandidatusSoleaferrea.id.11350	20	41290546	rs6072818	C	A	0.0946335505650254	0.0222369468422283	4.22126910393721	2.42930711255252e-05	6091	22
48876	genus.CandidatusSoleaferrea.id.11350	12	10082598	rs35618531	C	A	-0.141349952677963	0.0337060795879503	-4.09844352179387	4.15937698640699e-05	5809	21
48877	genus.CandidatusSoleaferrea.id.11350	4	52924778	rs13147207	A	G	0.0750710973995693	0.01824269455742	4.13933126482843	3.48319683056723e-05	6145	23
48878	genus.CandidatusSoleaferrea.id.11350	6	109367169	rs2003315	C	T	-0.115373296547873	0.0278574101574937	-4.2315896488674	2.32045470845704e-05	6145	23
48879	genus.CandidatusSoleaferrea.id.11350	14	76417134	rs4243649	G	A	-0.0887600782938739	0.0212783203932359	-4.11925500701903	3.80099314788936e-05	6141	23
48880	genus.CandidatusSoleaferrea.id.11350	5	132128171	rs809125	A	G	0.0913176892278915	0.0215630282186451	4.18663851642567	2.83116181484955e-05	6145	23
48881	genus.CandidatusSoleaferrea.id.11350	20	41280637	rs6030394	G	A	0.0835207143908673	0.0200968270389319	4.13923320192685	3.48468591173172e-05	6091	22
48882	genus.CandidatusSoleaferrea.id.11350	1	231869433	rs56150927	G	A	-0.0940792057048725	0.0226470740600373	-4.1013172876644	4.10804812444012e-05	6142	23
48883	genus.CandidatusSoleaferrea.id.11350	14	56555321	rs57701314	A	G	0.135632698245802	0.0328916804271647	4.0959867781046	4.20373923538656e-05	6045	22
48884	genus.CandidatusSoleaferrea.id.11350	9	139405261	rs3125001	C	T	0.0786884495520968	0.0188595337557571	4.18489003039698	2.85304186407906e-05	5999	22
48885	genus.CandidatusSoleaferrea.id.11350	14	76399675	rs10145680	G	A	-0.0882313714845376	0.021253714122533	-4.11188757739577	3.92437394819024e-05	6144	23
48886	genus.CandidatusSoleaferrea.id.11350	6	109305743	rs12210444	T	C	-0.113349860563827	0.0279957369675499	-4.1565387506964	3.23105389457315e-05	6145	23
48887	genus.CandidatusSoleaferrea.id.11350	6	109306963	rs2145763	C	A	-0.113819427042024	0.0280937404845525	-4.15547378936034	3.24614158665254e-05	6104	22
48888	genus.CandidatusSoleaferrea.id.11350	6	109306681	rs12212402	T	C	-0.113433678796397	0.0279960396867002	-4.15527021757914	3.24903327141099e-05	6145	23
48889	genus.CandidatusSoleaferrea.id.11350	6	109357701	rs12195836	T	G	-0.11483988078246	0.0278694890382667	-4.21905145525291	2.45332283331147e-05	6145	23
48890	genus.CandidatusSoleaferrea.id.11350	18	41147956	rs12970298	A	C	-0.0780902768001012	0.018495308178668	-4.20899996404199	2.56503429574675e-05	6144	23
48891	genus.CandidatusSoleaferrea.id.11350	14	56549910	rs11158072	A	T	0.165140908609391	0.039644379644177	4.10809661831142	3.98933222379389e-05	5329	19
48892	genus.CandidatusSoleaferrea.id.11350	6	109306489	rs114414265	C	A	-0.113190638051224	0.0279957317319282	-4.15104393221844	3.30962223773153e-05	6145	23
48893	genus.CandidatusSoleaferrea.id.11350	6	109306480	rs111773102	C	T	-0.113190638051224	0.0279957317319282	-4.15104393221844	3.30962223773153e-05	6145	23
48894	genus.CandidatusSoleaferrea.id.11350	15	62391903	rs7164359	C	G	-0.0889371509500139	0.0213819747401457	-4.17500008963636	2.97985936408645e-05	6145	23
48895	genus.CandidatusSoleaferrea.id.11350	4	52889602	rs225165	A	T	0.0748634765409264	0.0182703494943618	4.12118403545828	3.76930164445095e-05	6145	23
48896	genus.CandidatusSoleaferrea.id.11350	14	56554979	rs17090962	C	T	0.135361535277039	0.0329197719704116	4.08847098423583	4.34225847367577e-05	6045	22
48897	genus.CandidatusSoleaferrea.id.11350	19	48011363	rs698700	A	G	0.170926047960182	0.0396827844408686	4.10247064781489	4.08761724447325e-05	5065	20
48898	genus.CandidatusSoleaferrea.id.11350	3	21981716	rs1383075	G	A	-0.0788278934135247	0.0198843478727168	-3.93503955553331	8.3182994998601e-05	6144	23
48899	genus.CandidatusSoleaferrea.id.11350	6	109302894	rs116189763	T	C	-0.113029129528455	0.0279939065528941	-4.14293482068272	3.42889420893122e-05	6145	23
48900	genus.CandidatusSoleaferrea.id.11350	12	115353849	rs10744835	G	A	-0.0818197169949466	0.0196833954785565	-4.17419783463742	2.99037819990614e-05	6145	23
48901	genus.CandidatusSoleaferrea.id.11350	14	76399156	rs8011087	G	A	-0.0879530649957455	0.0213041812817656	-4.09535312380701	4.21525395815676e-05	6145	23
48902	genus.CandidatusSoleaferrea.id.11350	1	226308295	rs1877161	C	G	-0.0747684452945843	0.0186803894890072	-3.9970931992802	6.41250589247435e-05	6144	23
48903	genus.CandidatusSoleaferrea.id.11350	20	41282426	rs6065520	T	A	0.0945769354504718	0.022269867446335	4.19748192526349	2.69899190729923e-05	6091	22
48904	genus.CandidatusSoleaferrea.id.11350	6	109303967	rs12206834	T	G	-0.112798280898389	0.0279942100689047	-4.13472810480538	3.55375123191119e-05	6145	23
48905	genus.CandidatusSoleaferrea.id.11350	12	115355126	rs7961916	C	A	-0.0813534408746475	0.0195043420827518	-4.15643551451252	3.23251355760557e-05	6144	23
48906	genus.CandidatusSoleaferrea.id.11350	6	109353519	rs12206606	C	A	-0.114025146202693	0.0282362216094255	-4.14068613207816	3.46268497962191e-05	6145	23
48907	genus.CandidatusSoleaferrea.id.11350	6	109364698	rs9688896	T	C	-0.114477800395837	0.0278662908176085	-4.20101170252366	2.65724853817377e-05	6145	23
48908	genus.CandidatusSoleaferrea.id.11350	6	125598408	rs2243388	G	A	0.178659679068315	0.0446710479234046	4.09080834508003	4.29872266240258e-05	4451	16
48909	genus.CandidatusSoleaferrea.id.11350	4	52998683	rs76700297	C	G	-0.142643317861687	0.0354656244575516	-4.05647694458504	4.98184776126828e-05	5740	20
48910	genus.CandidatusSoleaferrea.id.11350	16	88716342	rs35601559	G	A	-0.0837974395076	0.0198612775938059	-4.19392755287924	2.74165576880007e-05	5958	21
48911	genus.CandidatusSoleaferrea.id.11350	12	14647650	rs7316564	T	G	0.137323174317214	0.0340457009349426	4.06842205449286	4.73325891904478e-05	5927	22
48912	genus.CandidatusSoleaferrea.id.11350	12	78746673	rs57810677	G	A	0.0752061624841975	0.0184270149984778	4.06020224362838	4.9030227730505e-05	6144	23
48913	genus.CandidatusSoleaferrea.id.11350	6	109304084	rs11153148	C	T	-0.112715702312147	0.0279981957098433	-4.13066029791609	3.61722765351641e-05	6145	23
48914	genus.CandidatusSoleaferrea.id.11350	19	48082061	rs2921541	T	G	0.160293664290568	0.0376332028875179	4.08727147686741	4.36476263863995e-05	5495	21
48915	genus.CandidatusSoleaferrea.id.11350	14	76401860	rs2142164	C	T	-0.0877590620569353	0.0212547012540991	-4.08736545045228	4.36299559753052e-05	6145	23
48916	genus.CandidatusSoleaferrea.id.11350	14	56555075	rs17090964	C	G	0.135126315038461	0.0329088626263113	4.07050640611129	4.69110510360871e-05	6045	22
48917	genus.CandidatusSoleaferrea.id.11350	14	76399259	rs12886488	A	G	-0.0873533453643754	0.0212440641467435	-4.075316493613	4.59518068486206e-05	6145	23
48918	genus.CandidatusSoleaferrea.id.11350	6	109350128	rs76430494	C	A	-0.113191940365986	0.0278280628245186	-4.15436473787996	3.26192505413025e-05	6145	23
48919	genus.CandidatusSoleaferrea.id.11350	16	88730007	rs3829494	A	G	0.0741694894048822	0.0186976873632061	3.92962762268734	8.50775124266032e-05	5999	22
48920	genus.CandidatusSoleaferrea.id.11350	12	14651971	rs112520718	G	A	0.137261227244648	0.0340737903427027	4.06172583044283	4.87112652276381e-05	5927	22
48921	genus.CandidatusSoleaferrea.id.11350	20	41316217	rs41283264	C	A	0.0936224312594566	0.0221660348246942	4.17557912343473	2.97228917335176e-05	6091	22
48922	genus.CandidatusSoleaferrea.id.11350	6	109365911	rs11153156	C	T	-0.114182987080643	0.0278654268055696	-4.19133896746872	2.77312982100132e-05	6145	23
48923	genus.CandidatusSoleaferrea.id.11350	14	76399378	rs10134691	C	T	-0.0875591471802355	0.0212545942879481	-4.08238838049403	4.45752226133306e-05	6145	23
48924	genus.CandidatusSoleaferrea.id.11350	22	22738592	rs62225005	G	A	-0.117091335676746	0.0287542949482953	-4.07871342205891	4.52856182189467e-05	5653	19
48925	genus.CandidatusSoleaferrea.id.11350	6	109305456	rs76747161	G	A	-0.112391935683297	0.0279956739581617	-4.12349020477821	3.73174336536557e-05	6145	23
48926	genus.CandidatusSoleaferrea.id.11350	6	109305318	rs112319185	T	C	-0.112391935683297	0.0279956739581617	-4.12349020477821	3.73174336536557e-05	6145	23
48927	genus.CandidatusSoleaferrea.id.11350	6	109305299	rs78276890	G	A	-0.112391935683297	0.0279956739581617	-4.12349020477821	3.73174336536557e-05	6145	23
48928	genus.CandidatusSoleaferrea.id.11350	6	109304058	rs11153147	A	G	-0.112446757427773	0.0280001720529872	-4.1202558823261	3.78451859005796e-05	6145	23
48929	genus.CandidatusSoleaferrea.id.11350	5	112387556	rs4301226	G	A	0.0730459340958362	0.0181090951208389	4.02134648567791	5.78664146416964e-05	6144	23
48930	genus.CandidatusSoleaferrea.id.11350	12	118900177	rs11068954	C	T	0.114215862627353	0.0276097601960255	4.03517350046799	5.45619641056298e-05	5924	22
48931	genus.CandidatusSoleaferrea.id.11350	14	56577376	rs8013624	A	T	0.163588708346588	0.0398028276953394	4.07632725317251	4.57526166808346e-05	5329	19
48932	genus.CandidatusSoleaferrea.id.11350	4	166467286	rs183558756	G	A	-0.119964081507528	0.0296263054881454	-4.05618933558854	4.98798307688175e-05	6103	22
48933	genus.CandidatusSoleaferrea.id.11350	14	76399368	rs12886676	C	G	-0.0874273090626278	0.0212546173963256	-4.07629559106765	4.57588438824794e-05	6145	23
48934	genus.CandidatusSoleaferrea.id.11350	6	29792442	rs62391962	C	T	0.178119317342186	0.0439703620371419	4.07443244106716	4.61267008307736e-05	4838	15
48935	genus.CandidatusSoleaferrea.id.11350	6	29792470	rs62391963	G	C	0.178119317342186	0.0439703620371419	4.07443244106716	4.61267008307736e-05	4838	15
48936	genus.CandidatusSoleaferrea.id.11350	14	56579235	rs78663231	C	G	0.163406928063898	0.0398688133197739	4.07129028674573	4.67534424890655e-05	5329	19
48937	genus.CandidatusSoleaferrea.id.11350	4	52969732	rs11722603	G	A	0.0754697173753278	0.0185934470627518	4.05364916570802	5.04248217538409e-05	6145	23
48938	genus.CandidatusSoleaferrea.id.11350	12	66873886	rs7304443	G	A	-0.0799589693046886	0.020013510954413	-3.98971798484483	6.61519004228272e-05	6144	23
48939	genus.CandidatusSoleaferrea.id.11350	19	48076721	rs2974249	C	A	0.159343448781046	0.037644181114225	4.06662743233073	4.76984075875039e-05	5497	21
48940	genus.CandidatusSoleaferrea.id.11350	7	23587160	rs11764404	C	T	-0.0856084926802412	0.0210359558414187	-4.05273767781288	5.06217529317921e-05	5926	22
48941	genus.CandidatusSoleaferrea.id.11350	1	217287741	rs1166332	A	C	0.0748786977394391	0.0183329003526848	4.03791734784133	5.3927845755843e-05	5999	22
48942	genus.CandidatusSoleaferrea.id.11350	14	76417608	rs4903362	C	T	-0.0868194675243599	0.0211488795799108	-4.06330808616936	4.83821031363108e-05	6145	23
48943	genus.CandidatusSoleaferrea.id.11350	2	202785188	rs13034672	A	G	0.0967568926448602	0.0256669532932014	3.92226361521681	8.77209396582383e-05	6143	23
48944	genus.CandidatusSoleaferrea.id.11350	12	118907160	rs12308937	A	G	0.110197810212624	0.0269645012255839	4.01909404083618	5.84223506255202e-05	5926	22
48945	genus.CandidatusSoleaferrea.id.11350	14	56581030	rs77169139	A	G	0.163741878674859	0.0398673590820632	4.06031418130575	4.90067263815267e-05	5329	19
48946	genus.CandidatusSoleaferrea.id.11350	6	109359963	rs11153155	G	A	-0.113346791455045	0.0278726767880756	-4.16703240803211	3.08590640434803e-05	6144	23
48947	genus.CandidatusSoleaferrea.id.11350	4	52660855	rs4865383	C	T	0.0712356672298877	0.0185275777962318	3.96342707221183	7.38814401349114e-05	5958	21
48948	genus.CandidatusSoleaferrea.id.11350	6	29791992	rs114588158	C	T	0.177339739379507	0.0439593062918256	4.05663321592976	4.97851715891337e-05	4838	15
48949	genus.CandidatusSoleaferrea.id.11350	7	92998018	rs74298907	C	T	0.0994625194122987	0.0249643321572802	3.94820538883811	7.87392382063814e-05	6101	22
48950	genus.CandidatusSoleaferrea.id.11350	19	48017416	rs861226	C	T	0.169538024119581	0.0397041502408583	4.05298632130159	5.05679601726002e-05	5065	20
48951	genus.CandidatusSoleaferrea.id.11350	12	10083738	rs11053515	C	T	-0.139141114112493	0.0336713216619692	-4.02471680235602	5.70439205514593e-05	5809	21
48952	genus.CandidatusSoleaferrea.id.11350	1	226396491	rs3845506	A	T	0.0747373322218475	0.018531008871808	3.99962175087451	6.34438026238291e-05	6143	23
48953	genus.CandidatusSoleaferrea.id.11350	12	115352270	rs6489991	G	A	-0.0752686215747874	0.0188714564607658	-3.98481080228275	6.75339120840301e-05	6144	23
48954	genus.CandidatusSoleaferrea.id.11350	14	56552680	rs1383395	A	C	0.136395233005861	0.0334399794277279	4.03507567344511	5.45847023791472e-05	5899	21
48955	genus.CandidatusSoleaferrea.id.11350	18	41147994	rs12953503	T	C	-0.0769788216382378	0.0184949674131953	-4.14895937971302	3.33990063157768e-05	6144	23
48956	genus.CandidatusSoleaferrea.id.11350	14	76427780	rs3917210	A	T	-0.0865151996212156	0.0211636450225641	-4.04427396591566	5.24855167543574e-05	6144	23
48957	genus.CandidatusSoleaferrea.id.11350	6	109309150	rs4527738	T	C	-0.1117268615412	0.0279970574714942	-4.0931805830388	4.25496082028681e-05	6145	23
48958	genus.CandidatusSoleaferrea.id.11350	14	76411880	rs4903360	G	A	-0.0862868018209149	0.0211474664406076	-4.03507110351867	5.45857648024243e-05	6145	23
48959	genus.CandidatusSoleaferrea.id.11350	4	52888557	rs13989	G	A	0.0739814032753185	0.0182785283257342	4.07518870066095	4.59770494592327e-05	6145	23
48960	genus.CandidatusSoleaferrea.id.11350	15	52504507	rs2278296	T	C	0.0980127048161306	0.0236383565287997	4.13251075189716	3.58821976141329e-05	6145	23
48961	genus.CandidatusSoleaferrea.id.11350	14	76437128	rs4252328	C	T	-0.0856043243249189	0.021084815005803	-4.04021894972441	5.34013242478356e-05	6143	23
48962	genus.CandidatusSoleaferrea.id.11350	8	11519182	rs73201444	C	T	-0.0842436817835943	0.020943148490098	-4.00195745403588	6.28205967745149e-05	5999	22
48963	genus.CandidatusSoleaferrea.id.11350	14	56554260	rs10483664	C	T	0.1337036028787	0.0328733479082231	4.02927347745198	5.59494996411437e-05	6045	22
48964	genus.CandidatusSoleaferrea.id.11350	8	142202847	rs28446884	G	A	0.180622690596761	0.0439553451507886	4.04548375932378	5.22151857248096e-05	4360	16
48965	genus.CandidatusSoleaferrea.id.11350	1	76878266	rs56302631	A	G	-0.104310367827446	0.0261047892280059	-3.98486936771032	6.75172583705042e-05	6103	22
48966	genus.CandidatusSoleaferrea.id.11350	16	58919847	rs79883467	T	C	-0.099732677040095	0.0245170830858828	-4.10186817471357	4.0982775294603e-05	5740	20
48967	genus.CandidatusSoleaferrea.id.11350	14	56553386	rs8019044	T	A	0.133762100097892	0.0328686885430918	4.02547041617234	5.68615291270478e-05	6045	22
48968	genus.CandidatusSoleaferrea.id.11350	14	76393968	rs760233	C	T	-0.0867835955564468	0.0212597905439757	-4.04234055100042	5.29202978292349e-05	6145	23
48969	genus.CandidatusSoleaferrea.id.11350	4	52888499	rs225163	A	G	0.0738707806970768	0.0182786397122333	4.0691149810448	4.7192055166912e-05	6145	23
48970	genus.CandidatusSoleaferrea.id.11350	16	88736363	rs12929177	G	A	0.0766078352979157	0.0195195843023884	3.92171015176907	8.79227178965729e-05	5958	21
48971	genus.CandidatusSoleaferrea.id.11350	1	226289938	rs12131977	C	T	-0.0713722512130455	0.0182402972752695	-3.9290061046874	8.52976744012269e-05	6143	23
48972	genus.CandidatusSoleaferrea.id.11350	19	48015572	rs830139	G	A	0.169021021572929	0.0396933371830369	4.03832550287865	5.38341175838867e-05	5065	20
48973	genus.CandidatusSoleaferrea.id.11350	7	84020268	rs625480	G	A	-0.0884197459225976	0.0213644973852461	-4.09181648902085	4.28007301779972e-05	6145	23
48974	genus.CandidatusSoleaferrea.id.11350	14	56578278	rs7157348	C	T	0.162168993743899	0.0398203564323326	4.0370344867479	5.41311139799775e-05	5328	19
48975	genus.CandidatusSoleaferrea.id.11350	4	52914234	rs12502690	A	C	0.0731025615527811	0.0182474871279761	4.03460645785543	5.46938886353338e-05	6145	23
48976	genus.CandidatusSoleaferrea.id.11350	10	114887817	rs73360281	A	G	0.176852157465623	0.0436945258881512	4.121651049706	3.7616669916368e-05	4496	15
48977	genus.CandidatusSoleaferrea.id.11350	22	25607028	rs9624746	C	T	-0.10226822490379	0.0267830048849914	-3.90759204489402	9.32205326560128e-05	6144	23
48978	genus.CandidatusSoleaferrea.id.11350	14	56553285	rs10483663	G	A	0.161679736938895	0.0396479638837248	4.03144217385232	5.54356368219577e-05	5329	19
48979	genus.CandidatusSoleaferrea.id.11350	6	153508833	rs62436013	A	G	-0.0967113016420928	0.0235777407548327	-4.0959264499036	4.20483422865594e-05	5958	21
48980	genus.CandidatusSoleaferrea.id.11350	4	166459047	rs80239794	C	T	-0.118467594171704	0.0296408730709185	-4.00993386636744	6.07357565358782e-05	6104	22
48981	genus.CandidatusSoleaferrea.id.11350	7	93000875	rs77400198	G	T	0.099627052681641	0.0249591138279245	3.95601539069184	7.62102532596175e-05	6103	22
48982	genus.CandidatusSoleaferrea.id.11350	19	48018860	rs698707	G	A	0.168405353685355	0.0397070687903542	4.02802842476929	5.62465446851163e-05	5065	20
48983	genus.CandidatusSoleaferrea.id.11350	4	85160780	rs1495143	C	T	-0.0732813473195709	0.0181074383165456	-4.03487148089741	5.46321924891371e-05	6142	23
48984	genus.CandidatusSoleaferrea.id.11350	14	76393013	rs2884862	G	A	-0.0865008621456256	0.0212595118076106	-4.02630279072416	5.66607178763851e-05	6145	23
48985	genus.CandidatusSoleaferrea.id.11350	12	115370347	rs7959016	A	G	-0.0805609037977077	0.0196840073690105	-4.09917698889055	4.14621886492111e-05	6144	23
48986	genus.CandidatusSoleaferrea.id.11350	6	109326621	rs7761290	T	G	-0.112364226107216	0.0280163969173756	-4.09407952800752	4.23848823227252e-05	6145	23
48987	genus.CandidatusSoleaferrea.id.11350	4	52884239	rs225160	A	G	0.0733035135801382	0.018278874769471	4.03838245051584	5.38210524818649e-05	6145	23
48988	genus.CandidatusSoleaferrea.id.11350	16	89945704	rs62056104	C	T	0.117947595348618	0.0285852371560583	4.0484896912592	5.15492042425414e-05	6144	23
48989	genus.CandidatusSoleaferrea.id.11350	7	157566020	rs57948129	T	C	0.106574774829957	0.0275941685502271	4.03746158903816	5.4032688302197e-05	5999	22
48990	genus.CandidatusSoleaferrea.id.11350	3	137966646	rs4678405	C	T	0.0736979104808942	0.018488148415802	3.99199839899711	6.55188152559881e-05	6141	23
48991	genus.CandidatusSoleaferrea.id.11350	3	66270961	rs36137829	T	C	0.12234021756992	0.0298348576286752	3.98858682156404	6.6468076134182e-05	5999	22
48992	genus.CandidatusSoleaferrea.id.11350	6	29754368	rs116487225	T	G	0.167917663407286	0.0422917777725617	4.02174733447999	5.77680060064317e-05	5193	16
48993	genus.CandidatusSoleaferrea.id.11350	19	48017334	rs830137	G	C	0.168314076327125	0.0397041107520008	4.02181915542391	5.77503906714854e-05	5065	20
48994	genus.CandidatusSoleaferrea.id.11350	4	52908838	rs419792	A	G	0.0734101182975205	0.0182803742958758	4.04504915422975	5.2312146981488e-05	6143	23
48995	genus.CandidatusSoleaferrea.id.11350	19	48091772	rs2921543	C	T	0.164645458257306	0.0389045590981533	4.0199150274791	5.8219135968933e-05	5147	18
48996	genus.CandidatusSoleaferrea.id.11350	20	41296994	rs6065522	A	G	0.0920859733955917	0.0221558761234309	4.11383648643691	3.89137124957701e-05	6091	22
48997	genus.CandidatusSoleaferrea.id.11350	20	41283398	rs1883505	G	C	0.081376035209039	0.0200751132434885	4.02974409928697	5.58376060430637e-05	6091	22
48998	genus.CandidatusSoleaferrea.id.11350	4	52978719	rs4864945	A	C	0.0745363942158509	0.018601400855373	4.01506685739962	5.9428946000221e-05	6145	23
48999	genus.CandidatusSoleaferrea.id.11350	14	56538149	rs112602253	G	A	0.155225973294232	0.0384169999697761	4.01802760418877	5.8687323440539e-05	5326	19
49000	genus.CandidatusSoleaferrea.id.11350	8	11519343	rs62489282	G	A	-0.0832808227355352	0.0209176222498836	-3.97294920479584	7.09881916312912e-05	5999	22
49001	genus.CandidatusSoleaferrea.id.11350	14	76407089	rs4899577	C	T	-0.0857782224872785	0.0212004860964983	-4.00225688073364	6.27411249355762e-05	6144	23
49002	genus.CandidatusSoleaferrea.id.11350	6	109302372	rs12196143	C	T	-0.111295797330684	0.0279946114473708	-4.05804955631792	4.94842687890084e-05	6145	23
49003	genus.CandidatusSoleaferrea.id.11350	4	166464983	rs141106047	G	A	-0.11822955619681	0.0296576758225658	-3.99513952838597	6.46561633724894e-05	6103	22
49004	genus.CandidatusSoleaferrea.id.11350	2	209043870	rs10190004	G	A	0.0775005370247602	0.0190303255229513	4.03394891347013	5.48472471244712e-05	5999	22
49005	genus.CandidatusSoleaferrea.id.11350	6	69154933	rs6911059	G	A	0.0808099926666323	0.0205253401686223	3.93123046258558	8.4512209627814e-05	6142	23
49006	genus.CandidatusSoleaferrea.id.11350	12	118910063	rs7968877	C	T	0.108880666502918	0.0269384321095655	3.96722481362698	7.27143957529325e-05	5926	22
49007	genus.CandidatusSoleaferrea.id.11350	16	89954138	rs9922515	G	C	0.119081395378205	0.0285969106538319	4.0700225741778	4.70085825133744e-05	6144	23
49008	genus.CandidatusSoleaferrea.id.11350	6	29805471	rs55936040	T	C	0.174447567080612	0.0438786561504075	4.01297103256714	5.99592736997713e-05	4838	15
49009	genus.CandidatusSoleaferrea.id.11350	12	66874061	rs7304369	A	T	-0.0788012181221236	0.0200152507495425	-3.93228409673343	8.41425408156222e-05	6144	23
49010	genus.CandidatusSoleaferrea.id.11350	12	66874092	rs7304485	C	T	-0.0787474177596925	0.0200171940778151	-3.92920075312644	8.52286657327824e-05	6144	23
49011	genus.CandidatusSoleaferrea.id.11350	15	62397234	rs1370176	G	A	-0.0862557467474654	0.0211782099791437	-4.07700067909569	4.56203595912135e-05	6145	23
49012	genus.CandidatusSoleaferrea.id.11350	14	76399960	rs10131117	T	C	-0.0858569698871978	0.0212377707025098	-4.00673107527924	6.156489211851e-05	6145	23
49013	genus.CandidatusSoleaferrea.id.11350	15	92503355	rs61155306	A	G	0.0765451721850962	0.0195229022888623	3.92272834854794	8.75518480799547e-05	6140	23
49014	genus.CandidatusSoleaferrea.id.11350	4	85164682	rs903521	T	C	-0.0728025254316577	0.0181010819449468	-4.01372242873148	5.9768627125023e-05	6145	23
49015	genus.CandidatusSoleaferrea.id.11350	18	41147697	rs7240204	C	T	-0.0763028167450947	0.0185400299798562	-4.1053941190852	4.03626128675619e-05	6145	23
49016	genus.CandidatusSoleaferrea.id.11350	4	85157741	rs1495147	G	T	-0.0729528001232661	0.0181095470275185	-4.01853691271816	5.85606361315119e-05	6142	23
49017	genus.CandidatusSoleaferrea.id.11350	19	56344977	rs7246427	A	T	0.129170589208324	0.0318873696850048	4.07675793698057	4.56679909405361e-05	5999	22
49018	genus.CandidatusSoleaferrea.id.11350	12	14644819	rs111976289	A	G	0.1336917234865	0.0340194784470087	3.97300034865955	7.09729452503677e-05	5927	22
49019	genus.CandidatusSoleaferrea.id.11350	19	48061066	rs2974190	C	T	0.144952842809181	0.0342422965290041	4.06741193650753	4.75381645472271e-05	5787	22
49020	genus.CandidatusSoleaferrea.id.11350	2	98322747	rs80334402	C	A	0.166635792628958	0.0413080117076351	4.00013896337483	6.33052990022766e-05	5196	16
49021	genus.CandidatusSoleaferrea.id.11350	6	153537141	rs583957	T	G	0.0983992439864419	0.0242352297777683	4.00537191723237	6.19199786438553e-05	6141	23
49022	genus.CandidatusSoleaferrea.id.11350	14	56553408	rs8017757	A	G	0.132301818510413	0.0328703345285317	3.9811897126178	6.85711916820286e-05	6045	22
49023	genus.CandidatusSoleaferrea.id.11350	12	14633445	rs7296793	A	T	0.135936336769721	0.0339388930371764	4.04072155895443	5.32869956042974e-05	5927	22
49024	genus.CandidatusSoleaferrea.id.11350	12	66872677	rs66718779	G	C	-0.0785750980364781	0.0200144600440904	-3.91872063114774	8.90202212992005e-05	6144	23
49025	genus.CandidatusSoleaferrea.id.11350	11	42882288	rs74458959	T	G	0.127563910722137	0.0326884835838374	3.9509573116643	7.78392089519139e-05	5927	22
49026	genus.CandidatusSoleaferrea.id.11350	3	13148807	rs12488620	T	G	0.137864011655585	0.037155415590438	3.99898630046162	6.36143617287109e-05	6082	22
49027	genus.CandidatusSoleaferrea.id.11350	12	115354123	rs10850402	G	A	-0.0797213845283746	0.0194870054800947	-4.05824576813033	4.94427196217913e-05	6144	23
49028	genus.CandidatusSoleaferrea.id.11350	12	115351219	rs1946437	G	A	-0.0748160086018391	0.0190243481759744	-3.93165987226026	8.43613658222733e-05	6142	23
49029	genus.CandidatusSoleaferrea.id.11350	12	66872670	rs67385685	A	G	-0.078447607119224	0.0200135196629808	-3.91260199083431	9.13069549203845e-05	6144	23
49030	genus.CandidatusSoleaferrea.id.11350	12	14582141	rs16909882	A	G	0.131613387151395	0.0339458543276363	3.97495966438903	7.03911850592897e-05	5927	22
49031	genus.CandidatusSoleaferrea.id.11350	3	134727833	rs36064	A	G	-0.0778340685182615	0.0188579865711307	-4.09680406292937	4.18893165543211e-05	6145	23
49032	genus.CandidatusSoleaferrea.id.11350	14	76393808	rs760230	T	C	-0.0857831272091826	0.0212607211467183	-3.98992466542109	6.60942843632319e-05	6145	23
49033	genus.CandidatusSoleaferrea.id.11350	8	123881190	rs4870821	C	T	0.0726760343702158	0.0181195362494832	4.00313910309199	6.25075243080094e-05	6145	23
49034	genus.CandidatusSoleaferrea.id.11350	1	226317841	rs3887559	G	T	-0.0731147903790949	0.0186866162374133	-3.90813625659464	9.30108487224202e-05	6145	23
49035	genus.CandidatusSoleaferrea.id.11350	5	132132647	rs803137	A	G	0.0889374355446955	0.0214823433332078	4.09193827002117	4.27782539538959e-05	6145	23
49036	genus.CandidatusSoleaferrea.id.11350	4	109111753	rs2221145	A	G	0.0929617726000452	0.0229405135019238	3.99437105203671	6.48662120218224e-05	6104	22
49037	genus.CandidatusSoleaferrea.id.11350	6	148036052	rs3930503	C	T	0.074909161877301	0.0186441111592481	3.98840887283562	6.65179452492009e-05	6138	23
49038	genus.CandidatusSoleaferrea.id.11350	4	85164757	rs903522	T	C	-0.0723862842910925	0.0181014489632399	-3.99085745258457	6.58348428953943e-05	6145	23
49039	genus.CandidatusSoleaferrea.id.11350	11	42880970	rs76258604	A	T	0.127007926648305	0.0326730524370708	3.93781243910874	8.22278274069509e-05	5927	22
49040	genus.CandidatusSoleaferrea.id.11350	14	76411974	rs4903361	G	A	-0.0830837709979708	0.0208359550129282	-3.96818049780366	7.24234724104283e-05	6145	23
49041	genus.CandidatusSoleaferrea.id.11350	12	66869056	rs4628763	T	C	-0.0788619692215753	0.0200113065488454	-3.93437894229489	8.34120963081905e-05	6144	23
49042	genus.CandidatusSoleaferrea.id.11350	12	66865759	rs10506484	A	G	-0.0788267026102563	0.0200107752440064	-3.93141495480062	8.44473696668666e-05	6144	23
49043	genus.CandidatusSoleaferrea.id.11350	10	66402253	rs12249244	A	G	0.0867898370418387	0.0220547203376503	3.99439948323048	6.48584293943058e-05	5999	22
49044	genus.CandidatusSoleaferrea.id.11350	6	29809579	rs3900927	G	T	0.174498570903084	0.0444298564670976	3.97691867107454	6.98140288294658e-05	4692	14
49045	genus.CandidatusSoleaferrea.id.11350	17	35883586	rs7207076	G	C	0.0711735941130287	0.0180788551107867	3.92528349012858	8.66276563687703e-05	6142	23
49046	genus.CandidatusSoleaferrea.id.11350	8	22894765	rs12541497	T	C	0.081146442594225	0.0194643657149043	4.14609834849172	3.38188611499675e-05	5999	22
49047	genus.CandidatusSoleaferrea.id.11350	20	16056766	rs6075001	G	A	0.187958405125858	0.0472282835498761	3.9753352172134	7.02801923447916e-05	4285	14
49048	genus.CandidatusSoleaferrea.id.11350	22	22754245	rs956803	A	G	-0.110731961409222	0.0259225182677948	-4.02322580912775	5.74064082620363e-05	5958	21
49049	genus.CandidatusSoleaferrea.id.11350	4	85156364	rs28462176	T	A	-0.0725243222709002	0.0181096774041169	-3.99345240703859	6.51181539851256e-05	6142	23
49050	genus.CandidatusSoleaferrea.id.11350	14	76395825	rs7147115	T	C	-0.0854765485372578	0.0212385588056079	-3.97414238890686	7.06333000137823e-05	6145	23
49051	genus.CandidatusSoleaferrea.id.11350	12	115342177	rs6489987	A	G	-0.0768528502809252	0.0189224044259578	-3.99478713459771	6.47524035831633e-05	5999	22
49052	genus.CandidatusSoleaferrea.id.11350	4	129507912	rs1216389	C	G	0.121591777786324	0.0303706276785075	3.91388311272635	9.08236137690244e-05	6143	23
49053	genus.CandidatusSoleaferrea.id.11350	5	118617930	rs10053596	A	G	0.104738267278295	0.0262583091428766	3.98998929834445	6.60762764821364e-05	5927	22
49054	genus.CandidatusSoleaferrea.id.11350	1	226383764	rs9660542	T	G	0.07332982384294	0.0185308643683017	3.917965114958	8.92996256567971e-05	6145	23
49055	genus.CandidatusSoleaferrea.id.11350	7	84065937	rs1228946	G	A	-0.0866984406337535	0.0213493668036177	-4.01822980309497	5.86369966923102e-05	6145	23
49056	genus.CandidatusSoleaferrea.id.11350	12	115365549	rs7970471	T	A	-0.081353398038846	0.0199531281785186	-4.04484716513543	5.23572692034954e-05	5999	22
49057	genus.CandidatusSoleaferrea.id.11350	7	70585568	rs9654903	A	T	-0.0953021320168494	0.0237787782895159	-4.10955795367245	3.96417222607875e-05	6142	23
49058	genus.CandidatusSoleaferrea.id.11350	7	155246608	rs113719844	C	A	-0.192249969852516	0.0465088690520594	-4.10918255593401	3.97062108420742e-05	3938	13
49059	genus.CandidatusSoleaferrea.id.11350	19	56345004	rs10403258	G	A	0.12767682641388	0.0318605836967594	4.03721937816954	5.40884849380471e-05	5999	22
49060	genus.CandidatusSoleaferrea.id.11350	16	84310740	rs4782909	T	G	0.139410617983719	0.0342560140964512	3.89709866621924	9.73519644274453e-05	6142	23
49061	genus.CandidatusSoleaferrea.id.11350	11	1985127	rs10769945	T	C	0.0716052349250838	0.0181088364834394	3.95365251704465	7.69671640008529e-05	6102	22
49062	genus.CandidatusSoleaferrea.id.11350	12	66867077	rs58459118	G	T	-0.0786867608942518	0.0200107630449377	-3.92283863971701	8.75117642655119e-05	6144	23
49063	genus.CandidatusSoleaferrea.id.11350	22	22754073	rs956804	T	G	-0.110069400690336	0.0259023985821518	-4.0104784046127	6.05958428550054e-05	5958	21
49064	genus.CandidatusSoleaferrea.id.11350	6	29809508	rs4314521	C	T	0.173830866176705	0.0444304795833518	3.96179081584804	7.43897020782998e-05	4692	14
49065	genus.CandidatusSoleaferrea.id.11350	12	115352666	rs1991391	G	A	-0.0744878619788727	0.0189925136326386	-3.89887538842524	9.66404897338923e-05	6144	23
49066	genus.CandidatusSoleaferrea.id.11350	4	52875595	rs11724730	C	T	0.0723497653669422	0.018269119475273	3.98332063789282	6.7958966497793e-05	6145	23
49067	genus.CandidatusSoleaferrea.id.11350	2	173981151	rs114964577	T	G	0.131980213991442	0.0334741683756561	3.93708414964421	8.24776905391412e-05	5765	20
49068	genus.CandidatusSoleaferrea.id.11350	12	66869678	rs67590485	C	T	-0.0784441079129265	0.0200106358047106	-3.91367885201243	9.09005148820113e-05	6144	23
49069	genus.CandidatusSoleaferrea.id.11350	4	52967825	rs1903326	A	G	0.0732536710657256	0.0186003392851227	3.94665766828841	7.924974097444e-05	6144	23
49070	genus.CandidatusSoleaferrea.id.11350	6	16688250	rs1535602	C	T	-0.0828332314632139	0.0207237316531983	-3.98078079192055	6.86892718145785e-05	6145	23
49071	genus.CandidatusSoleaferrea.id.11350	6	69132029	rs4132693	G	A	0.079799699393172	0.0205014982230828	3.89648357438233	9.75994235030576e-05	6139	23
49072	genus.CandidatusSoleaferrea.id.11350	6	29805276	rs57753710	T	A	0.171983927987541	0.0438817791041699	3.95700603769463	7.58950132520074e-05	4838	15
49073	genus.CandidatusSoleaferrea.id.11350	4	86207540	rs62315141	C	T	0.189971806023415	0.0485951700412795	3.95630579621261	7.61177134477113e-05	3948	15
49074	genus.CandidatusSoleaferrea.id.11350	12	66867209	rs12229755	T	C	-0.078553182435938	0.0200114082238612	-3.91626281333013	8.99322085492624e-05	6144	23
49075	genus.CandidatusSoleaferrea.id.11350	7	84056831	rs1228894	G	C	-0.0868110935130951	0.021358531499613	-4.02550448742364	5.6853296186287e-05	6145	23
49076	genus.CandidatusSoleaferrea.id.11350	4	85153677	rs17363778	C	T	-0.0720572632031071	0.0181099716862996	-3.96675050789551	7.28591909964862e-05	6142	23
49077	genus.CandidatusSoleaferrea.id.11350	12	66867305	rs67093681	T	C	-0.0785090740736654	0.0200110586977465	-3.91406873932104	9.07537814257909e-05	6144	23
49078	genus.CandidatusSoleaferrea.id.11350	6	109363217	rs12215381	C	T	-0.111214170043513	0.0278197852325236	-4.06195331775022	4.8663809935861e-05	6145	23
49079	genus.CandidatusSoleaferrea.id.11350	14	99589002	rs1257512	C	T	0.0858965245111588	0.0216068543584982	3.92107314456013	8.81554967585794e-05	5999	22
49080	genus.CandidatusSoleaferrea.id.11350	4	186707604	rs6830250	T	C	-0.0756219472594631	0.0186076722135083	-4.01105386823582	6.044831490477e-05	6145	23
49081	genus.CandidatusSoleaferrea.id.11350	12	66867229	rs148961281	G	T	-0.0784414582607487	0.0200109309616524	-3.91074100052394	9.20133983269269e-05	6144	23
49082	genus.CandidatusSoleaferrea.id.11350	12	31772155	rs568473	T	G	0.0728695570230027	0.0182141840004529	3.96729578368048	7.2692753559755e-05	6140	23
49083	genus.CandidatusSoleaferrea.id.11350	12	66867814	rs12581225	T	C	-0.0782389970932476	0.0200128890034616	-3.90291173233067	9.50423702731791e-05	6144	23
49084	genus.CandidatusSoleaferrea.id.11350	6	29837482	rs9258895	C	T	0.218876807528466	0.0558431423378034	3.94859207395867	7.86121795976524e-05	3064	7
49085	genus.CandidatusSoleaferrea.id.11350	14	76441564	rs2300607	T	A	-0.0814419140643612	0.0208030581901283	-3.92097909993992	8.81899123726471e-05	6144	23
49086	genus.CandidatusSoleaferrea.id.11350	5	118647840	rs9327097	A	G	0.104459621746792	0.0263310205932908	3.9250090996799	8.67264595043152e-05	5927	22
49087	genus.CandidatusSoleaferrea.id.11350	6	109366740	rs76249006	G	A	-0.110769394021302	0.0278195123125694	-4.05568941604843	4.99866447836309e-05	6145	23
49088	genus.CandidatusSoleaferrea.id.11350	20	41281104	rs6030395	C	T	0.079737498258184	0.0200822406584739	3.95688232552426	7.59343129945694e-05	6091	22
49089	genus.CandidatusSoleaferrea.id.11350	16	89975638	rs1137042	A	G	0.106536197920015	0.0265751635889989	3.94816270499192	7.87532753345657e-05	6143	23
49090	genus.CandidatusSoleaferrea.id.11350	7	84029025	rs561955	T	C	-0.0861659045024873	0.0213690993900259	-3.99843821595448	6.37618197799801e-05	6145	23
49091	genus.CandidatusSoleaferrea.id.11350	6	109308952	rs4509156	C	A	-0.109235742338226	0.0279534587222603	-3.98883012668776	6.63999485199584e-05	6145	23
49092	genus.CandidatusSoleaferrea.id.11350	22	22753256	rs5751008	G	C	-0.108860100045694	0.0257576281902668	-3.99193782065572	6.55355585305679e-05	5958	21
49093	genus.CandidatusSoleaferrea.id.11350	4	52995402	rs7699031	C	G	0.0735915649223337	0.0185973083809429	3.96748306151843	7.26356727595659e-05	6145	23
49094	genus.CandidatusSoleaferrea.id.11350	4	183300367	rs4862044	A	G	0.10647284599189	0.0266084957626644	3.9134555699363	9.09846476133025e-05	6140	23
49095	genus.CandidatusSoleaferrea.id.11350	10	82880779	rs1932899	G	C	0.0729840306635995	0.0182412644986613	3.9180089300543	8.9283399392285e-05	5999	22
49096	genus.CandidatusSoleaferrea.id.11350	6	109302258	rs12196024	C	T	-0.109217812994149	0.0279457381624179	-3.98228125293836	6.82569378466815e-05	6145	23
49097	genus.CandidatusSoleaferrea.id.11350	20	41304955	rs60275164	G	A	0.0903721009206287	0.0221860332859038	4.03269086319102	5.51417970974787e-05	6091	22
49098	genus.CandidatusSoleaferrea.id.11350	1	226399155	rs10915959	A	G	0.0729178973599322	0.0185232493495585	3.89778956168863	9.70747150347432e-05	6143	23
49099	genus.CandidatusSoleaferrea.id.11350	14	76394117	rs12897842	T	C	-0.0847600792787735	0.0212411091230507	-3.94175814858296	8.08865156673868e-05	6145	23
49100	genus.CandidatusSoleaferrea.id.11350	14	76400143	rs4899575	T	C	-0.0841879045205512	0.0212113569339917	-3.9270207639732	8.600455894545e-05	6145	23
49101	genus.CandidatusSoleaferrea.id.11350	14	56588395	rs8018061	C	G	0.158525315973774	0.0398685242693688	3.93747312030606	8.23441524946891e-05	5328	19
49102	genus.CandidatusSoleaferrea.id.11350	4	101214573	rs4128643	A	G	0.0722222318306596	0.018072998160789	3.96515640851159	7.33478360068586e-05	6145	23
49103	genus.CandidatusSoleaferrea.id.11350	20	61367860	rs2427433	C	T	0.148734528120676	0.0369260967552895	4.12721481180944	3.67183368721107e-05	5609	19
49104	genus.CandidatusSoleaferrea.id.11350	14	56539704	rs17090926	G	A	0.157963595941096	0.0391175109479541	3.93331286378207	8.37830714552111e-05	5326	19
49105	genus.CandidatusSoleaferrea.id.11350	5	118647926	rs9327098	G	A	0.104125363531223	0.0263310616109681	3.91130668293068	9.17981175374613e-05	5927	22
49106	genus.CandidatusSoleaferrea.id.11350	12	14644283	rs77108367	A	G	0.131363952630307	0.0340036753226278	3.90284221477338	9.50696820757486e-05	5927	22
49107	genus.CandidatusSoleaferrea.id.11350	4	52715711	rs61794765	C	T	-0.0930650946573148	0.0240211716485672	-3.9114128816638	9.17577547426844e-05	5740	20
49108	genus.CandidatusSoleaferrea.id.11350	2	19883407	rs2219008	G	A	0.0867840304547542	0.021916964095897	3.95745492826399	7.57525752774132e-05	6145	23
49109	genus.CandidatusSoleaferrea.id.11350	4	83334895	rs7662802	A	G	0.0717359345880748	0.0180409637207666	3.94495820749618	7.98138975543627e-05	6145	23
49110	genus.CandidatusSoleaferrea.id.11350	18	41148471	rs34458979	T	C	-0.0747905958612152	0.0184950625000681	-4.03006665597158	5.57610384283375e-05	6144	23
49111	genus.CandidatusSoleaferrea.id.11350	6	109317330	rs12214567	C	T	-0.109100372860486	0.0280181934877833	-3.97457714766141	7.05044063762534e-05	6145	23
49112	genus.CandidatusSoleaferrea.id.11350	4	52874816	rs6856794	A	C	0.0717774735016009	0.0182686887035487	3.95224145915135	7.74225590013738e-05	6145	23
49113	genus.CandidatusSoleaferrea.id.11350	7	83984445	rs10954752	G	T	-0.0846657053824111	0.0210760471464587	-3.98372635753922	6.78429889411874e-05	6145	23
49114	genus.CandidatusSoleaferrea.id.11350	20	41299328	rs6065523	C	T	0.0900272133087448	0.0221549584773508	4.02280354284661	5.75094646825842e-05	6091	22
49115	genus.CandidatusSoleaferrea.id.11350	9	114033877	rs11788732	A	G	0.0704855061387215	0.0191473472252669	3.90820619893521	9.29839323712289e-05	6138	23
49116	genus.CandidatusSoleaferrea.id.11350	6	109325624	rs75995854	C	A	-0.109694859666641	0.0280133068798531	-3.99767318420172	6.39681869459046e-05	6145	23
49117	genus.CandidatusSoleaferrea.id.11350	6	109279105	rs12195848	A	C	-0.108777934645026	0.02771345341963	-4.03938999088861	5.35903956597431e-05	6145	23
49118	genus.CandidatusSoleaferrea.id.11350	6	29753583	rs56290866	A	G	0.166195492507407	0.0425018233607487	3.92654260103055	8.61756350359671e-05	5196	16
49119	genus.CandidatusSoleaferrea.id.11350	16	65032846	rs7190608	G	A	0.103303286237723	0.0256551736220692	3.99604132861654	6.44104941470926e-05	6142	23
49120	genus.CandidatusSoleaferrea.id.11350	6	109278873	rs12195728	A	G	-0.109006733708957	0.0277184253898536	-4.03771336359415	5.39747463479643e-05	6144	23
49121	genus.CandidatusSoleaferrea.id.11350	12	14558701	rs61641676	G	A	0.129188954480629	0.0339546420649529	3.91162427891471	9.16774591912488e-05	5927	22
49122	genus.CandidatusSoleaferrea.id.11350	12	14579646	rs111401699	G	C	0.129333847076484	0.0339450280312559	3.90893790595452	9.27027856458988e-05	5927	22
49123	genus.CandidatusSoleaferrea.id.11350	7	83995695	rs2106965	C	T	-0.0861100646712514	0.0215177869972145	-3.97705788684026	6.97731843751911e-05	6145	23
49124	genus.CandidatusSoleaferrea.id.11350	4	52966973	rs6817395	A	G	0.0741598696548866	0.0190271156254681	3.90544619156013	9.40516852698581e-05	6145	23
49125	genus.CandidatusSoleaferrea.id.11350	6	16685520	rs2327995	T	G	-0.0819813141354562	0.0207170857667125	-3.94372894598441	8.02243296876859e-05	6145	23
49126	genus.CandidatusSoleaferrea.id.11350	12	14641611	rs112755681	A	G	0.131230442472808	0.0340101169120055	3.89471914017556	9.83125766238352e-05	5927	22
49127	genus.CandidatusSoleaferrea.id.11350	3	71928185	rs12485624	G	C	0.0839960884111942	0.0215195738889778	3.9338848354546	8.35838427105243e-05	6144	23
49128	genus.CandidatusSoleaferrea.id.11350	3	71929675	rs6788625	G	A	0.0848144474531195	0.0220184077033364	3.89354700957933	9.87890476562844e-05	6139	23
49129	genus.CandidatusSoleaferrea.id.11350	21	28366535	rs1497288	C	T	0.108548406169241	0.0264490239236331	4.02589565889497	5.67588547903566e-05	5926	22
49130	genus.CandidatusSoleaferrea.id.11350	2	186293957	rs111631200	T	C	0.134796735839792	0.0344938975301015	4.02935401341106	5.59303366076879e-05	5622	19
49131	genus.CandidatusSoleaferrea.id.11350	6	41699236	rs114385359	T	A	0.165221840464189	0.0427977136976349	3.91912236762493	8.88719879808158e-05	4976	18
49132	genus.CandidatusSoleaferrea.id.11350	6	109362245	rs112871784	C	T	-0.110193826372376	0.0278057939650984	-4.02771586093361	5.63213505067473e-05	6145	23
49133	genus.CandidatusSoleaferrea.id.11350	6	109316652	rs11153150	C	G	-0.108752216807047	0.0280188508668202	-3.96305999655237	7.39951764036181e-05	6145	23
49134	genus.CandidatusSoleaferrea.id.11350	12	115368787	rs7964325	G	C	-0.0782770059234993	0.0197224290621413	-3.99223213753996	6.54542500954207e-05	6143	23
49135	genus.CandidatusSoleaferrea.id.11350	6	109367255	rs2356575	T	C	-0.110098771228154	0.0277952073362779	-4.02608449453928	5.67133169821784e-05	6145	23
49136	genus.CandidatusSoleaferrea.id.11350	4	52970363	rs6826147	G	C	0.0740756917496709	0.0190292337257209	3.89969006362132	9.63159036015731e-05	6144	23
49137	genus.CandidatusSoleaferrea.id.11350	19	48021289	rs830135	T	A	0.163697032381651	0.0397336916797195	3.91667595443462	8.97782956269692e-05	5065	20
49138	genus.CandidatusSoleaferrea.id.11350	14	76388050	rs4636842	C	T	-0.0843493704140652	0.0212856197639696	-3.91877253075229	8.90010581769544e-05	6145	23
49139	genus.CandidatusSoleaferrea.id.11350	4	53000155	rs13128128	C	A	0.0732320657014251	0.0185980964890188	3.94100798431034	8.11399250366987e-05	6145	23
49140	genus.CandidatusSoleaferrea.id.11350	22	22754544	rs4145413	A	G	-0.109004175372787	0.0259606734422112	-3.95573835629838	7.62986314051559e-05	5958	21
49141	genus.CandidatusSoleaferrea.id.11350	6	109317388	rs12201102	A	G	-0.10886300332156	0.0280185446235944	-3.95876324011411	7.53388740119674e-05	6145	23
49142	genus.CandidatusSoleaferrea.id.11350	1	224704397	rs6688146	C	A	0.0931383827899148	0.0235511140466641	3.94781292837625	7.88683930031286e-05	6145	23
49143	genus.CandidatusSoleaferrea.id.11350	4	52896050	rs225170	G	A	0.071447648741565	0.0182810943034557	3.93680574778888	8.25733947024502e-05	6145	23
49144	genus.CandidatusSoleaferrea.id.11350	4	52994195	rs4359971	C	T	0.0730119008081313	0.0186028844673237	3.93186419710968	8.4289679588668e-05	6145	23
49145	genus.CandidatusSoleaferrea.id.11350	12	14580689	rs4307768	T	C	0.128996177942798	0.0339444726872495	3.89541500097277	9.80307364625026e-05	5927	22
49146	genus.CandidatusSoleaferrea.id.11350	6	109316754	rs11153151	C	G	-0.108523613427254	0.0280192012829121	-3.95453266529597	7.66843949047918e-05	6145	23
49147	genus.CandidatusSoleaferrea.id.11350	6	29753831	rs67382831	C	A	0.165504969134856	0.0425026066498736	3.9100936382563	9.22603489541521e-05	5196	16
49148	genus.CandidatusSoleaferrea.id.11350	14	76404319	rs12884536	T	C	-0.0836502957843207	0.0211943714368589	-3.89730216852205	9.72702234263724e-05	6145	23
49149	genus.CandidatusSoleaferrea.id.11350	6	109318704	rs12198182	T	G	-0.108996065362177	0.0280169228925871	-3.95286977256567	7.7219467763037e-05	6145	23
49150	genus.CandidatusSoleaferrea.id.11350	19	48035817	rs2914015	C	T	0.182987350947227	0.0439312214627068	3.90580120045394	9.39136983887869e-05	4378	15
49151	genus.CandidatusSoleaferrea.id.11350	1	224702513	rs10916628	G	A	0.0929314981652663	0.0232771480308702	3.97466767321426	7.04775961218454e-05	6141	23
49152	genus.CandidatusSoleaferrea.id.11350	14	76441468	rs2300606	C	T	-0.0808180368664453	0.0208022560536315	-3.89574339380745	9.78979946599881e-05	6144	23
49153	genus.CandidatusSoleaferrea.id.11350	8	138638541	rs4484733	C	G	-0.0775589198406313	0.0194444835716709	-3.93922739538211	8.17444249866683e-05	6145	23
49154	genus.CandidatusSoleaferrea.id.11350	6	29790563	rs56236016	A	G	0.170649989768736	0.0439638055355225	3.90224731827117	9.53037060942782e-05	4838	15
49155	genus.CandidatusSoleaferrea.id.11350	6	109317635	rs12216104	C	T	-0.108548147238486	0.0280165908639418	-3.94638337161384	7.93405412335621e-05	6145	23
49156	genus.CandidatusSoleaferrea.id.11350	12	115359424	rs7977406	G	A	-0.0787818385033779	0.0196488810255758	-3.97058846133975	7.16953293201399e-05	6145	23
49157	genus.CandidatusSoleaferrea.id.11350	7	84030743	rs1228868	G	A	-0.0851732369274169	0.0213686285720699	-3.95406350441489	7.68350018043725e-05	6145	23
49158	genus.CandidatusSoleaferrea.id.11350	7	84030184	rs530698	C	A	-0.085169051550047	0.0213694172090813	-3.95406350441489	7.68350018043725e-05	6145	23
49159	genus.CandidatusSoleaferrea.id.11350	16	89959805	rs7199685	G	C	0.115248113595164	0.0285664328052085	3.95464218011798	7.66492793920005e-05	6145	23
49160	genus.CandidatusSoleaferrea.id.11350	6	109300709	rs11153144	C	T	-0.108277921304239	0.0279971234348203	-3.94092711445291	8.11672880571131e-05	6145	23
49161	genus.CandidatusSoleaferrea.id.11350	6	109301091	rs11757168	A	G	-0.108303300157789	0.0279973744481239	-3.94068433645931	8.12494865114547e-05	6145	23
49162	genus.CandidatusSoleaferrea.id.11350	7	84024090	rs1228874	A	C	-0.0851290908533167	0.0213692361645882	-3.95210492567179	7.74667577873596e-05	6145	23
49163	genus.CandidatusSoleaferrea.id.11350	12	14643755	rs111871437	C	G	0.131407973480396	0.0340078052949803	3.89810050502646	9.69501800169076e-05	5927	22
49164	genus.CandidatusSoleaferrea.id.11350	6	109312498	rs78383792	A	G	-0.107934215974719	0.0280144334671141	-3.93870542015334	8.19224378907764e-05	6145	23
49165	genus.CandidatusSoleaferrea.id.11350	6	109312239	rs78550764	C	T	-0.107934215974719	0.0280144334671141	-3.93870542015334	8.19224378907764e-05	6145	23
49166	genus.CandidatusSoleaferrea.id.11350	6	29801652	rs56297686	A	G	0.169681664686473	0.0439408644726695	3.89429735712464	9.84837809728392e-05	4838	15
49167	genus.CandidatusSoleaferrea.id.11350	6	109277908	rs12193858	A	T	-0.108764295945006	0.0276869153994977	-4.00467380088134	6.2103117741744e-05	6142	23
49168	genus.CandidatusSoleaferrea.id.11350	20	15959273	rs7266494	C	G	-0.0832192995225017	0.0205896793468873	-4.03847798038042	5.37991424732615e-05	5904	20
49169	genus.CandidatusSoleaferrea.id.11350	18	41152788	rs16881	T	A	-0.0749676185088424	0.0186786244349835	-4.00430302183983	6.22005937817054e-05	5999	22
49170	genus.CandidatusSoleaferrea.id.11350	19	56343910	rs7257612	G	T	0.125145963376798	0.0318771641684507	3.96343348648748	7.38794541793015e-05	5999	22
49171	genus.CandidatusSoleaferrea.id.11350	7	84033556	rs554943	A	G	-0.0848861810346042	0.0213694724043051	-3.94393343415241	8.0155916073718e-05	6145	23
49172	genus.CandidatusSoleaferrea.id.11350	5	3209931	rs6872184	G	T	0.132301566491595	0.0326641436833568	3.93399555838188	8.35453275429238e-05	6114	22
49173	genus.CandidatusSoleaferrea.id.11350	7	84032089	rs1228866	A	T	-0.0849085147415319	0.021368802469868	-3.94182484339208	8.08640220644286e-05	6145	23
49174	genus.CandidatusSoleaferrea.id.11350	5	112397011	rs56347383	A	G	0.0751632197160061	0.019227381801556	3.90336581717265	9.48641532643707e-05	6140	23
49175	genus.CandidatusSoleaferrea.id.11350	7	84024619	rs1228871	C	A	-0.0848870728416511	0.0213695018437234	-3.94067575952139	8.12523918829693e-05	6145	23
49176	genus.CandidatusSoleaferrea.id.11350	7	84704447	rs17560655	T	C	-0.106925210527529	0.027474358719309	-3.93162813999725	8.43725040770017e-05	5740	20
49177	genus.CandidatusSoleaferrea.id.11350	7	84039765	rs1634605	C	A	-0.0848299122189225	0.0213707316515737	-3.93924172051378	8.17395447440798e-05	6145	23
49178	genus.CandidatusSoleaferrea.id.11350	1	224704582	rs2648743	A	C	0.0920668998825523	0.0230728657937374	3.95499589817757	7.65359648691362e-05	6141	23
49179	genus.CandidatusSoleaferrea.id.11350	10	66402375	rs34855192	T	C	0.0840066885224164	0.0218090521216005	3.89747741578893	9.71998835915532e-05	6140	23
49180	genus.CandidatusSoleaferrea.id.11350	2	202802553	rs1076472	G	C	0.0858670162972853	0.0223687825247864	3.93407949295953	8.35161419276059e-05	5999	22
49181	genus.CandidatusSoleaferrea.id.11350	6	109315115	rs12153822	T	C	-0.107760755290393	0.0280187356981587	-3.92718561561746	8.59456531102878e-05	6145	23
49182	genus.CandidatusSoleaferrea.id.11350	6	109318280	rs76732622	A	T	-0.108176196344034	0.0280217020743981	-3.92531604512544	8.66159409517952e-05	6145	23
49183	genus.CandidatusSoleaferrea.id.11350	6	109318279	rs79285264	G	T	-0.108176196344034	0.0280217020743981	-3.92531604512544	8.66159409517952e-05	6145	23
49184	genus.CandidatusSoleaferrea.id.11350	18	23409904	rs4800665	T	C	0.0741897522473704	0.0188039379203978	3.92498507580053	8.6735115144619e-05	6141	23
49185	genus.CandidatusSoleaferrea.id.11350	1	224705368	rs12141708	T	C	0.0923352346663154	0.023650380840911	3.91469728599413	9.05176998834902e-05	6145	23
49186	genus.CandidatusSoleaferrea.id.11350	6	30120912	rs2285795	C	T	-0.0944684992808302	0.0240198522380528	-3.91913211621334	8.88683938317868e-05	4584	20
49187	genus.CandidatusSoleaferrea.id.11350	12	115343984	rs4547153	T	C	-0.0848032712427811	0.0216601427676079	-3.89440766391449	9.84389796046989e-05	5958	21
49188	genus.CandidatusSoleaferrea.id.11350	6	109279381	rs11153139	C	T	-0.107928286325534	0.0277210704571374	-3.9905844476842	6.5910675388284e-05	6145	23
49189	genus.CandidatusSoleaferrea.id.11350	18	75375392	rs28503213	C	T	0.0764975828850411	0.0188753649498013	4.00460107769946	6.21222249111018e-05	5999	22
49190	genus.CandidatusSoleaferrea.id.11350	15	82404757	rs75172254	C	T	-0.13271017965035	0.0339871539706293	-3.95001025999147	7.81478432447336e-05	6103	22
49191	genus.CandidatusSoleaferrea.id.11350	6	109300826	rs11153146	A	G	-0.107612789017741	0.027997566309623	-3.91684960261872	8.9713678471851e-05	6145	23
49192	genus.CandidatusSoleaferrea.id.11350	4	53000082	rs13150966	G	C	0.0724579363623755	0.0185985353811498	3.89989375467055	9.62349092138499e-05	6145	23
49193	genus.CandidatusSoleaferrea.id.11350	7	84042627	rs1228951	G	T	-0.0847106914989319	0.0213568852561592	-3.92871778863127	8.53999880592868e-05	6145	23
49194	genus.CandidatusSoleaferrea.id.11350	6	109357324	rs11153154	G	T	-0.108924065136381	0.0278237868238954	-3.98204386127921	6.83251665941377e-05	6145	23
49195	genus.CandidatusSoleaferrea.id.11350	8	22896108	rs4427169	A	G	0.0786608105570148	0.0194170847199954	4.0285715865774	5.61167737432936e-05	5999	22
49196	genus.CandidatusSoleaferrea.id.11350	1	224702890	rs10753474	T	C	0.0921386064169667	0.0232756726058107	3.94175063388482	8.08890504577607e-05	6141	23
49197	genus.CandidatusSoleaferrea.id.11350	17	52496643	rs9899447	A	C	-0.0731127965445308	0.0184619242754176	-3.89681304453638	9.74667998107236e-05	5999	22
49198	genus.CandidatusSoleaferrea.id.11350	9	96621608	rs3996240	G	C	0.110096570731158	0.0294537892986785	3.9496891902096	7.82527388953257e-05	5999	22
49199	genus.CandidatusSoleaferrea.id.11350	7	83984542	rs10954753	G	A	-0.083425802751026	0.0210762137533627	-3.92425072921017	8.70000893599852e-05	6145	23
49200	genus.CandidatusSoleaferrea.id.11350	7	84045889	rs1228956	A	G	-0.0846765515002569	0.0213557688420745	-3.92558231770237	8.6520174844112e-05	6145	23
49201	genus.CandidatusSoleaferrea.id.11350	8	138638359	rs4988802	G	A	-0.0768371718427735	0.0194475958078741	-3.90478278039785	9.43100570524859e-05	6145	23
49202	genus.CandidatusSoleaferrea.id.11350	6	109312689	rs74582170	C	T	-0.107277978433921	0.0280188976490001	-3.9138693175242	9.08288055213468e-05	6145	23
49203	genus.CandidatusSoleaferrea.id.11350	4	53001305	rs1460556	A	T	0.0725160627765949	0.0185980429299709	3.90323000413767	9.49174233988121e-05	6145	23
49204	genus.CandidatusSoleaferrea.id.11350	9	113898574	rs1891492	A	C	0.100898457161987	0.0258070546706467	3.93690670702571	8.25386765632293e-05	5958	21
49205	genus.CandidatusSoleaferrea.id.11350	9	7189669	rs971380	C	A	-0.0723888045202033	0.0183031383950173	-3.90860787154346	9.28294965528141e-05	6144	23
49206	genus.CandidatusSoleaferrea.id.11350	16	89957815	rs4287569	A	G	0.11415311740833	0.0285992861413329	3.92191990842514	8.78461945815653e-05	6144	23
49207	genus.CandidatusSoleaferrea.id.11350	8	22895241	rs34680437	T	C	0.0788354048072081	0.0194658833397697	4.03089849211675	5.55640381864584e-05	5999	22
49208	genus.CandidatusSoleaferrea.id.11350	21	45393080	rs3788096	G	C	0.071292993387594	0.018231465250857	3.90635120607936	9.37002965491601e-05	6142	23
49209	genus.CandidatusSoleaferrea.id.11350	4	52868518	rs4864836	A	G	0.0707823168483557	0.018279013978021	3.90256962619476	9.5176847197613e-05	6145	23
49210	genus.CandidatusSoleaferrea.id.11350	21	45393542	rs7281359	G	A	0.0716943182499492	0.0182673690742998	3.89961848599431	9.63443805448201e-05	6143	23
49211	genus.CandidatusSoleaferrea.id.11350	10	114888771	rs73360287	G	A	0.167387705852122	0.0433631526107665	3.94848169051753	7.8648430066371e-05	4680	16
49212	genus.CandidatusSoleaferrea.id.11350	19	56343909	rs7257241	A	C	0.124079651313853	0.0318790323482708	3.92996879673212	8.49568858350013e-05	5999	22
49213	genus.CandidatusSoleaferrea.id.11350	6	109321497	rs77002235	G	A	-0.107996667710848	0.0280964382372974	-3.8988637107565	9.66451498968063e-05	6104	22
49214	genus.CandidatusSoleaferrea.id.11350	1	224703114	rs7545252	T	C	0.0917727706492269	0.0232760750133656	3.92398443583022	8.70963647953026e-05	6141	23
49215	genus.CandidatusSoleaferrea.id.11350	1	117408233	rs12743388	C	T	-0.0895179900342826	0.0225711270547623	-3.93754631271	8.23190475659736e-05	6141	23
49216	genus.CandidatusSoleaferrea.id.11350	3	171052854	rs1920111	C	A	0.0734654070979408	0.0183789873987168	3.93890767411802	8.18534183543036e-05	6143	23
49217	genus.CandidatusSoleaferrea.id.11350	7	83996194	rs1557791	A	G	-0.0845404420832509	0.0216348580629942	-3.90705332455433	9.3428540419518e-05	6144	23
49218	genus.CandidatusSoleaferrea.id.11350	4	53002953	rs13144182	G	A	0.0723690001442847	0.0185966781783386	3.89405232955574	9.85833683913886e-05	6145	23
49219	genus.CandidatusSoleaferrea.id.11350	6	109313303	rs12154092	C	T	-0.107076502860328	0.0280190135787886	-3.89579366167622	9.78776905404569e-05	6145	23
49220	genus.CandidatusSoleaferrea.id.11350	6	109301664	rs111523655	G	A	-0.107261842184509	0.027997777964217	-3.89090620071228	9.98705372282932e-05	6145	23
49221	genus.CandidatusSoleaferrea.id.11350	7	83984606	rs11972641	C	T	-0.0828678670566848	0.0210457891303179	-3.89786139792703	9.70459307014662e-05	6145	23
49222	genus.CandidatusSoleaferrea.id.11350	11	2028290	rs10840180	T	C	0.0725463363367091	0.0183741903802371	3.94316039414183	8.04148347351908e-05	5958	21
49223	genus.CandidatusSoleaferrea.id.11350	3	171054056	rs6779981	T	C	0.0736588221949691	0.0183958088742439	3.93942614348217	8.16767406732293e-05	6143	23
49224	genus.CandidatusSoleaferrea.id.11350	7	83982295	rs612337	C	T	-0.0827906558136302	0.0210778501372646	-3.89307755250083	9.8980492677586e-05	6145	23
49225	genus.CandidatusSoleaferrea.id.11350	20	41302607	rs16987212	C	A	0.088023842927254	0.0222344913847286	3.92543433514287	8.65733850679166e-05	6091	22
49226	genus.CandidatusSoleaferrea.id.11350	9	38003513	rs2381770	G	A	0.127099668488632	0.0320022594711673	3.89248506630574	9.92226090637849e-05	5740	20
49227	genus.CandidatusSoleaferrea.id.11350	4	186708053	rs6856831	G	T	-0.0847183016278875	0.0217972212926145	-3.93025830220966	8.48546541214406e-05	6142	23
49228	genus.CandidatusSoleaferrea.id.11350	18	41148918	rs12958463	T	G	-0.0727022353394561	0.0184982605818029	-3.91780951295154	8.93572730452153e-05	6145	23
49229	genus.CandidatusSoleaferrea.id.11350	6	109324353	rs75675305	T	C	-0.107444069589825	0.0280150520767412	-3.90011764462244	9.61459572606437e-05	6145	23
49230	genus.CandidatusSoleaferrea.id.11350	1	236292668	rs10802244	C	T	0.0719309159346397	0.0181545559380948	3.95874483691969	7.53446784419551e-05	6145	23
49231	genus.CandidatusSoleaferrea.id.11350	20	9988551	rs75002243	T	A	-0.106835529666912	0.0272222810281737	-3.90137939485636	9.56461110497913e-05	5873	21
49232	genus.CandidatusSoleaferrea.id.11350	1	224703986	rs59319739	C	G	0.0905912517983882	0.0231111781271461	3.89080771681007	9.99110846867068e-05	6141	23
49233	genus.CandidatusSoleaferrea.id.11350	4	63325679	rs778560	T	C	0.0971425545186829	0.0242308829483486	3.89383351318426	9.86723830543811e-05	6141	23
49234	genus.CandidatusSoleaferrea.id.11350	14	78187451	rs4903633	C	A	-0.127364618721912	0.0320672289303985	-3.95104970103877	7.78091619899933e-05	5885	21
49235	genus.CandidatusSoleaferrea.id.11350	8	22887608	rs4460370	G	A	0.077353052060815	0.0193193854864761	3.9690325776557	7.21650163521008e-05	6141	23
49236	genus.CandidatusSoleaferrea.id.11350	6	109278425	rs58161620	G	T	-0.106031085372536	0.0279522008048087	-3.89960068736387	9.63514629104119e-05	6143	23
49237	genus.CandidatusSoleaferrea.id.11350	16	84460578	rs16973771	T	C	-0.0722951832006975	0.0185194613241765	-3.95319387994749	7.71149027965698e-05	6144	23
49238	genus.CandidatusSoleaferrea.id.11350	4	80098425	rs4975161	T	C	0.128139675915469	0.0322377761631115	4.02027924325666	5.81291980170789e-05	5926	22
49239	genus.CandidatusSoleaferrea.id.11350	8	22897057	rs10086853	C	T	0.0774100755940193	0.0195891026752884	3.91532999628276	9.02806404467435e-05	5999	22
49240	genus.CandidatusSoleaferrea.id.11350	2	9823942	rs72777090	T	C	0.12172462110096	0.0321195087034697	3.92042604123371	8.83925610733231e-05	5982	21
49241	genus.CandidatusSoleaferrea.id.11350	3	119347365	rs2280579	T	C	-0.103378949645092	0.0252977708678112	-3.91925182747839	8.88242693929474e-05	6145	23
