# Supplementary material for: The causal relationship between gut microbiota and type 2 diabetes: a two-sample Mendelian randomized study
Source: Front Public Health. 2023 Sep 22;11:1255059. doi: 10.3389/fpubh.2023.1255059 (PMC10556527; doi:10.3389/fpubh.2023.1255059)
Supplement: Supplementary file 2 [file Data_Sheet_1.zip › Additional documents 1/exposure genus.Clostridiumsensustricto1.id.1873.csv]

	bac	chr	bp	rsID	ref.allele	eff.allele	beta	SE	Z.weightedSumZ	P.weightedSumZ	N	Ncohorts
50121	genus.Clostridiumsensustricto1.id.1873	6	165722832	rs550843	C	T	-0.078324644819721	0.016920943373302	-4.74836222261059	2.05070515178684e-06	14102	24
50122	genus.Clostridiumsensustricto1.id.1873	6	165720364	rs6934446	G	A	-0.0764111671957543	0.0169105134245767	-4.65720942588441	3.20524348930376e-06	14105	24
50123	genus.Clostridiumsensustricto1.id.1873	10	43270264	rs2795528	A	G	-0.184314695012329	0.0392204190294881	-4.69087456943368	2.72039712019622e-06	6366	9
50124	genus.Clostridiumsensustricto1.id.1873	10	43265898	rs941434	C	A	-0.183110326935699	0.0392200372783244	-4.65594454190407	3.22498742485566e-06	6366	9
50125	genus.Clostridiumsensustricto1.id.1873	1	3041519	rs2817172	T	C	0.0581389570833038	0.0124492191298523	4.68743155122722	2.76655186797286e-06	13658	23
50126	genus.Clostridiumsensustricto1.id.1873	5	84997131	rs115807074	G	A	-0.227359785527468	0.0492575233308432	-4.59551195481591	4.31688040682007e-06	4229	6
50127	genus.Clostridiumsensustricto1.id.1873	6	165716797	rs531166	C	T	-0.0740607877938161	0.0168918901979796	-4.52749631172967	5.96866425394859e-06	14121	24
50128	genus.Clostridiumsensustricto1.id.1873	12	43485015	rs116847295	T	C	0.110021418241233	0.0246031552223139	4.58310686174205	4.58117768760769e-06	12910	21
50129	genus.Clostridiumsensustricto1.id.1873	9	136710881	rs12341505	A	G	0.0810717750687341	0.0180121112680455	4.57239790370749	4.82174181883289e-06	14118	24
50130	genus.Clostridiumsensustricto1.id.1873	6	165716733	rs484861	G	A	-0.0725085861415119	0.016921527996736	-4.43206828498556	9.33334474238703e-06	14121	24
50131	genus.Clostridiumsensustricto1.id.1873	12	43469740	rs11181871	T	C	0.109228844855389	0.0246229108510007	4.55014562050898	5.360880242877e-06	12910	21
50132	genus.Clostridiumsensustricto1.id.1873	1	83252771	rs11586026	T	A	0.110966818675986	0.0250497879311014	4.44352039436995	8.84987632289367e-06	13095	21
50133	genus.Clostridiumsensustricto1.id.1873	1	155676492	rs11264403	A	G	-0.139061503036463	0.0334454246436368	-4.47182625844145	7.75544262132257e-06	7285	10
50134	genus.Clostridiumsensustricto1.id.1873	1	3037613	rs876740	C	T	0.0551299283481161	0.0122405958477582	4.53245613735908	5.83017849441338e-06	14085	23
50135	genus.Clostridiumsensustricto1.id.1873	3	132596627	rs12186080	A	G	0.0728990388070227	0.016322192430162	4.4057112882135	1.05437320644987e-05	14112	24
50136	genus.Clostridiumsensustricto1.id.1873	12	43497861	rs146962933	G	A	0.109314336461008	0.0245998036713677	4.53998522657399	5.62581699363754e-06	12911	21
50137	genus.Clostridiumsensustricto1.id.1873	7	30934659	rs4723021	C	T	-0.104969215024856	0.0243116547633763	-4.39868015182901	1.0891119896016e-05	13562	22
50138	genus.Clostridiumsensustricto1.id.1873	12	43526889	rs118086821	C	T	0.107234820310963	0.0246468389693681	4.46132172435811	8.14556937761963e-06	12908	21
50139	genus.Clostridiumsensustricto1.id.1873	9	136720821	rs2156323	G	A	0.0790656288474565	0.0181928562239921	4.38630431415177	1.15292791953518e-05	14082	23
50140	genus.Clostridiumsensustricto1.id.1873	1	83252700	rs76412049	T	G	0.110240980446354	0.0252800717374452	4.37176088395646	1.23248465305264e-05	13055	20
50141	genus.Clostridiumsensustricto1.id.1873	9	136720701	rs2073930	C	A	0.0787099463032536	0.0181943592273837	4.37369583649902	1.22160555777443e-05	14082	23
50142	genus.Clostridiumsensustricto1.id.1873	22	47806774	rs881532	G	A	-0.0527997440551915	0.0119569099177248	-4.39638717522696	1.10067530670285e-05	14118	24
50143	genus.Clostridiumsensustricto1.id.1873	1	83254807	rs12090366	G	A	0.111096643252836	0.0256444946860931	4.35206660228865	1.34860277721355e-05	12718	20
50144	genus.Clostridiumsensustricto1.id.1873	3	132574404	rs2123173	C	T	0.0716862201600369	0.0163561126704664	4.33122782370064	1.48280159356715e-05	14116	24
50145	genus.Clostridiumsensustricto1.id.1873	1	83253342	rs7524311	G	T	0.108540502434693	0.0250453510739595	4.34875301625259	1.36913797864618e-05	13095	21
50146	genus.Clostridiumsensustricto1.id.1873	14	23263384	rs7155516	A	G	0.102674726972671	0.0236088475990495	4.29505814151222	1.74647559149363e-05	12626	19
50147	genus.Clostridiumsensustricto1.id.1873	6	165722205	rs12660425	C	T	-0.0711113756266526	0.0169703214317234	-4.35047933988222	1.35840254348753e-05	14103	24
50148	genus.Clostridiumsensustricto1.id.1873	1	230843714	rs3789670	C	T	-0.082284410668714	0.0190922589242201	-4.22392748286641	2.40081328729064e-05	14111	24
50149	genus.Clostridiumsensustricto1.id.1873	14	23263247	rs7157097	G	A	0.101915009147973	0.0236092535176675	4.25468769290503	2.09340996015917e-05	12626	19
50150	genus.Clostridiumsensustricto1.id.1873	3	132575356	rs1452151	C	A	0.0706456472310274	0.0163653358399918	4.2648519044469	2.00034838004709e-05	14115	24
50151	genus.Clostridiumsensustricto1.id.1873	3	132575362	rs1452150	C	T	0.0706177876372715	0.0163637435943771	4.26433229235021	2.00500872145576e-05	14115	24
50152	genus.Clostridiumsensustricto1.id.1873	3	111482845	rs12490337	G	C	-0.0616878672577272	0.0137581003681659	-4.47913383863163	7.49465329404528e-06	14121	24
50153	genus.Clostridiumsensustricto1.id.1873	12	43527824	rs75379904	T	A	0.104887463668624	0.0246429189412942	4.36580435158826	1.26655810560401e-05	12908	21
50154	genus.Clostridiumsensustricto1.id.1873	1	3038623	rs2742672	A	G	0.0532886631200617	0.0122460170642266	4.38072108045239	1.1828720734864e-05	14067	23
50155	genus.Clostridiumsensustricto1.id.1873	1	3040764	rs2012731	G	A	0.0543063645413586	0.0124544239483162	4.38626949475432	1.15311240161653e-05	13622	22
50156	genus.Clostridiumsensustricto1.id.1873	3	111457016	rs10804492	C	T	-0.0605432571575773	0.0136908017139021	-4.42921865805637	9.4575099262153e-06	14121	24
50157	genus.Clostridiumsensustricto1.id.1873	22	47823761	rs7287901	G	T	-0.0516653392690241	0.0119566466235739	-4.29283250317785	1.76408086101938e-05	14119	24
50158	genus.Clostridiumsensustricto1.id.1873	2	209120258	rs12478635	G	T	0.063277719943953	0.0150924716209799	4.23049464518725	2.33177994837435e-05	14121	24
50159	genus.Clostridiumsensustricto1.id.1873	4	159487229	rs74604191	C	T	-0.13427067222664	0.0311070023231358	-4.2596358089402	2.04760257164838e-05	9218	14
50160	genus.Clostridiumsensustricto1.id.1873	3	111459572	rs76185991	C	G	-0.0600588339185438	0.0136899436895694	-4.40023849629287	1.08131966819169e-05	14121	24
50161	genus.Clostridiumsensustricto1.id.1873	2	118482463	rs72961848	C	T	-0.0732733148723346	0.0170689608124926	-4.31158032931366	1.62091865481315e-05	14098	24
50162	genus.Clostridiumsensustricto1.id.1873	8	85641852	rs4419806	C	T	-0.0679895406553116	0.0160438731211277	-4.14878453981371	3.34245212866211e-05	13622	22
50163	genus.Clostridiumsensustricto1.id.1873	16	87710690	rs56188186	G	A	0.0957371203587743	0.0218396910205517	4.39419809125744	1.11182399981822e-05	13099	21
50164	genus.Clostridiumsensustricto1.id.1873	3	111462570	rs7629156	C	T	-0.0601802408882856	0.0136856321600108	-4.40642094417228	1.0509263928946e-05	14121	24
50165	genus.Clostridiumsensustricto1.id.1873	16	87706616	rs76180876	G	A	0.0937071426006907	0.0218136120810846	4.35459519722594	1.33313037830383e-05	13099	21
50166	genus.Clostridiumsensustricto1.id.1873	11	62809706	rs10897319	C	T	0.0614084759283101	0.0140684821265843	4.31531605067165	1.5937471816946e-05	13658	23
50167	genus.Clostridiumsensustricto1.id.1873	16	25715120	rs12930938	C	G	0.0538449911901912	0.0129903741670467	4.17076032551718	3.03585027807288e-05	14120	24
50168	genus.Clostridiumsensustricto1.id.1873	3	111478337	rs6784441	T	C	-0.0603318910821334	0.0137558258300903	-4.39136021943118	1.12643742022505e-05	14121	24
50169	genus.Clostridiumsensustricto1.id.1873	3	49374250	rs141260127	C	T	0.186137682726659	0.0433255568426014	4.25262340004469	2.11280722600953e-05	5247	7
50170	genus.Clostridiumsensustricto1.id.1873	3	111455801	rs1355769	A	T	-0.0595066022121998	0.0136605053621382	-4.37458717001972	1.2166250035866e-05	14121	24
50171	genus.Clostridiumsensustricto1.id.1873	6	168410351	rs12194885	T	C	0.0665971800470619	0.0159401141844247	4.15704457809085	3.22391101476359e-05	14113	24
50172	genus.Clostridiumsensustricto1.id.1873	9	136716741	rs2428126	G	A	0.069389755434612	0.0163866407161075	4.26741985630475	1.97746777061761e-05	14120	24
50173	genus.Clostridiumsensustricto1.id.1873	9	136716549	rs10993823	G	A	0.0768055229112276	0.0182592924062133	4.25129494460093	2.12538050583665e-05	14082	23
50174	genus.Clostridiumsensustricto1.id.1873	14	23268404	rs8005577	G	C	0.104160054538285	0.024760044085917	4.11831267064957	3.81656634899931e-05	11907	16
50175	genus.Clostridiumsensustricto1.id.1873	16	62318020	rs12926951	T	A	-0.0515377237195367	0.0126667187708437	-4.05802652496638	4.94891480021015e-05	14118	24
50176	genus.Clostridiumsensustricto1.id.1873	12	108949660	rs4964266	C	G	-0.0843043969423441	0.0206088063069587	-4.28121310337413	1.85877250048825e-05	13658	23
50177	genus.Clostridiumsensustricto1.id.1873	14	23262787	rs4609758	C	T	0.0988892939823989	0.023611680390535	4.1313559766642	3.60629610435337e-05	12626	19
50178	genus.Clostridiumsensustricto1.id.1873	6	168409629	rs11752225	T	C	0.0664852538047009	0.0159489623358866	4.12991778207367	3.62892988597871e-05	14114	24
50179	genus.Clostridiumsensustricto1.id.1873	9	7235992	rs2890743	C	T	0.0817051589083411	0.0200709955213987	4.27304183618311	1.92824260628925e-05	14110	24
50180	genus.Clostridiumsensustricto1.id.1873	20	54156698	rs17394442	C	T	-0.155641456073718	0.0348447342149988	-4.38682769909845	1.15015828436126e-05	7602	8
50181	genus.Clostridiumsensustricto1.id.1873	6	144022388	rs7740883	A	G	-0.0515265310960779	0.0119209304859891	-4.30806859017446	1.64686319271697e-05	14114	24
50182	genus.Clostridiumsensustricto1.id.1873	6	144025782	rs9321935	C	T	-0.0515932891996671	0.0119209251039762	-4.30738242484949	1.65197855513535e-05	14121	24
50183	genus.Clostridiumsensustricto1.id.1873	6	48093014	rs62397761	G	A	0.060381774314036	0.013681999259835	4.33279203926041	1.4723016974982e-05	14116	24
50184	genus.Clostridiumsensustricto1.id.1873	16	62313248	rs12443653	C	T	-0.0494380716981284	0.0123185978379309	-4.01178170640144	6.02622107198735e-05	14119	24
50185	genus.Clostridiumsensustricto1.id.1873	16	62283393	rs12920154	T	C	-0.0501081098575462	0.0123388476416762	-4.06598752714247	4.78294938964977e-05	14115	24
50186	genus.Clostridiumsensustricto1.id.1873	10	96699789	rs9332107	G	A	0.0917573074452118	0.0219266898324696	4.23613922213368	2.27395815821655e-05	12510	20
50187	genus.Clostridiumsensustricto1.id.1873	9	136716557	rs10993824	T	A	0.0762869843082593	0.0182592588715298	4.22329755794038	2.40753624637637e-05	14082	23
50188	genus.Clostridiumsensustricto1.id.1873	6	133668846	rs73559615	A	G	0.0759805303795634	0.0179907989806402	4.23083235956748	2.3282814893674e-05	14121	24
50189	genus.Clostridiumsensustricto1.id.1873	3	111458802	rs6801225	T	A	-0.0589743476734814	0.0136852757375158	-4.32483248812703	1.52647811641381e-05	14121	24
50190	genus.Clostridiumsensustricto1.id.1873	16	62313336	rs17334722	T	C	-0.0491772568732249	0.0123196893080165	-3.99068753531959	6.5882031056499e-05	14118	24
50191	genus.Clostridiumsensustricto1.id.1873	14	23262461	rs4424818	A	G	0.0981092503430278	0.0236199303322952	4.09158992422802	4.2842575389066e-05	12626	19
50192	genus.Clostridiumsensustricto1.id.1873	16	62312548	rs34732043	T	C	-0.0491918667136212	0.0123170465597327	-3.98965320662952	6.61699683378736e-05	14119	24
50193	genus.Clostridiumsensustricto1.id.1873	14	20289237	rs7154803	T	C	0.073422464118851	0.0175544233957766	4.18538500815213	2.84683159765909e-05	12973	21
50194	genus.Clostridiumsensustricto1.id.1873	13	39120851	rs12875233	T	A	0.0700106166433071	0.0172128678817916	4.15207562778318	3.29473336470787e-05	14120	24
50195	genus.Clostridiumsensustricto1.id.1873	5	38612670	rs2059852	T	A	0.108123722928504	0.025728799599248	4.14634772792244	3.3782066340735e-05	11886	17
50196	genus.Clostridiumsensustricto1.id.1873	1	230831161	rs66946803	G	A	-0.0765172140056617	0.0190016027063059	-4.01130601851782	6.03837799530525e-05	14112	24
50197	genus.Clostridiumsensustricto1.id.1873	6	133667909	rs73559612	T	C	0.0758369061739444	0.0179973547649146	4.20778747576171	2.57883225861623e-05	14117	24
50198	genus.Clostridiumsensustricto1.id.1873	6	48092564	rs62397760	T	C	0.0600099933557062	0.013676077914454	4.30198820400396	1.69272325247326e-05	14116	24
50199	genus.Clostridiumsensustricto1.id.1873	10	36000671	rs654221	G	A	-0.0525195639914848	0.012654541973807	-4.14233675460091	3.43785057607649e-05	14121	24
50200	genus.Clostridiumsensustricto1.id.1873	4	12144015	rs1382753	C	T	0.0490407941318432	0.0119705255955198	4.12230120046955	3.7510629013055e-05	14119	24
50201	genus.Clostridiumsensustricto1.id.1873	5	38613136	rs3097237	G	A	0.109472509993433	0.0259241492543426	4.13141285396991	3.60540375122568e-05	11886	17
50202	genus.Clostridiumsensustricto1.id.1873	1	9063872	rs61785778	G	A	-0.0587731354121204	0.013632230295108	-4.30101176016011	1.70020035774881e-05	14118	24
50203	genus.Clostridiumsensustricto1.id.1873	16	8626803	rs7500985	T	A	-0.0541689161123159	0.0124250813921816	-4.35341549530835	1.34032774822328e-05	13658	23
50204	genus.Clostridiumsensustricto1.id.1873	1	1188225	rs6603787	G	T	0.10703777640343	0.0252652367241707	4.26570798757331	1.99269275765463e-05	12862	20
50205	genus.Clostridiumsensustricto1.id.1873	6	143871188	rs9496663	T	C	0.0542638693231188	0.0123513817158137	4.24047808011622	2.2304421670727e-05	14121	24
50206	genus.Clostridiumsensustricto1.id.1873	16	62318282	rs12926571	G	C	-0.0507284941569795	0.0126767044574855	-3.99213844872824	6.54801223463371e-05	14119	24
50207	genus.Clostridiumsensustricto1.id.1873	14	23262585	rs4246997	G	A	0.0973655535566253	0.0236198633766489	4.05969713738136	4.91364078766443e-05	12626	19
50208	genus.Clostridiumsensustricto1.id.1873	3	178093371	rs73181122	G	T	-0.169279382120899	0.0397884108893612	-4.228617095444	2.35132129892986e-05	6193	9
50209	genus.Clostridiumsensustricto1.id.1873	5	38612869	rs3097236	C	G	0.107556797479715	0.0257279734620234	4.11496366889806	3.87240403238799e-05	11886	17
50210	genus.Clostridiumsensustricto1.id.1873	13	39122323	rs9576562	A	G	0.0693782751618578	0.0172110582702167	4.1198584800018	3.79105176170454e-05	14121	24
50211	genus.Clostridiumsensustricto1.id.1873	4	12154737	rs4274867	T	C	0.0475827203795236	0.0120127060669153	3.99501357459758	6.46905463186735e-05	14119	24
50212	genus.Clostridiumsensustricto1.id.1873	6	165723166	rs575424	A	G	-0.0645733052761891	0.0161073137219668	-4.08445028397733	4.41812841007581e-05	14121	24
50213	genus.Clostridiumsensustricto1.id.1873	15	88593597	rs4887351	T	C	-0.0572442687743062	0.0135786122048632	-4.23260764326672	2.30997291512249e-05	14114	24
50214	genus.Clostridiumsensustricto1.id.1873	3	111451892	rs12632878	C	T	-0.0583367211145946	0.0136795977129421	-4.28479837853041	1.82904984588275e-05	14121	24
50215	genus.Clostridiumsensustricto1.id.1873	14	23289449	rs56143409	C	T	0.0972317693330387	0.0237694975473845	4.03201990425784	5.52995022513515e-05	12412	19
50216	genus.Clostridiumsensustricto1.id.1873	14	20290683	rs2318284	A	G	0.0732800216057993	0.0174911260293269	4.15403308297927	3.2666591444351e-05	12973	21
50217	genus.Clostridiumsensustricto1.id.1873	13	39130563	rs9532256	T	C	0.069194610223466	0.0172156200003994	4.10985060602717	3.95915172543762e-05	14121	24
50218	genus.Clostridiumsensustricto1.id.1873	1	155764808	rs3738591	C	G	-0.148520581646788	0.0371270116773058	-4.14949106173088	3.33215298090772e-05	5248	9
50219	genus.Clostridiumsensustricto1.id.1873	1	9060244	rs6666882	G	A	-0.0578123772073403	0.0136929267232696	-4.19594685387064	2.71733965451769e-05	14072	23
50220	genus.Clostridiumsensustricto1.id.1873	22	36998907	rs5756255	T	C	0.0520121780118617	0.0122746320213437	4.22001885012382	2.44281892093902e-05	13658	23
50221	genus.Clostridiumsensustricto1.id.1873	13	39168051	rs9532259	C	T	0.0691445792293465	0.0174907712097017	4.06444427813151	4.81470392074811e-05	14112	24
50222	genus.Clostridiumsensustricto1.id.1873	14	20295763	rs11621854	C	T	0.072946378027431	0.0174852276894298	4.1452492957997	3.39444206739413e-05	12973	21
50223	genus.Clostridiumsensustricto1.id.1873	16	62314267	rs12596563	A	G	-0.0502880935187713	0.012662705899858	-3.96827051196035	7.2396127674026e-05	14121	24
50224	genus.Clostridiumsensustricto1.id.1873	9	136718696	rs2510254	A	G	0.067663999237861	0.0163485077390612	4.13526742563953	3.54541520758944e-05	14115	24
50225	genus.Clostridiumsensustricto1.id.1873	1	9060286	rs6666894	G	A	-0.0572511976638694	0.0136212170224363	-4.19961513585146	2.67369048664467e-05	14077	23
50226	genus.Clostridiumsensustricto1.id.1873	7	122996498	rs7788245	G	A	0.0642769894746379	0.0157322063559999	4.05499500784257	5.01353735056811e-05	13622	22
50227	genus.Clostridiumsensustricto1.id.1873	4	12154213	rs10470840	T	C	0.047275832910657	0.0120076673996679	3.96816297101653	7.24287978799103e-05	14121	24
50228	genus.Clostridiumsensustricto1.id.1873	4	12144477	rs12511863	T	C	0.0485483984755855	0.0119708316455329	4.08045235827668	4.49481415244576e-05	14119	24
50229	genus.Clostridiumsensustricto1.id.1873	14	23268118	rs8006959	A	G	0.10076971325273	0.0246750549608083	4.01256790865748	6.0061792746112e-05	11907	16
50230	genus.Clostridiumsensustricto1.id.1873	6	99374400	rs1011676	G	A	0.0947349193665702	0.0229619971368267	4.12057013156093	3.77935999824514e-05	12913	21
50231	genus.Clostridiumsensustricto1.id.1873	16	62288767	rs4555172	T	C	-0.0487857039817866	0.0123478751245913	-3.95429257040366	7.67614336604297e-05	14121	24
50232	genus.Clostridiumsensustricto1.id.1873	13	39129079	rs61947497	C	A	0.068792896367074	0.0172195397251853	4.08791300126566	4.35271316276987e-05	14121	24
50233	genus.Clostridiumsensustricto1.id.1873	3	111456859	rs4557129	G	T	-0.057831716038115	0.0136612959029675	-4.25499309716656	2.09055464606415e-05	14121	24
50234	genus.Clostridiumsensustricto1.id.1873	3	111456298	rs955382	T	A	-0.0577988521342991	0.0136631596053697	-4.25288536277986	2.11033623020444e-05	14121	24
50235	genus.Clostridiumsensustricto1.id.1873	7	30935739	rs12666237	C	T	-0.0967212925546557	0.0241655833752654	-4.07452893878507	4.61075798376946e-05	13598	23
50236	genus.Clostridiumsensustricto1.id.1873	9	74346553	rs78623040	T	G	-0.152610664032378	0.0370149781822232	-4.12754649363755	3.666543151333e-05	6773	10
50237	genus.Clostridiumsensustricto1.id.1873	13	39134269	rs9548399	C	G	0.0689753638982264	0.0172263309412904	4.08436087523265	4.41982974443747e-05	14116	24
50238	genus.Clostridiumsensustricto1.id.1873	10	15105779	rs1326206	T	C	0.063932270672373	0.0156148528246516	4.04873762990665	5.14946328933088e-05	12973	21
50239	genus.Clostridiumsensustricto1.id.1873	14	23262410	rs12888481	G	A	0.0962050282328801	0.0236159462561305	4.01559667568888	5.92955858182687e-05	12626	19
50240	genus.Clostridiumsensustricto1.id.1873	7	21344678	rs2700284	A	T	-0.0504394016756938	0.0120609202305611	-4.19630312769507	2.71307079774366e-05	14114	24
50241	genus.Clostridiumsensustricto1.id.1873	6	48086321	rs1331106	C	T	0.0595660313759542	0.0137956642887411	4.22725099996325	2.36563731514333e-05	14121	24
50242	genus.Clostridiumsensustricto1.id.1873	13	39124710	rs9548389	T	C	0.0685678605104338	0.0172139045517752	4.07663182731685	4.56927550456691e-05	14121	24
50243	genus.Clostridiumsensustricto1.id.1873	9	7243098	rs12351105	T	C	0.0693613410115583	0.0173592934902605	4.10484805122762	4.04580719606118e-05	14117	24
50244	genus.Clostridiumsensustricto1.id.1873	9	136717169	rs56745684	T	G	0.0676263445087856	0.0165029422016995	4.12297302186259	3.74013517475141e-05	14118	24
50245	genus.Clostridiumsensustricto1.id.1873	6	144026125	rs10457751	G	A	-0.049925178006747	0.0119313133672297	-4.15933831534538	3.19170857863288e-05	14117	24
50246	genus.Clostridiumsensustricto1.id.1873	6	48093868	rs1029026	C	T	0.0581298839451368	0.013549348901286	4.22458766766528	2.39378654707374e-05	14114	24
50247	genus.Clostridiumsensustricto1.id.1873	1	83258493	rs17109164	A	T	0.100986311606197	0.0250040108712142	4.0606546436885	4.89353118185308e-05	13097	21
50248	genus.Clostridiumsensustricto1.id.1873	1	230868652	rs2478516	T	C	-0.0684968662187033	0.0167658921986068	-4.03844459521623	5.38067984816948e-05	14102	24
50249	genus.Clostridiumsensustricto1.id.1873	1	230831058	rs12059975	G	A	-0.0747960341684313	0.0189962597539534	-3.92504961327164	8.67118645814536e-05	14113	24
50250	genus.Clostridiumsensustricto1.id.1873	4	12148529	rs13133034	T	A	0.048392495468982	0.0119786271969802	4.06286311032995	4.84744592358175e-05	14119	24
50251	genus.Clostridiumsensustricto1.id.1873	13	39132675	rs9548398	C	T	0.0687638898547646	0.0172356575345476	4.06424466651376	4.8188257803929e-05	14080	23
50252	genus.Clostridiumsensustricto1.id.1873	14	23277066	rs60718461	C	T	0.107937527802488	0.0262202678933043	4.07267444836601	4.64763656468781e-05	11158	14
50253	genus.Clostridiumsensustricto1.id.1873	9	108240821	rs10991666	A	C	-0.0692010968637312	0.0168250552188687	-4.1256080467674	3.69756537091426e-05	13622	22
50254	genus.Clostridiumsensustricto1.id.1873	6	133667715	rs74298542	T	C	0.0741341981548369	0.0179960857577088	4.12687815454272	3.67721099572118e-05	14121	24
50255	genus.Clostridiumsensustricto1.id.1873	3	111457410	rs4682302	G	T	-0.0574261936694002	0.0136632625599483	-4.22682123398835	2.3701581768202e-05	14121	24
50256	genus.Clostridiumsensustricto1.id.1873	14	23262416	rs12888484	C	A	0.095692299349239	0.023615494129795	3.9941385355913	6.49298932123308e-05	12626	19
50257	genus.Clostridiumsensustricto1.id.1873	12	108935538	rs4964721	A	C	-0.0785933380328226	0.0200074691325557	-4.14276827596278	3.43138607844603e-05	14114	24
50258	genus.Clostridiumsensustricto1.id.1873	16	62280522	rs4541092	A	G	-0.0476228427470656	0.0120660296508689	-3.96685423330827	7.28275026005578e-05	14109	24
50259	genus.Clostridiumsensustricto1.id.1873	4	12122867	rs13152403	T	G	0.0479885954481537	0.0119246454500965	4.04031376898303	5.33797379156879e-05	14119	24
50260	genus.Clostridiumsensustricto1.id.1873	2	239524082	rs1027928	G	A	-0.0577176426167676	0.0147559913347863	-4.00817817583756	6.11889496317404e-05	14121	24
50261	genus.Clostridiumsensustricto1.id.1873	1	9065422	rs7544111	C	T	-0.057659831675619	0.0136662576574843	-4.2143888074924	2.5045550443242e-05	14082	23
50262	genus.Clostridiumsensustricto1.id.1873	16	25716411	rs2881210	A	C	0.051651779267753	0.012999370242584	4.00535957762605	6.19232112887532e-05	14121	24
50263	genus.Clostridiumsensustricto1.id.1873	9	87869497	rs7853732	A	G	0.0528944512382693	0.0130044587138967	4.08247746846334	4.45581332038865e-05	14115	24
50264	genus.Clostridiumsensustricto1.id.1873	2	58413039	rs72810363	G	A	0.0938679522309682	0.0232481640919642	4.01925029639899	5.83836217921377e-05	12973	21
50265	genus.Clostridiumsensustricto1.id.1873	13	39139445	rs9548400	T	G	0.0685225153335718	0.0172333453447404	4.04767785930384	5.1728272415929e-05	14116	24
50266	genus.Clostridiumsensustricto1.id.1873	13	39130199	rs9548396	C	A	0.0680868441070552	0.0172097548291006	4.04686913899034	5.19072402506729e-05	14121	24
50267	genus.Clostridiumsensustricto1.id.1873	7	122995804	rs6949944	G	A	0.0633049159191581	0.0157278120543665	4.00226719966447	6.27383878509212e-05	13622	22
50268	genus.Clostridiumsensustricto1.id.1873	9	87875615	rs10122948	A	G	0.0527032652659453	0.0130220666177434	4.06216382874745	4.86199350568669e-05	14121	24
50269	genus.Clostridiumsensustricto1.id.1873	13	79007436	rs12583564	A	T	0.108348456125402	0.0249927663264837	4.0873239228123	4.36377638270619e-05	12892	19
50270	genus.Clostridiumsensustricto1.id.1873	16	62300922	rs12919923	A	G	-0.0480513257410706	0.0123515269746258	-3.90136546811036	9.56516147556933e-05	14121	24
50271	genus.Clostridiumsensustricto1.id.1873	13	39128407	rs9548393	G	C	0.0679372083497318	0.0172168004430143	4.04092850947826	5.32399879604042e-05	14121	24
50272	genus.Clostridiumsensustricto1.id.1873	12	75953780	rs117217708	C	T	0.162197836251756	0.039425250039347	4.08171272631835	4.47050333132402e-05	6486	10
50273	genus.Clostridiumsensustricto1.id.1873	2	209186173	rs56713124	G	A	0.0598942103322388	0.0150595271794991	3.9897091212742	6.61543723708105e-05	14120	24
50274	genus.Clostridiumsensustricto1.id.1873	8	20805999	rs7011416	C	G	0.110546300551807	0.0274568720010776	4.02396102434391	5.72273921981338e-05	10991	17
50275	genus.Clostridiumsensustricto1.id.1873	16	62315885	rs34348050	G	C	-0.0494700114215885	0.0126634988273235	-3.90024483627164	9.60954583340974e-05	14119	24
50276	genus.Clostridiumsensustricto1.id.1873	11	88250142	rs11822699	T	A	-0.0726599584449922	0.0172555155675473	-4.12740860732939	3.66874164597566e-05	13471	23
50277	genus.Clostridiumsensustricto1.id.1873	13	39136484	rs9566346	C	G	0.0681983003657316	0.0172297123216695	4.03358378794683	5.49325808472001e-05	14116	24
50278	genus.Clostridiumsensustricto1.id.1873	12	108943296	rs2287553	T	A	-0.0807140883757213	0.0205918324983322	-4.13979813866713	3.47611565391003e-05	13658	23
50279	genus.Clostridiumsensustricto1.id.1873	1	83262514	rs1041197	T	C	0.100197384658346	0.0250051193577047	4.02350466401929	5.73384481050625e-05	13097	21
50280	genus.Clostridiumsensustricto1.id.1873	13	39104792	rs9315584	C	T	0.0664478239958673	0.0160813159861295	4.10364060750299	4.06699084945404e-05	14121	24
50281	genus.Clostridiumsensustricto1.id.1873	10	99203240	rs61861914	G	A	0.0700213900926406	0.0171139432090517	3.99798326128048	6.38844676368237e-05	13418	22
50282	genus.Clostridiumsensustricto1.id.1873	13	39145560	rs9548405	A	G	0.0679480476506001	0.0172124046048573	4.02679109950627	5.65432256840866e-05	14116	24
50283	genus.Clostridiumsensustricto1.id.1873	1	83254907	rs12087956	T	C	0.0981220725461303	0.0249787963302081	3.94343480775894	8.03228334536428e-05	13095	21
50284	genus.Clostridiumsensustricto1.id.1873	2	209206633	rs12622556	A	G	0.0595757947483434	0.015018311077884	3.97641409159327	6.99622568401982e-05	14120	24
50285	genus.Clostridiumsensustricto1.id.1873	3	104877638	rs73180186	A	G	0.162183924635331	0.039845784514711	4.04083832426643	5.32604681898217e-05	6369	7
50286	genus.Clostridiumsensustricto1.id.1873	6	85545510	rs6921115	C	G	0.0531324243692471	0.0134508734798632	4.00914432948499	6.09391635521242e-05	14121	24
50287	genus.Clostridiumsensustricto1.id.1873	13	79005334	rs78907292	A	G	0.104728961833965	0.0248532282334548	4.06761390027377	4.74969940633695e-05	12889	19
50288	genus.Clostridiumsensustricto1.id.1873	9	136710514	rs12000549	C	T	0.0741492422849346	0.0184004701184047	4.12206509019378	3.75491062180447e-05	13658	23
50289	genus.Clostridiumsensustricto1.id.1873	4	12143518	rs17330900	A	G	0.0478284942119719	0.0119709038480578	4.0195245907919	5.8315695157576e-05	14119	24
50290	genus.Clostridiumsensustricto1.id.1873	16	25717931	rs35151597	C	T	0.0514295036886212	0.0130045087769352	3.98007782866748	6.88927095732066e-05	14121	24
50291	genus.Clostridiumsensustricto1.id.1873	21	27052875	rs2829861	C	G	-0.0512172202978146	0.0121299810192745	-4.21870231265244	2.45712434299805e-05	14115	24
50292	genus.Clostridiumsensustricto1.id.1873	22	32825944	rs5754080	A	G	-0.0493750131472082	0.0119943720056127	-4.11290727527853	3.9070734569642e-05	14107	24
50293	genus.Clostridiumsensustricto1.id.1873	13	39146110	rs9548407	C	A	0.0677828834515812	0.0172124175504615	4.02052305056279	5.80690667800623e-05	14116	24
50294	genus.Clostridiumsensustricto1.id.1873	14	93527802	rs1740591	C	T	-0.0575465212357923	0.0141739728919438	-4.06134358548929	4.87911027477988e-05	14112	24
50295	genus.Clostridiumsensustricto1.id.1873	5	38614272	rs1444886	C	T	0.106944502587377	0.0260526833085067	4.01293255709796	5.99690512967631e-05	11886	17
50296	genus.Clostridiumsensustricto1.id.1873	1	3042381	rs2472820	G	A	0.0580817197847494	0.0152749291470484	4.02084488521901	5.79897815283337e-05	13658	23
50297	genus.Clostridiumsensustricto1.id.1873	14	23262024	rs10146190	G	A	0.0950368414731032	0.0236024918779675	3.96692702586925	7.28052720596132e-05	12626	19
50298	genus.Clostridiumsensustricto1.id.1873	6	80395021	rs2812702	T	C	-0.190993266865688	0.047424622445621	-4.05831010499194	4.94291030608767e-05	4292	7
50299	genus.Clostridiumsensustricto1.id.1873	5	38611368	rs2044323	T	A	0.100870220366247	0.0254185467566319	4.00784578094884	6.12751097729866e-05	11886	17
50300	genus.Clostridiumsensustricto1.id.1873	13	39104584	rs9548383	A	G	0.066325816070793	0.0160800330140386	4.0967706845213	4.18953543546409e-05	14120	24
50301	genus.Clostridiumsensustricto1.id.1873	9	87875830	rs1927606	C	G	0.0521096689499418	0.0130242034268212	4.01784233633854	5.87334720049015e-05	14121	24
50302	genus.Clostridiumsensustricto1.id.1873	5	85010211	rs116543134	G	A	-0.187854970618947	0.0460315827754515	-4.0530087965062	5.05631004468595e-05	4853	7
50303	genus.Clostridiumsensustricto1.id.1873	9	87861650	rs913444	G	A	0.0521299892082176	0.0130070724198388	4.02180030044663	5.77550146898747e-05	14121	24
50304	genus.Clostridiumsensustricto1.id.1873	14	58321253	rs927247	C	T	0.052282200485697	0.0136335534274328	3.89603865079797	9.77787918079982e-05	14121	24
50305	genus.Clostridiumsensustricto1.id.1873	1	83263047	rs6685504	G	T	0.0997469357957473	0.0249929507780014	3.99988603963585	6.33729933019494e-05	13097	21
50306	genus.Clostridiumsensustricto1.id.1873	17	13737852	rs10521244	G	C	-0.0499834337576563	0.0123138795491355	-4.02058737200529	5.80532127318262e-05	14121	24
50307	genus.Clostridiumsensustricto1.id.1873	13	39143779	rs7489350	A	G	0.067526637042106	0.0172111578530277	4.00402714061312	6.22732156004429e-05	14116	24
50308	genus.Clostridiumsensustricto1.id.1873	13	39145170	rs9548404	A	G	0.0675810342235854	0.0172137074046518	4.00219787948481	6.27567771207942e-05	14116	24
50309	genus.Clostridiumsensustricto1.id.1873	6	96860130	rs2472880	A	G	-0.0643456463055752	0.015637631764397	-4.14855128896669	3.34585891903786e-05	14121	24
50310	genus.Clostridiumsensustricto1.id.1873	4	12143728	rs17265072	T	C	0.047443213626532	0.0119707986434524	3.9884713860654	6.65004222403914e-05	14119	24
50311	genus.Clostridiumsensustricto1.id.1873	4	12151235	rs1382754	A	G	0.0469710503322932	0.0119881027820272	3.932969665291	8.39028294342537e-05	14110	24
50312	genus.Clostridiumsensustricto1.id.1873	14	20297845	rs9671902	T	C	0.0709901494801381	0.0173679046349166	4.0472733029718	5.18177265237046e-05	12973	21
50313	genus.Clostridiumsensustricto1.id.1873	4	6082385	rs4689332	C	T	-0.0513862181678421	0.0125060021302992	-4.06652061467252	4.77202657635495e-05	13658	23
50314	genus.Clostridiumsensustricto1.id.1873	2	220914643	rs2971624	T	A	0.051448044396906	0.0124092218368782	4.08525707674609	4.40280424028309e-05	14117	24
50315	genus.Clostridiumsensustricto1.id.1873	13	39156901	rs9548412	G	A	0.0674643933973939	0.0172406917814633	3.99626726436215	6.4349083082448e-05	14080	23
50316	genus.Clostridiumsensustricto1.id.1873	13	40826366	rs117136834	G	A	0.128451449085616	0.0304844117213286	4.18940671905802	2.79684721516935e-05	9883	14
50317	genus.Clostridiumsensustricto1.id.1873	1	103040474	rs1517426	T	G	0.0505551041330817	0.0122235689741465	4.09310716935882	4.25630875790658e-05	14116	24
50318	genus.Clostridiumsensustricto1.id.1873	22	47172915	rs5769147	T	G	-0.0515251657457554	0.0119566720609332	-4.31026903390513	1.6305605248494e-05	14112	24
50319	genus.Clostridiumsensustricto1.id.1873	17	13738133	rs8070858	A	C	-0.0498417070072007	0.0123032081935272	-3.99869880606369	6.36916696534534e-05	14120	24
50320	genus.Clostridiumsensustricto1.id.1873	14	23262317	rs12147763	G	A	0.0943285362145544	0.0236255948192842	3.92933446465449	8.51812915852318e-05	12626	19
50321	genus.Clostridiumsensustricto1.id.1873	2	58475997	rs2215962	G	A	0.0861067992868436	0.0217970211052572	4.01928385839044	5.83753064336339e-05	13434	22
50322	genus.Clostridiumsensustricto1.id.1873	9	108230709	rs10991664	C	T	-0.0661866439682429	0.0166449427488466	-3.97750596541538	6.96418762189792e-05	14085	23
50323	genus.Clostridiumsensustricto1.id.1873	12	75991601	rs35499852	A	G	0.157548392758695	0.0385635503917907	4.03257050787415	5.51700545478903e-05	6578	11
50324	genus.Clostridiumsensustricto1.id.1873	13	39146088	rs9548406	A	G	0.0671141137512315	0.0172125620961581	3.98403820256375	6.77539733688855e-05	14116	24
50325	genus.Clostridiumsensustricto1.id.1873	6	48096643	rs62408517	C	T	0.0570826290174177	0.0135461936778051	4.14930885894566	3.3348061083516e-05	14115	24
50326	genus.Clostridiumsensustricto1.id.1873	2	54201823	rs74336645	G	A	-0.125382423215956	0.0316421263538774	-3.96534229138617	7.3290697428718e-05	8883	14
50327	genus.Clostridiumsensustricto1.id.1873	6	2687067	rs9503252	G	A	-0.0701977025369989	0.0181012520056389	-3.9199195696007	8.85785254224447e-05	14121	24
50328	genus.Clostridiumsensustricto1.id.1873	11	88240038	rs12295563	T	C	-0.0669244375403722	0.0161108619835309	-4.06489144553549	4.80548231133394e-05	14121	24
50329	genus.Clostridiumsensustricto1.id.1873	1	101816579	rs4908133	T	C	-0.0499071364182107	0.0120012689732868	-4.13373533859338	3.569144630125e-05	14119	24
50330	genus.Clostridiumsensustricto1.id.1873	14	23269011	rs66568683	T	A	0.0991437043189354	0.0246510490454725	3.94821740953372	7.87352854739331e-05	11907	16
50331	genus.Clostridiumsensustricto1.id.1873	11	88239456	rs60954128	C	T	-0.0667346664117464	0.0161057699595852	-4.05941964547756	4.91948331504332e-05	14121	24
50332	genus.Clostridiumsensustricto1.id.1873	1	9062952	rs17389948	C	T	-0.0567403655945464	0.0136384396490315	-4.13950959466877	3.48049044777907e-05	14085	23
50333	genus.Clostridiumsensustricto1.id.1873	22	36985499	rs61122011	C	T	0.0559174914113936	0.0141771875837422	3.93643621419672	8.27005886774647e-05	14117	24
50334	genus.Clostridiumsensustricto1.id.1873	1	99735104	rs55892123	C	T	-0.145059334365322	0.0378223234816715	-3.89120068154305	9.97493872283505e-05	6287	12
50335	genus.Clostridiumsensustricto1.id.1873	6	15344712	rs75833347	G	A	0.118109308774125	0.029274758948943	4.04938743691037	5.13518698952779e-05	9989	16
50336	genus.Clostridiumsensustricto1.id.1873	1	99733340	rs17395395	G	A	-0.152945828150872	0.0386619860067778	-4.01286526915161	5.9986154507411e-05	6209	11
50337	genus.Clostridiumsensustricto1.id.1873	21	35264397	rs2834288	A	G	0.048646589412957	0.0121836255296078	3.99249315397833	6.53822211823579e-05	14117	24
50338	genus.Clostridiumsensustricto1.id.1873	1	77312414	rs13373851	C	A	-0.0474240676127007	0.0120296868546844	-3.93216563208808	8.41840279061524e-05	14118	24
50339	genus.Clostridiumsensustricto1.id.1873	14	23276565	rs66622702	C	T	0.104223218486309	0.026207060169664	3.93464251315988	8.33206182717928e-05	11158	14
50340	genus.Clostridiumsensustricto1.id.1873	5	38613943	rs3110966	A	G	0.103326853688445	0.0257350512322016	3.96124885370662	7.45587767657224e-05	11886	17
50341	genus.Clostridiumsensustricto1.id.1873	13	39105107	rs9566344	T	C	0.0653951665855734	0.0160810106963342	4.0382021869307	5.3862419407466e-05	14121	24
50342	genus.Clostridiumsensustricto1.id.1873	13	52445998	rs9526802	G	A	-0.0466689888498698	0.0119359394622415	-3.90028834823096	9.60781885220437e-05	14119	24
50343	genus.Clostridiumsensustricto1.id.1873	20	55194439	rs6123611	C	T	-0.131852681292164	0.0320004335519597	-3.96276308855856	7.4087292743209e-05	7581	12
50344	genus.Clostridiumsensustricto1.id.1873	13	39136029	rs9532258	T	G	0.0665831675244931	0.0171011198419972	3.9628612139218	7.40568371477225e-05	14115	24
50345	genus.Clostridiumsensustricto1.id.1873	14	23258128	rs6572755	G	A	0.0785207276204945	0.0193297748031057	4.00382965326184	6.23252506324925e-05	13472	23
50346	genus.Clostridiumsensustricto1.id.1873	1	230875707	rs6663784	G	A	-0.0733009783748188	0.01813738895929	-3.92660168233688	8.61544796589608e-05	14121	24
50347	genus.Clostridiumsensustricto1.id.1873	6	48087812	rs17729793	G	C	0.0571660594516997	0.0136612470640042	4.11075132064175	3.94373765386792e-05	14119	24
50348	genus.Clostridiumsensustricto1.id.1873	11	88240054	rs12293881	A	C	-0.0665771375308758	0.0161043116149948	-4.04641394277674	5.20082319919073e-05	14121	24
50349	genus.Clostridiumsensustricto1.id.1873	13	40867515	rs73187527	C	T	0.0671111979840037	0.0162617807279466	4.04809526000365	5.16361316097169e-05	13461	23
50350	genus.Clostridiumsensustricto1.id.1873	1	77318535	rs12411268	G	A	-0.0472500115533581	0.0120280070111798	-3.92612970058161	8.63236203093075e-05	14121	24
50351	genus.Clostridiumsensustricto1.id.1873	13	39158166	rs8001021	G	A	0.0660628884030176	0.0170856959895596	3.95631796509661	7.61138380655528e-05	14116	24
50352	genus.Clostridiumsensustricto1.id.1873	10	96720981	rs34231123	C	A	0.089299460502069	0.0222079736983582	4.01854914043067	5.85575977505619e-05	11987	19
50353	genus.Clostridiumsensustricto1.id.1873	1	1165539	rs11260563	G	A	0.059682137963992	0.0153744648419327	4.01599724884472	5.91949460170774e-05	13622	22
50354	genus.Clostridiumsensustricto1.id.1873	11	103180445	rs17396421	C	T	0.063211582885614	0.0150708753492377	4.14454108582088	3.40494906769201e-05	13622	22
50355	genus.Clostridiumsensustricto1.id.1873	3	24108136	rs73822696	A	G	0.0687209247775261	0.0171685618542433	4.030242446697	5.57193515955015e-05	13472	23
50356	genus.Clostridiumsensustricto1.id.1873	20	17490410	rs6080725	C	T	-0.0567866569701565	0.0135871604687985	-4.08349674274574	4.43630514117187e-05	14043	23
50357	genus.Clostridiumsensustricto1.id.1873	9	7346029	rs10511465	C	T	0.0886448907406396	0.0226982448387052	4.00273222641233	6.26151572984167e-05	13436	22
50358	genus.Clostridiumsensustricto1.id.1873	1	101789822	rs2038365	C	G	-0.049433711535224	0.0120007192758313	-4.09574426727666	4.20814259607727e-05	14120	24
50359	genus.Clostridiumsensustricto1.id.1873	13	39186472	rs9548418	T	C	0.0688207450076177	0.0178156630868974	3.91773698683112	8.93841545121928e-05	13658	23
50360	genus.Clostridiumsensustricto1.id.1873	6	143879781	rs2027280	G	A	0.0534299144015228	0.0124715458751052	4.07623354164842	4.57710498951629e-05	14116	24
50361	genus.Clostridiumsensustricto1.id.1873	12	128550714	rs10847507	G	T	0.0617143137833897	0.0156883300302398	4.00630778031303	6.16752727116639e-05	14121	24
50362	genus.Clostridiumsensustricto1.id.1873	4	80207797	rs17441480	C	G	0.187262881362896	0.0465204224932718	3.99487119594748	6.4729433772185e-05	4383	8
50363	genus.Clostridiumsensustricto1.id.1873	9	136720209	rs2428129	T	C	0.0643996157669443	0.016276018747584	3.97957484359704	6.90386233297435e-05	14120	24
50364	genus.Clostridiumsensustricto1.id.1873	13	39149372	rs9548410	G	A	0.0667550290661522	0.0172248722477915	3.94985117574452	7.81998005080166e-05	14080	23
50365	genus.Clostridiumsensustricto1.id.1873	6	96861216	rs2499804	C	T	-0.0634444720799396	0.0156357740836132	-4.09969574472309	4.13693643773579e-05	14121	24
50366	genus.Clostridiumsensustricto1.id.1873	13	39143759	rs7492053	G	A	0.0666572063203842	0.017220952186383	3.95544204061167	7.63932678322176e-05	14080	23
50367	genus.Clostridiumsensustricto1.id.1873	5	65973082	rs35948099	C	T	-0.072310091346911	0.0182664148503512	-4.01203676275382	6.01971226922728e-05	13472	23
50368	genus.Clostridiumsensustricto1.id.1873	17	13737750	rs12936780	G	C	-0.0492012724280455	0.012275032121633	-3.96777254416047	7.25475241510155e-05	14121	24
50369	genus.Clostridiumsensustricto1.id.1873	11	88245413	rs308882	G	C	-0.0618502703579793	0.0150969068767714	-4.040122593601	5.34232689323488e-05	14121	24
50370	genus.Clostridiumsensustricto1.id.1873	19	50121022	rs10406006	C	T	-0.0526825146572599	0.0129360896198401	-4.0590390583383	4.92750719928974e-05	14115	24
50371	genus.Clostridiumsensustricto1.id.1873	1	101793457	rs7539216	A	G	-0.0493599764667193	0.0120020796751806	-4.08666783112429	4.3761295440962e-05	14118	24
50372	genus.Clostridiumsensustricto1.id.1873	11	88239258	rs3812729	C	T	-0.0662544506532907	0.0161079756799052	-4.02803951904913	5.62438912243636e-05	14121	24
50373	genus.Clostridiumsensustricto1.id.1873	4	175631680	rs17363787	T	A	0.0678523393360872	0.0168873424316239	4.04321986369452	5.27221389575751e-05	14118	24
50374	genus.Clostridiumsensustricto1.id.1873	4	175632405	rs1485945	G	A	0.0674048870972446	0.0168443950549724	4.02009952254733	5.81735610548708e-05	14121	24
50375	genus.Clostridiumsensustricto1.id.1873	14	23269872	rs8006101	G	A	0.0995798960617181	0.0247559453856714	3.93025368298762	8.48562843726933e-05	11907	16
50376	genus.Clostridiumsensustricto1.id.1873	4	175629697	rs72706187	T	C	0.0677157587045166	0.016844697733296	4.04040839459414	5.33582039117039e-05	14115	24
50377	genus.Clostridiumsensustricto1.id.1873	6	144026097	rs10457750	G	A	-0.0483463760334211	0.0119316429824365	-4.0266229156877	5.65836663888397e-05	14117	24
50378	genus.Clostridiumsensustricto1.id.1873	1	101804809	rs10875374	T	C	-0.049222738426119	0.0120011723864979	-4.07533851944934	4.59474574702679e-05	14121	24
50379	genus.Clostridiumsensustricto1.id.1873	14	20296004	rs2318279	C	T	0.0698612660890739	0.0173431373741058	3.98417126225635	6.77160253794957e-05	12973	21
50380	genus.Clostridiumsensustricto1.id.1873	15	50699689	rs66602670	G	A	0.0527826875385793	0.0132784909778246	4.06990202157128	4.70329135705891e-05	13658	23
50381	genus.Clostridiumsensustricto1.id.1873	1	77312466	rs3942487	A	G	-0.0470561260159572	0.0120284334443474	-3.90212190916057	9.53531096714373e-05	14121	24
50382	genus.Clostridiumsensustricto1.id.1873	6	143869194	rs12190134	T	G	0.051532992514078	0.0123640940186083	4.04693770453389	5.18920441265292e-05	14120	24
50383	genus.Clostridiumsensustricto1.id.1873	2	179949419	rs11886389	A	T	-0.0733426058772058	0.0183341065455901	-4.06638025152033	4.77490028179781e-05	14119	24
50384	genus.Clostridiumsensustricto1.id.1873	6	143875971	rs4142502	T	C	0.0519854246957407	0.0123761254394556	4.05600262619452	4.99196982112258e-05	14121	24
50385	genus.Clostridiumsensustricto1.id.1873	4	12140913	rs1479262	A	G	0.0468217491577151	0.0120468026117645	3.91567642223443	9.01510925853077e-05	14118	24
50386	genus.Clostridiumsensustricto1.id.1873	1	67836060	rs3790568	G	A	0.131191996535871	0.034327269596827	3.9677535413758	7.2553307469643e-05	4909	12
50387	genus.Clostridiumsensustricto1.id.1873	2	45045779	rs6733939	C	G	0.0491500791202186	0.01216046850001	4.04203501600654	5.29893172044745e-05	13658	23
50388	genus.Clostridiumsensustricto1.id.1873	13	39149765	rs9315595	C	G	0.0662774991588507	0.0172268702542232	3.92272115963427	8.75544613942196e-05	14080	23
50389	genus.Clostridiumsensustricto1.id.1873	6	21048489	rs78048830	A	T	0.0676576007482181	0.0172069227831604	3.9213753067679	8.80450064013729e-05	12973	21
50390	genus.Clostridiumsensustricto1.id.1873	12	119173703	.	T	G	-0.0597552445990325	0.0144337129353382	-4.14236081338261	3.43748985411854e-05	13470	23
50391	genus.Clostridiumsensustricto1.id.1873	12	75980022	rs35181956	C	T	0.158161784195041	0.0394929207019199	3.9642692594794	7.36211177987178e-05	6326	9
50392	genus.Clostridiumsensustricto1.id.1873	3	111464228	rs79637140	T	C	-0.0961277473516536	0.024107093864463	-4.01118412470071	6.04149691173902e-05	12912	21
50393	genus.Clostridiumsensustricto1.id.1873	11	88245215	rs308883	C	T	-0.0614412622567112	0.0150904975870101	-4.01529371764955	5.93718084354693e-05	14121	24
50394	genus.Clostridiumsensustricto1.id.1873	12	119174871	rs2730725	A	G	-0.0595093567091625	0.0144950887890815	-4.12398675373136	3.72370318472849e-05	13468	23
50395	genus.Clostridiumsensustricto1.id.1873	6	165910263	rs569815	A	G	0.0524793596763504	0.0133941062647146	3.91510385019089	9.03653038466222e-05	14118	24
50396	genus.Clostridiumsensustricto1.id.1873	3	132490688	rs6791099	G	A	0.062637319995142	0.0157095333956525	3.91553822134443	9.02027524898451e-05	14120	24
50397	genus.Clostridiumsensustricto1.id.1873	6	165915047	rs485021	C	T	0.0524372033249698	0.0134148603391646	3.90542041709124	9.40617108887239e-05	14111	24
50398	genus.Clostridiumsensustricto1.id.1873	1	200466223	rs12122532	T	C	-0.0604306608477237	0.0154645884580834	-3.96897490676162	7.21824817417159e-05	12973	21
50399	genus.Clostridiumsensustricto1.id.1873	4	12141383	rs10433845	A	G	0.0465551669800961	0.0119729198254808	3.91226846043572	9.14331871504929e-05	14120	24
50400	genus.Clostridiumsensustricto1.id.1873	7	21289221	rs12700267	C	T	0.0500245894407506	0.0124474306946286	4.01767107457199	5.87761623445672e-05	14121	24
50401	genus.Clostridiumsensustricto1.id.1873	7	10187256	rs10278950	C	G	0.0822422869939187	0.0205759552216054	3.93238161437494	8.41084040017101e-05	14119	24
50402	genus.Clostridiumsensustricto1.id.1873	7	8474778	rs740096	A	G	0.0588768040566146	0.0143324844530092	4.08245542367502	4.45623613938714e-05	13658	23
50403	genus.Clostridiumsensustricto1.id.1873	14	20292853	rs10130102	T	C	0.0692739338909585	0.0173981130992148	3.94470168169381	7.98993834649561e-05	12973	21
50404	genus.Clostridiumsensustricto1.id.1873	2	54204341	rs148743014	C	A	-0.1239188189475	0.0316529465618881	-3.91945770393438	8.87484336804632e-05	8883	14
50405	genus.Clostridiumsensustricto1.id.1873	9	87885147	rs1034043	C	T	0.0525572434692308	0.0134115147166085	3.92762571133906	8.57885819940707e-05	13658	23
50406	genus.Clostridiumsensustricto1.id.1873	15	97714260	rs11073524	G	A	0.0558844277008074	0.0148783217296563	3.89927383462081	9.64816103886971e-05	13658	23
50407	genus.Clostridiumsensustricto1.id.1873	1	103030604	rs12142628	A	G	0.0494505994225159	0.0122250545410721	4.00637409316956	6.16579682585933e-05	14117	24
50408	genus.Clostridiumsensustricto1.id.1873	1	99697858	rs72736347	C	T	-0.154966273126702	0.0392302603924236	-3.94904806845321	7.8462596090754e-05	5802	11
50409	genus.Clostridiumsensustricto1.id.1873	1	101802189	rs11166591	A	G	-0.0489404354608065	0.0120005625156895	-4.05347237970916	5.04629603362935e-05	14121	24
50410	genus.Clostridiumsensustricto1.id.1873	18	43132904	rs888432	A	G	0.0477241823847868	0.0121690319213614	3.92684238549356	8.60683412460752e-05	14119	24
50411	genus.Clostridiumsensustricto1.id.1873	9	801375	rs10114340	G	A	0.0575268293509156	0.0141442131048473	4.06325304207004	4.83935186596638e-05	13658	23
50412	genus.Clostridiumsensustricto1.id.1873	20	41613071	rs4812664	A	G	0.0553159862680699	0.0140585546781855	3.93955852739288	8.16316862969413e-05	14043	23
50413	genus.Clostridiumsensustricto1.id.1873	2	14662199	rs28625455	C	T	-0.0577683498628963	0.014313754256986	-3.97859576587885	6.93234883948133e-05	14116	24
50414	genus.Clostridiumsensustricto1.id.1873	5	38610298	rs3097233	C	T	0.0993716220117282	0.0256237956996597	3.89376708543011	9.86994209249459e-05	11886	17
50415	genus.Clostridiumsensustricto1.id.1873	2	20631885	rs74805861	G	A	-0.216146814593316	0.0535526114657112	-3.942712757265	8.05651255208786e-05	3249	8
50416	genus.Clostridiumsensustricto1.id.1873	5	65966613	rs4700145	A	G	-0.070966710582392	0.0180555218410664	-3.96429661258837	7.36126774424095e-05	13435	22
50417	genus.Clostridiumsensustricto1.id.1873	12	108928713	rs35286418	A	G	-0.0785082395747682	0.0206036868410305	-4.00567478555397	6.18406853583134e-05	13657	23
50418	genus.Clostridiumsensustricto1.id.1873	1	103108543	rs7413747	A	G	0.0507849052367068	0.0125348221492596	4.00631290562282	6.16739350893903e-05	14110	24
50419	genus.Clostridiumsensustricto1.id.1873	14	27448204	rs7150228	A	G	0.0540085714947694	0.0136241305706537	3.9869047960173	6.69408708993329e-05	13622	22
50420	genus.Clostridiumsensustricto1.id.1873	11	88248204	rs12274724	G	A	-0.0704621011277731	0.0172499416542604	-3.9901677436364	6.60265825562098e-05	13471	23
50421	genus.Clostridiumsensustricto1.id.1873	13	34008458	rs9569515	C	G	0.0494855233093369	0.0126496699610435	3.89178012993472	9.95114059668473e-05	14101	24
50422	genus.Clostridiumsensustricto1.id.1873	1	101800559	rs12123735	C	T	-0.0488487411031466	0.0120005381002392	-4.04595953390007	5.21092347576437e-05	14121	24
50423	genus.Clostridiumsensustricto1.id.1873	2	220913363	rs7603624	T	C	0.0498602489658721	0.0123685892163793	3.97163403287843	7.13813204380205e-05	14109	24
50424	genus.Clostridiumsensustricto1.id.1873	6	96865501	rs2472888	C	T	-0.0625676700168695	0.0156395950529277	-4.04339835127325	5.26820015527078e-05	14121	24
50425	genus.Clostridiumsensustricto1.id.1873	4	175631755	rs1485946	G	A	0.0667473799691385	0.0168459489510688	3.99050389929862	6.59330650785508e-05	14120	24
50426	genus.Clostridiumsensustricto1.id.1873	14	51420201	rs10150265	A	G	-0.0690540826869802	0.017540300233187	-4.02000853686111	5.81960325793848e-05	14108	24
50427	genus.Clostridiumsensustricto1.id.1873	13	31108218	rs111485498	C	A	0.0801025315524498	0.0197985467739088	3.92013139632268	8.85007027622462e-05	14112	24
50428	genus.Clostridiumsensustricto1.id.1873	5	65966277	rs12523479	A	G	-0.0705744967407025	0.0180273835588305	-3.95096706904698	7.78360351284277e-05	13471	23
50429	genus.Clostridiumsensustricto1.id.1873	11	88260702	rs58754719	A	G	-0.0705643063882886	0.0172838098216201	-3.97148099812677	7.14271988381972e-05	13472	23
50430	genus.Clostridiumsensustricto1.id.1873	11	88258970	rs56859701	A	T	-0.0705710967193027	0.0172522973862373	-3.97898301643727	6.92106842107958e-05	13472	23
50431	genus.Clostridiumsensustricto1.id.1873	11	88221124	rs728905	C	T	-0.0681560412897529	0.0170316032390019	-3.95691652979581	7.59234453724355e-05	13472	23
50432	genus.Clostridiumsensustricto1.id.1873	2	220915008	rs992654	A	G	0.0500937508194165	0.0124090914222056	3.97080713680648	7.16295482444381e-05	14121	24
50433	genus.Clostridiumsensustricto1.id.1873	6	96868735	rs926276	T	C	-0.0615114957581481	0.0153069349351419	-4.0311166028555	5.55124931488398e-05	14121	24
50434	genus.Clostridiumsensustricto1.id.1873	2	180013741	rs113828274	A	T	-0.0731668021032516	0.0184742234887557	-4.01135460174799	6.0371353134639e-05	14121	24
50435	genus.Clostridiumsensustricto1.id.1873	19	50124663	rs73058085	G	A	-0.0518734172095249	0.0129584714464157	-3.98839363201485	6.65222180479467e-05	14108	24
50436	genus.Clostridiumsensustricto1.id.1873	6	96862562	rs2472881	T	C	-0.062595678447573	0.0156380092866141	-4.02833479862992	5.61733116542571e-05	14121	24
50437	genus.Clostridiumsensustricto1.id.1873	1	103034843	rs1517423	C	T	0.0491711609218626	0.0122071755229223	3.97577159978428	7.01514296794032e-05	14112	24
50438	genus.Clostridiumsensustricto1.id.1873	6	48083777	rs876406	G	A	0.0559241345873681	0.0136662637444591	4.02533085321335	5.68952647595202e-05	14121	24
50439	genus.Clostridiumsensustricto1.id.1873	1	99685411	rs819824	C	T	-0.134478938177769	0.0347802679838193	-3.91796497128276	8.92996788693513e-05	7697	15
50440	genus.Clostridiumsensustricto1.id.1873	20	17491533	rs6080727	G	C	-0.0556526992915243	0.0135887665518394	-4.00484705907481	6.20576185835706e-05	14040	23
50441	genus.Clostridiumsensustricto1.id.1873	11	88252630	rs61903512	A	G	-0.0700544451885653	0.0172194657616145	-3.96420649076054	7.36404898196593e-05	13471	23
50442	genus.Clostridiumsensustricto1.id.1873	12	75991266	rs67973847	C	A	0.153051935795083	0.038567206177717	3.91496076969159	9.04189083106462e-05	6578	11
50443	genus.Clostridiumsensustricto1.id.1873	20	17491213	rs6111555	G	A	-0.0556278310659337	0.0135889293631895	-3.99959664223596	6.34505337267845e-05	14040	23
50444	genus.Clostridiumsensustricto1.id.1873	10	22428920	rs1926693	T	C	0.0728379457164464	0.0181507810382125	3.94127574748938	8.10493872500378e-05	14118	24
50445	genus.Clostridiumsensustricto1.id.1873	1	9066171	rs17392216	G	T	-0.0534264303197418	0.0133443063336003	-3.99467124513551	6.47840830934671e-05	14081	23
50446	genus.Clostridiumsensustricto1.id.1873	19	50114350	rs112205523	C	T	-0.0516196079690262	0.0129460173541739	-3.98207878200678	6.83151259797281e-05	14107	24
50447	genus.Clostridiumsensustricto1.id.1873	11	98735575	rs10892356	C	G	0.0506609844572333	0.012050737771436	4.20800930536746	2.57630260095858e-05	14121	24
50448	genus.Clostridiumsensustricto1.id.1873	7	128422617	rs73238117	C	G	-0.10680151447241	0.0270430360372209	-3.90694824337254	9.34691648483584e-05	11606	18
50449	genus.Clostridiumsensustricto1.id.1873	1	99685004	rs819823	A	G	-0.134213542326046	0.034780462151369	-3.9101958491025	9.22213167999285e-05	7697	15
50450	genus.Clostridiumsensustricto1.id.1873	5	85096841	rs11747526	G	T	-0.0509372659405236	0.0128733007709797	-3.95492965614157	7.65571736203808e-05	13472	23
50451	genus.Clostridiumsensustricto1.id.1873	7	21330321	rs2529151	A	C	-0.0477101577800394	0.0120363892267598	-3.98009891112573	6.888660002063e-05	14116	24
50452	genus.Clostridiumsensustricto1.id.1873	6	48083526	rs62400687	C	T	0.0556697193230817	0.0136753503096798	4.00611724569652	6.17250186337162e-05	14116	24
50453	genus.Clostridiumsensustricto1.id.1873	13	39095439	rs9532246	T	A	0.0596717775022201	0.015164664942197	3.92999425929382	8.49478896938364e-05	14120	24
50454	genus.Clostridiumsensustricto1.id.1873	6	96864053	rs2499807	G	T	-0.0623371990949201	0.0156386462659873	-4.01120550989984	6.04094961494804e-05	14121	24
50455	genus.Clostridiumsensustricto1.id.1873	6	96864876	rs2472886	T	C	-0.062345729532411	0.0156386353518815	-4.01070755654407	6.05370558298044e-05	14121	24
50456	genus.Clostridiumsensustricto1.id.1873	11	88253276	rs924810	G	A	-0.0698695903550551	0.0172196358122034	-3.95534212840307	7.64252025116173e-05	13471	23
50457	genus.Clostridiumsensustricto1.id.1873	11	88252699	rs12273907	G	A	-0.0698209763465217	0.0172194787791348	-3.95064171145446	7.79419315210361e-05	13471	23
50458	genus.Clostridiumsensustricto1.id.1873	11	88252207	rs16914126	G	A	-0.0696172683609925	0.0172165175082954	-3.95000164137417	7.81506572676069e-05	13472	23
50459	genus.Clostridiumsensustricto1.id.1873	6	96865437	rs2472887	G	A	-0.0623350406067409	0.0156392408278481	-4.00814058846794	6.11986869056311e-05	14121	24
50460	genus.Clostridiumsensustricto1.id.1873	4	175632180	rs1352063	T	A	0.0662472770961678	0.0168509703515351	3.95541427942192	7.64021398029901e-05	14120	24
50461	genus.Clostridiumsensustricto1.id.1873	2	45043941	rs13430699	C	T	0.0480915808303749	0.0121414007166467	3.96643342023216	7.29561430303126e-05	13658	23
50462	genus.Clostridiumsensustricto1.id.1873	6	96863817	rs2472883	T	C	-0.062223544211731	0.0156386806320278	-4.00422741250784	6.22204888858749e-05	14121	24
50463	genus.Clostridiumsensustricto1.id.1873	6	96863474	rs2472882	T	C	-0.062223544211731	0.0156386806320278	-4.00422741250784	6.22204888858749e-05	14121	24
50464	genus.Clostridiumsensustricto1.id.1873	12	108921600	rs113623057	C	T	-0.077057470857084	0.020601377251285	-3.9593654281162	7.51491750054863e-05	13657	23
50465	genus.Clostridiumsensustricto1.id.1873	14	33371430	rs4982022	C	T	-0.0510713450591037	0.0130536118203647	-3.89175907949497	9.95200420578412e-05	13658	23
50466	genus.Clostridiumsensustricto1.id.1873	19	40299976	rs35853287	G	A	0.0587308752471821	0.0148106327124368	3.94010595865658	8.1445627643676e-05	14121	24
50467	genus.Clostridiumsensustricto1.id.1873	6	96864523	rs1303852	T	C	-0.0621494108068211	0.0156387704879961	-3.99886016748676	6.36482682419582e-05	14121	24
50468	genus.Clostridiumsensustricto1.id.1873	6	96864704	rs2205755	G	A	-0.0621364976369422	0.015638907419234	-3.99847886554109	6.37508722129459e-05	14121	24
50469	genus.Clostridiumsensustricto1.id.1873	20	3135526	rs6139019	A	G	0.19105410513251	0.047411948741359	3.89128454864373	9.9714909526325e-05	3067	6
50470	genus.Clostridiumsensustricto1.id.1873	3	46857547	rs62248401	A	G	-0.130587015665872	0.0325471841551344	-3.92505068148616	8.67114797911732e-05	8138	11
50471	genus.Clostridiumsensustricto1.id.1873	22	25235828	rs67866325	A	T	0.0548222617494309	0.0141659651236894	3.9092911597233	9.25673410763855e-05	14098	24
50472	genus.Clostridiumsensustricto1.id.1873	13	40866955	rs1041207	A	G	0.0648380899247533	0.0162619021109604	3.92420029080238	8.70183170878783e-05	13465	23
50473	genus.Clostridiumsensustricto1.id.1873	6	96866803	rs2472889	G	T	-0.062085399541526	0.0156397534815551	-3.99043175784383	6.59531240403342e-05	14121	24
50474	genus.Clostridiumsensustricto1.id.1873	1	103107137	rs12038392	C	T	0.0881306582013358	0.0228102818753222	3.90884725215028	9.2737574297719e-05	13563	22
50475	genus.Clostridiumsensustricto1.id.1873	2	71946135	rs2004421	G	A	-0.0633514206272242	0.015784061506918	-3.96750882436422	7.26278237663825e-05	14121	24
50476	genus.Clostridiumsensustricto1.id.1873	8	15246984	rs1495096	T	A	-0.0494971767761753	0.0122986316842019	-4.00455089674438	6.2135412617776e-05	14121	24
50477	genus.Clostridiumsensustricto1.id.1873	11	88248168	rs12282519	A	G	-0.0693463186611603	0.0172447756662688	-3.92914885646603	8.52470594848622e-05	13471	23
50478	genus.Clostridiumsensustricto1.id.1873	4	5640595	rs6850210	A	G	-0.0817074527373913	0.0207026840876906	-3.96367790169989	7.38038171807649e-05	13472	23
50479	genus.Clostridiumsensustricto1.id.1873	19	40296623	rs34308963	G	A	0.0582143799707995	0.0148131521670146	3.91969482775014	8.86611636297569e-05	14120	24
50480	genus.Clostridiumsensustricto1.id.1873	11	11323188	rs4409811	G	A	-0.0521252502345081	0.0130883947163124	-3.97978551811468	6.89774720276749e-05	14118	24
50481	genus.Clostridiumsensustricto1.id.1873	12	108937242	rs2287552	C	T	-0.0770702286433662	0.02060303318775	-3.93443458298255	8.33927770898897e-05	13658	23
50482	genus.Clostridiumsensustricto1.id.1873	13	40872111	rs73187532	G	A	0.0645662190641085	0.0162447509491211	3.89479670259352	9.82811241606077e-05	13468	23
50483	genus.Clostridiumsensustricto1.id.1873	5	85097321	rs13174013	A	C	-0.0504225547971264	0.0128719534245092	-3.91554542776186	9.02000580186311e-05	13472	23
50484	genus.Clostridiumsensustricto1.id.1873	10	20227310	rs1409339	C	G	0.0473532927570592	0.0121311226249201	3.90288323642597	9.50535647433542e-05	14118	24
50485	genus.Clostridiumsensustricto1.id.1873	4	175632624	rs113629869	C	A	0.0658057863993689	0.0168533375492334	3.92595408750995	8.6386633531873e-05	14120	24
50486	genus.Clostridiumsensustricto1.id.1873	19	40299183	rs7258581	G	A	0.0579565680598962	0.0148107850033112	3.91404479247054	9.07627873315282e-05	14121	24
50487	genus.Clostridiumsensustricto1.id.1873	5	85094747	rs12153345	G	A	-0.0503422074724069	0.0128730168925324	-3.90933611715007	9.255011691145e-05	13472	23
50488	genus.Clostridiumsensustricto1.id.1873	11	88244324	rs308884	C	T	-0.0597965957291425	0.0150909865014479	-3.91431056748291	9.06628822404606e-05	14121	24
50489	genus.Clostridiumsensustricto1.id.1873	12	108919166	rs17040655	T	C	-0.0765224232297766	0.0206014441777982	-3.9253667880105	8.65976833282421e-05	13658	23
50490	genus.Clostridiumsensustricto1.id.1873	12	119177295	rs2649977	C	G	-0.0588736772827142	0.0145683784435155	-4.06254968618909	4.85396116726583e-05	13464	23
50491	genus.Clostridiumsensustricto1.id.1873	11	88260625	rs11826393	T	G	-0.0689393567315751	0.0171841481556156	-3.90545675894068	9.4047575116818e-05	13470	23
50492	genus.Clostridiumsensustricto1.id.1873	19	40300651	rs12976359	C	T	0.057918774822954	0.014812615528875	3.90811109651382	9.30205330342106e-05	14119	24
50493	genus.Clostridiumsensustricto1.id.1873	4	184628803	rs4321675	C	T	0.0676621801470841	0.0174351428393366	3.91692890408586	8.96841837936201e-05	14077	23
50494	genus.Clostridiumsensustricto1.id.1873	1	101797292	rs35725670	G	C	-0.0477339386974108	0.0120001628123597	-3.95336602578002	7.70594187942516e-05	14121	24
50495	genus.Clostridiumsensustricto1.id.1873	6	133684652	rs79027645	A	G	0.0716336510656427	0.018281184137338	3.89122485784399	9.9739447214933e-05	14084	23
50496	genus.Clostridiumsensustricto1.id.1873	3	111487343	rs75646302	T	C	-0.0936347792630909	0.0241536202116795	-3.906223850774	9.37496695468266e-05	12913	21
50497	genus.Clostridiumsensustricto1.id.1873	8	15245178	rs10111226	A	G	-0.0492099568068993	0.0122931323833603	-3.98403371451246	6.77552536904425e-05	14121	24
50498	genus.Clostridiumsensustricto1.id.1873	22	32825104	rs7285033	A	G	-0.0467377689809311	0.0119977543354391	-3.89289368779116	9.90555682801953e-05	14114	24
50499	genus.Clostridiumsensustricto1.id.1873	11	88258182	rs973716	G	A	-0.0693414003928167	0.0172532002318048	-3.90517033983475	9.41590370536643e-05	13468	23
50500	genus.Clostridiumsensustricto1.id.1873	19	50118691	rs12459840	C	G	-0.0509788775047193	0.0129371185110605	-3.92119681604686	8.81102585108354e-05	14115	24
50501	genus.Clostridiumsensustricto1.id.1873	8	15245877	rs13254028	C	T	-0.0491520376283281	0.0123004543464855	-3.97552744697585	7.02234439059237e-05	14121	24
50502	genus.Clostridiumsensustricto1.id.1873	17	2634743	rs56239459	T	C	-0.0791764082769972	0.0204778973180508	-4.01289882647211	5.99776243501399e-05	12973	21
50503	genus.Clostridiumsensustricto1.id.1873	7	21326540	rs1637302	A	C	-0.0468326067709771	0.0120296580696971	-3.91509880596026	9.03671931342895e-05	14116	24
50504	genus.Clostridiumsensustricto1.id.1873	5	4633409	rs10512742	C	A	0.0929922477773293	0.0253409840076934	3.93867970812248	8.19312161083611e-05	12043	18
50505	genus.Clostridiumsensustricto1.id.1873	19	40299631	rs12984824	T	C	0.0581376864267212	0.0148106913008339	3.90845358083666	9.28887898490404e-05	14121	24
50506	genus.Clostridiumsensustricto1.id.1873	1	103039808	rs1517425	T	C	0.0494601529511229	0.0123929923858187	3.94731054627847	7.90340141986124e-05	14116	24
50507	genus.Clostridiumsensustricto1.id.1873	13	40851364	rs12427838	G	A	-0.0538716767917087	0.0137694970562248	-3.89623837352965	9.76982363102428e-05	14120	24
50508	genus.Clostridiumsensustricto1.id.1873	19	57914308	rs11670908	G	A	-0.058426576101809	0.0148139551076416	-3.91363553198114	9.0916832130922e-05	14116	24
50509	genus.Clostridiumsensustricto1.id.1873	19	40299453	rs7258881	G	A	0.0573642325591805	0.0148114365477606	3.89174315375691	9.95265761740364e-05	14121	24
50510	genus.Clostridiumsensustricto1.id.1873	6	96868504	rs2142652	C	A	-0.061454076400395	0.0156394861110459	-3.94390675834997	8.01648376080568e-05	14121	24
50511	genus.Clostridiumsensustricto1.id.1873	6	96867646	rs2472890	T	C	-0.0612593172820622	0.0156398831023012	-3.93724876267395	8.24211520553073e-05	14121	24
50512	genus.Clostridiumsensustricto1.id.1873	3	24116256	rs11714787	C	T	0.0653570068865575	0.0167828597024701	3.8991960563336	9.65126048852287e-05	14120	24
50513	genus.Clostridiumsensustricto1.id.1873	12	3757548	rs887304	C	T	0.0496353076815089	0.0131953457365321	3.90590907805247	9.38718057977544e-05	14121	24
50514	genus.Clostridiumsensustricto1.id.1873	2	71969584	rs6714267	G	A	-0.0752345535700834	0.0186734221934027	-3.9055219939022	9.40222059168364e-05	14113	24
50515	genus.Clostridiumsensustricto1.id.1873	7	156225658	rs12697958	A	T	-0.0676071937565391	0.0174826265740045	-3.91145235924598	9.17427548308082e-05	14115	24
50516	genus.Clostridiumsensustricto1.id.1873	11	11321819	rs4375432	C	T	-0.051478341830457	0.013069866362566	-3.94283643470918	8.05235752060623e-05	14121	24
50517	genus.Clostridiumsensustricto1.id.1873	2	45042089	rs13426210	C	G	0.0474648835477765	0.01212105584235	3.91812621327854	8.92399790122856e-05	13658	23
50518	genus.Clostridiumsensustricto1.id.1873	3	24126325	rs949715	C	A	0.0658423438250332	0.0168405487925292	3.91456071697184	9.05689456993258e-05	14121	24
50519	genus.Clostridiumsensustricto1.id.1873	22	47182944	rs5769152	T	G	-0.0484890584845108	0.0120341626493399	-4.03099415689869	5.55414246197591e-05	14121	24
50520	genus.Clostridiumsensustricto1.id.1873	7	21350308	rs1637308	G	A	0.046676153711221	0.0119270819073127	3.91069987792691	9.20290668613896e-05	14121	24
50521	genus.Clostridiumsensustricto1.id.1873	9	16105948	rs11793108	G	A	0.0495280579651487	0.0125556369624248	3.92880179565896	8.53701648287881e-05	13658	23
50522	genus.Clostridiumsensustricto1.id.1873	12	119173549	rs2956445	T	C	-0.0565996153540804	0.0143731047337868	-3.95075864840947	7.79038555682557e-05	13468	23
50523	genus.Clostridiumsensustricto1.id.1873	6	96863965	rs2472884	T	C	-0.0606210294191289	0.0156681434817726	-3.89328264625588	9.88968122153364e-05	14121	24
50524	genus.Clostridiumsensustricto1.id.1873	10	1508081	rs35861935	A	G	-0.079223299286105	0.0198559818346637	-3.9107215817124	9.20207969696974e-05	12962	21
50525	genus.Clostridiumsensustricto1.id.1873	2	149175368	rs80091741	A	G	-0.0813898106987547	0.0204216289744193	-4.03466206881704	5.46809371893362e-05	13560	22
50526	genus.Clostridiumsensustricto1.id.1873	6	96870919	rs2092096	C	T	-0.0610591548489794	0.0156383729100216	-3.8909387496245	9.98571397162323e-05	14121	24
50527	genus.Clostridiumsensustricto1.id.1873	1	9061665	rs7548439	C	T	-0.0539828593042837	0.0136311933509269	-3.90202121938292	9.53927928334749e-05	14085	23
50528	genus.Clostridiumsensustricto1.id.1873	22	47181552	rs5767357	G	A	-0.0482750084570739	0.011953573074746	-4.03883438896473	5.37174738483705e-05	14118	24
50529	genus.Clostridiumsensustricto1.id.1873	19	4742833	rs1860937	T	G	-0.0485840062865271	0.0122176251007933	-4.00961303420011	6.08183343105781e-05	13622	22
50530	genus.Clostridiumsensustricto1.id.1873	6	143889981	rs13362700	G	T	0.050658608960418	0.0124204083079685	3.89381022611556	9.86818607173665e-05	14084	23
50531	genus.Clostridiumsensustricto1.id.1873	9	119722552	rs10739479	T	A	0.0485150952418408	0.012382481716399	3.916961192859	8.96721772205021e-05	14116	24
50532	genus.Clostridiumsensustricto1.id.1873	12	119169237	rs2682745	G	A	-0.0571705662183531	0.0145828963640096	-3.95420131420056	7.67907340397001e-05	13472	23
50533	genus.Clostridiumsensustricto1.id.1873	8	15247332	rs7821339	G	C	-0.0481288813650303	0.0122998880072129	-3.89397732673991	9.86138710499571e-05	14118	24
50534	genus.Clostridiumsensustricto1.id.1873	11	98729604	rs35174490	G	T	0.0479892238253075	0.012050317147234	3.9874723099273	6.67809957637664e-05	14118	24
50535	genus.Clostridiumsensustricto1.id.1873	12	119165693	rs2947180	G	A	-0.0565417056113346	0.0145814752500799	-3.90892356346988	9.27082887937684e-05	13472	23
50536	genus.Clostridiumsensustricto1.id.1873	12	119165971	rs2649973	G	A	-0.0565417056113346	0.0145814752500799	-3.90892356346988	9.27082887937684e-05	13472	23
50537	genus.Clostridiumsensustricto1.id.1873	5	85064625	rs35837277	C	T	-0.0517711701845882	0.0133516929633259	-3.89312266099117	9.89620821953064e-05	13469	23
50538	genus.Clostridiumsensustricto1.id.1873	22	47184121	rs2337122	G	C	-0.0476702864585749	0.0119396918191778	-3.99165198790873	6.56146146155671e-05	14117	24
50539	genus.Clostridiumsensustricto1.id.1873	22	47184783	rs6520053	G	A	-0.0475571024732678	0.0119397286133348	-3.98289949817495	6.80795503981555e-05	14117	24
50540	genus.Clostridiumsensustricto1.id.1873	22	47175316	rs801620	C	T	-0.0467684878239846	0.0119573239490237	-3.91368904852787	9.08966745879823e-05	14117	24
50541	genus.Clostridiumsensustricto1.id.1873	11	98733374	rs7934861	C	T	0.0474263270531389	0.0120397842668233	3.9402723026425	8.13891707953951e-05	14121	24
50542	genus.Clostridiumsensustricto1.id.1873	22	47179959	rs4823573	G	T	-0.0465922778331008	0.0119593254471635	-3.8942653768906	9.84967734208941e-05	14103	24
50543	genus.Clostridiumsensustricto1.id.1873	22	47177236	rs809032	C	T	-0.0465597777478763	0.0119568620637067	-3.89767340337403	9.71212760040202e-05	14117	24
50544	genus.Clostridiumsensustricto1.id.1873	11	98776355	rs1487109	T	C	0.0473845388349708	0.0121163453597088	3.93731294103309	8.2399119090232e-05	14120	24
50545	genus.Clostridiumsensustricto1.id.1873	11	98771542	rs4753926	C	T	0.0469372200606113	0.0120993602452263	3.89959286194964	9.63545769260504e-05	14117	24
50546	genus.Clostridiumsensustricto1.id.1873	11	98771692	rs4754560	T	C	0.046924145499463	0.0120994760413357	3.89864817762529	9.67311999926493e-05	14117	24
