# Supplementary material for: The causal relationship between gut microbiota and type 2 diabetes: a two-sample Mendelian randomized study
Source: Front Public Health. 2023 Sep 22;11:1255059. doi: 10.3389/fpubh.2023.1255059 (PMC10556527; doi:10.3389/fpubh.2023.1255059)
Supplement: Supplementary file 2 [file Data_Sheet_1.zip › Additional documents 1/exposure genus.Desulfovibrio.id.3173.csv]

	bac	chr	bp	rsID	ref.allele	eff.allele	beta	SE	Z.weightedSumZ	P.weightedSumZ	N	Ncohorts
53696	genus.Desulfovibrio.id.3173	5	52633741	.	C	A	0.0854927265759911	0.0172748724594609	4.92240391756689	8.5487539608461e-07	8949	23
53697	genus.Desulfovibrio.id.3173	8	105462115	rs2853180	T	A	0.0917347012842721	0.0200499657085067	4.70984382397573	2.47906679704536e-06	8949	23
53698	genus.Desulfovibrio.id.3173	14	97116904	rs11160353	A	T	-0.0691755635241121	0.0147285052003316	-4.69218459241356	2.70303066501562e-06	9234	24
53699	genus.Desulfovibrio.id.3173	14	97118553	rs10129801	C	T	-0.069055508104615	0.0147299034933365	-4.68378273593069	2.81628524195971e-06	9234	24
53700	genus.Desulfovibrio.id.3173	8	105462047	rs2853179	T	C	0.0811970782525123	0.0174234433036507	4.71438723171709	2.42439224336511e-06	8949	23
53701	genus.Desulfovibrio.id.3173	2	198089911	rs16863365	G	A	0.109402490929603	0.0226963747544364	4.775287912435	1.79450327629711e-06	8776	22
53702	genus.Desulfovibrio.id.3173	1	68664315	rs12031543	C	T	-0.127184981812456	0.0281887222243749	-4.50788703999344	6.54764175523528e-06	8855	22
53703	genus.Desulfovibrio.id.3173	2	198088271	rs6750821	T	C	0.106146898816403	0.02243630857853	4.73611028230672	2.17859068394073e-06	8776	22
53704	genus.Desulfovibrio.id.3173	14	97114646	rs1119400	T	C	-0.0662740623847125	0.0147317525783458	-4.49629752420023	6.91469630032362e-06	9231	24
53705	genus.Desulfovibrio.id.3173	3	67478973	rs13066142	A	G	0.119140589873539	0.0250890546883058	4.62276132164334	3.78665328844788e-06	9241	24
53706	genus.Desulfovibrio.id.3173	14	97127431	rs746985	C	T	-0.0672797271318715	0.0149950960648377	-4.48372854912694	7.33499610176928e-06	8949	23
53707	genus.Desulfovibrio.id.3173	14	90986846	rs1294544	C	A	0.0688781692835595	0.0153634583128131	4.47126382583063	7.7758700383139e-06	9241	24
53708	genus.Desulfovibrio.id.3173	3	67478189	rs9851810	A	G	0.116781562507168	0.0250419824707466	4.53926865018958	5.64496776175294e-06	9241	24
53709	genus.Desulfovibrio.id.3173	13	64264446	rs2590913	A	G	0.154495517374046	0.0339396246876762	4.5044594752527	6.65420940180669e-06	7225	15
53710	genus.Desulfovibrio.id.3173	11	77311445	rs11603537	C	T	-0.0713419173987847	0.016345082125775	-4.37982132191101	1.18776660218355e-05	9241	24
53711	genus.Desulfovibrio.id.3173	10	130170270	rs2032031	G	A	-0.0654930571751397	0.0148680841544528	-4.4365133410672	9.14276712568193e-06	9241	24
53712	genus.Desulfovibrio.id.3173	13	110659365	rs7998434	T	C	-0.110907259352851	0.0251792877562004	-4.38815858339414	1.14314412387538e-05	8984	23
53713	genus.Desulfovibrio.id.3173	8	57972916	rs72647089	G	T	-0.106594360206419	0.0239336680610587	-4.4573570387157	8.29763380317361e-06	8985	23
53714	genus.Desulfovibrio.id.3173	1	98489330	rs10747496	T	C	-0.0857916314471047	0.0201089013017101	-4.26071398576755	2.03774873036896e-05	8985	23
53715	genus.Desulfovibrio.id.3173	1	98493263	rs1938569	G	A	-0.0858891412778537	0.0201096601908797	-4.25900395193921	2.05339840516862e-05	8985	23
53716	genus.Desulfovibrio.id.3173	14	90986431	rs4904701	G	A	0.0756846887193179	0.0172381679043726	4.39247057891901	1.12069799861251e-05	9236	24
53717	genus.Desulfovibrio.id.3173	5	52653978	rs7729080	A	C	-0.0702869612119003	0.0157691079939965	-4.4180683354434	9.9586937432359e-06	9241	24
53718	genus.Desulfovibrio.id.3173	3	9640467	rs7634268	A	G	0.0809265663346988	0.0187959518196758	4.30294441531383	1.68543145376727e-05	8949	23
53719	genus.Desulfovibrio.id.3173	13	30027274	rs9551684	T	A	0.064140030840223	0.0152235229415629	4.1805034250004	2.90864430207544e-05	8949	23
53720	genus.Desulfovibrio.id.3173	8	134505221	rs68108857	C	T	0.213710108134219	0.0486247072001435	4.3868705922405	1.14993158531408e-05	3082	13
53721	genus.Desulfovibrio.id.3173	1	98492854	rs9324389	C	T	-0.0856327709559666	0.0201097440119012	-4.24602247766017	2.1759881079141e-05	8985	23
53722	genus.Desulfovibrio.id.3173	1	98490358	rs4950118	T	G	-0.0853720682849448	0.0201058138459308	-4.24234232065106	2.21198947855808e-05	8981	23
53723	genus.Desulfovibrio.id.3173	1	98483150	rs2391904	G	A	-0.0855738323561629	0.0201126472794871	-4.24137542886685	2.22154178577792e-05	8985	23
53724	genus.Desulfovibrio.id.3173	1	98482828	rs1892550	G	A	-0.0854905715104498	0.0201135349227218	-4.23739263686064	2.26130490871769e-05	8985	23
53725	genus.Desulfovibrio.id.3173	1	98482961	rs1892551	T	C	-0.0854878572340805	0.0201126115272842	-4.23739263686064	2.26130490871769e-05	8985	23
53726	genus.Desulfovibrio.id.3173	1	98482693	rs1892549	G	A	-0.0854905715104498	0.0201135349227218	-4.23739263686064	2.26130490871769e-05	8985	23
53727	genus.Desulfovibrio.id.3173	13	110647902	rs79751079	T	A	-0.114224108711021	0.0267099012994003	-4.31984580468562	1.56138261196118e-05	8775	22
53728	genus.Desulfovibrio.id.3173	13	110595596	rs1889775	T	G	-0.117082941966312	0.027227388663878	-4.37890251486554	1.19278469631026e-05	8715	21
53729	genus.Desulfovibrio.id.3173	13	110650041	rs77984166	A	G	-0.114739194460278	0.026814845990933	-4.31745536044987	1.5783831689751e-05	8776	22
53730	genus.Desulfovibrio.id.3173	1	98483035	rs1892552	A	G	-0.0853868644383988	0.0201127481313334	-4.23295163050076	2.30644124198283e-05	8985	23
53731	genus.Desulfovibrio.id.3173	18	13447995	rs4797774	A	G	0.212581939879246	0.0470044403741371	4.53933646644714	5.64315267724887e-06	3476	8
53732	genus.Desulfovibrio.id.3173	2	198099216	rs6758756	C	T	0.101493052428169	0.0226825579187939	4.44126949152071	8.94297110605107e-06	8776	22
53733	genus.Desulfovibrio.id.3173	2	198096167	rs35710712	T	C	0.0991185727139744	0.0224249551789253	4.44499001500249	8.78959495746349e-06	8776	22
53734	genus.Desulfovibrio.id.3173	13	110645641	rs144036587	A	C	-0.113781335754909	0.0267221172178004	-4.30823555099521	1.64562078537704e-05	8776	22
53735	genus.Desulfovibrio.id.3173	2	198097758	rs11902332	A	G	0.0989607166859831	0.0224180264645692	4.43719630633701	9.11381719136989e-06	8776	22
53736	genus.Desulfovibrio.id.3173	18	35830881	rs73426270	A	G	-0.126183596704728	0.0294378079644043	-4.25623129967939	2.07901627200367e-05	8587	19
53737	genus.Desulfovibrio.id.3173	1	98484954	rs1938558	T	G	-0.0849258448913085	0.0201090612782669	-4.21776397629267	2.46736885856877e-05	8985	23
53738	genus.Desulfovibrio.id.3173	1	98484617	rs1938573	T	C	-0.0849258448913085	0.0201090612782669	-4.21776397629267	2.46736885856877e-05	8985	23
53739	genus.Desulfovibrio.id.3173	1	98485102	rs1938559	A	G	-0.0849258448913085	0.0201090612782669	-4.21776397629267	2.46736885856877e-05	8985	23
53740	genus.Desulfovibrio.id.3173	13	110598569	rs79715145	G	A	-0.115596276294013	0.0270302088192259	-4.36153771746196	1.29151526183048e-05	8775	22
53741	genus.Desulfovibrio.id.3173	18	35829403	rs73426263	G	A	-0.12608277643649	0.029583859746195	-4.2499054151405	2.13860802855107e-05	8589	19
53742	genus.Desulfovibrio.id.3173	13	110654460	rs61239565	G	A	-0.108821583391128	0.025296472739413	-4.32191449141969	1.54681138811846e-05	8984	23
53743	genus.Desulfovibrio.id.3173	3	192355563	rs10937554	T	C	0.123239499755873	0.0273141128158132	4.39140616414895	1.12619937758164e-05	8949	23
53744	genus.Desulfovibrio.id.3173	18	35832417	rs73426274	G	T	-0.125848867185771	0.0294395056069242	-4.24458081014158	2.19002435421377e-05	8589	19
53745	genus.Desulfovibrio.id.3173	5	139410687	rs6580353	C	T	0.0770978995415498	0.0169735292789689	4.56738056293922	4.93856906614791e-06	9241	24
53746	genus.Desulfovibrio.id.3173	13	30026935	rs9551683	G	T	0.0630555447176502	0.0152206339854738	4.12161014375212	3.76233512670399e-05	8949	23
53747	genus.Desulfovibrio.id.3173	13	110648047	rs76743258	C	T	-0.113589748759759	0.0268136026528958	-4.28663793665274	1.81397583858083e-05	8776	22
53748	genus.Desulfovibrio.id.3173	1	98491473	rs4245673	C	A	-0.084708209153981	0.0201101265996408	-4.20021562400981	2.66660904573206e-05	8985	23
53749	genus.Desulfovibrio.id.3173	1	98487899	rs9324385	A	C	-0.0846843992895149	0.0201091615159047	-4.19929180382502	2.67751088204044e-05	8985	23
53750	genus.Desulfovibrio.id.3173	1	98488895	rs9658841	T	C	-0.084620664021698	0.0201105481781866	-4.19708681360192	2.70370313868683e-05	8985	23
53751	genus.Desulfovibrio.id.3173	1	98489080	rs9661157	A	G	-0.084620664021698	0.0201105481781866	-4.19708681360192	2.70370313868683e-05	8985	23
53752	genus.Desulfovibrio.id.3173	13	110652990	rs76847385	A	G	-0.111619760652218	0.0263662117254649	-4.30296420657039	1.68528084787138e-05	8775	22
53753	genus.Desulfovibrio.id.3173	1	98490636	rs10783082	C	T	-0.0845900447462964	0.0201103690233649	-4.19443817663544	2.73548744524548e-05	8985	23
53754	genus.Desulfovibrio.id.3173	1	98483322	rs9324382	C	T	-0.0840865995690469	0.0200553174372105	-4.19343414759494	2.74762865570255e-05	8985	23
53755	genus.Desulfovibrio.id.3173	1	98494200	rs10875125	C	A	-0.0845685445561714	0.0201109676169389	-4.19273847583204	2.75607109010262e-05	8985	23
53756	genus.Desulfovibrio.id.3173	1	98491382	rs4950120	A	G	-0.0844839447866915	0.0201064832525846	-4.19148853603286	2.77130193676987e-05	8985	23
53757	genus.Desulfovibrio.id.3173	1	98488863	rs9659996	G	A	-0.084443844774544	0.0201093638421357	-4.18878428668204	2.80452824417946e-05	8985	23
53758	genus.Desulfovibrio.id.3173	1	98494185	rs10875124	A	G	-0.0844824200887796	0.0201109232827029	-4.18875568382583	2.80488169476828e-05	8985	23
53759	genus.Desulfovibrio.id.3173	1	98491732	rs1938568	C	T	-0.0844518170945329	0.0201102104264948	-4.18723414973076	2.82374472803948e-05	8985	23
53760	genus.Desulfovibrio.id.3173	2	198095927	rs34172590	G	A	0.0982375277853108	0.0224268720709448	4.40319265041919	1.0666936332212e-05	8776	22
53761	genus.Desulfovibrio.id.3173	2	198095950	rs36059967	C	T	0.0982072993384574	0.0224232132741326	4.40218875758605	1.07164259316628e-05	8776	22
53762	genus.Desulfovibrio.id.3173	1	98494606	rs1198574	G	A	-0.0844128193886373	0.0201127514164918	-4.1848169017036	2.85396046857097e-05	8985	23
53763	genus.Desulfovibrio.id.3173	1	98492462	rs9440393	T	C	-0.0843969288722295	0.0201102291802329	-4.18450066459036	2.85793611209177e-05	8985	23
53764	genus.Desulfovibrio.id.3173	1	98484291	rs4447033	A	G	-0.0843952377226324	0.0201084196016187	-4.18442619973849	2.85887302865883e-05	8985	23
53765	genus.Desulfovibrio.id.3173	1	98485192	rs1938560	T	C	-0.0843978573807406	0.020109340523773	-4.18442619973849	2.85887302865883e-05	8985	23
53766	genus.Desulfovibrio.id.3173	1	98489735	rs2391905	C	T	-0.0843649887299898	0.0201106344267484	-4.18414232358009	2.86244743669696e-05	8985	23
53767	genus.Desulfovibrio.id.3173	1	98489478	rs4584446	G	A	-0.0843649887299898	0.0201106344267484	-4.18414232358009	2.86244743669696e-05	8985	23
53768	genus.Desulfovibrio.id.3173	2	198119114	rs71422645	C	A	0.0983195549506987	0.0227075454949197	4.31843827281191	1.57137156034916e-05	8775	22
53769	genus.Desulfovibrio.id.3173	1	98549810	rs2802525	G	A	-0.078692378557937	0.0192847332094186	-4.13887649573385	3.49010758154804e-05	8985	23
53770	genus.Desulfovibrio.id.3173	2	198083260	rs7580530	T	C	0.098849334245308	0.0223642541176822	4.4311336407837	9.37389681864792e-06	8775	22
53771	genus.Desulfovibrio.id.3173	1	98485573	rs9324383	T	C	-0.0843318084285567	0.0201093730111584	-4.18025373588045	2.91184002382521e-05	8985	23
53772	genus.Desulfovibrio.id.3173	1	98485927	rs9725319	C	T	-0.0843318084285567	0.0201093730111584	-4.18025373588045	2.91184002382521e-05	8985	23
53773	genus.Desulfovibrio.id.3173	1	98486162	rs4477335	C	T	-0.0843318084285567	0.0201093730111584	-4.18025373588045	2.91184002382521e-05	8985	23
53774	genus.Desulfovibrio.id.3173	1	98488155	rs9324388	A	G	-0.0842533809482878	0.020111122491544	-4.17812881082109	2.93917190682161e-05	8985	23
53775	genus.Desulfovibrio.id.3173	1	98490165	rs4950117	T	C	-0.0837333017116844	0.0201793947412107	-4.17735549514657	2.9491790768206e-05	8985	23
53776	genus.Desulfovibrio.id.3173	1	98487959	rs9324386	A	G	-0.0842187049734903	0.0201094636799392	-4.17655774665098	2.95953635359195e-05	8985	23
53777	genus.Desulfovibrio.id.3173	1	98488030	rs9324387	A	G	-0.0842187049734903	0.0201094636799392	-4.17655774665098	2.95953635359195e-05	8985	23
53778	genus.Desulfovibrio.id.3173	2	111794337	rs3789086	G	A	0.101662252272904	0.022929549628892	4.41664818670696	1.00243186544383e-05	9236	24
53779	genus.Desulfovibrio.id.3173	3	67476094	rs4130104	A	G	0.108171179129609	0.0243151428682688	4.36441293769625	1.2746460066551e-05	9241	24
53780	genus.Desulfovibrio.id.3173	1	98487333	rs9659624	G	A	-0.0840793612781916	0.0201140338198665	-4.16829347093047	3.06888650951828e-05	8985	23
53781	genus.Desulfovibrio.id.3173	1	98484152	rs1938571	C	T	-0.0834657950664833	0.0199241736492501	-4.16759975758557	3.0782381193168e-05	8985	23
53782	genus.Desulfovibrio.id.3173	13	42579631	rs17062711	G	A	0.0712116582133503	0.0160789625754563	4.30170172605361	1.69491369899156e-05	8949	23
53783	genus.Desulfovibrio.id.3173	2	198095889	rs11899491	A	G	0.0977612843538596	0.0224231644952764	4.38260387607249	1.17269221135482e-05	8776	22
53784	genus.Desulfovibrio.id.3173	2	198092152	rs56839821	A	G	0.0980476819988492	0.0223222116250932	4.41380755242059	1.0156825488352e-05	8776	22
53785	genus.Desulfovibrio.id.3173	1	98484474	rs1938572	C	T	-0.0838497645060769	0.0201092409975272	-4.16226579197178	3.1510526811629e-05	8985	23
53786	genus.Desulfovibrio.id.3173	14	90986560	rs1294543	A	G	0.0654816102163079	0.0153538708813796	4.25263264147299	2.1127200082458e-05	9239	24
53787	genus.Desulfovibrio.id.3173	2	198095760	rs11899420	A	T	0.0981941560349696	0.0224223114105909	4.40146343986926	1.07523187638969e-05	8776	22
53788	genus.Desulfovibrio.id.3173	1	98475913	rs9324381	A	G	-0.0832878555844205	0.0200122161271967	-4.15674320498377	3.22816495019239e-05	8985	23
53789	genus.Desulfovibrio.id.3173	2	160309421	rs56094034	G	C	0.0814429868524628	0.0197149593444492	4.17507982518493	2.97881582799817e-05	8889	22
53790	genus.Desulfovibrio.id.3173	2	198121501	rs62279245	C	T	0.0978003690793517	0.0227094524637076	4.28800362844359	1.80286149127725e-05	8775	22
53791	genus.Desulfovibrio.id.3173	1	98487763	rs4634961	A	G	-0.0837066484266608	0.020114401726712	-4.15070412217161	3.3145401696103e-05	8985	23
53792	genus.Desulfovibrio.id.3173	7	122136364	rs11767992	C	T	0.0868831922167784	0.0213141939189701	4.0888375215602	4.33540378787028e-05	8920	22
53793	genus.Desulfovibrio.id.3173	18	35825984	rs79690107	C	T	-0.124008472224497	0.0295804388325879	-4.18066482618264	2.90658033454452e-05	8589	19
53794	genus.Desulfovibrio.id.3173	18	68858026	rs4891430	G	A	-0.074768030227985	0.0185024690021019	-4.16586475443225	3.1017455494898e-05	9239	24
53795	genus.Desulfovibrio.id.3173	2	198081670	rs7562272	G	T	0.100126406809918	0.0227170310494971	4.37882356252624	1.19321683982001e-05	8769	22
53796	genus.Desulfovibrio.id.3173	1	98487566	rs9324384	T	C	-0.0834315390789574	0.0201143114308918	-4.13977104641604	3.47652619401667e-05	8985	23
53797	genus.Desulfovibrio.id.3173	1	98486370	rs4480407	A	G	-0.082930545096886	0.02017964422592	-4.13851205989508	3.49565500884746e-05	8985	23
53798	genus.Desulfovibrio.id.3173	2	198104483	rs61298568	G	A	0.0995246477378093	0.0227005271958372	4.35086884307961	1.35599147863903e-05	8773	22
53799	genus.Desulfovibrio.id.3173	2	229917972	rs2191833	G	A	0.0663745410171414	0.0152226429721294	4.35138247271449	1.35281829865035e-05	9240	24
53800	genus.Desulfovibrio.id.3173	13	110648682	rs74995538	C	T	-0.111959244484845	0.0268061142722635	-4.21947208808266	2.44875035973227e-05	8776	22
53801	genus.Desulfovibrio.id.3173	13	110653121	rs75424296	A	C	-0.108899425254555	0.026366688461127	-4.20435870053442	2.6182343934284e-05	8775	22
53802	genus.Desulfovibrio.id.3173	13	110564072	rs111318295	G	A	-0.116080590712706	0.0266855018983678	-4.32162537019325	1.5488400518101e-05	8980	23
53803	genus.Desulfovibrio.id.3173	2	198106877	rs13001147	A	G	0.098727736819552	0.0227009174593524	4.31784350018269	1.57561081698603e-05	8773	22
53804	genus.Desulfovibrio.id.3173	1	98474767	rs2391902	T	C	-0.0826013936680775	0.0199190741112652	-4.12662504419719	3.68125876136771e-05	8985	23
53805	genus.Desulfovibrio.id.3173	2	229917808	rs13034774	C	A	0.0659414206623873	0.0152234039464865	4.32206754036183	1.54573852226755e-05	9241	24
53806	genus.Desulfovibrio.id.3173	3	67476165	rs4130105	C	T	0.10662194105454	0.024341533783776	4.31161718346117	1.62064845537153e-05	9241	24
53807	genus.Desulfovibrio.id.3173	4	168181071	rs2171022	A	T	-0.0698162820639502	0.0171544900677669	-4.0839850678772	4.42698767673788e-05	9239	24
53808	genus.Desulfovibrio.id.3173	2	198105851	rs16863590	G	A	0.0985830939065839	0.0227236015542732	4.30617923391616	1.66098492197073e-05	8769	22
53809	genus.Desulfovibrio.id.3173	2	198122175	rs16863694	G	C	0.0974018581002482	0.0226974616114157	4.27619704621838	1.90112967836193e-05	8776	22
53810	genus.Desulfovibrio.id.3173	7	97502322	rs3757675	C	A	0.0635762195220412	0.014980455761739	4.23804653884243	2.25473037966762e-05	9231	24
53811	genus.Desulfovibrio.id.3173	2	198120954	rs13390253	T	C	0.0968905085274379	0.0227035053841905	4.24599512498768	2.17625361804049e-05	8775	22
53812	genus.Desulfovibrio.id.3173	18	68857666	rs17083882	A	G	-0.0741912655778233	0.0185041138958808	-4.13093512485032	3.61290540573289e-05	9238	24
53813	genus.Desulfovibrio.id.3173	1	98495513	rs1198573	C	T	-0.08291064551668	0.0201300352524572	-4.10942450459142	3.96646357284808e-05	8985	23
53814	genus.Desulfovibrio.id.3173	1	98476958	rs9727941	T	C	-0.0822216920207168	0.0200146066246293	-4.10663614116583	4.01462880935279e-05	8985	23
53815	genus.Desulfovibrio.id.3173	2	198119503	rs6755105	T	C	0.0965331932643397	0.0227011136648671	4.23978899335943	2.23729992218198e-05	8775	22
53816	genus.Desulfovibrio.id.3173	1	98480128	rs1938567	C	T	-0.0828518519791536	0.0201288372817957	-4.10419908467784	4.05717975594033e-05	8985	23
53817	genus.Desulfovibrio.id.3173	3	67475051	rs12485908	C	A	0.106063184807735	0.0243451696691171	4.29261131658694	1.76583970157919e-05	9241	24
53818	genus.Desulfovibrio.id.3173	1	98497672	rs1198571	G	A	-0.0826964322067357	0.0201261198444216	-4.10252417535658	4.08667139075268e-05	8985	23
53819	genus.Desulfovibrio.id.3173	4	8446263	rs56343159	T	C	0.0620786813063494	0.014891615182012	4.1545930063701	3.2586705040444e-05	9238	24
53820	genus.Desulfovibrio.id.3173	19	3280509	rs111833299	G	T	-0.102893576943141	0.0245793595952656	-4.03334992575088	5.49873029966903e-05	8785	21
53821	genus.Desulfovibrio.id.3173	2	229920335	rs17613824	T	C	0.066336736145716	0.0155128843638216	4.27133505020676	1.94306221497722e-05	8949	23
53822	genus.Desulfovibrio.id.3173	1	98507718	rs4411173	A	C	-0.0827554460515681	0.0201703698928049	-4.09713014227823	4.18303756671366e-05	8984	23
53823	genus.Desulfovibrio.id.3173	4	168182309	rs35685914	A	G	-0.0700015427517914	0.0172101078521115	-4.06597588506024	4.78318819691564e-05	9241	24
53824	genus.Desulfovibrio.id.3173	8	57973782	rs16921528	G	A	-0.101836912924973	0.0239510102572282	-4.25787195343372	2.06382096621859e-05	8985	23
53825	genus.Desulfovibrio.id.3173	8	57971479	rs16921525	G	A	-0.101614069469155	0.023944911065243	-4.25267397286367	2.11232997721029e-05	8985	23
53826	genus.Desulfovibrio.id.3173	14	97110164	rs1681841	T	C	0.0618331032207053	0.0150372542596994	4.11864434259912	3.81107819100868e-05	8949	23
53827	genus.Desulfovibrio.id.3173	1	98487510	rs5005705	A	C	-0.0820072421064311	0.0200577783353078	-4.08945724261926	4.3238376069648e-05	8985	23
53828	genus.Desulfovibrio.id.3173	2	198116017	rs62279243	A	T	0.0957518252283765	0.0226782166133779	4.22298709185895	2.41085632348998e-05	8772	22
53829	genus.Desulfovibrio.id.3173	2	229918042	rs1409375	T	C	0.0658848936682838	0.0152233752703068	4.31972771916566	1.56221830753086e-05	9240	24
53830	genus.Desulfovibrio.id.3173	1	98472879	rs1938564	T	C	-0.0823538319158841	0.0199057415016436	-4.08684981994168	4.37269966418833e-05	8985	23
53831	genus.Desulfovibrio.id.3173	4	8447205	rs2688234	C	A	0.0617958670983255	0.0149179868935258	4.13113467189205	3.60977017051501e-05	9239	24
53832	genus.Desulfovibrio.id.3173	13	58298411	rs9316943	A	G	-0.0681647782767596	0.0162702527873605	-4.22064396248637	2.4360542614157e-05	9241	24
53833	genus.Desulfovibrio.id.3173	1	98478981	rs1938566	T	C	-0.0818459131359347	0.0199270015527836	-4.083357675648	4.4389620052086e-05	8985	23
53834	genus.Desulfovibrio.id.3173	1	98541309	rs1198593	A	G	-0.0811229572077288	0.0198712059989324	-4.06207913895684	4.86375816636502e-05	8925	22
53835	genus.Desulfovibrio.id.3173	1	15121873	rs1883434	C	T	-0.0629145829131229	0.0152780107635597	-4.09681411131113	4.18874990702222e-05	8949	23
53836	genus.Desulfovibrio.id.3173	14	91001921	rs1294556	G	A	0.0680395196155073	0.0162809266119193	4.1696653262065	3.05047262775597e-05	9233	24
53837	genus.Desulfovibrio.id.3173	2	198109345	rs6749081	A	T	0.0947708164276666	0.0224609972594718	4.26003181530331	2.04397806866267e-05	8772	22
53838	genus.Desulfovibrio.id.3173	10	130193141	rs1934261	G	A	0.0605099983535912	0.014829529895699	4.1138430081667	3.89126125456436e-05	9241	24
53839	genus.Desulfovibrio.id.3173	1	98476966	rs9724773	C	G	-0.0816465224801521	0.0200148192538232	-4.07567225196236	4.58816040256294e-05	8985	23
53840	genus.Desulfovibrio.id.3173	6	43934662	rs2066432	T	C	0.062904390382527	0.0149526714511745	4.19490964869964	2.72980379189331e-05	8949	23
53841	genus.Desulfovibrio.id.3173	4	36012811	rs6815450	G	T	0.094520127362475	0.0222881299023593	4.26049068048698	2.03978588196337e-05	8915	22
53842	genus.Desulfovibrio.id.3173	6	90706247	rs72923956	C	T	0.10946028446663	0.0268657844916507	4.07812707909482	4.5399950980954e-05	8889	22
53843	genus.Desulfovibrio.id.3173	2	198108373	rs1528408	T	C	0.094635159375974	0.0224556968717045	4.25295156345259	2.10971221981783e-05	8773	22
53844	genus.Desulfovibrio.id.3173	1	98498898	rs1782815	A	C	-0.0816175533848886	0.0200582375915072	-4.06544378219312	4.79411498744961e-05	8985	23
53845	genus.Desulfovibrio.id.3173	4	168182959	rs7678446	G	T	-0.0657945185728539	0.0162861908234448	-4.069273155847	4.71600308818324e-05	9241	24
53846	genus.Desulfovibrio.id.3173	8	57974399	rs60074804	G	A	-0.100818011298627	0.0239504768671254	-4.22107489842741	2.43140126571909e-05	8985	23
53847	genus.Desulfovibrio.id.3173	2	198100088	rs35727699	A	C	0.0949846496531989	0.0224188230715774	4.26968698169371	1.95747488811427e-05	8776	22
53848	genus.Desulfovibrio.id.3173	19	3281298	rs36030381	G	A	-0.102334997254224	0.0246911662157145	-3.99018771631772	6.60210227115225e-05	8783	21
53849	genus.Desulfovibrio.id.3173	10	130188992	rs6482674	C	T	0.0603425205831982	0.0148202143351667	4.09221299134397	4.27275917724364e-05	9239	24
53850	genus.Desulfovibrio.id.3173	8	57975541	rs72647091	C	A	-0.100627374034998	0.023944784507771	-4.21378658730959	2.51124585240703e-05	8984	23
53851	genus.Desulfovibrio.id.3173	1	98541359	rs1198592	G	A	-0.0805192619719693	0.0198718012639433	-4.03329948441905	5.49991126911027e-05	8925	22
53852	genus.Desulfovibrio.id.3173	21	32743302	rs569008	A	G	0.0715854396513376	0.0166692060356668	4.17455920977171	2.98563563802319e-05	8949	23
53853	genus.Desulfovibrio.id.3173	2	198102423	rs6749611	C	T	0.0949194373073611	0.022438114179314	4.26220226480931	2.02422097583857e-05	8776	22
53854	genus.Desulfovibrio.id.3173	5	164535813	rs72813502	C	T	0.0841504788112556	0.0202887755468159	4.17391139805831	2.99414237999866e-05	9180	23
53855	genus.Desulfovibrio.id.3173	2	111796039	rs11123312	G	A	0.0997820731257942	0.0229293157236221	4.28889925366458	1.79560792260236e-05	9241	24
53856	genus.Desulfovibrio.id.3173	3	2720670	rs6768265	T	C	-0.0779538035609321	0.0183847198476851	-4.20347278079276	2.62850773109225e-05	9236	24
53857	genus.Desulfovibrio.id.3173	14	90975576	rs741098	C	T	0.0746257640593081	0.0174647513270397	4.23764484349178	2.25876698818461e-05	9241	24
53858	genus.Desulfovibrio.id.3173	10	130189995	rs4750949	A	G	0.0601149015867475	0.014832093358657	4.08501567695408	4.40738407866518e-05	9241	24
53859	genus.Desulfovibrio.id.3173	2	198129370	rs7580108	A	G	0.0963786971774778	0.0226819607621293	4.22097769622228	2.43245005951327e-05	8776	22
53860	genus.Desulfovibrio.id.3173	12	54241772	rs7295811	C	G	0.121374308295497	0.0275345105733094	4.16994703981828	3.04670431227569e-05	9097	22
53861	genus.Desulfovibrio.id.3173	2	198119391	rs2376299	C	T	0.094500499484595	0.0226336959563307	4.16353105069279	3.13363387925558e-05	8775	22
53862	genus.Desulfovibrio.id.3173	1	98540744	rs1198594	T	A	-0.0788755326980577	0.0197128361275866	-3.98494987347587	6.74943720267099e-05	8985	23
53863	genus.Desulfovibrio.id.3173	8	105474790	rs35787438	G	A	0.101284979774846	0.0248702791845471	4.14450361610036	3.40550582782626e-05	8983	23
53864	genus.Desulfovibrio.id.3173	4	8456701	rs2002860	G	C	0.0609146999174221	0.0149131927203291	4.06548015252706	4.79336736578818e-05	9240	24
53865	genus.Desulfovibrio.id.3173	10	130186908	rs1857382	A	C	0.0593555659017392	0.0148586781703491	4.01053893296367	6.05803095581549e-05	9241	24
53866	genus.Desulfovibrio.id.3173	4	35994288	rs2375667	A	C	0.0796880629466823	0.0189797006804301	4.17128838482757	3.02882253546512e-05	8981	23
53867	genus.Desulfovibrio.id.3173	8	105461203	rs2669431	T	C	0.0635999458538731	0.016188227687349	3.98026893697978	6.88373464227813e-05	9231	24
53868	genus.Desulfovibrio.id.3173	18	68875199	rs72952973	A	C	-0.0741086119164597	0.0189032549218439	-4.06024544042093	4.90211572852852e-05	9240	24
53869	genus.Desulfovibrio.id.3173	18	35821777	rs11874674	C	T	-0.119928816439643	0.0295847630684561	-4.0474688210038	5.17744759583709e-05	8590	19
53870	genus.Desulfovibrio.id.3173	2	79229191	rs12614561	T	C	-0.0646972995924636	0.0147322391500205	-4.37285606461471	1.22631579552576e-05	9241	24
53871	genus.Desulfovibrio.id.3173	2	79229179	rs12620914	G	A	-0.0647997841754448	0.0147321718282899	-4.3797832304121	1.18797423916133e-05	9241	24
53872	genus.Desulfovibrio.id.3173	10	130192531	rs11016226	G	A	0.0595319186164727	0.0148325865318744	4.0551707708598	5.00976888906749e-05	9241	24
53873	genus.Desulfovibrio.id.3173	14	23214251	rs72679889	C	T	-0.090533598833652	0.0232896335256805	-3.95554189264336	7.63613649936075e-05	8923	22
53874	genus.Desulfovibrio.id.3173	8	94283090	rs1868051	G	A	-0.0676411152496079	0.0163932534565068	-4.12344842006669	3.73242069973372e-05	9236	24
53875	genus.Desulfovibrio.id.3173	4	168181171	rs2319134	G	A	-0.0650911317153491	0.01628683799475	-4.01441767371596	5.95927387920817e-05	9240	24
53876	genus.Desulfovibrio.id.3173	4	168183018	rs7696807	C	T	-0.0650180565620723	0.0162856288018422	-4.02046038019041	5.80845178139325e-05	9241	24
53877	genus.Desulfovibrio.id.3173	1	98499843	rs1782813	C	T	-0.0810188137121026	0.0201606703139237	-4.01117965494555	6.04161130906097e-05	8985	23
53878	genus.Desulfovibrio.id.3173	10	130190217	rs4750950	A	G	0.0596571888340458	0.0148320482931205	4.05309279281049	5.05449421722118e-05	9241	24
53879	genus.Desulfovibrio.id.3173	8	57973339	rs17793486	G	A	-0.0998413464300305	0.0240284460448232	-4.16277443406718	3.1440391817431e-05	8985	23
53880	genus.Desulfovibrio.id.3173	10	12478476	rs11595633	G	A	-0.0782361172298986	0.0188865285148392	-4.17568907001017	2.97085381669914e-05	8889	22
53881	genus.Desulfovibrio.id.3173	8	105472400	rs13249169	A	T	0.100900065435604	0.0248796765130349	4.12274388721555	3.74385883737207e-05	8983	23
53882	genus.Desulfovibrio.id.3173	2	198118925	rs57403729	C	T	0.0938148522308108	0.0226381706221431	4.13961598537367	3.47887678436308e-05	8775	22
53883	genus.Desulfovibrio.id.3173	18	1442430	rs8090918	G	A	0.0623779668645575	0.0149646427647448	4.17484771927263	2.9818544721296e-05	9241	24
53884	genus.Desulfovibrio.id.3173	13	58339817	rs9563533	C	A	-0.0664116993535594	0.0162655221504088	-4.11233706238232	3.91673891294749e-05	9241	24
53885	genus.Desulfovibrio.id.3173	14	91002197	rs1294557	A	G	0.0658238406987151	0.0161712732226786	4.06284790934574	4.84776171970999e-05	9233	24
53886	genus.Desulfovibrio.id.3173	4	168182973	rs7659452	A	G	-0.0683836098743425	0.0172110164980399	-3.97059294617988	7.16939796347676e-05	9241	24
53887	genus.Desulfovibrio.id.3173	7	97594581	rs12154422	C	T	-0.060546141215508	0.014787964376573	-4.08857093163876	4.34038831906863e-05	9240	24
53888	genus.Desulfovibrio.id.3173	8	57968553	rs72647078	A	G	-0.0998007217505593	0.0239850079438154	-4.15965406786947	3.18729964271354e-05	8985	23
53889	genus.Desulfovibrio.id.3173	10	130202709	rs7100531	T	G	0.0595831923875026	0.0148173126557967	4.047916679764	5.16755339732536e-05	9240	24
53890	genus.Desulfovibrio.id.3173	10	130189720	rs7097575	T	C	0.0595964569292251	0.0148307069146819	4.04232257915143	5.29243552531737e-05	9240	24
53891	genus.Desulfovibrio.id.3173	4	168180919	rs13125393	T	C	-0.0648415338787894	0.0162852816916283	-3.9971479363667	6.41102383116373e-05	9241	24
53892	genus.Desulfovibrio.id.3173	6	90706217	rs16882337	C	G	0.107627057230404	0.0268696799303341	4.00595748729879	6.17667585923767e-05	8889	22
53893	genus.Desulfovibrio.id.3173	18	1441978	rs12959615	G	A	0.0623485470353639	0.0149651216065369	4.17508155364733	2.97879321065615e-05	9241	24
53894	genus.Desulfovibrio.id.3173	4	168180619	rs13108030	C	T	-0.0647762513351392	0.0162870406299405	-3.98290270533756	6.80786313346365e-05	9241	24
53895	genus.Desulfovibrio.id.3173	4	8443776	rs2631727	G	A	0.0601500600971118	0.014919056681521	4.00780002449486	6.12869793024893e-05	9239	24
53896	genus.Desulfovibrio.id.3173	16	78472701	rs7189855	A	G	0.0625161266935021	0.0153154668266677	4.07324036228277	4.63635319418733e-05	8949	23
53897	genus.Desulfovibrio.id.3173	22	33051198	rs2413141	A	G	-0.0820976129935716	0.0199121376267518	-4.15201026834419	3.29567470590233e-05	9240	24
53898	genus.Desulfovibrio.id.3173	2	79227759	rs7565752	C	T	-0.0641217429022525	0.014737943621504	-4.33266990403563	1.47311897943054e-05	9239	24
53899	genus.Desulfovibrio.id.3173	4	168180681	rs10517930	C	T	-0.0647264982187765	0.0162868987292348	-3.98376378078451	6.78323007064155e-05	9241	24
53900	genus.Desulfovibrio.id.3173	3	67477673	rs9851352	T	G	0.1034905426039	0.0242969924372924	4.16774399634993	3.07629148006954e-05	9241	24
53901	genus.Desulfovibrio.id.3173	11	77294815	rs77034778	G	A	-0.0656157794369592	0.0163893868359967	-4.01197703915317	6.02123576327421e-05	9237	24
53902	genus.Desulfovibrio.id.3173	13	23884476	rs2770055	T	C	-0.0649167310667703	0.0150013262189103	-4.31550551501693	1.59238076111843e-05	8949	23
53903	genus.Desulfovibrio.id.3173	5	164545852	rs77236032	G	T	0.0843042450199688	0.0204448283028444	4.06915594319383	4.71837599367631e-05	9240	24
53904	genus.Desulfovibrio.id.3173	18	68861101	rs9956845	T	A	-0.0726311740520373	0.018758251607596	-4.00230045990037	6.27295663805353e-05	9239	24
53905	genus.Desulfovibrio.id.3173	5	58504297	rs1423308	G	A	-0.0662670508174098	0.016204110609421	-4.06885624276076	4.72444841252797e-05	8949	23
53906	genus.Desulfovibrio.id.3173	14	21085837	rs75750896	T	C	-0.0993052742960218	0.0249919471901985	-4.05359396440268	5.04367275652233e-05	9173	23
53907	genus.Desulfovibrio.id.3173	11	77268695	rs28556635	C	T	-0.0658314405411009	0.0163787201458078	-4.0189657868083	5.84541572982693e-05	9239	24
53908	genus.Desulfovibrio.id.3173	4	168182694	rs17522294	A	G	-0.0645604494672829	0.0163331604991108	-3.98257716417806	6.8171980245413e-05	9239	24
53909	genus.Desulfovibrio.id.3173	2	79228257	rs10520223	G	A	-0.0636358515573234	0.0147350047811728	-4.29996746051321	1.70823189484896e-05	9241	24
53910	genus.Desulfovibrio.id.3173	2	111795025	rs3827541	T	C	0.0974543721474751	0.0229375227212607	4.21181291439339	2.53329319751872e-05	9241	24
53911	genus.Desulfovibrio.id.3173	13	58299683	rs9597596	G	A	-0.066238743315301	0.016278819237907	-4.09911566710228	4.14731743976478e-05	9241	24
53912	genus.Desulfovibrio.id.3173	8	57969471	rs72647080	T	G	-0.0982490693670861	0.0239351740833488	-4.12381849232885	3.72642584969462e-05	8985	23
53913	genus.Desulfovibrio.id.3173	2	60260639	rs2215897	A	C	-0.0794473771482365	0.0189500235561868	-4.23211127218567	2.31507816557953e-05	9241	24
53914	genus.Desulfovibrio.id.3173	19	3285485	rs62125950	C	G	-0.096566640389444	0.0236169372981729	-3.90165328539303	9.55379330929052e-05	8784	21
53915	genus.Desulfovibrio.id.3173	13	75386593	rs77397524	C	T	-0.109572123880107	0.0275347090748211	-3.99279482415513	6.52990671032184e-05	8816	21
53916	genus.Desulfovibrio.id.3173	2	79229006	rs13005514	G	A	-0.0639272243974357	0.0147326165952758	-4.3208809165559	1.55407530628555e-05	9241	24
53917	genus.Desulfovibrio.id.3173	8	94282800	rs1868052	G	A	-0.066635016723884	0.016382677429509	-4.066257305476	4.7774187484225e-05	9236	24
53918	genus.Desulfovibrio.id.3173	19	3283596	rs62125949	A	C	-0.0970778323987185	0.0237210040101204	-3.89377804620748	9.86949591139513e-05	8506	20
53919	genus.Desulfovibrio.id.3173	11	106503802	rs1793048	C	A	-0.0607726550115786	0.0148768620076773	-4.09593806801057	4.20462333196345e-05	9235	24
53920	genus.Desulfovibrio.id.3173	7	112832221	rs7797478	C	G	0.0617335863651619	0.0149919183845334	4.08940573044541	4.32479788929747e-05	9237	24
53921	genus.Desulfovibrio.id.3173	2	79228733	rs17016057	G	T	-0.0636503830163542	0.0147324458090503	-4.3022047794233	1.69106908044339e-05	9241	24
53922	genus.Desulfovibrio.id.3173	10	130198861	rs11016232	G	A	0.0590166381910111	0.014799693435866	3.98999041875868	6.60759643557674e-05	9241	24
53923	genus.Desulfovibrio.id.3173	9	9232820	rs7043023	G	C	-0.108532791105827	0.0288341324159545	-4.20399028364256	2.62250199724629e-05	8297	21
53924	genus.Desulfovibrio.id.3173	2	198110114	rs35323793	C	G	0.0948908559305417	0.0227575373596738	4.13329049884735	3.57606264276322e-05	8771	22
53925	genus.Desulfovibrio.id.3173	18	9743635	rs16955490	G	A	-0.0759116605522044	0.0187872118751681	-4.09450899126692	4.23063996790796e-05	9241	24
53926	genus.Desulfovibrio.id.3173	9	25765952	rs1231386	A	G	0.08867987189716	0.0220861206656422	4.01719514251313	5.88949520547991e-05	9228	24
53927	genus.Desulfovibrio.id.3173	10	97232268	rs1536558	G	T	-0.0700901004379978	0.0171321584944516	-4.03702438622015	5.41334437003911e-05	9234	24
53928	genus.Desulfovibrio.id.3173	8	57979213	rs1866991	G	A	-0.0984417404369418	0.0240334639533299	-4.10829112830583	3.98597459853834e-05	8980	23
53929	genus.Desulfovibrio.id.3173	4	8479448	rs2688221	C	T	0.0598394266700361	0.0149130632104784	3.98450119606062	6.76220165751113e-05	9240	24
53930	genus.Desulfovibrio.id.3173	8	105455421	rs2669435	A	T	0.0622022967787314	0.0161781933580796	3.90554130410173	9.40146976202148e-05	9239	24
53931	genus.Desulfovibrio.id.3173	15	86917671	rs75838882	G	A	0.212199237264366	0.0490050815089167	4.08447507914676	4.4176566996619e-05	3262	11
53932	genus.Desulfovibrio.id.3173	2	79228816	rs56156859	A	C	-0.0636608775914554	0.0147323780386833	-4.30332652974463	1.68252593598342e-05	9241	24
53933	genus.Desulfovibrio.id.3173	13	110553810	rs77555188	A	G	-0.111930276006137	0.0268679214545361	-4.14656130031393	3.37505849285047e-05	8920	22
53934	genus.Desulfovibrio.id.3173	2	79228811	rs56107919	A	T	-0.0636220999852025	0.0147323416680875	-4.30066347263411	1.70287497204933e-05	9241	24
53935	genus.Desulfovibrio.id.3173	4	8455011	rs11729265	T	C	0.0593857186447263	0.0149145836122455	3.97231861395182	7.11764304200485e-05	9240	24
53936	genus.Desulfovibrio.id.3173	13	58641230	rs11841830	T	A	-0.11312478757477	0.0283034330166741	-4.02599442436861	5.67350331296636e-05	9241	24
53937	genus.Desulfovibrio.id.3173	5	164545851	rs79157677	G	T	0.0832482945308787	0.0204485001496155	4.0221948861007	5.7658319085806e-05	9240	24
53938	genus.Desulfovibrio.id.3173	13	58635037	rs9591849	C	T	-0.113446686421763	0.028299283747051	-4.02519281213002	5.69286511676115e-05	9241	24
53939	genus.Desulfovibrio.id.3173	13	58646622	rs9591852	C	G	-0.113263399877051	0.0284351478840532	-4.02388906956443	5.72448889524618e-05	9181	23
53940	genus.Desulfovibrio.id.3173	7	97602656	rs10228951	A	G	-0.0599318494821235	0.0147858311383215	-4.04554636621674	5.22012320451194e-05	9241	24
53941	genus.Desulfovibrio.id.3173	11	328604	rs7947015	G	A	-0.0872617747428526	0.0211884759050974	-4.09626168043214	4.19875301645096e-05	8725	22
53942	genus.Desulfovibrio.id.3173	5	164545854	rs78257128	C	T	0.0832842950325892	0.0204432685828735	4.02416168113451	5.717862660499e-05	9240	24
53943	genus.Desulfovibrio.id.3173	8	105460800	rs2254738	T	C	0.0623430362234239	0.0161900652102317	3.90202467953218	9.53914288845629e-05	9235	24
53944	genus.Desulfovibrio.id.3173	4	168184522	rs35498128	G	A	-0.0640637265746999	0.0162865666217727	-3.95179218809289	7.75680875039551e-05	9241	24
53945	genus.Desulfovibrio.id.3173	13	110638360	rs3742209	G	A	-0.10650621786075	0.026939160199423	-4.01934176660451	5.83609616634713e-05	8776	22
53946	genus.Desulfovibrio.id.3173	12	129081795	rs7138278	T	C	-0.0739406964218853	0.018099817161012	-4.08507674020883	4.40622515944669e-05	8949	23
53947	genus.Desulfovibrio.id.3173	2	79228150	rs17016049	C	T	-0.0632431012218675	0.0147347182010111	-4.27454560764059	1.9152749846452e-05	9241	24
53948	genus.Desulfovibrio.id.3173	2	79229271	rs12614588	T	C	-0.0634125581367778	0.0147328481737488	-4.28539582235159	1.82414113789754e-05	9241	24
53949	genus.Desulfovibrio.id.3173	13	110632935	rs7320126	C	T	-0.105956648728747	0.0269184990064874	-3.99145869983409	6.56681256887968e-05	8776	22
53950	genus.Desulfovibrio.id.3173	18	68881335	rs72952986	C	G	-0.0722781370683644	0.0188919327035319	-3.96746859996389	7.2640079015832e-05	9239	24
53951	genus.Desulfovibrio.id.3173	2	79228890	rs17016058	A	G	-0.0634044501932902	0.0147340450256047	-4.28550204545821	1.82326970444747e-05	9239	24
53952	genus.Desulfovibrio.id.3173	4	8427320	rs2631733	C	T	0.0592241325850504	0.0149082764936857	3.96047209710586	7.48017335266511e-05	9240	24
53953	genus.Desulfovibrio.id.3173	2	79229420	rs12620984	G	A	-0.0633175607318411	0.0147316930014856	-4.27925541009139	1.87519580142943e-05	9241	24
53954	genus.Desulfovibrio.id.3173	18	32079483	rs62097349	A	G	0.0685733348825296	0.0168902784725442	4.02487374464837	5.70058913768398e-05	8693	22
53955	genus.Desulfovibrio.id.3173	2	79237618	rs895757	A	G	-0.0642636454383065	0.015023335952638	-4.2828281869795	1.845326626168e-05	9240	24
53956	genus.Desulfovibrio.id.3173	1	98417446	rs10875121	C	G	-0.0806977933059819	0.0202118195603282	-3.94737305750237	7.90133881164096e-05	8985	23
53957	genus.Desulfovibrio.id.3173	2	239636270	rs11681518	C	G	-0.200595618928171	0.0491658797730228	-4.05580458656862	4.99620179688771e-05	3909	12
53958	genus.Desulfovibrio.id.3173	15	86922874	rs74662826	T	A	0.213152020967707	0.0487459013837661	4.05477614934357	5.01823356025661e-05	3262	11
53959	genus.Desulfovibrio.id.3173	2	135200101	rs598954	C	T	0.0614223490005793	0.0149848012895834	4.07025159062669	4.69623931354888e-05	9236	24
53960	genus.Desulfovibrio.id.3173	18	68861018	rs57884922	A	G	-0.0711210169223413	0.0187870680651761	-3.93415960038578	8.34882960707631e-05	9239	24
53961	genus.Desulfovibrio.id.3173	4	149402485	rs6837565	T	C	-0.0739616975592883	0.0180538261649933	-4.13874742650638	3.49207131115788e-05	8693	22
53962	genus.Desulfovibrio.id.3173	3	81443513	rs17018891	G	A	0.0995011516735852	0.0245103281690389	3.9692893638375	7.20872982408527e-05	9240	24
53963	genus.Desulfovibrio.id.3173	13	58576443	rs9597653	G	C	-0.112942581853454	0.0283042360958672	-4.0010319033866	6.30668532281113e-05	9241	24
53964	genus.Desulfovibrio.id.3173	2	79228682	rs17016056	C	T	-0.0629825551907993	0.0147326798054101	-4.25690159318402	2.07279536398107e-05	9241	24
53965	genus.Desulfovibrio.id.3173	3	67458613	rs28420787	T	C	0.123463962252694	0.0304700824510601	4.0547195165523	5.01944945109639e-05	8872	21
53966	genus.Desulfovibrio.id.3173	2	60261566	rs4672349	T	C	-0.0783845308466031	0.019000892853844	-4.17700139692592	2.95377212258099e-05	9236	24
53967	genus.Desulfovibrio.id.3173	15	60629216	rs1551350	G	C	0.0709911166277895	0.0175816990551943	4.1030960259122	4.07657950834184e-05	9239	24
53968	genus.Desulfovibrio.id.3173	1	19530741	rs7518238	C	T	-0.0599285198029671	0.0152115772402176	-3.92260960268942	8.75950240268473e-05	9241	24
53969	genus.Desulfovibrio.id.3173	7	112835703	rs7781096	C	A	0.0609070277696079	0.0149929247702362	4.03402354417955	5.48298205979214e-05	9236	24
53970	genus.Desulfovibrio.id.3173	10	104977603	rs11191614	C	T	-0.0839521920743665	0.0215011067443433	-4.0168131430606	5.89904612045897e-05	9179	23
53971	genus.Desulfovibrio.id.3173	13	58509790	rs28535984	C	A	-0.115200140584725	0.0284969746554372	-4.04680070656589	5.19224110766081e-05	9181	23
53972	genus.Desulfovibrio.id.3173	1	240118722	rs4659932	A	T	-0.0581934923571286	0.0147460771360329	-3.94716893473115	7.90807588986333e-05	9240	24
53973	genus.Desulfovibrio.id.3173	16	72301684	rs4788621	C	G	-0.062290518075989	0.0154237069293181	-4.03300902753649	5.50671633556159e-05	8949	23
53974	genus.Desulfovibrio.id.3173	8	57967017	rs10504215	C	T	-0.097530510100809	0.0237559340659902	-4.0606716234296	4.89317527732912e-05	9241	24
53975	genus.Desulfovibrio.id.3173	8	57961735	rs72647072	A	G	-0.0980154958095197	0.0238162011410927	-4.06415758904344	4.82062492551617e-05	9241	24
53976	genus.Desulfovibrio.id.3173	11	327873	rs7936606	C	T	-0.097392908639509	0.0235335489265907	-4.05360126753933	5.04351522726057e-05	8538	20
53977	genus.Desulfovibrio.id.3173	15	60621243	rs8028844	T	C	0.070361568407325	0.0175938973964248	4.08401157304714	4.42648247755246e-05	9241	24
53978	genus.Desulfovibrio.id.3173	13	58631246	rs9597665	T	C	-0.108814108757229	0.0276886741212486	-3.98158465557435	6.84573301124398e-05	9240	24
53979	genus.Desulfovibrio.id.3173	2	79228611	rs34242972	T	A	-0.0627390210927518	0.0147329087959511	-4.24070679093045	2.22817047456044e-05	9241	24
53980	genus.Desulfovibrio.id.3173	15	60632138	rs8040209	G	A	0.0716218210640688	0.0177003283484669	4.11477418560571	3.87558633990081e-05	9236	24
53981	genus.Desulfovibrio.id.3173	8	57978679	rs16921547	C	T	-0.0965451379150586	0.0239476522582102	-4.05592071157007	4.99371987022771e-05	8981	23
53982	genus.Desulfovibrio.id.3173	15	60628583	rs8031693	A	C	0.071183345386877	0.0175818449484237	4.11166501033834	3.92815974036687e-05	9239	24
53983	genus.Desulfovibrio.id.3173	1	19486839	rs946419	C	T	-0.0598761015185736	0.015250967210056	-3.90738012475233	9.33023058685657e-05	9241	24
53984	genus.Desulfovibrio.id.3173	1	196173810	rs10922050	C	T	-0.0610634802451393	0.015036923744584	-4.07326765753359	4.6358096300419e-05	8949	23
53985	genus.Desulfovibrio.id.3173	2	79228613	rs35748405	G	A	-0.0627430738575152	0.0147326588564951	-4.24115193288882	2.22375537101842e-05	9241	24
53986	genus.Desulfovibrio.id.3173	14	97087097	rs234592	A	G	-0.0586429918193334	0.0147732536224304	-3.93843885467822	8.20134878744778e-05	9241	24
53987	genus.Desulfovibrio.id.3173	10	104997012	rs12761878	G	C	-0.0783941491909384	0.0202101559332168	-3.93654981150205	8.26614686284017e-05	9180	23
53988	genus.Desulfovibrio.id.3173	8	57967185	rs56063421	G	A	-0.0975015874680553	0.023767447138617	-4.05260149730912	5.06512378765109e-05	9241	24
53989	genus.Desulfovibrio.id.3173	4	8508231	rs2688240	G	T	0.0599024056105867	0.0148661109967739	4.00727394622575	6.1423604003452e-05	9236	24
53990	genus.Desulfovibrio.id.3173	5	52640986	rs37785	T	C	-0.0644127504477692	0.0156894385402157	-4.07686856494701	4.5646277450871e-05	9239	24
53991	genus.Desulfovibrio.id.3173	4	8421757	rs954271	G	A	0.0596663252805891	0.0149604437492869	3.97597172832711	7.00924527653099e-05	9240	24
53992	genus.Desulfovibrio.id.3173	9	29969103	rs10813209	T	G	-0.082918595119411	0.0206520462898158	-4.03869220928774	5.37500392698518e-05	9237	24
53993	genus.Desulfovibrio.id.3173	5	164544442	rs34748983	T	A	0.0814455887419376	0.0202192921575192	4.01300751554009	5.99500038411545e-05	9180	23
53994	genus.Desulfovibrio.id.3173	15	60619050	rs59750417	C	A	0.0700398158468512	0.0175991851670583	4.07250221458675	4.65107578134497e-05	9241	24
53995	genus.Desulfovibrio.id.3173	2	79247359	rs10201092	A	G	-0.0637915513928248	0.0150208598244288	-4.24743616754362	2.16230743930555e-05	9241	24
53996	genus.Desulfovibrio.id.3173	10	104991552	rs10883849	T	A	-0.0783670641647354	0.0202495928992529	-3.93190337516498	8.42759407652729e-05	9180	23
53997	genus.Desulfovibrio.id.3173	5	164534756	rs1363114	G	A	0.0820154551420962	0.0202585028641988	4.01188607871353	6.02355678178954e-05	9240	24
53998	genus.Desulfovibrio.id.3173	13	58573748	rs9597652	T	C	-0.112956354339216	0.0283098647136677	-3.99878505635145	6.36684674138892e-05	9241	24
53999	genus.Desulfovibrio.id.3173	5	60850455	rs4416552	G	A	-0.221010702598428	0.054846829466999	-4.08773958975065	4.35596716082539e-05	3040	7
54000	genus.Desulfovibrio.id.3173	15	60621577	rs72744870	A	G	0.0700416343172698	0.0175842327152865	4.06763628826565	4.74924323344028e-05	9240	24
54001	genus.Desulfovibrio.id.3173	13	58646866	rs9597666	C	T	-0.111392919477849	0.0282911081340319	-3.96479617030678	7.3458689673254e-05	9241	24
54002	genus.Desulfovibrio.id.3173	3	5958222	rs9311698	G	A	-0.0583361875871898	0.014712627065825	-3.96425896465454	7.36242947126998e-05	9240	24
54003	genus.Desulfovibrio.id.3173	14	97130048	rs4900336	A	G	0.0591588784012863	0.0149287830535066	3.94703112592356	7.91262734409148e-05	9228	24
54004	genus.Desulfovibrio.id.3173	4	168167952	rs11933479	G	T	-0.0630733525878621	0.0162243880354352	-3.91780611806866	8.9358531172268e-05	9239	24
54005	genus.Desulfovibrio.id.3173	2	79230274	rs11126692	T	G	-0.0629423531538976	0.0147332944754994	-4.2493811127614	2.14361942029915e-05	9241	24
54006	genus.Desulfovibrio.id.3173	4	168169633	rs13134784	T	G	-0.0627975840526941	0.0162235835656949	-3.90360115941747	9.47719114908394e-05	9239	24
54007	genus.Desulfovibrio.id.3173	9	104713054	rs3012598	A	T	0.0907407617044879	0.0227583725371536	3.96672902521286	7.28657556445022e-05	9236	24
54008	genus.Desulfovibrio.id.3173	2	141622950	rs10179410	T	G	-0.0985945905805044	0.0234460359518428	-4.2108621109932	2.54397995068274e-05	9241	24
54009	genus.Desulfovibrio.id.3173	18	35823991	rs8093340	A	C	-0.116403557135303	0.029567756726118	-3.94068763925749	8.12483677402559e-05	8589	19
54010	genus.Desulfovibrio.id.3173	15	86921095	rs10520624	C	T	0.209085864875675	0.0490053381817818	4.01512813656909	5.9413506951277e-05	3262	11
54011	genus.Desulfovibrio.id.3173	18	1442590	rs1532959	T	G	0.0601190125692769	0.014932267494371	4.02857100348436	5.61169129023189e-05	9241	24
54012	genus.Desulfovibrio.id.3173	1	19411129	rs1043905	G	A	-0.0599240632220198	0.0152607142223008	-3.90647991519063	9.3650423658749e-05	9241	24
54013	genus.Desulfovibrio.id.3173	4	168154181	rs7657608	C	T	-0.0641834023499221	0.0159268750729326	-4.02363066566246	5.73077650512991e-05	9241	24
54014	genus.Desulfovibrio.id.3173	8	57965399	rs16921516	T	C	-0.0967596705150019	0.0237322452510292	-4.03838332368753	5.382085217952e-05	9240	24
54015	genus.Desulfovibrio.id.3173	2	79229584	rs13011775	G	A	-0.0625425557455649	0.0147322675707244	-4.2263372221272	2.37525951261187e-05	9241	24
54016	genus.Desulfovibrio.id.3173	8	57965829	rs112723900	C	G	-0.0968696687615097	0.023754438548206	-4.03221481547948	5.52536454773762e-05	9241	24
54017	genus.Desulfovibrio.id.3173	2	198121682	rs62279247	C	T	0.087096253099496	0.0213382757240836	4.01570248965924	5.92689854328876e-05	8984	23
54018	genus.Desulfovibrio.id.3173	5	164542192	rs72815314	C	T	0.0810214258173236	0.0201698904012645	3.99238658686813	6.54116198925795e-05	9241	24
54019	genus.Desulfovibrio.id.3173	5	164547179	rs72815330	G	C	0.0810351174657222	0.0202215178804631	3.99199058091074	6.55209758727878e-05	9181	23
54020	genus.Desulfovibrio.id.3173	1	98421965	rs9324379	A	C	-0.0796805497278607	0.0202132681816619	-3.89295981941994	9.90285592380058e-05	8985	23
54021	genus.Desulfovibrio.id.3173	13	110638738	rs76903621	C	T	-0.105168715177121	0.026969661712401	-3.9495838509582	7.82871829263757e-05	8776	22
54022	genus.Desulfovibrio.id.3173	2	111793008	rs35761487	G	C	0.0938282783402352	0.0225279987350463	4.10815931481054	3.98824966580185e-05	9234	24
54023	genus.Desulfovibrio.id.3173	18	35820840	rs73426252	G	A	-0.114830645268922	0.0295723374123076	-3.89140963095704	9.96635091817671e-05	8590	19
54024	genus.Desulfovibrio.id.3173	13	58544963	rs60579050	G	T	-0.113361192485564	0.028306285028139	-3.99684939396872	6.41911110491068e-05	9240	24
54025	genus.Desulfovibrio.id.3173	10	79295765	rs11002197	A	T	-0.205969416560636	0.0509357998434314	-4.00215131967007	6.27691313813712e-05	3353	7
54026	genus.Desulfovibrio.id.3173	3	5958202	rs9311696	T	C	-0.0581233092828655	0.0147149709138496	-3.94618445882093	7.94064487229425e-05	9239	24
54027	genus.Desulfovibrio.id.3173	9	104712862	rs3012597	C	A	0.0904593984121772	0.0227636946575467	3.94954348901192	7.83003843510417e-05	9236	24
54028	genus.Desulfovibrio.id.3173	13	58624539	rs28556816	T	A	-0.110946139940943	0.0283078960433158	-3.94519501664881	7.97350588714475e-05	9241	24
54029	genus.Desulfovibrio.id.3173	2	79227650	rs11126691	C	G	-0.0620720348688036	0.0147427496331623	-4.19983169078637	2.67113463690404e-05	9237	24
54030	genus.Desulfovibrio.id.3173	5	164541867	rs2861092	T	C	0.0808671954819884	0.020171126105545	3.98574536725689	6.72686217267049e-05	9241	24
54031	genus.Desulfovibrio.id.3173	20	18469576	rs6136389	A	G	-0.0635170661959075	0.0158349387620192	-3.99261117773851	6.53496765159068e-05	9199	23
54032	genus.Desulfovibrio.id.3173	4	8438534	rs2631728	C	A	0.0583476376397772	0.0149141245393508	3.89147700381401	9.96358338738669e-05	9240	24
54033	genus.Desulfovibrio.id.3173	10	130184063	rs10741152	A	G	0.0576752373770545	0.0148272522601307	3.90639385433427	9.3683768198774e-05	9234	24
54034	genus.Desulfovibrio.id.3173	4	36008967	rs2136810	G	A	0.0723830796105376	0.0175421874040334	4.15894733910947	3.19717591305409e-05	8975	23
54035	genus.Desulfovibrio.id.3173	1	186504835	rs148484444	T	C	0.20010079404263	0.051491758421495	3.92160052475642	8.79627370208723e-05	3767	9
54036	genus.Desulfovibrio.id.3173	13	64240088	rs2587591	A	G	0.136691154840696	0.033862324068583	3.99688577608254	6.41812502623692e-05	7225	15
54037	genus.Desulfovibrio.id.3173	1	19506744	rs1970370	G	A	-0.0596942393869915	0.0152508100676263	-3.90116150073091	9.57322548230789e-05	9241	24
54038	genus.Desulfovibrio.id.3173	2	79229948	rs5002172	C	T	-0.0623352237211971	0.0147313292873178	-4.21431971945298	2.50532176672826e-05	9241	24
54039	genus.Desulfovibrio.id.3173	7	97603977	rs10233446	A	G	-0.0584855089272028	0.0147913975525592	-3.94619240986022	7.94038132438195e-05	9239	24
54040	genus.Desulfovibrio.id.3173	3	5958218	rs9311697	C	A	-0.057975292750087	0.0147137920939165	-3.93964399526289	8.16026113929117e-05	9239	24
54041	genus.Desulfovibrio.id.3173	2	160309197	rs17605572	C	T	0.0664139727103982	0.0172032666971457	3.89349077922687	9.8811960003114e-05	9232	24
54042	genus.Desulfovibrio.id.3173	14	90986333	rs1294542	T	C	0.0613886750588557	0.0155528363657757	3.94399472802046	8.01354203267801e-05	9237	24
54043	genus.Desulfovibrio.id.3173	13	58618382	rs9597660	G	A	-0.11079069858494	0.0283138416952786	-3.93877647309965	8.18981846771581e-05	9241	24
54044	genus.Desulfovibrio.id.3173	13	58586438	rs58374020	C	A	-0.111221197589942	0.0283087495447347	-3.93868314493354	8.19300427121838e-05	9241	24
54045	genus.Desulfovibrio.id.3173	8	57966324	rs17189921	G	C	-0.0965789542443506	0.0237886081228852	-4.01642963434217	5.90864952418474e-05	9241	24
54046	genus.Desulfovibrio.id.3173	4	8421345	rs2688228	C	T	0.059136637355962	0.0149479083213071	3.95339824408561	7.70490387663877e-05	9241	24
54047	genus.Desulfovibrio.id.3173	15	86920690	rs12595005	T	C	0.208560886627345	0.0490022320378335	3.99242102612648	6.54021177529754e-05	3262	11
54048	genus.Desulfovibrio.id.3173	7	7898658	rs6974910	A	G	0.0742793331182768	0.0183559110215957	4.05323393407852	5.05144442485858e-05	8985	23
54049	genus.Desulfovibrio.id.3173	5	164542212	rs72815315	C	T	0.0807061884855732	0.0201698222271331	3.97652973440298	6.99282587038085e-05	9241	24
54050	genus.Desulfovibrio.id.3173	5	164545624	rs72815320	A	C	0.0814094378266732	0.0202564615134357	3.99441173482651	6.4855075969818e-05	9240	24
54051	genus.Desulfovibrio.id.3173	4	11573798	rs55758174	T	A	0.0745715361800737	0.0179489797041432	4.14142945588027	3.45148030428482e-05	8889	22
54052	genus.Desulfovibrio.id.3173	8	57971638	rs55772667	C	T	-0.0972564308711118	0.0241899812561571	-4.01333567688142	5.98666832054914e-05	8984	23
54053	genus.Desulfovibrio.id.3173	13	110642379	rs75343535	G	T	-0.104709775585805	0.0269735221134155	-3.93451017749477	8.33665364023639e-05	8776	22
54054	genus.Desulfovibrio.id.3173	15	60630167	rs7178657	C	T	0.0700848620257827	0.0176098268899673	4.04745478888888	5.17775788641491e-05	9239	24
54055	genus.Desulfovibrio.id.3173	7	97604997	rs6944476	C	G	-0.0584142477444407	0.0147913514246023	-3.93947299454037	8.16607931095582e-05	9237	24
54056	genus.Desulfovibrio.id.3173	7	97604635	rs10252685	C	T	-0.0584092869470438	0.0147917426927738	-3.93967479168366	8.15921373055874e-05	9237	24
54057	genus.Desulfovibrio.id.3173	13	58649386	rs9591853	C	T	-0.110514267114133	0.0282916721050645	-3.931629309117	8.43720936828262e-05	9241	24
54058	genus.Desulfovibrio.id.3173	2	79229557	rs13012129	A	G	-0.062190576665	0.0147325514999859	-4.20241568475432	2.640816234267e-05	9241	24
54059	genus.Desulfovibrio.id.3173	9	9233224	rs4742568	C	G	-0.105080503162509	0.0288695096095411	-4.10008086062989	4.13005807100883e-05	8297	21
54060	genus.Desulfovibrio.id.3173	2	79229955	rs5002173	A	G	-0.0622038294814297	0.0147308652885096	-4.20520222220573	2.60848821202378e-05	9241	24
54061	genus.Desulfovibrio.id.3173	2	79246108	rs1023825	G	T	-0.0632490720166059	0.015020030574994	-4.21304182521676	2.51954385150032e-05	9241	24
54062	genus.Desulfovibrio.id.3173	6	52012873	rs10948679	T	C	-0.0616959021083525	0.0149093560799766	-4.16078485735351	3.17155755235245e-05	9241	24
54063	genus.Desulfovibrio.id.3173	15	60634526	rs11638155	G	A	0.070623904268063	0.0176145933236336	4.07386741032345	4.62388125053129e-05	9236	24
54064	genus.Desulfovibrio.id.3173	4	8423174	rs2688229	G	A	0.0590001471685614	0.0149597916741789	3.93906582250245	8.17994882213812e-05	9240	24
54065	genus.Desulfovibrio.id.3173	2	170578157	rs9287919	A	G	-0.0693029947865651	0.0177440928534199	-3.89181544656442	9.94969186601754e-05	8949	23
54066	genus.Desulfovibrio.id.3173	5	164542307	rs72815316	C	A	0.0805486535920113	0.0201701983243362	3.96960275020665	7.19925569594892e-05	9241	24
54067	genus.Desulfovibrio.id.3173	13	110645201	rs76312859	A	G	-0.104325079283774	0.0269845865179938	-3.92533428415002	8.66093780122218e-05	8776	22
54068	genus.Desulfovibrio.id.3173	13	58620472	rs9597663	G	A	-0.110307910649895	0.028313693914484	-3.92476364253225	8.6814934486967e-05	9241	24
54069	genus.Desulfovibrio.id.3173	13	58620451	rs9597662	C	A	-0.110307910649895	0.028313693914484	-3.92476364253225	8.6814934486967e-05	9241	24
54070	genus.Desulfovibrio.id.3173	3	5958752	rs9839324	A	T	-0.057500415142764	0.0147099024372728	-3.90772074602683	9.31709040401432e-05	9240	24
54071	genus.Desulfovibrio.id.3173	1	59432897	rs12025175	G	A	-0.0704304472920688	0.0180611994549516	-3.95645411171798	7.60704926432758e-05	9233	24
54072	genus.Desulfovibrio.id.3173	8	105468464	rs13264598	T	G	0.0969179601424643	0.0248797887536884	3.9577145213531	7.56703189016391e-05	8985	23
54073	genus.Desulfovibrio.id.3173	15	60631419	rs56090229	A	T	0.0699287637429962	0.0175924740938561	4.03746147537182	5.40327144740226e-05	9239	24
54074	genus.Desulfovibrio.id.3173	7	7108545	rs2965469	G	A	0.0909462418042389	0.0229038672538482	3.98057233471296	6.87495400255309e-05	9231	24
54075	genus.Desulfovibrio.id.3173	1	59786210	rs12562718	C	T	0.0941196315540056	0.0234455637898532	4.05157809663181	5.08733395123224e-05	8984	23
54076	genus.Desulfovibrio.id.3173	8	57957119	rs72647069	A	G	-0.0968703510527189	0.0239559423635015	-4.00876618233585	6.1036813224039e-05	9240	24
54077	genus.Desulfovibrio.id.3173	5	164543455	rs976199	A	T	0.0804737615912214	0.020171387198008	3.96174786956222	7.44030866935642e-05	9241	24
54078	genus.Desulfovibrio.id.3173	13	58611160	rs9597658	T	A	-0.110325127416054	0.0283087622393088	-3.92028865153508	8.84429708168023e-05	9241	24
54079	genus.Desulfovibrio.id.3173	5	164538907	rs56400667	C	T	0.0810070767118095	0.0202590635598884	3.96211980144183	7.42872461210672e-05	9240	24
54080	genus.Desulfovibrio.id.3173	5	52483229	rs254510	G	C	-0.0595636047948143	0.0148229712737151	-4.03802239648053	5.3903707763076e-05	9174	23
54081	genus.Desulfovibrio.id.3173	13	110640241	rs74441026	C	G	-0.104286543312792	0.026966253518213	-3.91974396916534	8.86430879746275e-05	8776	22
54082	genus.Desulfovibrio.id.3173	5	164544579	rs72815318	A	T	0.080790483225376	0.0202554565290844	3.96066677073674	7.47407725886943e-05	9241	24
54083	genus.Desulfovibrio.id.3173	1	19430008	rs7515874	G	A	-0.059783376992651	0.0152594507266347	-3.89476894331012	9.82923797813911e-05	9240	24
54084	genus.Desulfovibrio.id.3173	15	86894573	rs79464824	T	G	0.203288090860698	0.0488017589259717	3.96974157232453	7.1950626656373e-05	3262	11
54085	genus.Desulfovibrio.id.3173	14	54462732	rs7159547	T	C	-0.172804797822867	0.0440550681727455	-3.96895181294839	7.21894767277176e-05	4923	14
54086	genus.Desulfovibrio.id.3173	13	58516132	rs9597641	G	A	-0.112873898579601	0.0283043376396602	-3.97935093607545	6.91036719261826e-05	9241	24
54087	genus.Desulfovibrio.id.3173	8	94282164	rs13257578	G	C	-0.0641882607992166	0.0163659127606923	-3.93263900586379	8.40183649462783e-05	9233	24
54088	genus.Desulfovibrio.id.3173	5	164548648	rs1421684	T	G	0.0807981583824926	0.020257853479096	3.95342291286839	7.70410919220223e-05	9241	24
54089	genus.Desulfovibrio.id.3173	13	58616990	rs9652213	T	C	-0.110005859143198	0.0283140479402101	-3.91100408431487	9.19132177302283e-05	9241	24
54090	genus.Desulfovibrio.id.3173	5	164541466	rs1421691	C	T	0.0802145583708742	0.0201700853999992	3.95211273108523	7.74642303665154e-05	9241	24
54091	genus.Desulfovibrio.id.3173	5	164546554	rs72815326	A	T	0.0802987568548631	0.0201697065602138	3.95064097115808	7.79421726256794e-05	9241	24
54092	genus.Desulfovibrio.id.3173	16	26799228	rs28712187	A	G	0.0647856784914406	0.0161705672863284	3.97048838631852	7.17254525419173e-05	9233	24
54093	genus.Desulfovibrio.id.3173	20	42838128	rs2235807	T	C	0.0942705067799463	0.0219851671069733	4.15233293943559	3.29102990782086e-05	9195	23
54094	genus.Desulfovibrio.id.3173	13	58538985	rs9597645	A	G	-0.112294094191432	0.0284740715622283	-3.95367430797769	7.69601512453575e-05	9181	23
54095	genus.Desulfovibrio.id.3173	2	141628062	rs7349387	C	T	-0.0974144826952633	0.0234597658668136	-4.15341080605857	3.27555923367098e-05	9241	24
54096	genus.Desulfovibrio.id.3173	5	164546253	rs72815324	G	A	0.0801901872961814	0.0201697385315329	3.94536766542795	7.96776269158011e-05	9241	24
54097	genus.Desulfovibrio.id.3173	13	64156606	rs9539818	A	G	0.120790520623588	0.0297963838189544	3.99711317315757	6.41196504221243e-05	7935	18
54098	genus.Desulfovibrio.id.3173	15	60621129	rs72744869	G	A	0.0701861926575882	0.0177184240241088	3.9976691599628	6.39692741532414e-05	9237	24
54099	genus.Desulfovibrio.id.3173	2	79230763	rs10192550	C	T	-0.0618946000169502	0.0147303492956677	-4.18722529273581	2.82385488379019e-05	9241	24
54100	genus.Desulfovibrio.id.3173	13	110635054	rs75979907	C	T	-0.103787672769616	0.0269746043761271	-3.90193780309774	9.54256800962696e-05	8775	22
54101	genus.Desulfovibrio.id.3173	10	130189061	rs11016219	G	A	0.0638549081117034	0.0161749949200631	3.90124026918071	9.57011055069455e-05	9240	24
54102	genus.Desulfovibrio.id.3173	11	106508512	rs7946498	C	T	0.0584433401548245	0.0148630842074293	3.94452626604209	7.99578896545685e-05	9237	24
54103	genus.Desulfovibrio.id.3173	5	164542376	rs72815317	A	G	0.0800843313431888	0.0201704429848397	3.9403422097525	8.13654554896099e-05	9241	24
54104	genus.Desulfovibrio.id.3173	13	58622029	rs9597664	T	C	-0.109458031033369	0.0283074758706738	-3.89733788647427	9.72558832425442e-05	9241	24
54105	genus.Desulfovibrio.id.3173	22	33056789	rs2001921	C	T	-0.107162387485986	0.0279513410522221	-3.95221811157116	7.74301154183656e-05	5098	11
54106	genus.Desulfovibrio.id.3173	20	18478930	rs6136390	T	C	-0.0632916368480298	0.0158550849524667	-3.97038542830395	7.17564560572211e-05	9196	23
54107	genus.Desulfovibrio.id.3173	2	79230697	rs10179963	T	C	-0.0618088441351081	0.0147303502647741	-4.18145589099507	2.8964844658125e-05	9241	24
54108	genus.Desulfovibrio.id.3173	2	79230986	rs1839108	C	T	-0.0617979113535529	0.0147302977052717	-4.18068605463139	2.90630897280908e-05	9241	24
54109	genus.Desulfovibrio.id.3173	8	57961561	rs72647071	G	A	-0.0958569742294074	0.0238148628534877	-3.97692471278545	6.98122557850281e-05	9241	24
54110	genus.Desulfovibrio.id.3173	22	33057746	rs3788478	A	G	-0.107170937612945	0.028064682953253	-3.94999603816824	7.81524867945486e-05	5098	11
54111	genus.Desulfovibrio.id.3173	15	60623225	rs72744872	C	T	0.0704779300870713	0.017796574788748	3.99202818977133	6.5510582855796e-05	9239	24
54112	genus.Desulfovibrio.id.3173	15	86915089	rs16976465	C	T	0.202014276162681	0.0490794646865269	3.94779355448863	7.88747739396093e-05	3262	11
54113	genus.Desulfovibrio.id.3173	16	1822947	rs1076695	C	G	-0.113032339329679	0.0293080240251534	-3.95172027525672	7.75914056078272e-05	7874	18
54114	genus.Desulfovibrio.id.3173	4	36004792	rs6815215	T	C	0.0718860621364275	0.0175199589221676	4.13266813199475	3.5857628746987e-05	8985	23
54115	genus.Desulfovibrio.id.3173	5	164543926	rs68189735	A	G	0.0798447349537519	0.0201686688233351	3.93087406596123	8.46375987995453e-05	9241	24
54116	genus.Desulfovibrio.id.3173	18	76236103	rs79418089	C	T	0.131871023988177	0.0318721508837066	4.11076192752676	3.9435564763305e-05	7902	18
54117	genus.Desulfovibrio.id.3173	4	8423744	rs2688230	C	T	0.0586965556038682	0.0149649914929322	3.91210625958587	9.14946353388074e-05	9240	24
54118	genus.Desulfovibrio.id.3173	7	112833677	rs10261087	G	T	0.0591992984729757	0.014936998790888	3.93312568205093	8.38483678609367e-05	9237	24
54119	genus.Desulfovibrio.id.3173	17	35203720	rs73993456	T	C	-0.092297001205056	0.0237755480093177	-3.92632613411076	8.62531877800282e-05	9176	23
54120	genus.Desulfovibrio.id.3173	13	75325381	rs117190697	G	T	-0.105133553635608	0.02685866177006	-3.90402061870139	9.46077155025997e-05	8824	21
54121	genus.Desulfovibrio.id.3173	5	164544865	rs78659682	G	T	0.079762642484236	0.0201680369366425	3.92789605369646	8.56922307466717e-05	9241	24
54122	genus.Desulfovibrio.id.3173	2	79230500	rs10520226	C	T	-0.0617607278126541	0.0147304191561337	-4.17790442625381	2.94207224932164e-05	9241	24
54123	genus.Desulfovibrio.id.3173	8	57955174	rs112726757	A	T	-0.0957914158493788	0.0239538871157185	-3.97303299985296	7.09632132974554e-05	9241	24
54124	genus.Desulfovibrio.id.3173	15	60629639	rs72744876	A	G	0.0692275927800601	0.0175540863627718	4.01970003369434	5.82722874932362e-05	9239	24
54125	genus.Desulfovibrio.id.3173	8	105469247	rs71520888	A	G	0.0959109852032008	0.0248825370913487	3.91789930428679	8.93240028875538e-05	8984	23
54126	genus.Desulfovibrio.id.3173	8	57965533	rs17793295	G	A	-0.0954151241946726	0.0237893806625338	-3.96131448755409	7.45382818012127e-05	9241	24
54127	genus.Desulfovibrio.id.3173	8	57965590	rs17189900	T	C	-0.0954151241946726	0.0237893806625338	-3.96131448755409	7.45382818012127e-05	9241	24
54128	genus.Desulfovibrio.id.3173	10	124415231	rs12763424	T	G	-0.068662382006659	0.0172276974286355	-3.97197786095653	7.12783456153141e-05	8949	23
54129	genus.Desulfovibrio.id.3173	8	57955885	rs9643496	A	C	-0.0957301447199678	0.0239564772074735	-3.97064971280045	7.16768981426638e-05	9240	24
54130	genus.Desulfovibrio.id.3173	15	60647210	rs66868332	C	G	0.0691063739200753	0.0176740261176554	3.97845210760483	6.93653795605774e-05	9240	24
54131	genus.Desulfovibrio.id.3173	5	164545930	rs57398505	A	G	0.0798627129703944	0.020169463529743	3.92795104636934	8.56726436272726e-05	9241	24
54132	genus.Desulfovibrio.id.3173	5	10680487	rs1049344	G	A	-0.11603044139182	0.0300714542362068	-4.00324832705592	6.24786606163066e-05	8465	20
54133	genus.Desulfovibrio.id.3173	5	164544179	rs34368758	A	G	0.0795669695272525	0.0201661521703124	3.91840804538619	8.91357211937171e-05	9241	24
54134	genus.Desulfovibrio.id.3173	13	58523308	rs9597642	A	G	-0.111617527275951	0.0282958344628638	-3.94586016793824	7.95140097995212e-05	9241	24
54135	genus.Desulfovibrio.id.3173	2	135209142	rs2439568	A	G	0.0604317049488394	0.015187234814791	3.95895363738212	7.5278846880386e-05	9237	24
54136	genus.Desulfovibrio.id.3173	5	60852806	rs17339983	G	A	-0.216346470914797	0.0549155791219261	-3.99681394913213	6.4200719180989e-05	3040	7
54137	genus.Desulfovibrio.id.3173	18	3351374	rs11662654	C	T	0.0672619083290687	0.0166626571588239	4.0302219081344	5.57242205656497e-05	8949	23
54138	genus.Desulfovibrio.id.3173	13	58543829	rs3850086	T	C	-0.111884398477556	0.028670544060025	-3.92924104882197	8.521438630142e-05	9180	23
54139	genus.Desulfovibrio.id.3173	13	27487223	rs1016845	C	T	0.157175078476611	0.0397900653223959	3.92941246284615	8.51536682287629e-05	5862	13
54140	genus.Desulfovibrio.id.3173	4	36009536	rs76345442	G	A	0.0731865486155497	0.0184777290524149	3.98748714786502	6.67768205987076e-05	8913	22
54141	genus.Desulfovibrio.id.3173	13	58532905	rs9597643	G	T	-0.111046863136455	0.0282977323990415	-3.92047490512672	8.837463893528e-05	9241	24
54142	genus.Desulfovibrio.id.3173	18	43151556	rs1549047	T	C	-0.109625358320247	0.0297198776164723	-3.92669902330205	8.61196352617632e-05	8331	20
54143	genus.Desulfovibrio.id.3173	18	1443541	rs8095907	G	A	0.0592086810154233	0.014740744768403	4.01461508956465	5.95428844561293e-05	9241	24
54144	genus.Desulfovibrio.id.3173	5	60849318	rs62366280	C	T	-0.213806387600387	0.0547429585234047	-3.96251422088559	7.41645880107446e-05	3073	8
54145	genus.Desulfovibrio.id.3173	2	198121681	rs62279246	G	A	0.085318862256185	0.0213390154466265	3.92785892861507	8.57054562352939e-05	8984	23
54146	genus.Desulfovibrio.id.3173	7	112833945	rs7807399	G	A	0.0589085851697912	0.0149389510999894	3.90905935210592	9.26561996601731e-05	9236	24
54147	genus.Desulfovibrio.id.3173	5	164541839	rs2861094	C	T	0.079238672481826	0.0201712698008794	3.90575879411672	9.39301710654366e-05	9241	24
54148	genus.Desulfovibrio.id.3173	15	86918709	rs76305633	A	G	0.206392596172519	0.048779581926479	3.91918795093837	8.88478111047246e-05	3262	11
54149	genus.Desulfovibrio.id.3173	1	246815596	rs10924791	G	T	0.0717549959891475	0.0172599129960149	4.1234185472289	3.73290501297898e-05	9241	24
54150	genus.Desulfovibrio.id.3173	2	141626302	rs996598	T	A	-0.0958996719475679	0.02345894109412	-4.11164753966114	3.92845705749404e-05	9241	24
54151	genus.Desulfovibrio.id.3173	5	164546785	rs10515888	G	A	0.0792828956511067	0.0201688594739924	3.90348919408763	9.48157854399102e-05	9241	24
54152	genus.Desulfovibrio.id.3173	18	1448037	rs60668161	G	A	0.058792871528003	0.0149548909586803	3.93785450122095	8.22134185210029e-05	9240	24
54153	genus.Desulfovibrio.id.3173	5	164541893	rs72815312	G	A	0.0791594528308395	0.0201718974255633	3.90045847986053	9.60106917356321e-05	9241	24
54154	genus.Desulfovibrio.id.3173	4	182944996	rs17072674	G	C	-0.10451014315429	0.0278596297092907	-3.91687107910678	8.97056897944065e-05	8795	21
54155	genus.Desulfovibrio.id.3173	4	129971733	rs115222555	G	A	-0.151259470925803	0.0383076541163773	-3.91302745856282	9.11461658151666e-05	6450	18
54156	genus.Desulfovibrio.id.3173	7	112834439	rs1917764	A	C	0.0587517597814745	0.0149387438763724	3.89869394048513	9.67129234437739e-05	9236	24
54157	genus.Desulfovibrio.id.3173	16	26799112	rs519686	T	C	-0.0583115083792828	0.0147653115902303	-3.94310265272641	8.04342060917788e-05	9241	24
54158	genus.Desulfovibrio.id.3173	4	56694751	rs77721573	A	T	0.129883431943194	0.0331161186386068	3.91348294194973	9.09743298788929e-05	7606	18
54159	genus.Desulfovibrio.id.3173	2	141624902	rs12474883	C	T	-0.0958306756027157	0.0234576494316023	-4.10387223930189	4.0629189095749e-05	9241	24
54160	genus.Desulfovibrio.id.3173	5	52498270	rs192262	C	T	-0.0582380498429059	0.0147786692689828	-3.95075077678199	7.79064181041769e-05	9239	24
54161	genus.Desulfovibrio.id.3173	22	33056492	rs2413142	C	A	-0.106552760319645	0.0278913362610325	-3.90965064786008	9.24296980171766e-05	5098	11
54162	genus.Desulfovibrio.id.3173	2	79230543	rs11686788	A	T	-0.0612742366192099	0.0147302558932626	-4.1459622195466	3.38389624188853e-05	9241	24
54163	genus.Desulfovibrio.id.3173	2	60271794	rs62144522	C	T	-0.0762247869749794	0.0189980971876623	-4.04518458676202	5.22819134298354e-05	9231	24
54164	genus.Desulfovibrio.id.3173	10	122804369	rs74230595	T	C	0.146074504547382	0.0361333900841874	3.90817369691972	9.29964394113398e-05	6731	17
54165	genus.Desulfovibrio.id.3173	5	52651478	rs10461563	T	G	-0.062173193518212	0.0156700169440795	-3.93163254397489	8.43709581658276e-05	9238	24
54166	genus.Desulfovibrio.id.3173	15	86903965	rs12592526	C	T	0.201706160762619	0.0488205383823823	3.90696702670137	9.34619019813366e-05	3262	11
54167	genus.Desulfovibrio.id.3173	11	106506105	rs1793051	A	C	0.0577561473963632	0.0148493620612343	3.90544635501381	9.40516216937149e-05	9239	24
54168	genus.Desulfovibrio.id.3173	15	60635355	rs72744886	T	C	0.0696507590693963	0.0176743788956562	3.97383292492245	7.0725183080533e-05	9234	24
54169	genus.Desulfovibrio.id.3173	15	60632225	rs72744880	C	T	0.0695885101112064	0.0177117499633883	3.95646473313374	7.60671120518793e-05	9234	24
54170	genus.Desulfovibrio.id.3173	20	42838138	rs2235806	T	C	0.0923314214215594	0.0219560577721613	4.09233193262242	4.27056751164069e-05	9194	23
54171	genus.Desulfovibrio.id.3173	4	129972741	rs143409046	A	C	-0.150912674638041	0.0383072934306588	-3.90335886775891	9.48668783570545e-05	6450	18
54172	genus.Desulfovibrio.id.3173	11	327916	rs7925130	T	A	-0.0855958695758523	0.0214810326310833	-3.92160083741172	8.79626228622079e-05	8516	21
54173	genus.Desulfovibrio.id.3173	22	33056859	rs2413143	C	T	-0.105076309519217	0.027901471960566	-3.90067276526041	9.592574141382e-05	5098	11
54174	genus.Desulfovibrio.id.3173	4	90385574	rs2172895	T	G	0.0573401598127487	0.0147117683430997	3.89699200372093	9.73948335747287e-05	9241	24
54175	genus.Desulfovibrio.id.3173	3	152698305	rs1523096	G	C	0.0711538113163004	0.0179466288247167	3.97745399015582	6.96570954262882e-05	8889	22
54176	genus.Desulfovibrio.id.3173	4	101091729	rs12643004	C	G	-0.0701219638830466	0.0184709629626857	-3.90163306884961	9.5545914026816e-05	8949	23
54177	genus.Desulfovibrio.id.3173	7	97489026	rs10253639	A	C	0.0592202632564255	0.0151949433699085	3.90499648314633	9.42267553939866e-05	9239	24
54178	genus.Desulfovibrio.id.3173	13	58501319	rs9597640	C	T	-0.110859220193249	0.0283538675616506	-3.90131546424036	9.5671378232208e-05	9241	24
54179	genus.Desulfovibrio.id.3173	18	1450222	rs58802627	G	A	0.0580624909691962	0.0149304642306523	3.8923720424222	9.92688591377685e-05	9237	24
54180	genus.Desulfovibrio.id.3173	8	13660227	rs80202409	C	T	-0.117764972491931	0.0300214290303823	-3.89118124877146	9.97573776318656e-05	8402	20
54181	genus.Desulfovibrio.id.3173	10	122804409	rs74230596	A	T	0.145772726819277	0.0366458360745897	3.89132858793614	9.96968095113079e-05	6671	16
54182	genus.Desulfovibrio.id.3173	19	15785499	rs9305062	C	T	0.0587066352147253	0.0151212325864913	3.89531049604844	9.80730147076525e-05	8889	22
54183	genus.Desulfovibrio.id.3173	15	60633463	rs35375531	T	C	0.0697844139135738	0.01769187572297	3.96774341477707	7.25563895827427e-05	9234	24
54184	genus.Desulfovibrio.id.3173	20	42834765	rs6130568	C	T	0.093844108734601	0.0227976229908011	3.99542626017	6.45779556415876e-05	9200	23
54185	genus.Desulfovibrio.id.3173	7	97552787	rs35498035	G	A	-0.0617038314410429	0.0155272221655138	-3.98467236095842	6.75732948294518e-05	8949	23
54186	genus.Desulfovibrio.id.3173	7	7904969	rs12532041	G	C	0.0682905158039302	0.0172609807851674	3.93298017974681	8.38991580487593e-05	9241	24
54187	genus.Desulfovibrio.id.3173	22	33050315	rs717169	G	C	-0.076421672507656	0.0198644222384414	-3.91508903601438	9.0370852517634e-05	9239	24
54188	genus.Desulfovibrio.id.3173	7	7108739	rs2965472	G	A	0.0890252443355417	0.0229130760933538	3.89804574054928	9.69721026296613e-05	9230	24
54189	genus.Desulfovibrio.id.3173	5	52637344	rs28622	T	A	-0.0619682575709209	0.0156655532400837	-3.92184243472728	8.78744511647697e-05	9241	24
54190	genus.Desulfovibrio.id.3173	4	158363688	rs6536237	T	C	0.0606592926740275	0.014981628657062	4.01002261184558	6.07129334247432e-05	8949	23
54191	genus.Desulfovibrio.id.3173	19	35713451	rs498342	G	A	0.0662475328126788	0.0171862557643442	3.9034889298676	9.48158889980012e-05	9241	24
54192	genus.Desulfovibrio.id.3173	5	177608221	rs6868483	G	T	-0.0629898232428741	0.0159343641699588	-3.95610599076492	7.61813714822142e-05	9231	24
54193	genus.Desulfovibrio.id.3173	2	79232577	rs12617493	A	G	-0.0606753323387202	0.0147323188132138	-4.09998759203954	4.13172289916645e-05	9241	24
54194	genus.Desulfovibrio.id.3173	1	59791970	rs17480463	T	G	0.0912045848420977	0.023427778829738	3.93452794755877	8.33603691152971e-05	8985	23
54195	genus.Desulfovibrio.id.3173	19	35713648	rs521055	A	G	0.0660973859741063	0.01718638083995	3.89714067494984	9.73350854226113e-05	9241	24
54196	genus.Desulfovibrio.id.3173	20	42836804	rs6017289	A	T	0.091714720098448	0.0219864905211201	4.04045988404765	5.33464898858882e-05	9200	23
54197	genus.Desulfovibrio.id.3173	2	237756905	rs13021676	T	G	0.102739494713591	0.0259471399833341	3.9312027415341	8.45219562818122e-05	9234	24
54198	genus.Desulfovibrio.id.3173	10	104609466	rs7096183	T	C	-0.0588860935854362	0.0150129228109497	-3.91797398836705	8.92963392977459e-05	9241	24
54199	genus.Desulfovibrio.id.3173	16	26807774	rs9937889	A	G	0.0759975393910879	0.0194578365630374	3.89168452525525	9.95506341499092e-05	8949	23
54200	genus.Desulfovibrio.id.3173	1	78385615	rs61778870	C	T	-0.0800390193285564	0.0214635815695303	-3.90459725421472	9.43824318329182e-05	9237	24
54201	genus.Desulfovibrio.id.3173	8	57934591	rs148231595	A	G	-0.0616558040547719	0.0156074557345912	-3.90953424300827	9.24742466563011e-05	8949	23
54202	genus.Desulfovibrio.id.3173	4	11559524	rs62297921	C	T	0.0724385968387563	0.0180718626626626	3.97135140902872	7.14660702578022e-05	8889	22
54203	genus.Desulfovibrio.id.3173	10	104585405	rs7902804	A	T	-0.0588260980629524	0.0150430646051757	-3.89276298895436	9.91089678890543e-05	9241	24
54204	genus.Desulfovibrio.id.3173	10	104609365	rs7092690	T	C	-0.0585312868120035	0.0150127869194361	-3.89446865812582	9.84142149209192e-05	9241	24
54205	genus.Desulfovibrio.id.3173	2	79239702	rs3979600	G	A	-0.0600723005423384	0.0147347532353176	-4.05635368852755	4.98447620042288e-05	9241	24
54206	genus.Desulfovibrio.id.3173	2	60257677	rs12477781	A	G	-0.0786411419725229	0.0201894497995024	-3.95569773446352	7.63115985265003e-05	9241	24
54207	genus.Desulfovibrio.id.3173	2	155535967	rs62170775	G	T	-0.0601091821042537	0.0151369798131571	-3.94396620751176	8.0144956539276e-05	8949	23
54208	genus.Desulfovibrio.id.3173	20	42837357	rs1007125	C	T	0.0907070112712541	0.0219857012518675	3.98746821050828	6.67821493201194e-05	9199	23
54209	genus.Desulfovibrio.id.3173	5	141266961	rs72794092	T	C	0.124641613536744	0.0316545709803332	3.93781788096013	8.22259631004378e-05	8474	21
54210	genus.Desulfovibrio.id.3173	7	97568608	rs13237505	G	A	-0.0604404582994875	0.0155311294412919	-3.89486467944311	9.82535665684997e-05	8949	23
54211	genus.Desulfovibrio.id.3173	20	42836410	rs2232282	A	G	0.0904423016614544	0.0219871803400433	3.97445297730348	7.05411966467614e-05	9200	23
54212	genus.Desulfovibrio.id.3173	5	149458931	rs10077461	C	A	-0.0989524640995015	0.0263257020006961	-3.89434197360841	9.84656575626811e-05	9029	23
54213	genus.Desulfovibrio.id.3173	2	79234240	rs6705751	A	G	-0.059432562104252	0.0147325465076694	-4.01494204161751	5.94604046028273e-05	9241	24
54214	genus.Desulfovibrio.id.3173	2	60256962	rs13019504	C	G	-0.0776294336442218	0.0202009430430615	-3.91750267700722	8.94710525679599e-05	9240	24
54215	genus.Desulfovibrio.id.3173	2	141623459	rs6429850	T	C	-0.0943497073398501	0.0238981533353754	-3.96682495166284	7.28364469021368e-05	8949	23
54216	genus.Desulfovibrio.id.3173	20	42837126	rs956610	G	A	0.0898986170848329	0.0219856018596186	3.95309655091581	7.71462894484304e-05	9199	23
54217	genus.Desulfovibrio.id.3173	2	79238303	rs2196334	T	C	-0.0610900861424103	0.0151369605557228	-3.98422835820164	6.76997480555861e-05	9241	24
54218	genus.Desulfovibrio.id.3173	20	42834648	rs6017288	T	C	0.0899189080604712	0.0219814929808183	3.95349559328578	7.70176830315935e-05	9200	23
54219	genus.Desulfovibrio.id.3173	20	42834253	rs57634151	C	T	0.0897409251218074	0.0219814546948768	3.94386136072274	8.01800226829437e-05	9200	23
54220	genus.Desulfovibrio.id.3173	16	6065013	rs1364278	C	T	-0.0825963854618412	0.0211347058935457	-3.90720367788494	9.3370442756543e-05	9180	23
54221	genus.Desulfovibrio.id.3173	2	79238326	rs2196333	C	T	-0.0607397650604021	0.0151371585263125	-3.96112200376191	7.45984023027931e-05	9241	24
54222	genus.Desulfovibrio.id.3173	2	79238601	rs6737587	G	T	-0.0602790214072926	0.0151431360277168	-3.93254327088619	8.40518437035023e-05	9241	24
54223	genus.Desulfovibrio.id.3173	20	42833882	rs6031454	G	T	0.0891320191870158	0.0219847517938946	3.91506391487282	9.03802624127469e-05	9199	23
54224	genus.Desulfovibrio.id.3173	13	64114020	rs9539801	T	C	0.107850875093855	0.0264062507763989	4.05645597927241	4.98229475444353e-05	8238	20
54225	genus.Desulfovibrio.id.3173	18	2877378	rs1662888	T	C	0.0623330197236906	0.0160043810461724	3.89682613216063	9.74615350823998e-05	8889	22
54226	genus.Desulfovibrio.id.3173	12	129429158	rs7969314	G	A	0.0977027418104119	0.023803941803348	3.96114246261992	7.45920099935625e-05	9241	24
54227	genus.Desulfovibrio.id.3173	10	65124789	rs9415695	C	T	0.167375540313733	0.0419820996315317	3.90638258960041	9.36881335838481e-05	5265	13
