# Supplementary material for: The causal relationship between gut microbiota and type 2 diabetes: a two-sample Mendelian randomized study
Source: Front Public Health. 2023 Sep 22;11:1255059. doi: 10.3389/fpubh.2023.1255059 (PMC10556527; doi:10.3389/fpubh.2023.1255059)
Supplement: Supplementary file 2 [file Data_Sheet_1.zip › Additional documents 1/exposure genus.Faecalibacterium.id.2057.csv]

	bac	chr	bp	rsID	ref.allele	eff.allele	beta	SE	Z.weightedSumZ	P.weightedSumZ	N	Ncohorts
57913	genus.Faecalibacterium.id.2057	12	83502773	rs12320842	G	C	0.0948329580201942	0.0163962240572742	5.77777455266403	7.56951403555339e-09	17638	23
57914	genus.Faecalibacterium.id.2057	12	83508431	rs7966283	A	G	0.0848968183627456	0.0157049077302251	5.41171879451907	6.24226623426834e-08	18077	24
57915	genus.Faecalibacterium.id.2057	12	83504828	rs7960298	C	T	0.0850713577393904	0.0160370305988099	5.32175786259684	1.02769304868458e-07	18087	24
57916	genus.Faecalibacterium.id.2057	12	83504412	rs10862584	G	A	0.0844964144245244	0.016066399902457	5.29014452957568	1.2221974136019e-07	18086	24
57917	genus.Faecalibacterium.id.2057	12	83509628	rs7970542	A	G	0.0807639648388329	0.0158240952811597	5.08401049943657	3.69547496740721e-07	18078	24
57918	genus.Faecalibacterium.id.2057	6	131587157	rs6910935	G	A	0.134863868830482	0.027703162864754	4.82809046252902	1.37848475281048e-06	12640	15
57919	genus.Faecalibacterium.id.2057	14	64044097	rs1271565	T	C	-0.0576251165267181	0.0119649278782733	-4.83949582810397	1.30168923716782e-06	17638	23
57920	genus.Faecalibacterium.id.2057	16	6099863	rs75499067	T	C	0.227584711185188	0.0465522131903485	4.77868204803357	1.7644796070168e-06	4526	7
57921	genus.Faecalibacterium.id.2057	13	53567017	rs9536330	C	T	-0.0483170389280445	0.0107970195914177	-4.55125920681995	5.33258030207794e-06	18082	24
57922	genus.Faecalibacterium.id.2057	15	47404021	rs28376661	G	C	0.0504817299680895	0.0109367969850243	4.62955435066209	3.66453535926303e-06	18087	24
57923	genus.Faecalibacterium.id.2057	15	47404320	rs28425620	C	A	0.0503645391579647	0.0109369614618466	4.61958006755123	3.84517477522111e-06	18087	24
57924	genus.Faecalibacterium.id.2057	7	121128447	rs7806442	C	G	0.0525515821779054	0.012054911571044	4.38659313121101	1.1513987784844e-05	17638	23
57925	genus.Faecalibacterium.id.2057	9	85983688	rs72743089	T	G	0.102953510417599	0.0238374543889204	4.34485164998635	1.39369817297981e-05	15673	20
57926	genus.Faecalibacterium.id.2057	1	245267339	rs10927394	T	G	-0.232262106602219	0.0512364319793152	-4.49311613233567	7.01884829938289e-06	3495	5
57927	genus.Faecalibacterium.id.2057	2	37125235	rs114946999	T	C	-0.0861564987429296	0.0189600425513883	-4.53738010700805	5.69573919015035e-06	15673	20
57928	genus.Faecalibacterium.id.2057	1	111036827	rs79656633	C	T	0.145630703950933	0.032301873303367	4.46158489906694	8.13557023592906e-06	9080	12
57929	genus.Faecalibacterium.id.2057	10	128614990	rs61875484	G	C	0.0817952625797269	0.0183690225637718	4.43563442571473	9.18015241791765e-06	16718	21
57930	genus.Faecalibacterium.id.2057	15	47411868	rs11638158	C	G	0.0488197837679516	0.0109452945330964	4.47927675408737	7.48963757326546e-06	18087	24
57931	genus.Faecalibacterium.id.2057	15	47406997	rs2175572	G	A	0.0487230493377907	0.0109325395973836	4.47519079477952	7.63431083839617e-06	18087	24
57932	genus.Faecalibacterium.id.2057	6	125914993	rs11964411	T	C	0.210610357061475	0.0502025153246478	4.21901510634279	2.45371834384553e-05	3767	9
57933	genus.Faecalibacterium.id.2057	12	76778857	rs17197105	T	C	-0.0611015908404171	0.0138470158612422	-4.40752835089066	1.04556918312686e-05	17163	22
57934	genus.Faecalibacterium.id.2057	3	123955118	rs2141664	A	G	-0.0832306922383834	0.0193165584540186	-4.37778185604867	1.19893260306231e-05	17162	22
57935	genus.Faecalibacterium.id.2057	10	128615653	rs61875486	T	C	0.0890306472244736	0.0205288995978713	4.36564452950226	1.26748461150994e-05	15673	20
57936	genus.Faecalibacterium.id.2057	1	14201546	rs12753492	C	A	0.0641304741708202	0.0149933332067689	4.44466891837763	8.80273220610046e-06	17525	22
57937	genus.Faecalibacterium.id.2057	21	39027901	rs2835874	C	T	-0.0866356361026699	0.0196495806201375	-4.4777312780238	7.54404790109307e-06	17567	23
57938	genus.Faecalibacterium.id.2057	12	76785623	rs1474336	A	T	-0.0604664345425228	0.0137083165513093	-4.39718364852219	1.09664552607383e-05	17274	23
57939	genus.Faecalibacterium.id.2057	1	14201069	rs71629856	G	A	0.0611592690803276	0.0145433769851599	4.43085674868172	9.38594281901098e-06	17525	22
57940	genus.Faecalibacterium.id.2057	6	125915811	rs17053387	A	T	0.210620909897003	0.0501944002668742	4.18853812040723	2.80757155119293e-05	3767	9
57941	genus.Faecalibacterium.id.2057	6	125891339	rs41482648	G	A	0.212461196651806	0.0502550193739232	4.34054883853318	1.42127273877789e-05	3767	9
57942	genus.Faecalibacterium.id.2057	15	47415112	rs12102117	T	G	0.0479398636032014	0.0109405707398895	4.40868721934275	1.03999095002522e-05	18087	24
57943	genus.Faecalibacterium.id.2057	15	47415761	rs62015804	G	A	0.0479922188272174	0.0109471961701565	4.40186093346497	1.07326343358821e-05	18085	24
57944	genus.Faecalibacterium.id.2057	6	71932674	rs10080816	C	T	0.0940574521604892	0.0214691902481936	4.39767071980998	1.09418811941917e-05	16831	22
57945	genus.Faecalibacterium.id.2057	15	47406817	rs10519101	T	C	0.048204720522926	0.010938154802367	4.42105925840658	9.82182312891303e-06	18087	24
57946	genus.Faecalibacterium.id.2057	7	103991264	rs4729997	A	G	-0.0469798755378999	0.0107067056376202	-4.39794599401367	1.09280161271081e-05	18077	24
57947	genus.Faecalibacterium.id.2057	15	47408952	rs28837838	A	G	0.04802924984668	0.0109328898308319	4.41262953205137	1.02122657846498e-05	18087	24
57948	genus.Faecalibacterium.id.2057	15	47416253	rs28799391	C	G	0.0479127626231486	0.0109472007184258	4.3933959622064	1.11593605387625e-05	18087	24
57949	genus.Faecalibacterium.id.2057	8	38593645	rs11776390	C	T	-0.0783539709558349	0.0171830464095548	-4.51283257346293	6.39675177482355e-06	16718	21
57950	genus.Faecalibacterium.id.2057	15	47407285	rs17348275	A	G	0.0480287963090927	0.0109330724240831	4.41189603633912	1.0246931620832e-05	18087	24
57951	genus.Faecalibacterium.id.2057	7	103991267	rs4729998	T	C	-0.0468916514143258	0.010706209523392	-4.39008826121055	1.13304662464264e-05	18077	24
57952	genus.Faecalibacterium.id.2057	15	47408122	rs2138321	G	A	0.0480453349104382	0.0109382139949934	4.40544057260553	1.05569092003604e-05	18087	24
57953	genus.Faecalibacterium.id.2057	21	39027699	rs2835873	G	A	-0.0857685304441239	0.0196407245834172	-4.42962141680212	9.43986548382452e-06	17567	23
57954	genus.Faecalibacterium.id.2057	15	47415938	rs62015805	C	A	0.0477333707503942	0.0109470170252476	4.37830178442145	1.19607653748475e-05	18087	24
57955	genus.Faecalibacterium.id.2057	18	4428978	rs71358052	T	G	-0.0628918215570679	0.0147047028056358	-4.27024034125537	1.95262433758254e-05	17525	22
57956	genus.Faecalibacterium.id.2057	15	47407064	rs2175573	T	C	0.0478969877105107	0.0109382464833036	4.39277432066518	1.11913283442344e-05	18087	24
57957	genus.Faecalibacterium.id.2057	1	22699970	rs79523306	G	A	0.204108878880603	0.0463805996897103	4.34987138179612	1.3621740412861e-05	4834	5
57958	genus.Faecalibacterium.id.2057	14	64060109	rs56065166	T	C	-0.0519755230855785	0.0119852084279449	-4.36971847056924	1.24406821172933e-05	17638	23
57959	genus.Faecalibacterium.id.2057	15	47415535	rs62015803	A	G	0.04759592173608	0.0109465516333504	4.36761877206206	1.25608492483389e-05	18087	24
57960	genus.Faecalibacterium.id.2057	12	76790778	rs11614323	A	C	-0.059947152247843	0.0137456446720897	-4.33666501489673	1.44660833630888e-05	17275	23
57961	genus.Faecalibacterium.id.2057	15	47408222	rs2176128	T	G	0.0476925310602791	0.0109381009027601	4.3725116187995	1.22825278262831e-05	18087	24
57962	genus.Faecalibacterium.id.2057	21	39028734	rs7278236	T	G	-0.0862309548829189	0.0196945881048748	-4.39606676888958	1.10230039656073e-05	17567	23
57963	genus.Faecalibacterium.id.2057	7	103990658	rs4729996	G	A	-0.0463045025053309	0.0106933331427371	-4.33925071894413	1.42969338915466e-05	18082	24
57964	genus.Faecalibacterium.id.2057	3	123951770	rs78597679	G	A	-0.0822836849727321	0.0194773496829113	-4.26995121650302	1.95515727123386e-05	17163	22
57965	genus.Faecalibacterium.id.2057	8	39903713	rs149783253	G	C	0.160675820183667	0.0351829050708196	4.27417169528284	1.91849159919904e-05	7078	11
57966	genus.Faecalibacterium.id.2057	15	47409185	rs28769652	T	C	0.0474858775622944	0.0109381216938382	4.35611667938652	1.32390223253774e-05	18087	24
57967	genus.Faecalibacterium.id.2057	3	123950787	rs61021415	G	A	-0.081633766303534	0.0192959120048048	-4.26799121862481	1.97241090254001e-05	17161	22
57968	genus.Faecalibacterium.id.2057	12	76760726	rs11613518	C	A	-0.0593363381000779	0.0137165816065602	-4.30308767666021	1.68434156476137e-05	17279	23
57969	genus.Faecalibacterium.id.2057	4	183562741	rs908082	C	T	-0.0470361778319183	0.0109372596486753	-4.21085407815351	2.54407041986524e-05	18086	24
57970	genus.Faecalibacterium.id.2057	1	14201420	rs35505907	C	A	0.0614489160100912	0.0148594989850153	4.34147430096687	1.41529834706831e-05	17525	22
57971	genus.Faecalibacterium.id.2057	21	39018540	rs8127519	A	G	-0.0839260035502234	0.0197547152668256	-4.32988761389426	1.49185459666543e-05	17562	23
57972	genus.Faecalibacterium.id.2057	21	39026564	rs4239802	G	A	-0.0845408709129042	0.0196480146538042	-4.37028264566762	1.24085814637732e-05	17567	23
57973	genus.Faecalibacterium.id.2057	1	14202339	rs71570162	C	G	0.0689947382048987	0.0164692687636908	4.27782470024543	1.88728550086055e-05	17459	21
57974	genus.Faecalibacterium.id.2057	21	39026930	rs2835871	C	T	-0.0844621714894626	0.0196476219129491	-4.36899540792053	1.24819390910239e-05	17567	23
57975	genus.Faecalibacterium.id.2057	13	53567853	rs1323111	T	A	-0.0451737339957017	0.0108109131560562	-4.21866766014638	2.45750194950028e-05	18080	24
57976	genus.Faecalibacterium.id.2057	6	125913520	rs73575739	C	A	0.201930637009741	0.0502226983475001	4.08540635147539	4.39997445830326e-05	3767	9
57977	genus.Faecalibacterium.id.2057	15	47409009	rs28788327	T	C	0.0470968497234682	0.0109382475523587	4.31991025224972	1.5609266939659e-05	18087	24
57978	genus.Faecalibacterium.id.2057	21	39019121	rs57061988	T	C	-0.0833335021574034	0.0196859360064606	-4.31046830118577	1.62909181130223e-05	17561	23
57979	genus.Faecalibacterium.id.2057	21	39026610	rs3827193	A	C	-0.0840221691962787	0.0196478685951118	-4.34702888405655	1.37994052977477e-05	17567	23
57980	genus.Faecalibacterium.id.2057	6	125914484	rs73575741	T	C	0.201940286211776	0.0502187792540623	4.07083449663768	4.68450233196616e-05	3767	9
57981	genus.Faecalibacterium.id.2057	6	125914681	rs73575742	C	T	0.201940286211776	0.0502187792540623	4.07083449663768	4.68450233196616e-05	3767	9
57982	genus.Faecalibacterium.id.2057	15	47417577	rs28810668	G	T	0.0466960252678836	0.0109515578042248	4.2792129721622	1.87555334384534e-05	18087	24
57983	genus.Faecalibacterium.id.2057	4	183562256	rs3860640	A	G	-0.0466341097380488	0.0109305148950066	-4.16544127418622	3.10750909777146e-05	18086	24
57984	genus.Faecalibacterium.id.2057	21	39026688	rs3787808	G	A	-0.0837111278250749	0.019647935525156	-4.3282255254515	1.5031550819727e-05	17567	23
57985	genus.Faecalibacterium.id.2057	12	76821852	rs17042290	T	C	-0.0591106367674645	0.013736850797272	-4.28609680039464	1.81839777430513e-05	17277	23
57986	genus.Faecalibacterium.id.2057	21	39028622	rs58962649	C	T	-0.0844305629763826	0.0196950681485016	-4.31627468349047	1.58684496372141e-05	17567	23
57987	genus.Faecalibacterium.id.2057	5	96266001	rs72775860	C	T	-0.15608305069369	0.0360134185810745	-4.25254285024454	2.11356757545731e-05	7818	10
57988	genus.Faecalibacterium.id.2057	21	39026239	rs3787806	A	G	-0.0835961702192049	0.0196482616374014	-4.31478155659964	1.59760799010343e-05	17567	23
57989	genus.Faecalibacterium.id.2057	7	156760400	rs13221861	A	G	0.0468665540422115	0.0107763235694493	4.30156951566983	1.69592550697084e-05	17638	23
57990	genus.Faecalibacterium.id.2057	8	39904632	rs10094694	T	C	0.158102375251267	0.0352042503991879	4.19254773119718	2.75839020662757e-05	7078	11
57991	genus.Faecalibacterium.id.2057	12	76911567	rs57859057	G	A	-0.0587773941845542	0.013656563865409	-4.27847003048069	1.88182320672903e-05	17276	23
57992	genus.Faecalibacterium.id.2057	12	76755719	rs73383533	C	T	-0.0587058743955634	0.0137528178543158	-4.24181976909251	2.2171471070883e-05	17280	23
57993	genus.Faecalibacterium.id.2057	21	39017815	rs2835856	G	A	-0.0822301665503541	0.0197193288651033	-4.26348286032498	2.01264945307768e-05	17560	23
57994	genus.Faecalibacterium.id.2057	1	14199897	rs79369540	G	C	0.0590107509341098	0.0145536788565376	4.26970683132065	1.95730069518239e-05	17525	22
57995	genus.Faecalibacterium.id.2057	7	103993369	rs7787988	C	T	-0.0454754821531533	0.0107041115944373	-4.25470477032587	2.09325020038537e-05	18083	24
57996	genus.Faecalibacterium.id.2057	3	62482636	rs9839020	C	T	0.0444621567605827	0.0106177491366988	4.18155729625983	2.89519270642597e-05	18087	24
57997	genus.Faecalibacterium.id.2057	7	156765920	rs7808719	T	C	-0.0455796883398129	0.01064675748366	-4.24960372755	2.14149025755098e-05	18087	24
57998	genus.Faecalibacterium.id.2057	6	71932366	rs7745843	A	C	0.0853825222144641	0.0206030009830968	4.24834821697405	2.15352477709953e-05	16831	22
57999	genus.Faecalibacterium.id.2057	17	76541136	rs56912012	G	A	-0.127810934513124	0.0310816507322478	-4.23311573961759	2.30475816557161e-05	6458	10
58000	genus.Faecalibacterium.id.2057	15	47422384	rs28641157	G	A	0.046526601899225	0.0109644165356782	4.25157332690897	2.12273984775118e-05	18087	24
58001	genus.Faecalibacterium.id.2057	21	39026103	rs2835869	A	G	-0.0832639077399672	0.0196453152455873	-4.29468121416119	1.74944534402883e-05	17567	23
58002	genus.Faecalibacterium.id.2057	12	76765402	rs73383543	A	G	-0.0582857019276558	0.0137486820435921	-4.21318717850912	2.51792230678458e-05	17277	23
58003	genus.Faecalibacterium.id.2057	21	39028531	rs2835875	T	C	-0.083782701487313	0.0196972759098756	-4.29231267735283	1.76821708426424e-05	17567	23
58004	genus.Faecalibacterium.id.2057	21	39018144	rs2835858	A	C	-0.0819126848299098	0.0197274513940476	-4.2506540397678	2.1314718455211e-05	17560	23
58005	genus.Faecalibacterium.id.2057	4	183560336	rs2309694	C	G	-0.0460919689093806	0.010928112915702	-4.11941436281134	3.79836557880329e-05	18085	24
58006	genus.Faecalibacterium.id.2057	12	31145029	rs35075	A	G	0.0454645403719768	0.0110115969828871	4.14349397011169	3.42054068871289e-05	18078	24
58007	genus.Faecalibacterium.id.2057	6	131567149	rs6939994	T	C	0.109691108952105	0.0258879837615354	4.19510208346718	2.72748719563784e-05	13512	16
58008	genus.Faecalibacterium.id.2057	4	183556208	rs9917847	C	T	-0.0467136778061598	0.0109399746350184	-4.17790155254403	2.94210941185993e-05	18080	24
58009	genus.Faecalibacterium.id.2057	12	76813204	rs73383562	A	G	-0.0580755372141408	0.0137307604843052	-4.20744838497573	2.58270368288014e-05	17277	23
58010	genus.Faecalibacterium.id.2057	21	39018162	rs2835859	T	C	-0.0816469002456991	0.0197332254934901	-4.23590746474544	2.27630512337669e-05	17560	23
58011	genus.Faecalibacterium.id.2057	11	123428186	rs702739	C	G	0.0607787423161153	0.0145496399969341	4.15612586241736	3.236895507082e-05	17280	23
58012	genus.Faecalibacterium.id.2057	6	103835855	rs9499410	C	T	0.129463229381001	0.0342028008761291	4.20573057031016	2.60240118020056e-05	4223	7
58013	genus.Faecalibacterium.id.2057	6	125896156	rs17053369	C	A	0.204501564273148	0.0503183964591263	4.12802476534724	3.65892715446692e-05	3767	9
58014	genus.Faecalibacterium.id.2057	15	47395900	rs11637503	C	G	0.0462194403336782	0.0108930773505573	4.24908795500429	2.14642635410907e-05	18085	24
58015	genus.Faecalibacterium.id.2057	12	31144884	rs35076	A	G	0.0450518288563659	0.0109998647920704	4.11539376846303	3.86518985810529e-05	18087	24
58016	genus.Faecalibacterium.id.2057	15	47395626	rs11637355	C	T	0.046153640336232	0.0108937030388857	4.2426496929259	2.20896102427714e-05	18082	24
58017	genus.Faecalibacterium.id.2057	21	39017987	rs2835857	T	C	-0.0812642228697611	0.0197339107931752	-4.21752111516443	2.47002696591107e-05	17560	23
58018	genus.Faecalibacterium.id.2057	14	99100381	rs7149802	C	T	-0.0477315949919161	0.0111534232754918	-4.24719886106062	2.16459818712416e-05	18087	24
58019	genus.Faecalibacterium.id.2057	12	76752200	rs11610317	G	C	-0.0579811707405791	0.0137881368904711	-4.18947471343491	2.79600935404256e-05	17279	23
58020	genus.Faecalibacterium.id.2057	21	39018314	rs2835860	A	G	-0.0809612255238257	0.0197319133159913	-4.20777139925021	2.57901568061629e-05	17560	23
58021	genus.Faecalibacterium.id.2057	6	125912892	rs111356236	C	T	0.196759424787952	0.050285575247523	3.97222218633217	7.12052567884441e-05	3767	9
58022	genus.Faecalibacterium.id.2057	21	39028869	rs11910222	C	T	-0.0832714974384557	0.0196992301301659	-4.24551154776917	2.1809527570951e-05	17567	23
58023	genus.Faecalibacterium.id.2057	21	39019266	rs60602161	T	C	-0.0816911629169135	0.0196975064342477	-4.22601846043099	2.37862486648827e-05	17561	23
58024	genus.Faecalibacterium.id.2057	11	5327757	rs11036710	A	C	-0.22207753856151	0.0528892061795123	-4.18178387713004	2.89230836573202e-05	3375	7
58025	genus.Faecalibacterium.id.2057	14	99100275	rs7149593	C	T	-0.0475910719316723	0.0111536831160989	-4.23396958924358	2.29602006624254e-05	18087	24
58026	genus.Faecalibacterium.id.2057	8	39905087	rs10095021	A	G	0.155388847911615	0.0352039816829931	4.12216831168032	3.753228034238e-05	7077	11
58027	genus.Faecalibacterium.id.2057	15	47396661	rs4089588	A	G	0.0457879562882646	0.0108928248483442	4.21158207516353	2.53588383109632e-05	18085	24
58028	genus.Faecalibacterium.id.2057	14	99100805	rs8013074	C	T	-0.0474158962668545	0.0111533723921436	-4.21958628571621	2.44751037863182e-05	18087	24
58029	genus.Faecalibacterium.id.2057	11	5335144	rs11036757	A	G	-0.224406777231844	0.0533309472143754	-4.1630140700457	3.14074006225448e-05	3381	7
58030	genus.Faecalibacterium.id.2057	5	81714162	rs224946	A	G	-0.121708353842318	0.0294177993219853	-4.16228477376752	3.15079068057494e-05	9774	13
58031	genus.Faecalibacterium.id.2057	14	99100526	rs8012851	G	A	-0.0473842597500159	0.0111548189642788	-4.21644879498313	2.48179607888807e-05	18087	24
58032	genus.Faecalibacterium.id.2057	15	47396702	rs9920896	C	T	0.0457388172246289	0.0108928131396201	4.20598021279357	2.59952978249301e-05	18085	24
58033	genus.Faecalibacterium.id.2057	7	114635442	rs7792002	G	A	0.0535613186914412	0.012639967930167	4.22154484069653	2.42633674080154e-05	17277	23
58034	genus.Faecalibacterium.id.2057	21	39029028	rs11910255	A	G	-0.0824834063502655	0.0196995559260721	-4.21834181011317	2.4610554211751e-05	17566	23
58035	genus.Faecalibacterium.id.2057	6	71936292	rs12193343	A	G	0.0867861492099236	0.0211467550067875	4.16972748442953	3.04964079352671e-05	16831	22
58036	genus.Faecalibacterium.id.2057	9	9573315	rs10977848	T	C	0.0800825288924648	0.0211204273407231	3.99294993940904	6.52563492292427e-05	15786	21
58037	genus.Faecalibacterium.id.2057	21	39025611	rs56682341	T	C	-0.0817540861299367	0.0196460638392059	-4.21815472902301	2.46309779298835e-05	17567	23
58038	genus.Faecalibacterium.id.2057	11	99223970	rs7127385	A	G	0.160317286551904	0.0383817843461385	4.15300303494824	3.28140385084551e-05	3879	6
58039	genus.Faecalibacterium.id.2057	7	121114285	rs55643533	T	C	0.0473550041635902	0.0118425255919924	3.98248491324243	6.81984552117417e-05	17638	23
58040	genus.Faecalibacterium.id.2057	6	125896693	rs73575716	G	C	0.20227591107498	0.0503804013967565	4.0781036264564	4.54045297697694e-05	3767	9
58041	genus.Faecalibacterium.id.2057	5	81569419	rs1053173	G	C	-0.0675818218872814	0.0163212219278242	-4.07704817339856	4.56110456753982e-05	17271	23
58042	genus.Faecalibacterium.id.2057	12	31146060	rs35073	G	A	0.0482457409672379	0.0116174064013843	4.11937539752054	3.79900790630078e-05	18083	24
58043	genus.Faecalibacterium.id.2057	2	11494512	rs67791660	G	A	0.110149110764329	0.0269056578456124	4.12184999419006	3.75841914894648e-05	10999	15
58044	genus.Faecalibacterium.id.2057	15	33026667	rs1129456	A	T	-0.0699858509618315	0.0163458445072699	-4.18832028045149	2.81026728358698e-05	18065	24
58045	genus.Faecalibacterium.id.2057	7	156766493	rs9647673	G	T	-0.0444169567683962	0.0106477244899879	-4.14423758532182	3.40946124886915e-05	18087	24
58046	genus.Faecalibacterium.id.2057	10	128615560	rs61875485	A	G	0.0778767364457588	0.0190917654669952	4.08667933490299	4.37591266084641e-05	16718	21
58047	genus.Faecalibacterium.id.2057	14	99100571	rs8013907	T	C	-0.0471196263412364	0.0111535740041543	-4.19221782714934	2.76240563515385e-05	18087	24
58048	genus.Faecalibacterium.id.2057	21	39029255	rs2835876	T	C	-0.0819454962840955	0.0196995942601321	-4.19515488544666	2.7268518740591e-05	17566	23
58049	genus.Faecalibacterium.id.2057	7	156766511	rs10266217	G	A	-0.0443633317695442	0.0106477622605572	-4.13736346159295	3.51319376156939e-05	18087	24
58050	genus.Faecalibacterium.id.2057	12	116275253	rs4767378	G	T	0.0477831961838732	0.0114748610960367	4.1940394390495	2.74030305597343e-05	18072	24
58051	genus.Faecalibacterium.id.2057	11	123428927	rs850288	A	G	0.0596287444712527	0.0145497087592509	4.07722125157712	4.55771192708788e-05	17280	23
58052	genus.Faecalibacterium.id.2057	7	156766726	rs10251364	G	C	-0.0442063685001376	0.0106478533891191	-4.12363557444228	3.72938781759189e-05	18087	24
58053	genus.Faecalibacterium.id.2057	5	82810714	rs160380	A	G	0.0454904587283826	0.0111327014315092	4.0847925051055	4.41162211589916e-05	18087	24
58054	genus.Faecalibacterium.id.2057	12	76827572	rs10400522	G	A	-0.0575571082998046	0.0137781786046201	-4.15402401048019	3.26678873827971e-05	17277	23
58055	genus.Faecalibacterium.id.2057	7	121115083	rs13241275	G	A	0.0471593866336366	0.0118830749863856	3.94429738049424	8.00342904975493e-05	17638	23
58056	genus.Faecalibacterium.id.2057	1	14199771	rs78218190	T	G	0.0570950889181695	0.0145136442864756	4.14997437712659	3.32512494272249e-05	17525	22
58057	genus.Faecalibacterium.id.2057	7	114636475	rs34136084	T	C	0.0530426551737239	0.0126407817155582	4.17989704346424	2.91641104951805e-05	17277	23
58058	genus.Faecalibacterium.id.2057	12	66254930	rs73327450	G	A	-0.0809364933649303	0.0199694371536629	-4.11285919619688	3.90788755194882e-05	17101	23
58059	genus.Faecalibacterium.id.2057	4	183556207	rs9918033	A	G	-0.0456470403489997	0.0109433448371725	-4.07117912977822	4.67757613306004e-05	18080	24
58060	genus.Faecalibacterium.id.2057	8	115464960	rs34592684	T	A	-0.193722164782907	0.0470259817169158	-4.11081635059358	3.94262699332095e-05	4192	6
58061	genus.Faecalibacterium.id.2057	6	125897881	rs73575718	T	G	0.199651228747862	0.0503296045379971	4.02922395314603	5.5961286731575e-05	3767	9
58062	genus.Faecalibacterium.id.2057	1	14185198	rs6665137	G	A	0.0572725789909161	0.0142812024687628	4.10942255596681	3.96649704042207e-05	17972	23
58063	genus.Faecalibacterium.id.2057	15	47376263	rs28715843	A	T	0.0452092666275053	0.0109037042393116	4.16101213629481	3.16840245674989e-05	18066	24
58064	genus.Faecalibacterium.id.2057	6	103832735	rs2207005	C	G	0.125948938513712	0.0342648739434026	4.09649763613585	4.19447769279365e-05	4223	7
58065	genus.Faecalibacterium.id.2057	12	66255003	rs73119878	G	A	-0.0807596126274826	0.0199658175170078	-4.09515360144074	4.21888585533063e-05	17101	23
58066	genus.Faecalibacterium.id.2057	12	76841426	rs112960766	T	C	-0.0569333064640496	0.0137368449931671	-4.11709609255612	3.83676129722964e-05	17280	23
58067	genus.Faecalibacterium.id.2057	19	17421232	rs973905	T	C	-0.0451624109689204	0.0113184661432797	-4.03077433060602	5.5593400913212e-05	18087	24
58068	genus.Faecalibacterium.id.2057	12	64103532	rs111667133	G	T	-0.174825325407733	0.0430426361366689	-4.0908536241236	4.29788339501598e-05	4684	9
58069	genus.Faecalibacterium.id.2057	10	98803252	rs35388136	G	A	0.0707724509358923	0.01699148585582	4.15234222238456	3.29089637334479e-05	16718	21
58070	genus.Faecalibacterium.id.2057	13	35113492	rs3967205	T	C	-0.0452618603772619	0.0112520932061129	-4.11866528935401	3.81073183779509e-05	18082	24
58071	genus.Faecalibacterium.id.2057	4	28179323	rs4692288	A	G	-0.0495198728630108	0.0120775133652216	-4.04344594576751	5.2671303628964e-05	17638	23
58072	genus.Faecalibacterium.id.2057	2	11497014	rs4077954	A	G	0.0977160798642407	0.0243378614541562	4.06298761077758	4.84486019604991e-05	12592	17
58073	genus.Faecalibacterium.id.2057	4	183557682	rs6552586	G	A	-0.0448763116951136	0.0109365486505839	-4.00441073714845	6.21722610243272e-05	18086	24
58074	genus.Faecalibacterium.id.2057	12	76797693	rs73383551	T	C	-0.0563660223580892	0.0137349556818401	-4.08004874606102	4.50262576339521e-05	17277	23
58075	genus.Faecalibacterium.id.2057	15	47376261	rs28563003	G	T	0.0450284136600978	0.0109036995434791	4.14422642647252	3.40962725712061e-05	18066	24
58076	genus.Faecalibacterium.id.2057	21	39029872	rs2835877	T	A	-0.0808656436873864	0.0197038577503202	-4.14219273988681	3.44001059224005e-05	17564	23
58077	genus.Faecalibacterium.id.2057	6	125891950	rs58090131	T	C	0.200863366157873	0.0502674216471987	4.04994492683145	5.12296880514882e-05	3767	9
58078	genus.Faecalibacterium.id.2057	3	185785996	rs9831938	C	T	-0.0560406303744157	0.0138420553474167	-4.05734811211892	4.96330751216984e-05	18087	24
58079	genus.Faecalibacterium.id.2057	12	76846933	rs7302005	G	A	-0.0566890508112485	0.0137316561790228	-4.09920006756095	4.14580548393617e-05	17280	23
58080	genus.Faecalibacterium.id.2057	1	116056472	rs12023114	A	T	-0.0658524712595117	0.0165979764621571	-3.97459398289453	7.04994196849783e-05	17638	23
58081	genus.Faecalibacterium.id.2057	7	21938495	rs75439933	C	T	0.0973730095042726	0.0233636474129364	4.22033179781841	2.43943012361734e-05	15153	19
58082	genus.Faecalibacterium.id.2057	7	114638977	rs6957727	T	C	0.0524790567362963	0.0126381518958769	4.13950139496137	3.48061484498405e-05	17277	23
58083	genus.Faecalibacterium.id.2057	8	13535284	rs67962218	T	C	0.0512439364506504	0.0133090443308803	3.97953727880114	6.9049532437753e-05	17280	23
58084	genus.Faecalibacterium.id.2057	4	88997102	rs2728121	C	T	-0.0616779676093466	0.015759372216789	-4.08502008553132	4.4073003986165e-05	18087	24
58085	genus.Faecalibacterium.id.2057	1	14185174	rs35870098	G	A	0.0567417868094376	0.0142884813663487	4.07388071402707	4.62361698572899e-05	17972	23
58086	genus.Faecalibacterium.id.2057	12	76810937	rs17197322	A	G	-0.0565449509790891	0.0137725390002923	-4.06496050605177	4.80405961996234e-05	17277	23
58087	genus.Faecalibacterium.id.2057	12	76839975	rs73383580	T	C	-0.0570688147568825	0.0137741264962741	-4.08925278114525	4.32765033983475e-05	17280	23
58088	genus.Faecalibacterium.id.2057	12	76744844	rs17197056	G	A	-0.056158162679958	0.0137443877161175	-4.05976807475434	4.91214827382744e-05	17280	23
58089	genus.Faecalibacterium.id.2057	14	99098651	rs8012589	T	C	-0.0464526590827448	0.0111557528243784	-4.13415626185017	3.56261026271759e-05	18087	24
58090	genus.Faecalibacterium.id.2057	21	39024920	rs2835868	G	C	-0.0798737134328931	0.0197063458544154	-4.12245244056248	3.74860021655488e-05	17567	23
58091	genus.Faecalibacterium.id.2057	15	47368431	rs11853040	C	G	0.0446715614670568	0.0109015622685611	4.11398833508997	3.8888109468399e-05	18065	24
58092	genus.Faecalibacterium.id.2057	7	156767147	rs7777199	A	G	-0.0435076570068152	0.0106477374193191	-4.05829779289737	4.94317085763464e-05	18087	24
58093	genus.Faecalibacterium.id.2057	19	10085196	rs34006676	T	C	-0.0514964830360617	0.0133661450323215	-3.95211010311586	7.74650813037069e-05	17969	23
58094	genus.Faecalibacterium.id.2057	2	11494202	rs68193683	C	G	0.098077643383486	0.0243887063309603	4.06069838488671	4.89261439258019e-05	12592	17
58095	genus.Faecalibacterium.id.2057	10	98761409	rs12766020	A	G	0.0595108954918398	0.0147943865300281	4.09208814200386	4.2750608552954e-05	16718	21
58096	genus.Faecalibacterium.id.2057	12	76730200	rs77987676	T	A	-0.0557636880679376	0.0137407395000039	-4.0230781009298	5.74424373570055e-05	17272	23
58097	genus.Faecalibacterium.id.2057	5	83182193	rs5003758	A	G	0.0950713614043217	0.024001535793116	4.016181099466	5.91488096548643e-05	15918	19
58098	genus.Faecalibacterium.id.2057	14	99098846	rs10134130	G	T	-0.0462953382341953	0.0111556669541446	-4.11964343953893	3.79459142316061e-05	18087	24
58099	genus.Faecalibacterium.id.2057	14	34533275	rs797379	C	T	-0.0529336283667898	0.0130180091872811	-4.00176854843704	6.28707838544403e-05	18073	24
58100	genus.Faecalibacterium.id.2057	16	24093936	rs7204329	G	A	-0.0810146725035577	0.0196756033600603	-4.07201211646653	4.66087541883926e-05	16831	22
58101	genus.Faecalibacterium.id.2057	4	29316876	rs1595145	T	C	-0.0425608625266414	0.0106580100283753	-3.99998756114146	6.33458131395625e-05	18084	24
58102	genus.Faecalibacterium.id.2057	8	13536022	rs11785907	A	T	0.0511022678204863	0.0133220237727828	3.96551940907033	7.32362923545022e-05	17278	23
58103	genus.Faecalibacterium.id.2057	14	24764186	rs10146996	C	G	0.0666469919873086	0.0160714287750515	4.11974886540976	3.79285567470624e-05	18087	24
58104	genus.Faecalibacterium.id.2057	21	39023560	rs2835865	A	G	-0.0803503933706397	0.0196847758996897	-4.11033219039919	3.95090319727875e-05	17567	23
58105	genus.Faecalibacterium.id.2057	19	49154373	rs77575406	C	T	-0.0833036668553855	0.0206341415593997	-4.0772985779813	4.55619696546265e-05	15420	19
58106	genus.Faecalibacterium.id.2057	12	76808778	rs78613438	G	A	-0.0562949247562582	0.013775262046314	-4.04035612663446	5.33700975430981e-05	17277	23
58107	genus.Faecalibacterium.id.2057	19	10085233	rs36094530	A	G	-0.0512817118230758	0.0133530860385843	-3.9404943187648	8.13138765551799e-05	17969	23
58108	genus.Faecalibacterium.id.2057	21	39023431	rs2835864	T	A	-0.0803915889447173	0.0196840140054945	-4.10547909383213	4.03477775125561e-05	17567	23
58109	genus.Faecalibacterium.id.2057	15	47391597	rs1849299	C	G	0.0443842247649534	0.0108941625531359	4.08227533380231	4.45969168833915e-05	18085	24
58110	genus.Faecalibacterium.id.2057	2	162664635	rs75926333	G	A	-0.0790741034317224	0.0194135350226768	-4.02231624868919	5.76286092942114e-05	16198	20
58111	genus.Faecalibacterium.id.2057	15	47378791	rs28444777	C	A	0.0444932152887739	0.0109019247613415	4.09351941065917	4.24874490307804e-05	18066	24
58112	genus.Faecalibacterium.id.2057	12	76730256	rs79874993	T	C	-0.0555852531616108	0.0137415177988409	-4.01016570752264	6.06761499079617e-05	17271	23
58113	genus.Faecalibacterium.id.2057	10	7240566	rs72773854	G	A	0.0667332355111922	0.0161778867564137	4.09485376637515	4.22434932385472e-05	17273	23
58114	genus.Faecalibacterium.id.2057	12	83501801	rs11115593	T	C	0.0587958373939608	0.0146414060285216	4.05144133782697	5.09030891594178e-05	17638	23
58115	genus.Faecalibacterium.id.2057	12	31915776	rs74508901	A	G	-0.0858276056208129	0.0201605724838097	-4.25008811987705	2.13686432037109e-05	17157	22
58116	genus.Faecalibacterium.id.2057	7	156767075	rs7796704	C	A	-0.0432813033250953	0.0106485356477243	-4.03594005330655	5.43841019788298e-05	18085	24
58117	genus.Faecalibacterium.id.2057	7	156767585	rs12538789	G	A	-0.0431977578047812	0.0106480826768886	-4.02868329202698	5.60901205250089e-05	18087	24
58118	genus.Faecalibacterium.id.2057	21	39019683	rs2835861	G	A	-0.0787399889427762	0.0196919913641548	-4.07110817618322	4.67900131514825e-05	17561	23
58119	genus.Faecalibacterium.id.2057	4	23773352	rs73095166	T	G	-0.0883947271500473	0.0230892621839568	-3.91779613621096	8.93622304970258e-05	14890	21
58120	genus.Faecalibacterium.id.2057	18	2198310	rs12957396	G	A	-0.0745215038742288	0.0186131158708931	-4.09274486758942	4.26296686154359e-05	17158	22
58121	genus.Faecalibacterium.id.2057	13	27628359	rs66709345	G	C	-0.0580793391229645	0.0149628822256674	-4.00774943148989	6.13001059997832e-05	16831	22
58122	genus.Faecalibacterium.id.2057	7	156767197	rs7777336	A	G	-0.0431654911152247	0.0106481836145559	-4.02740780638594	5.63951693254201e-05	18087	24
58123	genus.Faecalibacterium.id.2057	2	20873333	rs2242307	A	G	-0.0427230594813944	0.0107520373712775	-3.97594958451906	7.00989761297879e-05	17638	23
58124	genus.Faecalibacterium.id.2057	5	150048807	rs10055831	T	C	0.110586657095553	0.0279924431356001	4.02611635936909	5.67056361761688e-05	9797	16
58125	genus.Faecalibacterium.id.2057	21	39023502	rs73904008	C	T	-0.0799163754924508	0.0196847640832065	-4.0885082616326	4.34156087248955e-05	17567	23
58126	genus.Faecalibacterium.id.2057	8	2540561	rs6558678	C	T	0.0419773331820692	0.0105354290669092	3.9888870856891	6.63840090380121e-05	18081	24
58127	genus.Faecalibacterium.id.2057	12	31115662	rs2352616	G	A	0.0520570413521986	0.0127943956454114	4.06628190084343	4.77691482819365e-05	18087	24
58128	genus.Faecalibacterium.id.2057	21	39025597	rs55752014	A	G	-0.0797035922501384	0.0197275103780411	-4.08367707197811	4.43286221380405e-05	17567	23
58129	genus.Faecalibacterium.id.2057	1	116056798	rs34356255	C	T	-0.0647348096497147	0.0165933434586161	-3.91771669907939	8.93916754396307e-05	17638	23
58130	genus.Faecalibacterium.id.2057	13	35116886	rs7331164	T	C	-0.0448435732511663	0.0112193077168653	-4.06910449793394	4.71941783201562e-05	18085	24
58131	genus.Faecalibacterium.id.2057	1	14198401	rs17350949	A	C	0.0551436776429353	0.0143513125155645	4.04854028101162	5.15380649785217e-05	17974	23
58132	genus.Faecalibacterium.id.2057	6	132294589	rs1475723	C	T	0.0470326133076534	0.0112133454560559	4.18780875466679	2.81660700487206e-05	18081	24
58133	genus.Faecalibacterium.id.2057	10	116753548	rs12761122	G	C	0.0452859031925555	0.0113112384089604	4.05226780425648	5.07235558189439e-05	18082	24
58134	genus.Faecalibacterium.id.2057	12	76912388	rs4125581	C	T	-0.0560444986064514	0.0137654173534647	-4.05119783609014	5.09560998096861e-05	17280	23
58135	genus.Faecalibacterium.id.2057	21	39023874	rs73904013	G	C	-0.079665714881147	0.0196854467927827	-4.07781687049381	4.54605501543749e-05	17567	23
58136	genus.Faecalibacterium.id.2057	12	76847777	rs73383587	T	C	-0.0558574322637278	0.0137320560647753	-4.03666264871292	5.42169423156597e-05	17278	23
58137	genus.Faecalibacterium.id.2057	3	73491159	rs13315691	A	G	-0.0867847202389598	0.021757863395337	-4.01222721043555	6.01485656162878e-05	16545	20
58138	genus.Faecalibacterium.id.2057	2	115160467	rs41356644	C	T	-0.0433834924087542	0.0110863227065551	-3.91963116852515	8.8684584538676e-05	18086	24
58139	genus.Faecalibacterium.id.2057	7	156765455	rs13242102	T	C	-0.0431847205194113	0.0106477829260429	-4.02761571711695	5.63453378277219e-05	18087	24
58140	genus.Faecalibacterium.id.2057	3	185795333	rs4686728	T	C	-0.0513955422509398	0.0130828010469537	-3.9882845179336	6.65528160158132e-05	18087	24
58141	genus.Faecalibacterium.id.2057	12	76906211	rs73385534	T	C	-0.0556989267077046	0.0137354778805719	-4.0361647558763	5.43320687740779e-05	17280	23
58142	genus.Faecalibacterium.id.2057	12	76807592	rs73383557	A	G	-0.0558598323819027	0.013774887517069	-4.00687468340156	6.15274866279713e-05	17277	23
58143	genus.Faecalibacterium.id.2057	15	55603606	rs112522059	T	C	-0.0934972421994341	0.0237414301458156	-3.97627902221928	7.00019860426372e-05	14482	21
58144	genus.Faecalibacterium.id.2057	1	14197842	rs12759292	G	T	0.0552438239260127	0.0143544674730776	4.04137783334302	5.31380618127967e-05	17973	23
58145	genus.Faecalibacterium.id.2057	11	123428483	rs702738	C	T	0.0570481698197737	0.014196926608737	3.95469366032342	7.66327777131905e-05	18087	24
58146	genus.Faecalibacterium.id.2057	21	39017642	rs7283828	A	G	-0.0779315127544839	0.019748831411622	-4.03039742817825	5.56826239345152e-05	17560	23
58147	genus.Faecalibacterium.id.2057	3	11750488	rs6766254	T	C	-0.0952338660260565	0.0239706370693904	-3.95065893811452	7.79363212270667e-05	15009	19
58148	genus.Faecalibacterium.id.2057	7	156764431	rs6952436	G	T	-0.0431247985297201	0.0106476003841446	-4.02047949860238	5.80798038624712e-05	18087	24
58149	genus.Faecalibacterium.id.2057	2	11470709	rs72789546	C	T	0.108089449695552	0.0268581616460417	4.02875756530265	5.60724053611274e-05	10040	13
58150	genus.Faecalibacterium.id.2057	7	156767337	rs7777497	C	G	-0.0429565229514795	0.0106481765522294	-4.00697265962468	6.15019791897223e-05	18087	24
58151	genus.Faecalibacterium.id.2057	5	33597315	rs12188381	G	C	0.0499645282341535	0.0123701791334117	4.04531389789759	5.22530618536631e-05	18086	24
58152	genus.Faecalibacterium.id.2057	7	156765243	rs7786691	G	A	-0.0431135243775296	0.0106477242602507	-4.02091674474141	5.79720926552813e-05	18087	24
58153	genus.Faecalibacterium.id.2057	11	123429299	rs743632	A	G	0.0576939205788677	0.0145525817783593	3.9504654669644	7.79993519011045e-05	17280	23
58154	genus.Faecalibacterium.id.2057	2	11437193	rs72789506	A	G	0.108266253609391	0.0266835619704213	4.04610259183598	5.20774168280981e-05	10040	13
58155	genus.Faecalibacterium.id.2057	11	119506749	rs4936490	G	A	-0.0637794170413759	0.0156368757120494	-4.05572564996513	4.99788956756609e-05	18087	24
58156	genus.Faecalibacterium.id.2057	21	39024738	rs8134734	C	T	-0.0789984039547303	0.0197235896229684	-4.06721020536736	4.75793213858255e-05	17567	23
58157	genus.Faecalibacterium.id.2057	12	31146635	rs35072	A	G	0.0464756666938562	0.011598312696771	3.97945653963441	6.90729852379714e-05	18087	24
58158	genus.Faecalibacterium.id.2057	1	116051580	.	T	A	-0.0659915684640734	0.0167081222542554	-3.91002294991578	9.2287352458333e-05	17525	22
58159	genus.Faecalibacterium.id.2057	11	119501720	rs7103203	A	G	-0.0631298170072409	0.0155707114999842	-3.97928424182933	6.91230588416162e-05	18086	24
58160	genus.Faecalibacterium.id.2057	14	50379734	rs3100871	C	G	-0.0656947603455735	0.0168059791246239	-3.89921086218624	9.65067040572905e-05	17263	23
58161	genus.Faecalibacterium.id.2057	15	47413948	rs11631011	C	T	0.0439703571688209	0.0110583735219845	4.00364736176139	6.23733183109405e-05	18087	24
58162	genus.Faecalibacterium.id.2057	7	156767612	rs12530723	A	G	-0.042905068793749	0.0106481133362522	-4.00050098400303	6.32085243351778e-05	18087	24
58163	genus.Faecalibacterium.id.2057	14	34533447	rs797380	C	A	-0.0532428118970927	0.0131210304141458	-3.97306655650288	7.09532127812699e-05	18073	24
58164	genus.Faecalibacterium.id.2057	1	14184325	rs35042965	C	G	0.0559535834673346	0.0145338720769784	3.99600718506786	6.44197794484752e-05	17962	23
58165	genus.Faecalibacterium.id.2057	19	17410810	rs7359871	T	C	-0.0445044162577586	0.011341698437914	-3.96426290592947	7.36230784463432e-05	18080	24
58166	genus.Faecalibacterium.id.2057	21	39023604	rs73904010	C	A	-0.0793087293317282	0.0196851812401959	-4.06192171593245	4.86703996526722e-05	17567	23
58167	genus.Faecalibacterium.id.2057	3	73490619	rs34717482	C	T	-0.0918360163143755	0.0229288186418646	-3.99812385481507	6.38465422469186e-05	16543	20
58168	genus.Faecalibacterium.id.2057	7	156764072	rs10260499	C	T	-0.0431420557928463	0.01064739317969	-4.02102551494978	5.7945327603537e-05	18087	24
58169	genus.Faecalibacterium.id.2057	2	11373212	rs72787608	C	T	0.0974378467942573	0.0240216846071926	4.01906870899483	5.84286315585008e-05	12316	15
58170	genus.Faecalibacterium.id.2057	1	14183156	rs7513720	G	T	0.0551419480191489	0.0142244860279342	3.98154086645684	6.84699456380342e-05	18084	24
58171	genus.Faecalibacterium.id.2057	1	19260793	rs9426702	T	C	-0.0566130804653182	0.0140936872017638	-3.93137916256624	8.44599452044296e-05	18087	24
58172	genus.Faecalibacterium.id.2057	12	76908284	rs112742102	C	T	-0.0554791292130421	0.0137354874955183	-4.01879493548129	5.84965534675832e-05	17280	23
58173	genus.Faecalibacterium.id.2057	10	7602831	rs10508330	A	C	0.0761349200244039	0.0189403824080861	3.96976829314111	7.19425584619112e-05	16709	20
58174	genus.Faecalibacterium.id.2057	19	10085317	rs34115713	T	G	-0.0506098121261041	0.0133391830717955	-3.89472816164253	9.83089178256678e-05	17969	23
58175	genus.Faecalibacterium.id.2057	12	31146874	rs35071	G	A	0.0461631106816446	0.0116109703903687	3.95205010612664	7.74845107493725e-05	18081	24
58176	genus.Faecalibacterium.id.2057	8	13536115	rs11782435	C	T	0.0499580052008237	0.013271006297379	3.89689280233571	9.74347199926891e-05	17280	23
58177	genus.Faecalibacterium.id.2057	7	156765043	rs7803794	A	C	-0.0429882347749637	0.0106476347243443	-4.00751673252048	6.1360515606373e-05	18087	24
58178	genus.Faecalibacterium.id.2057	12	31115733	rs2352617	C	A	0.0725658523098236	0.0183264411837779	3.99049544366354	6.5935415872696e-05	18087	24
58179	genus.Faecalibacterium.id.2057	2	240547172	rs7568812	A	G	-0.0455606379693677	0.0111534916007705	-4.0654065007888	4.79488145164188e-05	18087	24
58180	genus.Faecalibacterium.id.2057	10	15124606	rs78106675	T	C	0.0921353150459932	0.0230517366738219	4.1072259185798	4.0043951418285e-05	15710	21
58181	genus.Faecalibacterium.id.2057	9	10512086	rs13288527	C	T	-0.0471383096529433	0.0115448985183116	-4.08162063039269	4.47227550721129e-05	17638	23
58182	genus.Faecalibacterium.id.2057	8	78653181	rs10088921	T	C	0.0416406671671299	0.0106672168808997	3.90993048444724	9.23226862659606e-05	18083	24
58183	genus.Faecalibacterium.id.2057	21	39019358	rs61212991	G	T	-0.077869961691982	0.0196980322816438	-4.02791136747997	5.62745489456445e-05	17561	23
58184	genus.Faecalibacterium.id.2057	21	39029825	rs59210357	C	A	-0.0784842513576752	0.0197245047289895	-4.04446105473728	5.24436248265129e-05	17560	23
58185	genus.Faecalibacterium.id.2057	12	106972358	rs56197108	T	C	-0.128304910195697	0.031385050559042	-3.98459232385196	6.75960730954601e-05	7812	10
58186	genus.Faecalibacterium.id.2057	3	62487267	rs11925875	C	T	0.0415402342799031	0.0106217069502601	3.90476478426751	9.43170751455278e-05	18087	24
58187	genus.Faecalibacterium.id.2057	14	50380737	rs28768079	G	A	-0.0655809485786073	0.0167836370774635	-3.90123971683714	9.57013239002188e-05	17262	23
58188	genus.Faecalibacterium.id.2057	7	156764039	rs10260387	C	T	-0.0430002150306568	0.0106461315945907	-4.00502012235356	6.20122021181918e-05	18087	24
58189	genus.Faecalibacterium.id.2057	1	14199108	rs71629854	T	C	0.0547225807307568	0.0143207125721836	4.0161982957264	5.9144496084187e-05	17963	23
58190	genus.Faecalibacterium.id.2057	17	10185709	rs77513594	A	G	0.0907128171209316	0.0220141273890104	4.08748801838546	4.36069189961452e-05	16671	21
58191	genus.Faecalibacterium.id.2057	12	31145726	rs35074	A	C	0.0466352072085295	0.0116726682826417	3.96466341892358	7.34995802992952e-05	18087	24
58192	genus.Faecalibacterium.id.2057	2	27696737	rs7596856	C	T	0.0437635288386049	0.0107758377303826	4.09656934882143	4.19317913641821e-05	18084	24
58193	genus.Faecalibacterium.id.2057	14	50380350	rs8012916	T	C	-0.0655128917071558	0.0167837232244001	-3.89670741203262	9.75093021841321e-05	17262	23
58194	genus.Faecalibacterium.id.2057	1	204276040	rs9787298	A	C	-0.0536481540874904	0.013464482837485	-3.91220539098772	9.14570757542704e-05	17525	22
58195	genus.Faecalibacterium.id.2057	2	220231881	rs13029953	C	T	0.0432062504017387	0.0107272022825717	4.00910713967655	6.09487605862592e-05	17638	23
58196	genus.Faecalibacterium.id.2057	12	76723617	rs4018628	A	G	-0.0540513825447178	0.0136046652068441	-3.9532783820282	7.70876623701639e-05	17264	23
58197	genus.Faecalibacterium.id.2057	12	31916283	rs11051576	C	T	-0.0837116863255141	0.020063858911179	-4.18927500236688	2.79847097405052e-05	17158	22
58198	genus.Faecalibacterium.id.2057	21	39024869	rs4817880	G	A	-0.0787804211517803	0.0197315190203664	-4.03940212800016	5.35876228213328e-05	17567	23
58199	genus.Faecalibacterium.id.2057	17	47316259	rs850522	A	G	-0.0492923640187194	0.0126599201389355	-3.89619028324794	9.77176271542198e-05	16831	22
58200	genus.Faecalibacterium.id.2057	12	14966165	rs7963212	G	A	0.0423462871161048	0.0110450480767753	3.92069418943355	8.82942528211444e-05	18087	24
58201	genus.Faecalibacterium.id.2057	5	144262851	rs1549897	T	C	0.0690459573148731	0.0173078396564651	3.93775121196228	8.22488057733792e-05	17167	22
58202	genus.Faecalibacterium.id.2057	3	185785548	rs4234587	G	C	-0.0545643642845467	0.0138429741846206	-3.95153263670582	7.76522795761999e-05	18087	24
58203	genus.Faecalibacterium.id.2057	7	156770033	rs9770440	T	C	-0.0425847922875971	0.0106479518140177	-3.97052063517739	7.17157441219106e-05	18087	24
58204	genus.Faecalibacterium.id.2057	2	240536364	rs2411926	T	G	-0.0637880313879013	0.0152664191929854	-4.13087845042346	3.61379633207394e-05	18081	24
58205	genus.Faecalibacterium.id.2057	11	57837956	rs11229246	C	G	0.0589194858297819	0.0149540893061537	3.9876150839976	6.67408316050293e-05	17165	22
58206	genus.Faecalibacterium.id.2057	15	47420351	rs28831102	A	C	0.0437077535828593	0.011077897809462	3.95882900533197	7.5318134894432e-05	18087	24
58207	genus.Faecalibacterium.id.2057	14	98440806	rs1379225	C	T	0.0428388804548683	0.011003895959725	3.89652810507381	9.75814883311588e-05	18087	24
58208	genus.Faecalibacterium.id.2057	12	76909947	rs11611806	T	C	-0.0552890354821675	0.0137368659186187	-4.00015495857211	6.33010202365817e-05	17280	23
58209	genus.Faecalibacterium.id.2057	3	185795855	rs12638263	A	C	-0.0512675902506887	0.0131202217417211	-3.93841227337417	8.20225724145769e-05	18087	24
58210	genus.Faecalibacterium.id.2057	16	24088867	rs7195648	T	C	-0.078819206450303	0.0197483242782858	-3.98901832451331	6.63472967748895e-05	16831	22
58211	genus.Faecalibacterium.id.2057	5	81579288	rs72778531	T	C	-0.0653918449484896	0.0168130144481184	-3.89392876362098	9.86336257836214e-05	17278	23
58212	genus.Faecalibacterium.id.2057	21	39024846	rs2835867	A	C	-0.0781474886281871	0.0197236834833287	-4.02334169811058	5.73781555192684e-05	17567	23
58213	genus.Faecalibacterium.id.2057	21	39031632	rs2835879	A	T	-0.0779463070694212	0.0195837489238428	-4.01926773024365	5.83793022222657e-05	17561	23
58214	genus.Faecalibacterium.id.2057	12	31115346	rs4931393	C	A	0.0512170551275866	0.0127957936421011	3.99478326140401	6.47534621214166e-05	18087	24
58215	genus.Faecalibacterium.id.2057	2	11498147	rs66705656	T	C	0.0941270051635839	0.0243117357628009	3.92871029198088	8.54026499142297e-05	12526	16
58216	genus.Faecalibacterium.id.2057	7	156760950	rs6948221	G	A	-0.043422689954908	0.0107975437524801	-3.98329669658793	6.79658161313995e-05	18087	24
58217	genus.Faecalibacterium.id.2057	12	76891649	rs7308867	T	C	-0.0550600215770477	0.0137331518691992	-3.98169978881965	6.84241710301665e-05	17280	23
58218	genus.Faecalibacterium.id.2057	6	131796316	rs11963093	G	T	0.0429747717380598	0.0109198906389538	3.95735012207808	7.57858088090727e-05	18071	24
58219	genus.Faecalibacterium.id.2057	19	52235616	rs73056862	C	T	-0.0726348235373488	0.017839586834865	-4.01839767583677	5.8595244686529e-05	17156	22
58220	genus.Faecalibacterium.id.2057	13	35112902	rs9529277	C	T	-0.0438415217567435	0.0112490035005871	-3.98284468764846	6.80952590422263e-05	18082	24
58221	genus.Faecalibacterium.id.2057	7	156764887	rs3800867	A	G	-0.0425893583963705	0.0106487391782883	-3.96890646575051	7.22032140043103e-05	18081	24
58222	genus.Faecalibacterium.id.2057	12	58234262	rs10783853	G	A	-0.0456459477040988	0.0117517964202429	-3.97247649565808	7.11292566115891e-05	18087	24
58223	genus.Faecalibacterium.id.2057	6	103837090	rs9390998	A	G	0.121700817223734	0.0341822725574759	3.95256212881328	7.73188451662597e-05	4223	7
58224	genus.Faecalibacterium.id.2057	2	11491592	rs147042428	A	G	0.105276416098476	0.0269097169532142	3.92700703396978	8.60094667579065e-05	10040	13
58225	genus.Faecalibacterium.id.2057	12	116276416	rs9989045	A	G	0.0452425625524511	0.0113596732586538	4.01008125025261	6.06978575528871e-05	18081	24
58226	genus.Faecalibacterium.id.2057	12	63936491	rs117104774	A	G	-0.140721982550072	0.0358187826546558	-3.94899826995821	7.84789187894153e-05	7007	11
58227	genus.Faecalibacterium.id.2057	21	39027158	rs73904019	T	C	-0.0789213600395152	0.0195935895498033	-4.0355485992658	5.4474861737977e-05	17567	23
58228	genus.Faecalibacterium.id.2057	2	115144118	rs34807581	A	T	-0.043179146464478	0.011048179393918	-3.89853772546756	9.67753252742952e-05	18086	24
58229	genus.Faecalibacterium.id.2057	7	156764972	rs3823623	A	G	-0.0425260094192041	0.010647501664117	-3.96204412303379	7.4310802816358e-05	18087	24
58230	genus.Faecalibacterium.id.2057	21	39025079	rs2898333	A	G	-0.0779243343566074	0.0197268722505524	-4.00900233382448	6.09758140109379e-05	17567	23
58231	genus.Faecalibacterium.id.2057	10	7600879	rs7069466	G	A	0.0749657391445456	0.0189679144466196	3.89468437912452	9.83266757181984e-05	16709	20
58232	genus.Faecalibacterium.id.2057	3	62434127	rs12639116	C	T	0.0677081575836825	0.0174826389112525	3.93580991523721	8.29165846152831e-05	17974	23
58233	genus.Faecalibacterium.id.2057	3	166358751	rs78817577	T	C	0.107037174168121	0.0272754395407835	3.94469909062642	7.99002473662741e-05	12453	14
58234	genus.Faecalibacterium.id.2057	2	27696207	rs113954968	A	C	0.0433302205804405	0.0107775562962334	4.05529353112464	5.00713843013245e-05	18084	24
58235	genus.Faecalibacterium.id.2057	3	166352648	rs74286616	G	A	0.102604157453901	0.0259996763898749	3.94323405722367	8.03901283060677e-05	13774	16
58236	genus.Faecalibacterium.id.2057	1	217890974	rs4846429	T	A	-0.0530615243990105	0.0133980323020198	-3.95767417666225	7.56830972404349e-05	18083	24
58237	genus.Faecalibacterium.id.2057	8	35112237	rs59993962	T	A	0.0814556183497981	0.0199682403041937	4.0154540279312	5.93314636775492e-05	17118	22
58238	genus.Faecalibacterium.id.2057	7	156768424	rs7806063	C	T	-0.0423233943050929	0.0106482890224151	-3.94519340748692	7.97355943463366e-05	18087	24
58239	genus.Faecalibacterium.id.2057	1	13937089	rs2487643	T	G	-0.0460593036149997	0.0113966481055941	-4.03547730314482	5.44914073918536e-05	18087	24
58240	genus.Faecalibacterium.id.2057	7	156762446	rs3087905	T	G	-0.0423830013428672	0.0106454275164375	-3.94704088630702	7.91230490341074e-05	18087	24
58241	genus.Faecalibacterium.id.2057	3	8389929	rs79310980	T	C	0.100587836598208	0.0258296039285701	3.93109533266512	8.45597310100909e-05	13027	15
58242	genus.Faecalibacterium.id.2057	12	106979039	rs969802	G	A	-0.12436693903927	0.0299243548492559	-3.93588105348101	8.28920238768178e-05	7815	10
58243	genus.Faecalibacterium.id.2057	21	39023635	rs73904011	A	C	-0.0780384454394714	0.0196856183731415	-3.9981166638364	6.38484815106885e-05	17567	23
58244	genus.Faecalibacterium.id.2057	7	156770396	rs10223955	G	A	-0.0421793575835619	0.0106483964389388	-3.93272620150931	8.39878833807142e-05	18086	24
58245	genus.Faecalibacterium.id.2057	12	116278476	rs6490043	G	A	0.0450671911924623	0.0114120334188438	3.98414200555803	6.77243675249745e-05	18087	24
58246	genus.Faecalibacterium.id.2057	6	103847955	rs4947052	C	T	0.120556482422299	0.0338800142316518	3.93353956422328	8.37040537004852e-05	4223	7
58247	genus.Faecalibacterium.id.2057	6	132299275	rs1930998	T	C	0.0463776748770544	0.011232687637263	4.10465713042487	4.04914976828749e-05	18073	24
58248	genus.Faecalibacterium.id.2057	1	14198596	rs71510950	A	G	0.0537841862626691	0.0143067182841514	3.96559756624469	7.32122970365603e-05	17974	23
58249	genus.Faecalibacterium.id.2057	2	3372469	rs7594070	C	A	0.0817436124178876	0.0213788891989022	3.96887458312061	7.22128738654525e-05	18085	24
58250	genus.Faecalibacterium.id.2057	7	156769160	rs12537435	T	C	-0.0428543554749456	0.0107933321876577	-3.94129051463831	8.10443968672729e-05	18087	24
58251	genus.Faecalibacterium.id.2057	11	5330662	rs11036735	A	T	-0.211515512166388	0.0532816896283451	-3.92918475313977	8.52343362139139e-05	3380	7
58252	genus.Faecalibacterium.id.2057	3	185798296	rs56940353	T	C	-0.0507721234701152	0.0131270397146696	-3.91488309076868	9.04480229473803e-05	18079	24
58253	genus.Faecalibacterium.id.2057	2	11491424	rs147857168	G	A	0.104653397185587	0.0269020477435392	3.90335584631903	9.48680631856237e-05	10040	13
58254	genus.Faecalibacterium.id.2057	21	39025049	rs2248732	A	C	-0.0775671529360532	0.0197343420416376	-3.9887608138881	6.64193499905301e-05	17567	23
58255	genus.Faecalibacterium.id.2057	7	156763188	rs12698009	C	T	-0.0423102420297985	0.0106453792435841	-3.93995712314535	8.14961735223641e-05	18087	24
58256	genus.Faecalibacterium.id.2057	6	126479577	rs7757001	G	A	-0.0497486960996096	0.0121989939147335	-4.06735686894034	4.7549395986392e-05	17262	23
58257	genus.Faecalibacterium.id.2057	21	39025247	rs2409937	T	C	-0.0775901708811696	0.0197277690809689	-3.9869467140648	6.69290497304032e-05	17567	23
58258	genus.Faecalibacterium.id.2057	21	39024487	rs2835866	C	G	-0.0774841478320348	0.0196852512863282	-3.98479374374035	6.75387635962197e-05	17566	23
58259	genus.Faecalibacterium.id.2057	13	35112824	rs9541214	T	C	-0.0434714684132101	0.0112477905695759	-3.94840312443064	7.86742411848876e-05	18082	24
58260	genus.Faecalibacterium.id.2057	7	156762224	rs2302443	C	G	-0.0421821384537099	0.0106449512723649	-3.92973768192213	8.50385818575588e-05	18087	24
58261	genus.Faecalibacterium.id.2057	7	156768943	rs7786986	A	G	-0.0420790879132692	0.0106488781989423	-3.92382766039341	8.71530922921558e-05	18087	24
58262	genus.Faecalibacterium.id.2057	12	76888393	rs73385521	G	T	-0.0548868455080325	0.0137770783693351	-3.94246344241517	8.06489462261312e-05	17280	23
58263	genus.Faecalibacterium.id.2057	2	11495879	rs115685827	C	T	0.104535539354384	0.0270145965557456	3.89404010713128	9.85883384830689e-05	10040	13
58264	genus.Faecalibacterium.id.2057	12	76856220	rs11615272	T	C	-0.0548653938607252	0.0137661671699064	-3.93960240448835	8.16167587358148e-05	17280	23
58265	genus.Faecalibacterium.id.2057	21	39020348	rs11908739	T	C	-0.0766576679197754	0.0196970656364751	-3.98425624501806	6.7691799226644e-05	17560	23
58266	genus.Faecalibacterium.id.2057	5	93612831	rs9686308	T	C	-0.0421993898338955	0.0108753488726515	-3.90760437756488	9.32157759569926e-05	18085	24
58267	genus.Faecalibacterium.id.2057	7	129405774	rs2402960	T	C	-0.0456097089206076	0.0118949165157603	-3.89823010504053	9.68983188409224e-05	18079	24
58268	genus.Faecalibacterium.id.2057	2	11454476	rs72789533	T	C	0.104738054193603	0.0268020736571093	3.92104098629051	8.81672636445083e-05	10040	13
58269	genus.Faecalibacterium.id.2057	2	11438368	rs114041013	G	T	0.104474580876877	0.0267112819984733	3.92013377941582	8.84998276092407e-05	10040	13
58270	genus.Faecalibacterium.id.2057	4	5142977	rs2121628	G	C	-0.0780402195028495	0.0199267156860854	-3.91398544826563	9.07851090744188e-05	16147	19
58271	genus.Faecalibacterium.id.2057	7	103985448	rs979522	C	T	-0.0418871681322333	0.0106100986713135	-3.92246941641268	8.76460215936841e-05	18087	24
58272	genus.Faecalibacterium.id.2057	13	35112712	rs9529276	C	T	-0.0433840472448854	0.0112481382877052	-3.93793053525018	8.21873781990687e-05	18082	24
58273	genus.Faecalibacterium.id.2057	14	99096699	rs11628781	C	T	-0.0446398821341082	0.0111543303355164	-3.97075919468673	7.16439651122641e-05	18087	24
58274	genus.Faecalibacterium.id.2057	2	11440626	rs148324618	G	A	0.104603766766085	0.0267114035269619	3.91532754798536	9.0281556626284e-05	10040	13
58275	genus.Faecalibacterium.id.2057	12	76875799	rs73385511	G	C	-0.0543037377075381	0.0137190912086983	-3.93305951988304	8.38714593484231e-05	17280	23
58276	genus.Faecalibacterium.id.2057	21	39029946	rs2835878	G	A	-0.0782928911313707	0.0198033146602977	-3.96848247173528	7.23317765449884e-05	17564	23
58277	genus.Faecalibacterium.id.2057	15	40259848	rs2291627	A	C	0.0717830964412044	0.0176503681143792	4.05825855463397	4.94400131419593e-05	18087	24
58278	genus.Faecalibacterium.id.2057	2	220232674	rs12694463	C	T	0.0424026650331446	0.0107264059036882	3.93357176787444	8.36928346454604e-05	17638	23
58279	genus.Faecalibacterium.id.2057	15	78160591	rs28494785	C	T	-0.0857145356527227	0.022925496514827	-3.90979348458776	9.23750614801969e-05	15634	20
58280	genus.Faecalibacterium.id.2057	2	240530839	rs4852096	A	G	-0.0492574009831845	0.0121502068388296	-4.02036183796898	5.8108820728636e-05	18079	24
58281	genus.Faecalibacterium.id.2057	7	19066695	rs2214627	T	C	0.160448679424138	0.0418809540451822	3.90681759957846	9.35196950568763e-05	3459	7
58282	genus.Faecalibacterium.id.2057	3	175813923	rs59517448	C	T	0.0658176807355162	0.0166768670150922	4.02724818717056	5.64334547636327e-05	18068	24
58283	genus.Faecalibacterium.id.2057	2	240537244	rs7604209	A	G	-0.0595737816701658	0.0145759573737214	-4.05953759503737	4.91699911030881e-05	18087	24
58284	genus.Faecalibacterium.id.2057	10	116753751	rs7093282	A	G	0.0431132932003514	0.0109575640697277	3.98558844478348	6.73130975383184e-05	18083	24
58285	genus.Faecalibacterium.id.2057	2	27752296	rs11682083	A	G	0.0426024857614759	0.0107457893185449	3.99678103480128	6.42096425804751e-05	18075	24
58286	genus.Faecalibacterium.id.2057	14	99096625	rs11628747	C	G	-0.0445990383816556	0.0111543357337107	-3.96683182042847	7.28343486920975e-05	18087	24
58287	genus.Faecalibacterium.id.2057	7	156770436	rs10227139	C	T	-0.0418811557898504	0.010649329525663	-3.90723778306156	9.33572690068719e-05	18085	24
58288	genus.Faecalibacterium.id.2057	13	44276433	rs9533592	T	C	-0.147938433635573	0.0384362686764231	-3.90243599877346	9.52294229654197e-05	5786	9
58289	genus.Faecalibacterium.id.2057	20	48034292	rs71351972	G	C	0.102345599627325	0.0257340269062131	4.00942978238488	6.08655484887326e-05	14150	17
58290	genus.Faecalibacterium.id.2057	7	156770281	rs10237164	A	G	-0.0418212165879047	0.0106488004727805	-3.8997927384746	9.62750685971177e-05	18086	24
58291	genus.Faecalibacterium.id.2057	2	11464704	rs115269626	T	C	0.104715861363744	0.0268673618822761	3.90577628977909	9.39233745716018e-05	10040	13
58292	genus.Faecalibacterium.id.2057	2	11432238	rs72787701	C	G	0.104205354046924	0.0267364910131889	3.90657681819562	9.36128917105735e-05	10040	13
58293	genus.Faecalibacterium.id.2057	2	21064789	rs78171946	A	G	-0.0777174745514118	0.0194717302264261	-4.02305449389769	5.74481975866814e-05	17973	23
58294	genus.Faecalibacterium.id.2057	10	116779483	rs17092671	A	G	0.045199010829771	0.0115194240030994	3.9919290327273	6.55379877662996e-05	18087	24
58295	genus.Faecalibacterium.id.2057	16	11908022	rs28550837	C	G	0.0429480633943245	0.0108179887768555	3.99721334083047	6.40925336511416e-05	17638	23
58296	genus.Faecalibacterium.id.2057	2	11416917	rs72787680	G	T	0.103999629874682	0.026703404519206	3.90032608179735	9.60632145155865e-05	10040	13
58297	genus.Faecalibacterium.id.2057	2	11423312	rs115700682	G	T	0.103895336898872	0.0267040307901062	3.89974502166263	9.62940441043879e-05	10040	13
58298	genus.Faecalibacterium.id.2057	2	11425844	rs72787690	T	C	0.103895336898872	0.0267040307901062	3.89974502166263	9.62940441043879e-05	10040	13
58299	genus.Faecalibacterium.id.2057	2	11424654	rs72787689	C	T	0.103895336898872	0.0267040307901062	3.89974502166263	9.62940441043879e-05	10040	13
58300	genus.Faecalibacterium.id.2057	2	11426945	rs72787693	T	C	0.103895336898872	0.0267040307901062	3.89974502166263	9.62940441043879e-05	10040	13
58301	genus.Faecalibacterium.id.2057	2	11426734	rs56070302	T	C	0.103895336898872	0.0267040307901062	3.89974502166263	9.62940441043879e-05	10040	13
58302	genus.Faecalibacterium.id.2057	7	156769441	rs6975133	G	A	-0.0417172042282853	0.0106486340491897	-3.89118039077998	9.97577304363386e-05	18087	24
58303	genus.Faecalibacterium.id.2057	10	19577232	rs35005334	A	G	0.0591784164160903	0.0152177837563464	4.00300525532012	6.25429123379224e-05	18078	24
58304	genus.Faecalibacterium.id.2057	3	157830718	rs1589522	G	T	-0.0874441482167429	0.0227813276752179	-3.92249479364979	8.76367876743318e-05	15227	20
58305	genus.Faecalibacterium.id.2057	2	240518771	rs2028192	C	T	-0.0449070301780288	0.011292584616565	-3.97831917287629	6.9404165043723e-05	18087	24
58306	genus.Faecalibacterium.id.2057	12	116278014	rs7957131	T	C	0.0451328553496896	0.0114626843074054	3.95511302452883	7.64984780524569e-05	18082	24
58307	genus.Faecalibacterium.id.2057	20	30526514	rs6061042	G	C	0.0468563215817237	0.0119094651953038	3.90485460881962	9.42820504676669e-05	17193	22
58308	genus.Faecalibacterium.id.2057	2	11463636	rs55737637	T	C	0.104412640359474	0.0268508733004232	3.89637262865007	9.76441215202137e-05	10040	13
58309	genus.Faecalibacterium.id.2057	2	11463280	rs72789539	C	A	0.104412640359474	0.0268508733004232	3.89637262865007	9.76441215202137e-05	10040	13
58310	genus.Faecalibacterium.id.2057	20	30528702	rs6058497	G	T	0.0466628000385891	0.0119202464296573	3.89850458196225	9.67885697046436e-05	17193	22
58311	genus.Faecalibacterium.id.2057	2	240530518	rs6543561	G	A	-0.0633809602256987	0.0156650409927647	-4.03465660910221	5.46822085942185e-05	17966	23
58312	genus.Faecalibacterium.id.2057	2	11467033	rs72789543	G	T	0.104366351566594	0.0268674420155254	3.89460119995014	9.83604209696578e-05	10040	13
58313	genus.Faecalibacterium.id.2057	12	76856533	rs11614813	A	G	-0.0541279111316149	0.0137259274142486	-3.91166387814031	9.1662425499615e-05	17280	23
58314	genus.Faecalibacterium.id.2057	7	103987098	rs6946662	C	T	-0.0416335451862793	0.0106089164448736	-3.89881722648032	9.66637023037763e-05	18087	24
58315	genus.Faecalibacterium.id.2057	15	47382991	rs11636711	G	C	0.0427960671641027	0.0108991982866058	3.92790808491603	8.56879451426853e-05	18074	24
58316	genus.Faecalibacterium.id.2057	15	47397505	rs28607042	A	G	0.0428761951498032	0.0109974766471836	3.91291692491317	9.1187912007406e-05	18085	24
58317	genus.Faecalibacterium.id.2057	2	11427887	rs72787695	T	A	0.103742629927134	0.0267041933273886	3.89171383243682	9.95386073766659e-05	10040	13
58318	genus.Faecalibacterium.id.2057	2	11417883	rs72787682	A	G	0.103782990375956	0.0267034761623464	3.89163220658917	9.95721075447782e-05	10040	13
58319	genus.Faecalibacterium.id.2057	2	11421891	rs72787686	C	T	0.103643105897168	0.0267041440552178	3.89081780963749	9.99069285874207e-05	10040	13
58320	genus.Faecalibacterium.id.2057	2	11422452	rs72787687	G	T	0.103643105897168	0.0267041440552178	3.89081780963749	9.99069285874207e-05	10040	13
58321	genus.Faecalibacterium.id.2057	2	11412889	rs79912720	G	A	0.103980456176011	0.026703448907256	3.89112547061671	9.97803159546216e-05	10040	13
58322	genus.Faecalibacterium.id.2057	7	103984363	rs4729994	T	C	-0.0416217922901273	0.0106092969592794	-3.89487045808099	9.82512242641017e-05	18084	24
58323	genus.Faecalibacterium.id.2057	12	76858173	rs75413870	G	A	-0.0540167628997633	0.0137286432308915	-3.90397248704307	9.46265428323266e-05	17280	23
58324	genus.Faecalibacterium.id.2057	1	13937899	rs2487647	G	A	-0.0451819646144864	0.0114085537721951	-3.96153100852386	7.44707082764038e-05	18080	24
58325	genus.Faecalibacterium.id.2057	7	103986869	rs13234807	A	G	-0.0415703493695549	0.0106089794301706	-3.89255733744515	9.91930459287517e-05	18087	24
58326	genus.Faecalibacterium.id.2057	10	116749706	rs7099590	G	A	0.0428287411210429	0.0109592927573326	3.9588184116466	7.53214752573293e-05	18086	24
58327	genus.Faecalibacterium.id.2057	2	27745946	rs7589217	A	G	0.042301964170284	0.0107428828054739	3.97418421082846	7.06208913167198e-05	18087	24
58328	genus.Faecalibacterium.id.2057	15	47247924	rs55957745	G	A	-0.0452227486770454	0.0115711538322025	-3.91220816726044	9.14560240707166e-05	18087	24
58329	genus.Faecalibacterium.id.2057	2	220231370	rs10193491	T	C	0.0419752620546942	0.0107279122484538	3.89484390352394	9.82619882838805e-05	17638	23
58330	genus.Faecalibacterium.id.2057	1	14195523	rs12759188	C	G	0.0544458622483285	0.0146874720038228	3.9155991849636	9.01799606613306e-05	17972	23
58331	genus.Faecalibacterium.id.2057	9	10514452	rs10116704	T	C	-0.0445031925237228	0.0112305193748252	-3.95662051436158	7.60175462155971e-05	17638	23
58332	genus.Faecalibacterium.id.2057	2	27746832	rs8179252	A	C	0.0421345490038366	0.0107434348996934	3.95923306431302	7.51908329832306e-05	18087	24
58333	genus.Faecalibacterium.id.2057	6	126470487	rs2186060	G	C	-0.0521055805860619	0.0128089355967118	-3.99348127105066	6.51102238443187e-05	17277	23
58334	genus.Faecalibacterium.id.2057	12	116277353	rs2384680	T	A	0.0437758690089051	0.0112456380157971	3.90533572914882	9.40946594705125e-05	18080	24
58335	genus.Faecalibacterium.id.2057	10	116782311	rs11197029	A	G	0.0434483539559473	0.0111048399061293	3.95151261537537	7.76587775903984e-05	17638	23
58336	genus.Faecalibacterium.id.2057	7	21953105	rs111566279	G	C	0.0965194936290042	0.0241811175786882	3.94518181925289	7.97394506207906e-05	15063	17
58337	genus.Faecalibacterium.id.2057	1	17096952	rs3982180	C	T	0.0476037303551223	0.0120667203466886	3.93111704618741	8.4552093274244e-05	17525	22
58338	genus.Faecalibacterium.id.2057	12	89524691	rs78934682	T	C	0.089951567332734	0.0226227337628407	3.98823808635693	6.65658404816994e-05	15673	20
58339	genus.Faecalibacterium.id.2057	2	27716004	rs780088	T	C	0.0422249983567175	0.010757044077882	3.95899023181943	7.52673148227175e-05	18087	24
58340	genus.Faecalibacterium.id.2057	1	14195512	rs78241391	C	T	0.054733268775457	0.0147458178453121	3.91626230111723	8.99323995253228e-05	17971	23
58341	genus.Faecalibacterium.id.2057	15	47269835	rs112835629	C	A	-0.0452133447115196	0.0115896936255092	-3.89063815510147	9.99809324723906e-05	18086	24
58342	genus.Faecalibacterium.id.2057	10	116739109	rs35501899	T	G	0.0426253933930817	0.0109581759832437	3.93833461931431	8.20491172461444e-05	18087	24
58343	genus.Faecalibacterium.id.2057	14	99093955	rs1950460	A	G	-0.0439231011974642	0.0111584949098052	-3.90335693392618	9.48676366893376e-05	18087	24
58344	genus.Faecalibacterium.id.2057	21	39025300	rs2248740	G	A	-0.076288203502312	0.0197311440843903	-3.90546391685835	9.40447911611694e-05	17567	23
58345	genus.Faecalibacterium.id.2057	10	7239757	rs72773853	G	A	0.0633978686053206	0.0161877439559012	3.89725328038686	9.72898544632884e-05	17275	23
58346	genus.Faecalibacterium.id.2057	9	110297639	rs3858078	G	A	-0.0419452927030258	0.0105966061105317	-3.97936336864718	6.91000585519212e-05	18066	24
58347	genus.Faecalibacterium.id.2057	9	10506167	rs10959130	A	G	-0.0453651404121109	0.0115348606399702	-3.93372452530445	8.36396366185088e-05	17638	23
58348	genus.Faecalibacterium.id.2057	10	116727532	rs6585308	G	A	0.0426371298250981	0.0108291876194841	3.95722411600995	7.58257829724684e-05	18080	24
58349	genus.Faecalibacterium.id.2057	2	240546337	rs10189314	A	T	-0.0444691592870574	0.0111724350245902	-3.91421647184724	9.06982409996631e-05	18084	24
58350	genus.Faecalibacterium.id.2057	20	48050494	rs77778449	G	A	0.101516310935624	0.0257943580238459	3.96467412517856	7.34962817167694e-05	14150	17
58351	genus.Faecalibacterium.id.2057	2	240517291	rs7587625	A	G	-0.0605799786120933	0.0152686365999662	-3.98662988335638	6.70184470864798e-05	18087	24
58352	genus.Faecalibacterium.id.2057	2	27749669	rs11682621	G	A	0.0417857625596339	0.010747601475794	3.92479497699617	8.68036352388266e-05	18085	24
58353	genus.Faecalibacterium.id.2057	10	116745558	rs6585313	T	A	0.0423623186092846	0.0109550515379111	3.91327291399538	9.10535270980761e-05	18087	24
58354	genus.Faecalibacterium.id.2057	2	240530881	rs4852097	T	G	-0.0589737209928223	0.0149183192480867	-3.96252484789157	7.41612858339323e-05	18080	24
58355	genus.Faecalibacterium.id.2057	2	240529508	rs12616051	G	A	-0.0598349452632593	0.0148770087029656	-3.97750536125707	6.96420531083545e-05	18087	24
58356	genus.Faecalibacterium.id.2057	7	147866641	rs4725765	T	G	-0.104617501734988	0.0257120779804157	-3.98780423565015	6.6687656046171e-05	13783	17
58357	genus.Faecalibacterium.id.2057	10	116744574	rs7093330	T	A	0.0422251456079242	0.0109553319490625	3.90224548363181	9.53044286565789e-05	18087	24
58358	genus.Faecalibacterium.id.2057	2	27614449	rs72819512	G	A	0.0418944863566903	0.0108871030728869	3.91077052546098	9.20021502875301e-05	18073	24
58359	genus.Faecalibacterium.id.2057	2	27743423	rs11681351	G	A	0.0417243867965654	0.0107445701940783	3.9180191766649	8.92796051154187e-05	18087	24
58360	genus.Faecalibacterium.id.2057	8	35133122	rs2037840	G	A	0.0800077375350069	0.019932011662604	3.91715880517805	8.95987282006236e-05	17567	23
58361	genus.Faecalibacterium.id.2057	1	13940014	rs1767681	T	C	-0.0445823686987275	0.0114389394847328	-3.89394588155267	9.86266620446307e-05	18083	24
58362	genus.Faecalibacterium.id.2057	2	27716494	rs704795	G	A	0.0417192932396768	0.0107569292266512	3.91179967226448	9.16108894712654e-05	18087	24
58363	genus.Faecalibacterium.id.2057	2	27586155	rs11695549	A	C	0.0420697170326811	0.010874123849519	3.9265377862742	8.61773592829463e-05	18074	24
58364	genus.Faecalibacterium.id.2057	11	131356267	rs4937631	A	G	0.0487982046122059	0.0123888609726455	3.91835571527016	8.91550709086187e-05	18087	24
58365	genus.Faecalibacterium.id.2057	2	27698343	rs780117	C	G	0.041631458446498	0.0107633383464665	3.90627722348034	9.37289750709942e-05	18084	24
58366	genus.Faecalibacterium.id.2057	10	116732726	rs6585310	G	A	0.0419442711496212	0.0108755262376539	3.90292649710372	9.5036570497371e-05	18085	24
58367	genus.Faecalibacterium.id.2057	9	110300994	rs4979065	G	A	-0.041264767532247	0.010556947990577	-3.92732678844353	8.58952386443365e-05	18087	24
58368	genus.Faecalibacterium.id.2057	20	30541443	rs1883507	A	T	0.0473485534408874	0.0120258284605893	3.91629276791258	8.99210407968501e-05	17194	22
58369	genus.Faecalibacterium.id.2057	2	240522357	rs10200488	T	C	-0.0586306077446301	0.0147941910560547	-3.93705225343523	8.24886499450787e-05	18086	24
58370	genus.Faecalibacterium.id.2057	2	27743630	rs13022659	C	T	0.0414459694604536	0.0107444566948239	3.8923974004206	9.92584807170882e-05	18087	24
58371	genus.Faecalibacterium.id.2057	2	240522573	rs10205367	C	A	-0.0586411362880381	0.0148000729656054	-3.93692917672947	8.25309514970603e-05	18086	24
58372	genus.Faecalibacterium.id.2057	2	240531901	rs7567917	A	G	-0.0583437677340388	0.0149201703475441	-3.91861464051165	8.90593688031531e-05	18080	24
58373	genus.Faecalibacterium.id.2057	2	240526000	rs6543560	G	A	-0.0617261035230863	0.0156465474721628	-3.92457480141976	8.68830602656812e-05	17968	23
58374	genus.Faecalibacterium.id.2057	2	27740404	rs11127044	C	G	0.0416025955250941	0.010776372185011	3.89478845371964	9.82844687234811e-05	18081	24
58375	genus.Faecalibacterium.id.2057	4	37147836	rs2098917	T	G	-0.0434193973845955	0.0106782511181659	-4.02225983199184	5.76424184047132e-05	18070	24
58376	genus.Faecalibacterium.id.2057	2	27731376	rs35073769	C	T	0.0415699188161332	0.0107757907072416	3.8914162094085	9.96608065769718e-05	18081	24
58377	genus.Faecalibacterium.id.2057	2	27715207	rs8395	T	A	0.04157612478189	0.0107741180445244	3.89093260664306	9.98596681091769e-05	18087	24
58378	genus.Faecalibacterium.id.2057	6	47489708	rs13201473	G	A	-0.048193554547036	0.012160438326912	-3.90818186441382	9.29932963436794e-05	18084	24
58379	genus.Faecalibacterium.id.2057	2	240529438	rs12614713	G	C	-0.0590856258452977	0.0148794092221317	-3.9263916744315	8.6229699951702e-05	18087	24
58380	genus.Faecalibacterium.id.2057	2	240528081	rs7574797	C	T	-0.0615188932004538	0.0156578523036179	-3.91484897416878	9.04608129007199e-05	17968	23
58381	genus.Faecalibacterium.id.2057	2	240541234	rs7576770	G	C	-0.0576856716252846	0.0145953117993275	-3.91019949818687	9.22199235803933e-05	18082	24
58382	genus.Faecalibacterium.id.2057	4	37147348	rs4832881	G	C	-0.0434051771775312	0.0106779430778958	-4.02207997620717	5.76864626151257e-05	18071	24
58383	genus.Faecalibacterium.id.2057	2	240541781	rs6543566	G	C	-0.057650579237401	0.0145939131837945	-3.90969604545789	9.24123296550798e-05	18082	24
58384	genus.Faecalibacterium.id.2057	10	116741810	rs7079234	T	C	0.0448041811224735	0.0117188245850913	3.90272866962678	9.5114307214767e-05	18085	24
58385	genus.Faecalibacterium.id.2057	2	240529494	rs12712292	T	G	-0.0583127291001145	0.0148273274832936	-3.91618063662303	8.99628526301454e-05	18087	24
58386	genus.Faecalibacterium.id.2057	2	240538796	rs7574732	C	T	-0.0476511343355142	0.0120410538977469	-3.91255284950592	9.13255432379005e-05	18077	24
58387	genus.Faecalibacterium.id.2057	4	37148554	rs1074729	G	T	-0.0432038697530715	0.0106788594321881	-3.99989789054198	6.33698199120292e-05	18068	24
58388	genus.Faecalibacterium.id.2057	4	178231152	rs10013040	C	A	-0.0496524334528481	0.0127852891901225	-3.90197158367075	9.54123606567397e-05	18087	24
58389	genus.Faecalibacterium.id.2057	4	37146618	rs11721876	T	C	-0.0431577264962357	0.0106771170506364	-4.00044873593602	6.32224825368741e-05	18073	24
58390	genus.Faecalibacterium.id.2057	4	37146544	rs11096864	T	A	-0.0431044354770503	0.0106770469934692	-3.99548622014458	6.45616125398805e-05	18073	24
58391	genus.Faecalibacterium.id.2057	4	37148256	rs4610352	G	A	-0.0429669405331626	0.0106785470304784	-3.97879081499169	6.92666498223593e-05	18069	24
58392	genus.Faecalibacterium.id.2057	7	21938392	rs73683007	G	A	0.0886749292056376	0.0226965763347827	3.89750834183249	9.71874756437475e-05	15710	21
58393	genus.Faecalibacterium.id.2057	12	31919979	rs79268090	G	T	-0.109266579360368	0.0271182303465848	-4.03088842820912	5.55664176341634e-05	12189	14
58394	genus.Faecalibacterium.id.2057	4	37148359	rs1074731	T	G	-0.0429133202996539	0.0106787164369567	-3.97390303826691	7.07043557998031e-05	18069	24
58395	genus.Faecalibacterium.id.2057	6	162251574	rs112712428	G	C	0.070626929082805	0.0190040241093252	3.97198259632887	7.12769283760229e-05	17525	22
58396	genus.Faecalibacterium.id.2057	4	37148010	rs6840972	C	G	-0.0426815303926007	0.0106787220367358	-3.95257764062098	7.73138315317603e-05	18069	24
58397	genus.Faecalibacterium.id.2057	4	37145869	rs4832878	T	C	-0.0433065812367053	0.0108313967974058	-3.95566338937784	7.63225636376174e-05	18070	24
58398	genus.Faecalibacterium.id.2057	4	37145535	rs1582776	C	T	-0.0426397723497404	0.0106773397837698	-3.95322425425829	7.71051101654669e-05	18073	24
58399	genus.Faecalibacterium.id.2057	4	37145429	rs1114889	A	G	-0.042363778162995	0.0106773065140402	-3.92600386618385	8.63687676094707e-05	18073	24
58400	genus.Faecalibacterium.id.2057	4	37145982	rs4832880	C	T	-0.0421246758546172	0.0106776980895878	-3.9041561461822	9.45547211518413e-05	18073	24
58401	genus.Faecalibacterium.id.2057	4	37150443	rs6531518	A	G	-0.0421486388160258	0.0106779322054728	-3.89774628108669	9.70920611935116e-05	18072	24
