# Supplementary material for: The causal relationship between gut microbiota and type 2 diabetes: a two-sample Mendelian randomized study
Source: Front Public Health. 2023 Sep 22;11:1255059. doi: 10.3389/fpubh.2023.1255059 (PMC10556527; doi:10.3389/fpubh.2023.1255059)
Supplement: Supplementary file 2 [file Data_Sheet_1.zip › Additional documents 1/exposure genus.Flavonifractor.id.2059.csv]

	bac	chr	bp	rsID	ref.allele	eff.allele	beta	SE	Z.weightedSumZ	P.weightedSumZ	N	Ncohorts
59591	genus.Flavonifractor.id.2059	1	77887835	rs12030302	G	A	-0.0692275816525402	0.0137466947375258	-5.00423597823545	5.60840205936796e-07	10805	24
59592	genus.Flavonifractor.id.2059	1	77886499	rs10493606	A	G	-0.0682866479795305	0.0137510153164348	-4.93334467247813	8.08333281335569e-07	10805	24
59593	genus.Flavonifractor.id.2059	10	32381186	rs806808	C	T	0.0667272004880497	0.0136557483032423	4.85901341811349	1.17972139101573e-06	10801	24
59594	genus.Flavonifractor.id.2059	1	77878601	rs4949654	A	G	-0.0663966241208033	0.0137494281206818	-4.80816750179233	1.52320115664054e-06	10802	24
59595	genus.Flavonifractor.id.2059	11	44849689	rs34066017	G	A	0.0764294046764119	0.0159789271354831	4.80847557093958	1.5208560983075e-06	10705	23
59596	genus.Flavonifractor.id.2059	11	44844949	rs12790684	G	A	0.0760033534433026	0.0160802119698936	4.76907459252142	1.85074127358388e-06	10708	23
59597	genus.Flavonifractor.id.2059	1	237351354	rs11811696	C	T	-0.116062715345274	0.0241011723027556	-4.74612901388831	2.07346487938561e-06	10221	23
59598	genus.Flavonifractor.id.2059	11	44844974	rs12790857	G	A	0.0758928581627425	0.0161029430970507	4.75402779608241	1.9940360471416e-06	10708	23
59599	genus.Flavonifractor.id.2059	11	44850893	rs12795061	C	A	0.0748972863957504	0.0159810868184888	4.72692667352735	2.27943531723692e-06	10704	23
59600	genus.Flavonifractor.id.2059	11	44844781	rs12790444	G	A	0.075174774253041	0.0160810500746382	4.71719265881772	2.39121233384972e-06	10708	23
59601	genus.Flavonifractor.id.2059	1	77569489	rs4949766	C	T	-0.0687466147073086	0.0151661120989741	-4.57211640322372	4.82822577224954e-06	10805	24
59602	genus.Flavonifractor.id.2059	11	44845927	rs4755897	C	A	0.07480582241721	0.0160788887130657	4.70246185779824	2.5704324814833e-06	10708	23
59603	genus.Flavonifractor.id.2059	11	44844700	rs12789936	C	T	0.0743636766789421	0.0160816197067925	4.66995607163143	3.01264150550244e-06	10708	23
59604	genus.Flavonifractor.id.2059	11	44850925	rs12795080	C	G	0.0737368127602715	0.0159802968182127	4.65698865593775	3.20868117823717e-06	10704	23
59605	genus.Flavonifractor.id.2059	11	44847133	rs4755898	G	A	0.0744874016229445	0.0160942624977695	4.68041615858942	2.86293175004951e-06	10708	23
59606	genus.Flavonifractor.id.2059	1	77590961	rs7538430	A	G	-0.0677923013678396	0.0151795555492157	-4.50031582648374	6.7852572431692e-06	10805	24
59607	genus.Flavonifractor.id.2059	1	77595946	rs7524151	G	A	-0.0674443952086643	0.0151638454749344	-4.48696884166171	7.22436351037179e-06	10805	24
59608	genus.Flavonifractor.id.2059	11	44850632	rs12794291	A	G	0.0733711973491866	0.0159749880717082	4.63184808141925	3.62416053397648e-06	10706	23
59609	genus.Flavonifractor.id.2059	1	77609028	rs4949771	C	A	-0.0666585159153136	0.0151832143278099	-4.42727330368713	9.54317841463602e-06	10805	24
59610	genus.Flavonifractor.id.2059	1	77590112	rs7535408	A	G	-0.0667478552300393	0.0151808158340416	-4.43087394267379	9.38519437576738e-06	10805	24
59611	genus.Flavonifractor.id.2059	16	6696929	rs11642826	C	G	0.146860461346208	0.0325190937986552	4.50462754609918	6.64894539006281e-06	8151	16
59612	genus.Flavonifractor.id.2059	5	168218403	rs114873521	T	C	-0.13006661388265	0.0294086839147221	-4.48991312851539	7.12522266541486e-06	9156	18
59613	genus.Flavonifractor.id.2059	1	77565415	rs11806823	A	G	-0.0656677622727766	0.0151655725025472	-4.36267661143576	1.28480791664249e-05	10805	24
59614	genus.Flavonifractor.id.2059	1	77630053	rs1146675	A	G	-0.0655649043675203	0.0151916342040309	-4.35763369777466	1.31476185259452e-05	10805	24
59615	genus.Flavonifractor.id.2059	10	1499053	rs7073352	A	G	-0.06309637670087	0.0143873759262594	-4.39564481737491	1.10444401509634e-05	10796	24
59616	genus.Flavonifractor.id.2059	8	133986945	rs1403484	G	C	-0.0719013010050947	0.0168752925936255	-4.26595707019142	1.99047055267586e-05	10216	23
59617	genus.Flavonifractor.id.2059	2	50201547	rs6761463	C	G	-0.0833919527794374	0.0184596153186762	-4.46228524640802	8.10901814684121e-06	10805	24
59618	genus.Flavonifractor.id.2059	10	1499475	rs2676767	T	C	-0.0634054287159601	0.0144701193544307	-4.38793664938156	1.14431093912207e-05	10804	24
59619	genus.Flavonifractor.id.2059	11	117977388	rs10892214	C	G	-0.140432656695307	0.0345617736607334	-4.38939105943885	1.13668503516093e-05	4053	12
59620	genus.Flavonifractor.id.2059	16	96987	rs798674	C	G	0.0637125268995417	0.014160814040516	4.49301180663969	7.02228898141144e-06	10583	23
59621	genus.Flavonifractor.id.2059	10	1499782	rs10903454	T	C	-0.063010762626336	0.0144717865963418	-4.36531810065211	1.26937896452901e-05	10804	24
59622	genus.Flavonifractor.id.2059	1	77563988	rs11162271	G	A	-0.0645648381385374	0.0151648071112709	-4.28498267687062	1.82753427634709e-05	10805	24
59623	genus.Flavonifractor.id.2059	3	18745500	rs13095117	G	A	0.0609199346268235	0.013857707654388	4.38157549859481	1.17824201304891e-05	10803	24
59624	genus.Flavonifractor.id.2059	14	101301038	rs3194464	C	G	0.0873883555513246	0.0200452952249999	4.30864647760479	1.64256675668062e-05	10700	23
59625	genus.Flavonifractor.id.2059	14	65174452	rs229661	C	T	0.0722482543552604	0.0172393488756831	4.30234287834715	1.69001510509023e-05	10708	23
59626	genus.Flavonifractor.id.2059	1	102287083	rs12038887	G	C	0.0942719026136483	0.0211646061271458	4.43117665300252	9.3720269275483e-06	10583	23
59627	genus.Flavonifractor.id.2059	1	162881448	rs115199579	G	A	-0.0974383361004738	0.0219371085293867	-4.3604693038959	1.2978378842315e-05	10805	24
59628	genus.Flavonifractor.id.2059	2	77383715	rs17013760	A	G	0.0595096537227694	0.0138035292840663	4.2764443673343	1.89901984906875e-05	10805	24
59629	genus.Flavonifractor.id.2059	7	111615149	rs6979955	C	T	0.145742563877557	0.0336348043042341	4.36006797978312	1.30022044771479e-05	5675	14
59630	genus.Flavonifractor.id.2059	13	26494260	rs306415	T	A	-0.0625721597517206	0.0147243802998897	-4.27096021069504	1.9463313514007e-05	10583	23
59631	genus.Flavonifractor.id.2059	8	133986609	rs6982788	C	T	-0.0718091625101315	0.0170843836605537	-4.18529411625652	2.84797101389059e-05	10220	23
59632	genus.Flavonifractor.id.2059	9	14798967	rs72711319	C	T	-0.0697797079845433	0.0163417186407202	-4.23368389118442	2.29894031841729e-05	10706	23
59633	genus.Flavonifractor.id.2059	9	14804227	rs10810247	G	A	-0.0696749429904689	0.0163316267226284	-4.2588644304958	2.05468029693627e-05	10802	24
59634	genus.Flavonifractor.id.2059	1	162881278	rs76205949	G	A	-0.0965703589726284	0.0220094258937212	-4.31816914485056	1.57328842792919e-05	10708	23
59635	genus.Flavonifractor.id.2059	4	181567271	rs2546275	A	G	-0.0655035745516971	0.0152145394586202	-4.29943541754224	1.71233763924694e-05	10805	24
59636	genus.Flavonifractor.id.2059	10	32378320	rs11008762	A	G	0.0585458952319911	0.0136979979713113	4.24790092464052	2.15782776723662e-05	10802	24
59637	genus.Flavonifractor.id.2059	10	1494386	rs2676743	T	G	-0.0612748749032916	0.0144008264172901	-4.25548333161148	2.08597905168266e-05	10801	24
59638	genus.Flavonifractor.id.2059	13	90947430	rs9515725	T	C	-0.0596414560906883	0.0142593844214138	-4.1957137309101	2.72013637924341e-05	10802	24
59639	genus.Flavonifractor.id.2059	16	94535	rs216583	G	A	0.063041494409314	0.0142320367954943	4.42588888498495	9.60459567688848e-06	10490	22
59640	genus.Flavonifractor.id.2059	2	222435280	rs2680845	A	G	-0.0586758861619079	0.0137369607893838	-4.2632160809122	2.01505487825663e-05	10799	24
59641	genus.Flavonifractor.id.2059	2	146109283	rs56032934	C	T	-0.0971192158744171	0.0225744874634378	-4.29905171525807	1.7153044817862e-05	10802	24
59642	genus.Flavonifractor.id.2059	1	59478517	rs2716144	T	A	0.061009614429827	0.0140093312509782	4.31185461069109	1.6189087655606e-05	10805	24
59643	genus.Flavonifractor.id.2059	3	135259530	rs13320368	C	A	-0.128226528923959	0.0310183966369049	-4.17200548126412	3.01930371967364e-05	9115	17
59644	genus.Flavonifractor.id.2059	8	133986126	rs56184142	T	C	-0.0700944719404012	0.016969487207489	-4.12147874045875	3.76448215719445e-05	10220	23
59645	genus.Flavonifractor.id.2059	11	117976332	rs10790232	C	A	-0.136911797379918	0.0345917343586909	-4.25102117352367	2.12798047279806e-05	4053	12
59646	genus.Flavonifractor.id.2059	10	1498663	rs10903453	T	C	-0.0609482847637449	0.0145053781736423	-4.22373303396357	2.40288666133234e-05	10801	24
59647	genus.Flavonifractor.id.2059	1	237368565	rs12065439	C	T	-0.0955908457379653	0.0226952428721976	-4.24443422418013	2.19145634959182e-05	10219	23
59648	genus.Flavonifractor.id.2059	1	77652789	rs1779188	A	G	-0.0626479453495681	0.0152001755038723	-4.1663978155756	3.09450504982775e-05	10805	24
59649	genus.Flavonifractor.id.2059	1	162882035	rs80032848	T	G	-0.0956290768850229	0.0220156597269217	-4.27372688493982	1.92232482120484e-05	10708	23
59650	genus.Flavonifractor.id.2059	1	77880369	rs12022440	G	A	-0.0575483929493821	0.0138362722304388	-4.15229379091601	3.29159311276296e-05	10805	24
59651	genus.Flavonifractor.id.2059	6	139042900	rs56013533	G	C	0.103024356104219	0.0244933701827906	4.34404644787784	1.39881919411278e-05	10583	23
59652	genus.Flavonifractor.id.2059	1	77859960	rs6680888	G	A	-0.0615568778556221	0.0145020945923045	-4.2127365277127	2.5229529504411e-05	10805	24
59653	genus.Flavonifractor.id.2059	1	237362750	rs169166	A	G	-0.0573668954913826	0.0139576612437077	-4.08190208943334	4.46686156282739e-05	10804	24
59654	genus.Flavonifractor.id.2059	1	162881517	rs149406039	C	T	-0.095246668177864	0.0219411561228368	-4.25825724511532	2.06026785885076e-05	10805	24
59655	genus.Flavonifractor.id.2059	4	163627026	rs195541	G	C	0.110590790448004	0.0258903907901256	4.20807035173051	2.57560686644525e-05	9525	20
59656	genus.Flavonifractor.id.2059	1	59476525	rs2764918	C	G	0.0605767431009625	0.0140067756082372	4.25723929926714	2.06966787492759e-05	10805	24
59657	genus.Flavonifractor.id.2059	1	77649415	rs1253217	C	T	-0.062357999167574	0.015196666247848	-4.1437708333577	3.41641159545713e-05	10805	24
59658	genus.Flavonifractor.id.2059	16	6700706	rs17140834	T	C	0.142386745533582	0.0337092547525708	4.21756184902583	2.4695809450347e-05	8151	16
59659	genus.Flavonifractor.id.2059	1	77856869	rs3896705	T	C	-0.0612958492147167	0.0145027994460794	-4.19637885619673	2.71216424441871e-05	10805	24
59660	genus.Flavonifractor.id.2059	8	134009434	rs28758516	G	C	-0.0712406091622509	0.0173005990640709	-4.13587926561569	3.53598077151547e-05	10219	23
59661	genus.Flavonifractor.id.2059	1	162866194	rs12026748	A	T	-0.0924046131499958	0.0212852048331941	-4.24494184447792	2.18650121423575e-05	10804	24
59662	genus.Flavonifractor.id.2059	16	97610	rs798675	G	A	0.0615014358253902	0.0141782418982892	4.33338339048808	1.46835071352631e-05	10583	23
59663	genus.Flavonifractor.id.2059	6	139032805	rs111313891	C	A	0.0983267400373328	0.0243403921454297	4.26322156757035	2.01500538006708e-05	10801	24
59664	genus.Flavonifractor.id.2059	1	237290027	rs4659771	G	T	-0.102624940857473	0.0241886619499873	-4.17917496774576	2.92568536299114e-05	10800	24
59665	genus.Flavonifractor.id.2059	9	14795679	rs9886925	T	C	-0.0675407267097546	0.0162555998140429	-4.12071452273285	3.77699196835041e-05	10804	24
59666	genus.Flavonifractor.id.2059	13	24869048	rs9553233	C	T	-0.0671911300730274	0.0156433912835797	-4.3155864357005	1.59179749995885e-05	10583	23
59667	genus.Flavonifractor.id.2059	8	111332348	rs11782899	A	G	-0.100569909980053	0.0231860057244964	-4.195697760927	2.72032806774423e-05	10124	22
59668	genus.Flavonifractor.id.2059	1	59476595	rs752281	T	C	0.0601319073401911	0.0140069783881418	4.23185860492141	2.31768100798406e-05	10805	24
59669	genus.Flavonifractor.id.2059	13	90947529	rs9301671	C	T	-0.0586998198145722	0.0142628557085856	-4.1202136333853	3.78521264155928e-05	10802	24
59670	genus.Flavonifractor.id.2059	13	90937740	rs11616669	C	T	-0.0593107520668359	0.014281624911907	-4.11725011367948	3.83419898151343e-05	10805	24
59671	genus.Flavonifractor.id.2059	4	181569059	rs2613043	T	C	-0.0641860258669737	0.0152225243726459	-4.22563657109829	2.38266266936227e-05	10805	24
59672	genus.Flavonifractor.id.2059	4	181569067	rs2546271	G	A	-0.0641893433666497	0.0152245898317645	-4.22432816223337	2.39654628074074e-05	10805	24
59673	genus.Flavonifractor.id.2059	19	58114024	rs2023808	A	T	0.108429945308347	0.025217393346202	4.32552069618142	1.52171979908699e-05	10805	24
59674	genus.Flavonifractor.id.2059	1	77861975	rs10873936	G	A	-0.0608372654749292	0.0145032591389262	-4.16369897843363	3.13132890932606e-05	10805	24
59675	genus.Flavonifractor.id.2059	11	44840684	rs56318887	C	T	0.0655891746560078	0.0160468722877612	4.17295806486067	3.00670298336975e-05	10706	23
59676	genus.Flavonifractor.id.2059	7	111599400	rs17159053	C	T	0.142208957376717	0.0339132129036103	4.19783141326618	2.69483119038142e-05	5456	13
59677	genus.Flavonifractor.id.2059	13	90948231	rs8001610	C	T	-0.058729867184445	0.0142830949715282	-4.10351546899848	4.06919231577018e-05	10800	24
59678	genus.Flavonifractor.id.2059	11	44837400	rs71491845	C	T	0.065643943740245	0.0160471259587486	4.18624317712673	2.8360949752623e-05	10704	23
59679	genus.Flavonifractor.id.2059	8	134011395	rs56171639	G	A	-0.0712235365617694	0.0173828096064197	-4.10622298590587	4.02181255209453e-05	10221	23
59680	genus.Flavonifractor.id.2059	1	77857983	rs58586168	G	C	-0.0607752411211515	0.0145027958931952	-4.1603579491804	3.17749198064433e-05	10805	24
59681	genus.Flavonifractor.id.2059	6	31234835	rs2507994	C	T	-0.128207388456318	0.0308988043063352	-4.17298609022932	3.00633302286507e-05	6977	16
59682	genus.Flavonifractor.id.2059	11	44834451	rs55688430	G	A	0.0656028578669287	0.0160773604713442	4.17567817943841	2.97099596411856e-05	10705	23
59683	genus.Flavonifractor.id.2059	1	77865140	rs6663047	G	A	-0.0606454748539709	0.01450430416532	-4.14772703142469	3.3579242131733e-05	10805	24
59684	genus.Flavonifractor.id.2059	5	58082723	rs10065350	C	T	-0.0841207243572512	0.0203818386774967	-4.12397707022214	3.72385982392764e-05	10804	24
59685	genus.Flavonifractor.id.2059	1	77560216	rs2069224	C	T	-0.061303666431663	0.0151707812194166	-4.06300093878792	4.84458346648337e-05	10805	24
59686	genus.Flavonifractor.id.2059	1	65591274	rs113132361	T	C	-0.156722110872081	0.0375270365337791	-4.15871242885442	3.20046512964005e-05	5957	11
59687	genus.Flavonifractor.id.2059	13	90947130	rs9522919	G	A	-0.0581276956448479	0.0142584540504525	-4.08325296591714	4.44096347083047e-05	10803	24
59688	genus.Flavonifractor.id.2059	8	75485033	rs4302822	A	G	0.0635234880221823	0.0149691866302337	4.19455234215538	2.73411013441219e-05	10805	24
59689	genus.Flavonifractor.id.2059	5	1864206	rs10462747	T	C	-0.0576358177909317	0.0138911254921009	-4.13977742557315	3.47642952386121e-05	10795	24
59690	genus.Flavonifractor.id.2059	1	162867943	rs80314584	A	G	-0.0905629695180208	0.021186403273052	-4.19177822636008	2.76776487559644e-05	10804	24
59691	genus.Flavonifractor.id.2059	1	162867110	rs7533937	G	T	-0.0905353270463127	0.0211843791909741	-4.18761067695493	2.819065580001e-05	10804	24
59692	genus.Flavonifractor.id.2059	13	90947142	rs9522920	T	C	-0.058007733630198	0.0142584783091187	-4.07478788564218	4.60563067382376e-05	10803	24
59693	genus.Flavonifractor.id.2059	11	44840243	rs1869276	A	C	0.0651363282071892	0.0161459844443642	4.14189052113833	3.44454763555756e-05	10705	23
59694	genus.Flavonifractor.id.2059	3	187225416	rs6444236	A	G	-0.0618991934766216	0.0155191666102991	-4.06974813141661	4.70639904753662e-05	10805	24
59695	genus.Flavonifractor.id.2059	6	139037902	rs12529326	G	C	0.0971237279387902	0.0245354931581687	4.20682972878557	2.58978117247781e-05	10583	23
59696	genus.Flavonifractor.id.2059	13	90947126	rs9522918	T	C	-0.0578780418277816	0.0142587009633851	-4.06751599979533	4.75169469346689e-05	10803	24
59697	genus.Flavonifractor.id.2059	6	71742907	rs6929275	C	T	0.056100304103007	0.0140397743883303	4.15007249239766	3.32369993874043e-05	10805	24
59698	genus.Flavonifractor.id.2059	13	90946365	rs2882443	A	G	-0.0580092614991407	0.0142638658883298	-4.0668058571176	4.76619175615014e-05	10804	24
59699	genus.Flavonifractor.id.2059	16	6700329	rs11863428	A	T	0.13960910358973	0.0337103180394804	4.13842833266742	3.49693068363091e-05	8151	16
59700	genus.Flavonifractor.id.2059	10	1498491	rs10903452	A	G	-0.0595942713673682	0.0144819757491156	-4.1342510598585	3.56114019673691e-05	10798	24
59701	genus.Flavonifractor.id.2059	8	111450985	rs73701421	A	G	-0.10194165322777	0.023549360248718	-4.17346187362232	3.00005884486477e-05	10123	22
59702	genus.Flavonifractor.id.2059	1	237357012	rs1765887	G	A	-0.0868470464138568	0.0213988554570171	-4.10810573038624	3.98917487154431e-05	10805	24
59703	genus.Flavonifractor.id.2059	4	181568591	rs2546274	C	G	-0.0630090497309275	0.0152264667279967	-4.15605547604975	3.23789234570342e-05	10805	24
59704	genus.Flavonifractor.id.2059	1	59461681	rs2764941	A	G	0.059784574368974	0.0139876337327785	4.16976608597079	3.04912431578576e-05	10804	24
59705	genus.Flavonifractor.id.2059	8	134011389	rs72727479	G	C	-0.0706160792066524	0.0173785815506319	-4.05721504951758	4.96613512161595e-05	10221	23
59706	genus.Flavonifractor.id.2059	13	90946381	rs942722	T	A	-0.0578102874667524	0.0142640537353053	-4.05302613054267	5.05593526781902e-05	10804	24
59707	genus.Flavonifractor.id.2059	6	71743144	rs6925100	G	A	0.0557922630646999	0.0140401992872094	4.13543788469205	3.54278436763834e-05	10805	24
59708	genus.Flavonifractor.id.2059	13	90945702	rs2004014	T	A	-0.0577803519937778	0.0142634095379167	-4.05229000089899	5.07187423269183e-05	10804	24
59709	genus.Flavonifractor.id.2059	6	63815816	rs11756166	T	A	0.0612915770023098	0.014734149081838	4.14355036942229	3.41969917436503e-05	10701	23
59710	genus.Flavonifractor.id.2059	13	90946212	rs2009829	C	G	-0.0577599062502442	0.0142625402649621	-4.05038785366565	5.11328107974911e-05	10804	24
59711	genus.Flavonifractor.id.2059	1	77852332	rs11162332	T	C	-0.060042324111568	0.0145043028950497	-4.10796097275353	3.99167532146445e-05	10805	24
59712	genus.Flavonifractor.id.2059	19	18159516	rs4808739	T	C	-0.0705972478077306	0.0166029859374526	-4.16314162476052	3.13898533107501e-05	10707	23
59713	genus.Flavonifractor.id.2059	13	90935933	rs11620486	C	T	-0.0588373065965872	0.0144368161884176	-4.03853482604276	5.37861087921562e-05	10583	23
59714	genus.Flavonifractor.id.2059	6	139026267	rs72983026	C	T	0.098707841525947	0.0252064255316426	4.17865593013122	2.93236917315676e-05	10486	22
59715	genus.Flavonifractor.id.2059	4	181571017	rs2613046	T	C	-0.0669604059850048	0.0164152166639522	-4.0994672491031	4.14102262237824e-05	10805	24
59716	genus.Flavonifractor.id.2059	2	36821131	rs11678226	T	C	0.0619314504545105	0.0152024824451255	4.05577614783438	4.99680979298259e-05	10583	23
59717	genus.Flavonifractor.id.2059	10	1496609	rs2820630	G	A	-0.058724074124509	0.0143812299177741	-4.08651278425285	4.37905367159494e-05	10801	24
59718	genus.Flavonifractor.id.2059	8	133987011	rs2091036	A	G	-0.0680776154610621	0.0170753924489548	-3.96933798582003	7.20725913794438e-05	10219	23
59719	genus.Flavonifractor.id.2059	5	95217430	rs154460	T	A	0.0601842537722592	0.0147831532531566	4.0827859075358	4.44990144873895e-05	10708	23
59720	genus.Flavonifractor.id.2059	13	90946284	rs942721	T	C	-0.0576072231836815	0.0142642641346774	-4.03862632675431	5.37651356191656e-05	10804	24
59721	genus.Flavonifractor.id.2059	1	77851110	rs2349966	G	C	-0.0598315535854999	0.0145051002331662	-4.09391983170701	4.24141013800194e-05	10805	24
59722	genus.Flavonifractor.id.2059	13	90945810	rs1815312	A	C	-0.0575267702098092	0.0142637412877969	-4.0345393233589	5.47095277127171e-05	10804	24
59723	genus.Flavonifractor.id.2059	8	133988608	rs7013696	T	G	-0.0678084975020335	0.0170498109115844	-3.98344875485128	6.79223231941183e-05	10219	23
59724	genus.Flavonifractor.id.2059	8	134010608	rs17693464	G	A	-0.0685051651119005	0.0171880775297296	-4.01459521538	5.95479015873332e-05	10221	23
59725	genus.Flavonifractor.id.2059	4	124397732	rs12233795	A	C	-0.0961796880226839	0.0238322189349698	-4.17859766328159	2.93312039910996e-05	10805	24
59726	genus.Flavonifractor.id.2059	14	101305678	rs78654539	C	T	0.0818935848598336	0.0202291935712671	4.05818703825792	4.94551525970506e-05	10486	22
59727	genus.Flavonifractor.id.2059	4	181568065	rs1895261	C	T	-0.0666668650195273	0.0164114367487297	-4.08306069915945	4.44464076708488e-05	10805	24
59728	genus.Flavonifractor.id.2059	21	40951592	rs9974618	C	T	-0.0568894912815841	0.0138853531119112	-4.12895558010501	3.64414790482664e-05	10795	24
59729	genus.Flavonifractor.id.2059	19	18161144	rs12977430	G	A	-0.0701622288301448	0.0165683132612601	-4.1281761574691	3.65651951824998e-05	10706	23
59730	genus.Flavonifractor.id.2059	9	89582978	rs10868510	G	A	-0.0593662356660299	0.014610740334047	-4.04712940541554	5.18495799888027e-05	10801	24
59731	genus.Flavonifractor.id.2059	9	137762081	rs3124947	C	G	-0.0688699356879191	0.016705877377546	-4.02393434360629	5.72338793806695e-05	9902	21
59732	genus.Flavonifractor.id.2059	17	15007110	rs68028142	G	A	-0.0813248248198917	0.0195743232573182	-4.11372546807351	3.89324412985367e-05	10124	22
59733	genus.Flavonifractor.id.2059	1	77694095	rs2051127	G	A	-0.0627661449498131	0.0157842727757217	-4.03439881377443	5.4742273335891e-05	10583	23
59734	genus.Flavonifractor.id.2059	4	88198795	rs115795306	C	T	0.121491024094555	0.0291414822364588	4.08937939806466	4.3252888517873e-05	8941	17
59735	genus.Flavonifractor.id.2059	8	133986723	rs1403485	G	A	-0.0678360004568178	0.0170776609993068	-3.9519068501317	7.75309214568544e-05	10220	23
59736	genus.Flavonifractor.id.2059	1	77554542	rs199715	G	A	-0.0603981833647455	0.015175563715354	-4.00236986421335	6.27111623522935e-05	10805	24
59737	genus.Flavonifractor.id.2059	13	90946939	rs9522917	A	C	-0.0572317259189203	0.0142634186870084	-4.00351223430731	6.24089721481071e-05	10803	24
59738	genus.Flavonifractor.id.2059	13	21280738	rs7985552	T	A	-0.0671604686060985	0.0164160626134759	-4.08607154617534	4.3873854066051e-05	10804	24
59739	genus.Flavonifractor.id.2059	8	133985059	rs1403487	A	G	-0.0677951515602765	0.0170380221990412	-3.95898795496264	7.52680322831344e-05	10221	23
59740	genus.Flavonifractor.id.2059	9	89597464	rs10121131	A	G	-0.059368083048209	0.0146947670595768	-4.00925962258691	6.09094206270646e-05	10802	24
59741	genus.Flavonifractor.id.2059	13	90934284	rs9522905	A	G	-0.0561827248343012	0.0139864488917041	-4.01316214024978	5.99107307344597e-05	10805	24
59742	genus.Flavonifractor.id.2059	8	75485927	rs1425765	A	G	0.0628942221203708	0.0149898282307286	4.11318677669354	3.90234400977952e-05	10805	24
59743	genus.Flavonifractor.id.2059	4	183741949	rs13107504	A	G	-0.0652507749340017	0.0154895185820152	-4.02964607946695	5.58608934416042e-05	10583	23
59744	genus.Flavonifractor.id.2059	2	50201110	rs9636391	G	A	-0.077289941086633	0.0185150029763479	-4.12244043317694	3.74879568006667e-05	10805	24
59745	genus.Flavonifractor.id.2059	16	6699261	rs11643447	A	T	0.137574828780801	0.0337115857952494	4.07207203470359	4.65967628868777e-05	8151	16
59746	genus.Flavonifractor.id.2059	5	63951321	rs115177749	C	T	-0.124114305637257	0.029539066044877	-4.16469771996731	3.11765346845661e-05	8510	18
59747	genus.Flavonifractor.id.2059	1	3492292	rs12408628	G	A	-0.0874417227012343	0.0222354470061018	-4.00720406897991	6.14417730929162e-05	9487	19
59748	genus.Flavonifractor.id.2059	8	133988414	rs6993411	G	A	-0.0668216568022426	0.0169536774029598	-3.93290563906923	8.39251890699494e-05	10218	23
59749	genus.Flavonifractor.id.2059	8	133985019	rs1403488	G	A	-0.0675678447735018	0.0170412003682674	-3.94651866741877	7.92957420622519e-05	10221	23
59750	genus.Flavonifractor.id.2059	8	134011224	rs7842044	T	C	-0.0681364671768022	0.017186530181494	-3.99590157876125	6.444850699045e-05	10221	23
59751	genus.Flavonifractor.id.2059	3	191243971	rs1608918	A	C	-0.0583088803848254	0.0144987988160407	-3.98723358454107	6.68482033464373e-05	10583	23
59752	genus.Flavonifractor.id.2059	1	77885157	rs12030606	A	G	-0.0555012852884628	0.0138443609497337	-3.97669417085824	6.98799425072226e-05	10805	24
59753	genus.Flavonifractor.id.2059	8	133985931	rs28680551	G	A	-0.0675102240645806	0.0170832829895899	-3.92908465242175	8.52698205384105e-05	10219	23
59754	genus.Flavonifractor.id.2059	1	59474554	rs2716121	C	T	0.0586641203384822	0.0140074423990382	4.09812297413136	4.16513992253329e-05	10804	24
59755	genus.Flavonifractor.id.2059	13	90945966	rs2038855	C	A	-0.0569482605728504	0.0142938364663715	-3.98485993386376	6.75199407243338e-05	10803	24
59756	genus.Flavonifractor.id.2059	17	14983245	rs34028174	G	C	-0.077690715793658	0.0193074700134147	-4.08169314431461	4.47088008652956e-05	10706	23
59757	genus.Flavonifractor.id.2059	6	139035485	rs4896389	C	G	0.0935221992414601	0.0237320497678909	4.12077463587476	3.77600652202991e-05	10801	24
59758	genus.Flavonifractor.id.2059	1	162876200	rs12031519	A	G	-0.0914668587950377	0.0219556461777071	-4.09483230774873	4.22474059120723e-05	10805	24
59759	genus.Flavonifractor.id.2059	13	90933594	rs67370863	A	T	-0.0569834927486476	0.0142566351908117	-3.97534518446693	7.02772488306836e-05	10805	24
59760	genus.Flavonifractor.id.2059	13	90937033	rs7981078	A	G	-0.0557789943072433	0.0139889795465189	-3.98452646148104	6.76148227331284e-05	10805	24
59761	genus.Flavonifractor.id.2059	7	98366276	rs144587720	G	A	-0.118745765216104	0.0283784554190194	-4.1440740528977	3.4118948604668e-05	9286	18
59762	genus.Flavonifractor.id.2059	11	44835727	rs4755896	A	T	0.0635033517269381	0.0160124931387924	4.06309423869792	4.8426466994062e-05	10706	23
59763	genus.Flavonifractor.id.2059	3	187225518	rs7631523	C	T	-0.0605220707698403	0.0155200875504414	-3.97342717782025	7.08458249257934e-05	10805	24
59764	genus.Flavonifractor.id.2059	16	85299473	rs4074607	C	G	0.108884293949296	0.0266230764626195	3.99212485269679	6.54838777069402e-05	9945	20
59765	genus.Flavonifractor.id.2059	17	31692031	rs1504582	C	T	0.076431367111901	0.0185587409041299	3.96423568963697	7.36314777051306e-05	10805	24
59766	genus.Flavonifractor.id.2059	21	37057138	rs13052634	G	A	0.0905543501358381	0.0223057105171595	4.05299741243196	5.05655619254581e-05	10118	22
59767	genus.Flavonifractor.id.2059	10	32389424	rs2887830	C	T	0.0553562239827905	0.0136965102430786	4.01771940886112	5.87641111037296e-05	10805	24
59768	genus.Flavonifractor.id.2059	13	90947071	rs9515724	T	A	-0.0567735983790987	0.0142630496647754	-3.97360511670496	7.07928939454841e-05	10803	24
59769	genus.Flavonifractor.id.2059	2	219835489	rs11684531	A	G	0.110733017135667	0.025982389742113	4.06719051578494	4.7583340229528e-05	9557	20
59770	genus.Flavonifractor.id.2059	5	63952648	rs146437581	G	A	-0.123447050351436	0.0295411289505732	-4.13931438483634	3.48345310949398e-05	8510	18
59771	genus.Flavonifractor.id.2059	2	122095172	rs2580375	T	C	-0.0575093101809275	0.0146888605011761	-3.98860892364852	6.64618846219659e-05	10803	24
59772	genus.Flavonifractor.id.2059	11	44833421	rs55752312	C	A	0.0630478648388357	0.0160848477849011	4.04018511290342	5.34090294621865e-05	10705	23
59773	genus.Flavonifractor.id.2059	3	69686190	rs35371022	A	G	-0.0605564909761749	0.0148246296963272	-4.05291444896145	5.05835038197097e-05	10797	24
59774	genus.Flavonifractor.id.2059	1	59464697	rs2985884	G	A	0.0587395059998733	0.0140013310003958	4.08642380921859	4.38073254518244e-05	10805	24
59775	genus.Flavonifractor.id.2059	1	59465881	rs2716149	C	G	0.0585212775719265	0.0139998782718473	4.07777113921149	4.54694902343337e-05	10805	24
59776	genus.Flavonifractor.id.2059	1	59474027	rs1812402	C	T	0.0584105782552515	0.0140067239343474	4.07694052608091	4.56321585447437e-05	10805	24
59777	genus.Flavonifractor.id.2059	4	47593008	rs1316781	T	C	-0.0550700865196091	0.0136942941245199	-4.00003005026513	6.33344408820929e-05	10805	24
59778	genus.Flavonifractor.id.2059	13	90946885	rs7994638	C	T	-0.0566240562856939	0.0142634977638411	-3.9638664110095	7.37455309149426e-05	10803	24
59779	genus.Flavonifractor.id.2059	10	102508577	rs4244341	G	T	-0.0667991581134103	0.017252790624133	-3.98781474224484	6.66847035387217e-05	10805	24
59780	genus.Flavonifractor.id.2059	14	65155982	rs80192041	G	T	0.11477453287236	0.0303972873582544	3.90899419204798	9.26811919019888e-05	8929	17
59781	genus.Flavonifractor.id.2059	17	42444366	rs148040462	C	G	-0.1694569355367	0.0441767862739394	-4.03709851554471	5.41163477340736e-05	4248	10
59782	genus.Flavonifractor.id.2059	17	15008477	rs12450485	A	G	-0.0802118916100693	0.0195659064659808	-4.05577260963813	4.99688544153247e-05	10124	22
59783	genus.Flavonifractor.id.2059	13	90950170	rs55665203	G	A	-0.0565880909651785	0.0142932518142698	-3.96067679529552	7.47376347275622e-05	10799	24
59784	genus.Flavonifractor.id.2059	12	82687443	rs78091207	G	T	-0.144353313051873	0.0349514800305216	-4.07932866852621	4.51659430943545e-05	7181	14
59785	genus.Flavonifractor.id.2059	15	60631076	rs17191351	C	T	-0.084715219871698	0.0204701701122009	-4.13436982381934	3.55929929517849e-05	10708	23
59786	genus.Flavonifractor.id.2059	2	86300972	rs17509566	A	G	-0.0981069089214339	0.0237033499104858	-4.14425522741377	3.40919880621196e-05	9525	20
59787	genus.Flavonifractor.id.2059	1	162887051	rs78822769	G	T	-0.091202112706057	0.0221302011733133	-4.05550699965197	5.00256742731717e-05	10708	23
59788	genus.Flavonifractor.id.2059	13	90948360	rs7984116	G	T	-0.0560925874494234	0.014261873928144	-3.94689273737218	7.91720043771952e-05	10800	24
59789	genus.Flavonifractor.id.2059	11	123289851	rs2156443	G	A	0.101471761770138	0.0252972138342948	3.99286528050022	6.52796605400699e-05	9999	22
59790	genus.Flavonifractor.id.2059	12	99487619	rs61933377	G	A	0.122892682549291	0.0304512371849913	4.06735366832686	4.75500488526333e-05	9332	19
59791	genus.Flavonifractor.id.2059	2	156509332	rs1283777	A	G	-0.0600012743997182	0.0148509308903958	-3.96409760907321	7.3674104908927e-05	10802	24
59792	genus.Flavonifractor.id.2059	6	3836813	rs11242886	C	G	-0.0562475548901781	0.0141467517149841	-3.94800124090059	7.88063962683025e-05	10801	24
59793	genus.Flavonifractor.id.2059	8	75487889	rs7834864	G	A	0.0613845767412916	0.0149724446685263	4.05695870018577	4.97158690625779e-05	10805	24
59794	genus.Flavonifractor.id.2059	12	132682481	rs12308155	G	T	0.0639877918037539	0.0158177423678329	4.03727630052188	5.40753671789325e-05	10583	23
59795	genus.Flavonifractor.id.2059	16	89173085	rs11648364	C	G	0.0805531014742118	0.0196353973309102	4.10423018836501	4.05663400015705e-05	10698	23
59796	genus.Flavonifractor.id.2059	17	31691667	rs1847535	C	T	0.0756468420212359	0.0185627465107444	3.91610558918348	8.99908467905152e-05	10805	24
59797	genus.Flavonifractor.id.2059	8	75489782	rs8181010	A	G	0.061175457051444	0.0149720052359296	4.04951251883774	5.13244324055531e-05	10805	24
59798	genus.Flavonifractor.id.2059	8	75498177	rs2553714	T	C	0.0611837886570965	0.0149700222855753	4.05069238934787	5.10663033049438e-05	10805	24
59799	genus.Flavonifractor.id.2059	1	15125843	rs3845589	A	C	-0.115100077318784	0.0286351527229045	-3.95226335740731	7.74154722901295e-05	9401	20
59800	genus.Flavonifractor.id.2059	8	75492140	rs4557675	A	G	0.0610444522360368	0.0149701584135552	4.04091839417623	5.3242284680558e-05	10805	24
59801	genus.Flavonifractor.id.2059	13	90948354	rs8000791	T	C	-0.0558091737667554	0.0142612020259501	-3.92631003697282	8.62589574712257e-05	10800	24
59802	genus.Flavonifractor.id.2059	19	4572584	rs4449063	G	A	0.0627984960465459	0.0166352787484988	3.94807485211836	7.87821743206289e-05	10510	22
59803	genus.Flavonifractor.id.2059	14	63541152	rs8016624	C	T	-0.104809916063295	0.0265097323969806	-3.98767227907303	6.6724748317941e-05	9349	19
59804	genus.Flavonifractor.id.2059	21	41306104	rs2837305	G	A	0.0580722938217856	0.0146826042662881	3.9946392387855	6.47928349250041e-05	10805	24
59805	genus.Flavonifractor.id.2059	17	53287640	rs4793787	G	A	0.0634046697147761	0.0170753714608224	3.9325899054961	8.40355338911757e-05	10805	24
59806	genus.Flavonifractor.id.2059	9	71138056	rs72716004	T	C	0.0971809930453808	0.0246646970327148	3.97872095329063	6.9287002903853e-05	10123	22
59807	genus.Flavonifractor.id.2059	8	75499635	rs13248835	A	G	0.0609886412269672	0.0149694012787042	4.03929340247335	5.3612467046885e-05	10805	24
59808	genus.Flavonifractor.id.2059	8	133992211	rs10093801	G	A	-0.0661305228871619	0.0169431222347697	-3.89831764111455	9.68633049341438e-05	10215	23
59809	genus.Flavonifractor.id.2059	16	6698818	rs17140829	T	C	0.123765610681518	0.0309001198315181	3.99267926045111	6.53309099038949e-05	8929	17
59810	genus.Flavonifractor.id.2059	12	132677905	rs10902505	G	C	0.0652731160998554	0.0160657090396352	4.0413456015556	5.31453672201982e-05	10583	23
59811	genus.Flavonifractor.id.2059	7	114932378	rs76190990	C	A	-0.115764718500242	0.0291565554775178	-3.99397192639422	6.49755602281276e-05	9887	20
59812	genus.Flavonifractor.id.2059	13	90944936	rs9583804	G	A	-0.0546838470153662	0.0139927641914395	-3.92372162832047	8.71914786382729e-05	10805	24
59813	genus.Flavonifractor.id.2059	13	24266891	rs9510814	T	G	-0.0587332168268754	0.0146781729881918	-4.03436288505667	5.47506494694715e-05	10805	24
59814	genus.Flavonifractor.id.2059	2	216796132	rs7584534	C	A	-0.0619929300557994	0.015784613230897	-3.92269222340745	8.75649810382161e-05	10583	23
59815	genus.Flavonifractor.id.2059	8	75496849	rs7843996	G	A	0.0608987771374933	0.0149704832580549	4.03269379603111	5.5141108685985e-05	10805	24
59816	genus.Flavonifractor.id.2059	3	104625265	rs13089517	G	A	0.0603236300940467	0.0151587140976878	3.97610567557344	7.0053005367003e-05	10805	24
59817	genus.Flavonifractor.id.2059	1	59464838	rs2985883	G	A	0.0580237534260377	0.0140026729777942	4.03455844150476	5.47050736817862e-05	10805	24
59818	genus.Flavonifractor.id.2059	5	63954244	rs992997	G	T	-0.121893332941852	0.0295409667761238	-4.08214887805983	4.46211962889477e-05	8510	18
59819	genus.Flavonifractor.id.2059	19	773437	rs4536588	C	T	-0.0569943872900981	0.0142972251665771	-3.95529510043237	7.64402383082867e-05	10293	21
59820	genus.Flavonifractor.id.2059	17	15000149	rs72829515	C	G	-0.0787073183844118	0.0194888051014946	-3.99582190589646	6.44701880155658e-05	10124	22
59821	genus.Flavonifractor.id.2059	8	134012038	rs10102602	A	G	-0.0669041901231751	0.0171865283015507	-3.92906563016699	8.52765652436646e-05	10221	23
59822	genus.Flavonifractor.id.2059	12	132682207	rs11246984	C	G	0.0603716736791651	0.0152128167607055	3.97647388010078	6.99446775062834e-05	10796	24
59823	genus.Flavonifractor.id.2059	15	53374740	rs72728947	T	C	0.114769583932591	0.0293143275338998	3.98355254977364	6.78926500540591e-05	10098	23
59824	genus.Flavonifractor.id.2059	19	58115803	rs11881999	C	A	0.106218475668254	0.0260199482772676	4.1212158223056	3.76878153343349e-05	10803	24
59825	genus.Flavonifractor.id.2059	1	237288825	rs2485572	G	A	-0.109204667349572	0.027101620972226	-3.95785032714414	7.56273202423092e-05	10220	23
59826	genus.Flavonifractor.id.2059	4	47593283	rs4145944	G	C	-0.0565134205948245	0.0142590256158658	-3.98816633134241	6.65859731390662e-05	10805	24
59827	genus.Flavonifractor.id.2059	5	174911545	rs35476585	C	T	-0.101923317384909	0.0267066835558395	-3.95740088994811	7.57697088431573e-05	10407	22
59828	genus.Flavonifractor.id.2059	21	41305979	rs7283115	A	G	0.0577441691851329	0.0146710579321197	3.97301873393135	7.09674652157552e-05	10805	24
59829	genus.Flavonifractor.id.2059	7	98350876	rs73147467	G	A	-0.115553767375826	0.0282935037719516	-4.06376246571678	4.82879674279887e-05	9286	18
59830	genus.Flavonifractor.id.2059	14	63536862	rs11624355	G	A	-0.104260384495403	0.0265528811842804	-3.96186614100208	7.43662317824874e-05	9349	19
59831	genus.Flavonifractor.id.2059	17	13529299	rs67244118	G	A	-0.0545325196791941	0.0137838813050116	-3.96604586054777	7.30748081537304e-05	10583	23
59832	genus.Flavonifractor.id.2059	1	59465725	rs2716147	G	A	0.0577182497129527	0.0140024825837178	4.01035844445009	6.06266391895586e-05	10805	24
59833	genus.Flavonifractor.id.2059	12	132682484	rs12306514	G	A	0.0632388446997951	0.015815239559265	3.99270592692094	6.53235608335786e-05	10583	23
59834	genus.Flavonifractor.id.2059	3	104623395	rs67484659	G	A	0.0601781194454182	0.0151705019191607	3.95640762482384	7.6085290195047e-05	10805	24
59835	genus.Flavonifractor.id.2059	1	202993899	rs1046543	G	T	0.0844241118663542	0.0208051817248654	3.91776489428093	8.93738098424935e-05	9902	21
59836	genus.Flavonifractor.id.2059	8	75464456	rs7004737	C	G	0.061656539033973	0.0149814687987454	3.98867561786849	6.64432047115138e-05	10804	24
59837	genus.Flavonifractor.id.2059	1	162855482	rs12031695	C	A	-0.0819194152926993	0.0199999419278919	-4.00242139156774	6.26975020857484e-05	10805	24
59838	genus.Flavonifractor.id.2059	11	66921911	rs12421213	T	C	-0.0893389162653193	0.0218410027464772	-4.10030071113215	4.12613629582204e-05	9557	20
59839	genus.Flavonifractor.id.2059	19	53910518	rs2061771	G	A	0.0796103486558011	0.0199175637816139	3.94794523846257	7.88248287202423e-05	10805	24
59840	genus.Flavonifractor.id.2059	6	71747877	rs62404036	C	A	0.0540210768807154	0.0140417838700168	4.009270454058	6.0906627067144e-05	10803	24
59841	genus.Flavonifractor.id.2059	17	15002348	rs67756489	G	A	-0.0786866788650719	0.0195351432788587	-3.98435212754613	6.76644757089888e-05	10124	22
59842	genus.Flavonifractor.id.2059	7	68068833	rs11982610	A	G	0.0617312075707491	0.0154670844780531	3.9346892525928	8.33044062294717e-05	10800	24
59843	genus.Flavonifractor.id.2059	6	37930928	rs115778344	C	T	-0.130949909617427	0.0332400005332247	-3.9651204604811	7.33588909406218e-05	8097	15
59844	genus.Flavonifractor.id.2059	8	75494406	rs4557677	G	A	0.0591470579943152	0.0147344153592059	3.99485412709533	6.4734097221523e-05	10805	24
59845	genus.Flavonifractor.id.2059	1	59465642	rs2716146	G	A	0.0576927838157326	0.0140026861803347	4.00864656230573	6.10677337690157e-05	10805	24
59846	genus.Flavonifractor.id.2059	1	59462509	.	T	A	0.0574514210970014	0.0139917809843971	4.00646458051762	6.16343628462902e-05	10804	24
59847	genus.Flavonifractor.id.2059	16	6703951	rs79619927	A	G	0.122104673623406	0.0307153067175135	3.95281345652137	7.72376503611083e-05	8929	17
59848	genus.Flavonifractor.id.2059	1	59464223	rs2716141	T	C	0.0576318042580322	0.0140027457731947	4.00556062212589	6.18705629375643e-05	10805	24
59849	genus.Flavonifractor.id.2059	4	47589299	rs2351790	C	A	-0.0538333863250861	0.0136935660713828	-3.908600770801	9.28322245546331e-05	10805	24
59850	genus.Flavonifractor.id.2059	6	139027938	rs60797502	T	C	0.0972583472753706	0.0250555784374686	4.03727265050264	5.4076208235608e-05	10486	22
59851	genus.Flavonifractor.id.2059	16	6700230	rs11863389	A	G	0.133788945993884	0.0336435159741321	3.95945854623825	7.51198816385382e-05	8151	16
59852	genus.Flavonifractor.id.2059	1	59465354	rs2764902	G	T	0.0576406534611042	0.0140027127545757	4.00333056966303	6.24569353869292e-05	10805	24
59853	genus.Flavonifractor.id.2059	3	104625274	rs13089239	C	A	0.0599260959634679	0.0151587381402164	3.94434011812436	8.00200196542034e-05	10805	24
59854	genus.Flavonifractor.id.2059	9	95292165	rs72754438	G	A	-0.0816273062991801	0.0204868687733244	-3.91680630497999	8.97297860752044e-05	10707	23
59855	genus.Flavonifractor.id.2059	19	50705868	rs56076914	T	A	-0.0721242692849662	0.0184866325540307	-3.91602625451081	9.00204491196516e-05	10799	24
59856	genus.Flavonifractor.id.2059	7	111601718	rs11972858	G	A	0.137285192406782	0.0344737970512117	3.97216616419054	7.12220092908441e-05	5452	13
59857	genus.Flavonifractor.id.2059	19	18156090	rs435614	C	T	-0.0625969479296061	0.0154450525885723	-3.97861430821079	6.93180831419272e-05	10486	22
59858	genus.Flavonifractor.id.2059	8	75501432	rs2467399	G	A	0.0603261044887931	0.0149695477880323	3.99574484105931	6.44911658977758e-05	10805	24
59859	genus.Flavonifractor.id.2059	3	3006642	rs17023766	G	A	0.0850965407460333	0.0217776965412052	3.90085055135601	9.58553145833507e-05	10805	24
59860	genus.Flavonifractor.id.2059	1	59465268	rs2985882	G	A	0.0575663155842903	0.0140026525517979	3.9978500858693	6.39204116383149e-05	10805	24
59861	genus.Flavonifractor.id.2059	19	53910605	rs2061772	A	G	0.0793336114286961	0.0199177444301724	3.93439315785926	8.3407160064884e-05	10805	24
59862	genus.Flavonifractor.id.2059	9	112604714	rs2900498	T	G	0.109635016069833	0.029399181862649	3.93608701881929	8.28209523578523e-05	9504	22
59863	genus.Flavonifractor.id.2059	9	71152074	rs41305537	C	A	0.0947745753234224	0.0240921795913086	3.93892145016827	8.18487192516868e-05	10803	24
59864	genus.Flavonifractor.id.2059	21	41304973	rs35330580	G	A	0.0572669293109662	0.0146913649976941	3.94208019682869	8.07779557805775e-05	10805	24
59865	genus.Flavonifractor.id.2059	13	102191862	rs9513914	T	C	-0.0556614185401222	0.0139883650707569	-3.96027610060703	7.4863156212567e-05	10804	24
59866	genus.Flavonifractor.id.2059	20	2795625	rs215560	A	G	-0.0868905351774552	0.0223758486766066	-3.93837029096099	8.20369224409269e-05	9701	20
59867	genus.Flavonifractor.id.2059	19	18158851	rs11670379	C	A	-0.0676958050861502	0.0166296219993527	-3.98876578020342	6.64179596818597e-05	10707	23
59868	genus.Flavonifractor.id.2059	20	54790337	rs1326028	T	G	-0.104284526092404	0.0263058885110566	-3.91546105812649	9.02316084945726e-05	10174	22
59869	genus.Flavonifractor.id.2059	13	102183691	rs4771400	T	C	-0.0556637768283858	0.0139874650688606	-3.95773921146701	7.5662499829704e-05	10805	24
59870	genus.Flavonifractor.id.2059	1	59471986	rs2716139	A	C	0.0569439662773813	0.014010946223282	3.98501027910001	6.74772046129182e-05	10805	24
59871	genus.Flavonifractor.id.2059	19	18159127	rs11670475	C	G	-0.0677840708807154	0.0166321104991489	-3.98758689345432	6.67487601511606e-05	10708	23
59872	genus.Flavonifractor.id.2059	18	75495524	rs34964545	G	A	0.140501376960674	0.0351274923752489	4.01725691171119	5.88795220144845e-05	7140	15
59873	genus.Flavonifractor.id.2059	6	71746178	rs1014877	C	G	0.0537555439130639	0.0140368386993481	3.98812417056123	6.65978050842095e-05	10804	24
59874	genus.Flavonifractor.id.2059	11	125564311	rs550323	A	G	-0.0754020410235629	0.0193257291162107	-3.92511188088854	8.66894373481975e-05	10708	23
59875	genus.Flavonifractor.id.2059	9	71152024	rs41312182	T	C	0.0952927317510816	0.0242737050884689	3.9297939302657	8.50186919812123e-05	10707	23
59876	genus.Flavonifractor.id.2059	1	162854450	rs6693764	A	G	-0.0814559334835391	0.0199964959355535	-3.97671055809464	6.98751291931546e-05	10805	24
59877	genus.Flavonifractor.id.2059	1	5697095	rs1319766	A	G	0.0607422297796881	0.0154354728222674	3.95883697719375	7.5315621327926e-05	10796	24
59878	genus.Flavonifractor.id.2059	11	68781070	rs11602122	G	A	-0.0629290764653722	0.0157580874727113	-3.91675790977141	8.97477933116519e-05	10583	23
59879	genus.Flavonifractor.id.2059	13	24266521	rs7323392	C	T	-0.058380111132365	0.0146805182244307	-3.99208791881111	6.54940802465472e-05	10805	24
59880	genus.Flavonifractor.id.2059	1	59470494	rs10158505	C	A	0.0567739514990476	0.0140097399830294	3.97388223694161	7.07105342612286e-05	10805	24
59881	genus.Flavonifractor.id.2059	8	111486859	rs78742932	A	C	-0.126859332332189	0.0311726213565552	-4.0014704889427	6.29500473514681e-05	8508	17
59882	genus.Flavonifractor.id.2059	6	63804366	rs10485392	G	A	0.059381613973197	0.0147044229938164	3.95298277298885	7.71829958507211e-05	10805	24
59883	genus.Flavonifractor.id.2059	8	75493867	rs890218	T	G	0.0587364106213251	0.0147354225472241	3.96646213791035	7.29473573528653e-05	10805	24
59884	genus.Flavonifractor.id.2059	5	3086209	rs6868621	G	A	-0.0556315529241186	0.0142199230086835	-3.89528028347527	9.80852406364493e-05	10805	24
59885	genus.Flavonifractor.id.2059	12	117090452	rs17500613	T	C	-0.0776646932992716	0.0196195649784998	-3.95925430332487	7.51841470999882e-05	10124	22
59886	genus.Flavonifractor.id.2059	19	18161705	rs73014293	A	G	-0.0673707307834119	0.0165945611712973	-3.96754186646171	7.26177582267377e-05	10701	23
59887	genus.Flavonifractor.id.2059	1	244173872	rs10927101	C	A	-0.055715273683865	0.0140617039059239	-3.9400651865729	8.14594712624944e-05	10799	24
59888	genus.Flavonifractor.id.2059	1	162854534	rs6693792	A	G	-0.0812413041286926	0.0199965278163284	-3.96774593901889	7.25556212975249e-05	10805	24
59889	genus.Flavonifractor.id.2059	8	75494355	rs4557676	G	A	0.0586764972862873	0.0147346050737891	3.96250779408917	7.41665851052435e-05	10805	24
59890	genus.Flavonifractor.id.2059	3	61962499	rs9985494	A	G	-0.0557573334350886	0.014043614354863	-3.96770963357213	7.25666720642509e-05	10801	24
59891	genus.Flavonifractor.id.2059	9	71128503	rs72714401	A	C	0.096287571838686	0.0246749187187706	3.9421864946184	8.07421538876293e-05	10124	22
59892	genus.Flavonifractor.id.2059	1	59465849	rs2716148	G	A	0.0570948130016645	0.0140025474960193	3.96636016522971	7.29785586653756e-05	10805	24
59893	genus.Flavonifractor.id.2059	8	111501500	rs78050072	C	A	-0.126516924868644	0.0311586820100196	-3.99387617166115	6.50018200303061e-05	8508	17
59894	genus.Flavonifractor.id.2059	1	162856752	rs12022877	A	G	-0.0812609209466582	0.0199993217683199	-3.96214370450132	7.42798071958696e-05	10803	24
59895	genus.Flavonifractor.id.2059	8	75494614	rs12548780	C	T	0.058592627291802	0.0147347368864596	3.95695154359159	7.59123220659486e-05	10805	24
59896	genus.Flavonifractor.id.2059	1	232258121	rs111682171	T	C	0.139307679800221	0.0351944035131434	3.92193918363208	8.78391657681688e-05	7412	16
59897	genus.Flavonifractor.id.2059	21	41305324	rs2837304	A	G	0.0568696851771998	0.0146735169936386	3.91174154289872	9.16329471383717e-05	10805	24
59898	genus.Flavonifractor.id.2059	3	104622028	rs67163528	C	G	0.0595232542165042	0.0151697249276312	3.90455258432244	9.4399865635546e-05	10805	24
59899	genus.Flavonifractor.id.2059	11	68400953	rs2510375	T	C	0.0846238655009676	0.0215807541402368	3.98960737438197	6.61827546717982e-05	10800	24
59900	genus.Flavonifractor.id.2059	1	59467587	rs11207363	T	G	0.0567794654914824	0.014009453738253	3.9519911593629	7.75036045768629e-05	10804	24
59901	genus.Flavonifractor.id.2059	1	59464564	rs3118351	C	G	0.0569831051431292	0.0140029001171652	3.9592568645937	7.51833408695629e-05	10805	24
59902	genus.Flavonifractor.id.2059	16	79178935	rs7203436	A	C	0.0560158316463671	0.0141409845393545	3.93130179877417	8.44871328812047e-05	10801	24
59903	genus.Flavonifractor.id.2059	1	162831391	rs12090563	G	A	-0.0745053934041826	0.0182763967515277	-3.9825313264222	6.81851339427381e-05	10799	24
59904	genus.Flavonifractor.id.2059	10	115061448	rs2788175	T	C	-0.0706768941853243	0.0176229670090886	-3.93391371081013	8.35737967495293e-05	10805	24
59905	genus.Flavonifractor.id.2059	15	60616761	rs62003445	T	C	-0.0813363733799476	0.0203913514799509	-3.99743387632226	6.40328699041258e-05	10707	23
59906	genus.Flavonifractor.id.2059	9	25802540	rs13287098	C	T	-0.0580521560388998	0.0144593923625939	-3.94572282051011	7.95596068196905e-05	10800	24
59907	genus.Flavonifractor.id.2059	8	75494183	rs890216	T	C	0.0583637808145167	0.0147341350214819	3.94176468320367	8.0884311528948e-05	10805	24
59908	genus.Flavonifractor.id.2059	7	85364569	rs34543955	C	T	-0.0572569871171551	0.0142628070857988	-3.91074190157458	9.20130550367649e-05	10583	23
59909	genus.Flavonifractor.id.2059	13	24267787	rs12585542	C	G	-0.057367741389289	0.0146795013313143	-3.95533958171931	7.64260166664737e-05	10804	24
59910	genus.Flavonifractor.id.2059	13	24268016	rs9580730	G	A	-0.0570840153327009	0.0146794836966135	-3.95633672609422	7.610786368145e-05	10804	24
59911	genus.Flavonifractor.id.2059	3	104619189	rs35169191	A	C	0.0594646821977177	0.015161961952457	3.89607599918407	9.77637230696816e-05	10805	24
59912	genus.Flavonifractor.id.2059	13	24267882	rs9580729	G	A	-0.0572092444229556	0.0146786858758597	-3.95596677111596	7.62257566302041e-05	10804	24
59913	genus.Flavonifractor.id.2059	16	6692061	rs79095578	C	G	0.151099643396719	0.0385571468717178	3.9101580715608	9.22357414245295e-05	6228	11
59914	genus.Flavonifractor.id.2059	6	71750120	rs1342761	C	T	0.0524850920552585	0.0139261169835559	3.94891339186338	7.85067471009223e-05	10805	24
59915	genus.Flavonifractor.id.2059	5	28289572	rs2455194	T	A	-0.0618949284613527	0.015696277857547	-3.89871717806817	9.67036441788368e-05	10706	23
59916	genus.Flavonifractor.id.2059	2	146106611	rs7590051	G	A	-0.089496901238132	0.022561238327873	-3.94515553285262	7.97481987309112e-05	10805	24
59917	genus.Flavonifractor.id.2059	15	53313712	rs72744045	C	T	0.146724549740549	0.0376819716772882	3.90128799556741	9.56822365621562e-05	6746	14
59918	genus.Flavonifractor.id.2059	8	75493666	rs933831	G	A	0.0582062836184776	0.0147347287849607	3.93051858181378	8.47628420516482e-05	10805	24
59919	genus.Flavonifractor.id.2059	8	75494017	rs890217	A	T	0.0581694836014664	0.0147346081675866	3.92847865176896	8.54849376479923e-05	10805	24
59920	genus.Flavonifractor.id.2059	13	21274807	rs9579928	G	C	-0.0626643266484016	0.0161290600059176	-3.89273501630729	9.91204002003509e-05	10583	23
59921	genus.Flavonifractor.id.2059	3	69636784	rs288492	C	T	-0.057163468507498	0.0144936327643284	-3.91500799533573	9.04012121160289e-05	10804	24
59922	genus.Flavonifractor.id.2059	21	25937671	rs9305227	A	T	0.0598699315290779	0.015304564412096	3.96015603729405	7.49008060068581e-05	10583	23
59923	genus.Flavonifractor.id.2059	6	56799262	rs2599697	C	T	-0.0580113306243635	0.0145204019424053	-4.00916188361506	6.09346341096202e-05	10708	23
59924	genus.Flavonifractor.id.2059	1	59470312	rs10749716	T	C	0.0564195600764152	0.014000803653717	3.93143846635076	8.44391098886888e-05	10805	24
59925	genus.Flavonifractor.id.2059	12	132682189	rs11246983	G	A	0.0616493951919154	0.0157292256253575	3.90752885882313	9.32449070575853e-05	10583	23
59926	genus.Flavonifractor.id.2059	1	162874335	rs12034790	A	G	-0.0881588297517115	0.0220152037944259	-3.92666918041521	8.61303164749742e-05	10804	24
59927	genus.Flavonifractor.id.2059	9	9685850	rs10816163	T	C	0.0608922763794834	0.0148790574300147	4.02943928595242	5.59100533105416e-05	10805	24
59928	genus.Flavonifractor.id.2059	12	117090345	rs73218429	C	A	-0.0763222055750517	0.0196020328706283	-3.91317175481255	9.10916953762745e-05	10124	22
59929	genus.Flavonifractor.id.2059	12	117092658	rs10850693	T	C	-0.0606197281177334	0.0157246748248729	-3.90670778242476	9.35621899248563e-05	10583	23
59930	genus.Flavonifractor.id.2059	2	50241865	rs6545144	A	T	-0.0735463091644512	0.0182685661779124	-3.94262941376995	8.05931367886218e-05	10804	24
59931	genus.Flavonifractor.id.2059	2	146098006	rs76653189	G	T	-0.0900263504835371	0.0225772534596773	-3.94851249228126	7.8638313025282e-05	10802	24
59932	genus.Flavonifractor.id.2059	9	25801833	rs62531906	G	T	-0.0574372406217303	0.0144753510539392	-3.91337597002654	9.10146586557321e-05	10800	24
59933	genus.Flavonifractor.id.2059	17	15008430	rs8066891	A	G	-0.0761368045030202	0.0192315040501633	-3.9044174263975	9.44526337052713e-05	10221	23
59934	genus.Flavonifractor.id.2059	1	162849602	rs115955782	T	C	-0.0809716081928167	0.020010019695817	-3.92060039015891	8.83286296744562e-05	10805	24
59935	genus.Flavonifractor.id.2059	10	115061218	rs2814565	A	G	-0.069965969824123	0.0175224087376923	-3.91313296611501	9.11063347119904e-05	10805	24
59936	genus.Flavonifractor.id.2059	1	59470300	rs10749715	T	C	0.0562503500231877	0.0140015935329703	3.92038265874912	8.84084756358563e-05	10805	24
59937	genus.Flavonifractor.id.2059	8	75493470	rs890219	T	G	0.0579463789035525	0.0147363463083893	3.9124775337225	9.13540393051745e-05	10805	24
59938	genus.Flavonifractor.id.2059	1	59468915	rs2716157	T	C	0.0563202872689158	0.0140001388109121	3.918821101046	8.89831278810789e-05	10805	24
59939	genus.Flavonifractor.id.2059	1	59471290	rs2716138	A	G	0.0562179127818977	0.014008670430036	3.91844674593542	8.91214137335461e-05	10805	24
59940	genus.Flavonifractor.id.2059	9	9685661	rs7872414	A	T	0.0606905601143899	0.0148698353691318	4.02069956819789	5.80255682527605e-05	10805	24
59941	genus.Flavonifractor.id.2059	13	24266437	rs7321869	G	A	-0.0575167309501447	0.0146921992668634	-3.93535395275818	8.30741707184318e-05	10805	24
59942	genus.Flavonifractor.id.2059	20	61979100	rs3787137	A	G	0.0558557889890244	0.0138207420252098	4.04066891409867	5.32989598593437e-05	10654	22
59943	genus.Flavonifractor.id.2059	1	237368512	rs12065427	C	T	-0.0904919394881431	0.0231242419959251	-3.91082401204994	9.19817769464111e-05	10218	23
59944	genus.Flavonifractor.id.2059	12	117092613	rs7302470	A	C	-0.060438287182463	0.0157281571316464	-3.8935184730757	9.88006748823168e-05	10583	23
59945	genus.Flavonifractor.id.2059	13	21251235	rs7995773	T	C	-0.0644219056531605	0.0164299384145012	-3.89558067226384	9.79637481679535e-05	10805	24
59946	genus.Flavonifractor.id.2059	1	59465926	rs2764901	A	C	0.0562662563587398	0.0140026606136682	3.90793824685077	9.30870899690188e-05	10805	24
59947	genus.Flavonifractor.id.2059	1	59472397	rs2716140	A	C	0.0559595466997564	0.0140083792001487	3.90777394488043	9.31503972487784e-05	10805	24
59948	genus.Flavonifractor.id.2059	6	56091132	rs3857612	A	G	-0.0541712060965993	0.0141210190000826	-3.89886826109705	9.66433339844543e-05	10796	24
59949	genus.Flavonifractor.id.2059	7	1363762	rs55944909	G	C	0.06877411409769	0.0176253456370415	3.91253544911586	9.13321260082949e-05	10486	22
59950	genus.Flavonifractor.id.2059	2	133470142	rs35239628	G	A	0.0723957347811378	0.0181253743415132	3.93301382001471	8.3887412726856e-05	10797	24
59951	genus.Flavonifractor.id.2059	1	5703552	rs17028491	G	A	0.0621118465869596	0.0157102244810934	3.9001339926125	9.61394652117328e-05	10805	24
59952	genus.Flavonifractor.id.2059	1	59464145	rs2716142	T	C	0.0564253636618943	0.0140035819961021	3.9233517291278	8.7325516792174e-05	10805	24
59953	genus.Flavonifractor.id.2059	22	47300763	rs5767393	C	T	0.0622079166117602	0.0158950809579765	3.91017384935895	9.2229716717942e-05	10802	24
59954	genus.Flavonifractor.id.2059	20	61980994	rs45442394	G	A	-0.128133570296936	0.0326252791594277	-3.9744979617836	7.05278661574304e-05	8332	16
59955	genus.Flavonifractor.id.2059	8	75505981	rs10957729	C	G	0.0589423412111507	0.0150196378652505	3.893709575618	9.87228346036959e-05	10800	24
59956	genus.Flavonifractor.id.2059	2	146097630	rs17409835	T	A	-0.0893020525324448	0.0225786454421153	-3.90867362494019	9.28042386519938e-05	10802	24
59957	genus.Flavonifractor.id.2059	1	59484062	rs2716134	G	T	0.0553543596580861	0.014003552709599	3.92035806070181	8.84175004608252e-05	10802	24
59958	genus.Flavonifractor.id.2059	2	50210702	rs12478797	G	A	-0.0732909019202688	0.0184764885625112	-3.90205687119764	9.5378740202716e-05	10805	24
59959	genus.Flavonifractor.id.2059	1	65577144	rs77230085	G	A	-0.114505802116725	0.0290299232181021	-3.90606083353424	9.38129037854062e-05	8619	18
59960	genus.Flavonifractor.id.2059	2	133470672	rs34973688	C	A	0.0716731614518103	0.0181307023882421	3.90054334630361	9.59770391797877e-05	10798	24
59961	genus.Flavonifractor.id.2059	3	18673024	rs9842765	A	G	0.0547208366892782	0.0139335517572709	3.90035103890355	9.60533118687054e-05	10805	24
59962	genus.Flavonifractor.id.2059	19	35807845	rs11666282	C	T	0.0626793897653036	0.0160374415982151	3.90288648471833	9.5052288605473e-05	10805	24
59963	genus.Flavonifractor.id.2059	3	18670626	rs4597732	G	A	0.0547139087516859	0.0139354351582084	3.90169033081748	9.5523310214366e-05	10805	24
59964	genus.Flavonifractor.id.2059	20	23811039	rs6083276	C	T	0.0645421987337272	0.0165906709440067	3.93949881798487	8.16520043629844e-05	10537	22
59965	genus.Flavonifractor.id.2059	1	59481429	rs3010337	T	C	0.0551572060503799	0.0139990128441599	3.90130202252727	9.56766915781595e-05	10805	24
59966	genus.Flavonifractor.id.2059	6	22376322	rs35048669	A	C	-0.0606671915556131	0.0154190114858712	-3.90379454357737	9.46961784779475e-05	10583	23
59967	genus.Flavonifractor.id.2059	16	84170	rs2562132	T	C	0.0557959198975174	0.0142824400697519	3.89994450670738	9.62147385136414e-05	10490	22
59968	genus.Flavonifractor.id.2059	20	23811174	rs6076136	C	T	0.0640905520679996	0.0167750426569732	3.9264510979021	8.62084094561731e-05	10537	22
59969	genus.Flavonifractor.id.2059	15	60613571	rs76689229	G	A	-0.0791336066787825	0.0204291340507359	-3.90000586287955	9.61903586756347e-05	10707	23
59970	genus.Flavonifractor.id.2059	1	162888538	rs79717632	C	T	-0.0898445556396661	0.0224259898033225	-3.92285440791437	8.75060349470129e-05	10702	23
59971	genus.Flavonifractor.id.2059	19	58104688	rs10422810	G	A	0.0989857380538593	0.0252808624176763	3.94734806551267	7.90216338142203e-05	10799	24
59972	genus.Flavonifractor.id.2059	1	192310791	rs7555127	G	A	-0.0632538296918016	0.0162334770992911	-3.92500139957441	8.67292337110645e-05	10804	24
59973	genus.Flavonifractor.id.2059	16	91309	rs1088640	C	T	0.0557113555108575	0.014298194015852	3.8923997571553	9.92575162141155e-05	10490	22
59974	genus.Flavonifractor.id.2059	19	58106623	rs1004206	A	G	0.0996472003441762	0.0256029173740645	3.91982233852048	8.86142686280994e-05	10583	23
59975	genus.Flavonifractor.id.2059	9	9686173	rs10759087	T	C	0.0599450380336493	0.0151261469465697	3.91085944332544	9.19682833216203e-05	10803	24
59976	genus.Flavonifractor.id.2059	1	192314681	rs7514892	T	C	-0.0631956931476548	0.0162282829580258	-3.89938732575873	9.64364012522142e-05	10805	24
