# Supplementary material for: The causal relationship between gut microbiota and type 2 diabetes: a two-sample Mendelian randomized study
Source: Front Public Health. 2023 Sep 22;11:1255059. doi: 10.3389/fpubh.2023.1255059 (PMC10556527; doi:10.3389/fpubh.2023.1255059)
Supplement: Supplementary file 2 [file Data_Sheet_1.zip › Additional documents 1/exposure genus.Haemophilus.id.3698.csv]

	bac	chr	bp	rsID	ref.allele	eff.allele	beta	SE	Z.weightedSumZ	P.weightedSumZ	N	Ncohorts
61129	genus.Haemophilus.id.3698	6	129224488	rs12191680	G	C	0.106544332055483	0.0200323213703843	5.25638695731691	1.4691300883367e-07	9115	24
61130	genus.Haemophilus.id.3698	6	55448491	rs9382510	T	C	-0.0935210456864321	0.0172648520957396	-5.38810331698158	7.1205117997957e-08	9117	24
61131	genus.Haemophilus.id.3698	6	55452880	rs7740611	C	A	-0.0934812162767613	0.0172878430814674	-5.37957836059753	7.46604922249324e-08	9118	24
61132	genus.Haemophilus.id.3698	6	55456654	rs7771624	C	A	-0.0918415260653906	0.0172937941576193	-5.28253475656682	1.27408653935697e-07	9119	24
61133	genus.Haemophilus.id.3698	6	55456232	rs4132989	T	C	-0.0900678210256245	0.0173991443693473	-5.14361366242459	2.69503472707951e-07	9116	24
61134	genus.Haemophilus.id.3698	13	36104947	rs9574096	T	A	-0.0736375288566368	0.0155227263816681	-4.73596100359987	2.18019510377144e-06	9118	24
61135	genus.Haemophilus.id.3698	10	94306385	rs76022354	T	C	0.244637567745653	0.0505504365838433	4.77131030507444	1.8303130852171e-06	3618	9
61136	genus.Haemophilus.id.3698	16	48742489	rs111582866	A	G	-0.124265407661093	0.0260160155114478	-4.84385023744668	1.27346934767084e-06	8370	22
61137	genus.Haemophilus.id.3698	17	64535013	rs9895850	C	T	-0.192956875916325	0.0416755186776045	-4.73967574916109	2.14060495815878e-06	4592	12
61138	genus.Haemophilus.id.3698	12	115493337	rs35509	A	G	0.12824895461514	0.0268779114931154	4.75246482318157	2.00951739409074e-06	8430	20
61139	genus.Haemophilus.id.3698	9	105650242	rs78909003	C	T	-0.246255715082855	0.0503923890217503	-4.79004374591034	1.66744956522151e-06	3559	8
61140	genus.Haemophilus.id.3698	12	115491973	rs35510	G	A	0.127598587944055	0.0268613583977232	4.73389779330913	2.20248666002938e-06	8430	20
61141	genus.Haemophilus.id.3698	6	8350917	rs9328464	C	T	0.0723094887353152	0.0148799492621359	4.82179997964377	1.42268567196773e-06	9119	24
61142	genus.Haemophilus.id.3698	22	26891808	rs4822728	C	T	0.0705860992016425	0.0151387612934152	4.64033260625835	3.47848850291322e-06	9119	24
61143	genus.Haemophilus.id.3698	11	9951672	rs10840326	G	C	-0.0677384026455369	0.0151462584258856	-4.4828482748436	7.36532984087951e-06	8888	23
61144	genus.Haemophilus.id.3698	12	115494704	rs35508	A	G	0.125764721130781	0.0268759199921355	4.63190187384749	3.6232188035881e-06	8430	20
61145	genus.Haemophilus.id.3698	5	26602662	rs55676407	A	G	0.128854530282592	0.0296568984943024	4.37775292251775	1.19909173149318e-05	7785	20
61146	genus.Haemophilus.id.3698	13	85114550	rs12876183	A	T	0.0749201046442536	0.0167109729780416	4.42543298088603	9.62490356157141e-06	9110	24
61147	genus.Haemophilus.id.3698	9	78752170	rs10781340	A	G	0.0948915013211475	0.0203220723383816	4.59523296881532	4.32266039457205e-06	9037	23
61148	genus.Haemophilus.id.3698	13	85093355	rs35573758	G	C	0.0734496044345969	0.0165838422047075	4.40128217465792	1.07613067056348e-05	9115	24
61149	genus.Haemophilus.id.3698	12	115491964	rs40513	T	G	0.118310436867088	0.0264550532397843	4.45784484988469	8.27877859057111e-06	8539	21
61150	genus.Haemophilus.id.3698	13	85116886	rs59479226	T	A	0.0752237323076138	0.0169203372370327	4.39523737915298	1.1065176790208e-05	8817	22
61151	genus.Haemophilus.id.3698	6	129231261	rs55736413	T	C	0.15584646898588	0.0355648094135364	4.3030467114349	1.68465314722032e-05	6861	18
61152	genus.Haemophilus.id.3698	13	85116716	rs67493751	G	A	0.0750655528593951	0.0169341282058505	4.37641224838048	1.20648730811245e-05	8888	23
61153	genus.Haemophilus.id.3698	6	99821638	rs9402707	C	T	0.0731519044060899	0.0165623778555247	4.32698894316952	1.51161546463598e-05	9119	24
61154	genus.Haemophilus.id.3698	7	24360361	rs56310940	C	G	-0.108393320855028	0.0247051862780865	-4.48673408764803	7.23232474548605e-06	9119	24
61155	genus.Haemophilus.id.3698	13	85094999	rs17374187	C	A	0.0729763477474796	0.0165849315994338	4.3701696459553	1.24150046283825e-05	9115	24
61156	genus.Haemophilus.id.3698	13	85094266	rs11616451	G	A	0.0726717854337501	0.0165316573205437	4.36197077442744	1.28896091077204e-05	9118	24
61157	genus.Haemophilus.id.3698	13	85121427	rs17375766	A	T	0.0734671225281513	0.0168290468586499	4.31798327305168	1.57461360351508e-05	8888	23
61158	genus.Haemophilus.id.3698	6	129219490	rs12208997	G	T	0.0887995079935827	0.0202042140664461	4.32560006579951	1.52117194254743e-05	9119	24
61159	genus.Haemophilus.id.3698	6	99826265	rs12193590	A	G	0.0728557364826649	0.0165620470089507	4.30911131922937	1.63911854043816e-05	9119	24
61160	genus.Haemophilus.id.3698	13	85122020	rs17322943	T	C	0.0733114885119311	0.0168243967349301	4.316520965489	1.58507632352071e-05	8888	23
61161	genus.Haemophilus.id.3698	5	26531908	rs72756943	A	G	0.132540149186455	0.030757411420321	4.32966043797793	1.49339436503049e-05	7785	20
61162	genus.Haemophilus.id.3698	7	24387874	rs10951006	G	A	-0.109261669748506	0.0251400029028407	-4.38495299529497	1.1601082628519e-05	9118	24
61163	genus.Haemophilus.id.3698	13	36104611	rs9574095	A	C	-0.066362026419155	0.0153796549292404	-4.29691894262769	1.73188488249565e-05	9118	24
61164	genus.Haemophilus.id.3698	9	1182418	rs10123426	G	A	0.12212681255327	0.0300126477451155	4.23829324951326	2.25225460553672e-05	8596	23
61165	genus.Haemophilus.id.3698	6	151105281	rs997374	G	A	0.122890635782237	0.0296119127234397	4.17705185458225	2.9531172158082e-05	8323	22
61166	genus.Haemophilus.id.3698	7	21321670	rs2390504	G	A	0.0792350548627546	0.0181095836650245	4.32752397287316	1.50794936955783e-05	9119	24
61167	genus.Haemophilus.id.3698	9	105598509	rs77529231	T	C	-0.227791480569128	0.0503351350265173	-4.48619786754543	7.25054111087796e-06	3559	8
61168	genus.Haemophilus.id.3698	11	10241871	rs7115142	A	G	-0.0650617910947197	0.015202622508715	-4.27814309859832	1.88458858440883e-05	9116	24
61169	genus.Haemophilus.id.3698	2	228693881	rs954190	C	T	0.0623252940584063	0.01487153695131	4.19932744183541	2.67708953945923e-05	9116	24
61170	genus.Haemophilus.id.3698	6	99828941	rs4840038	G	A	0.0719713582675686	0.0165728724963219	4.25209056010097	2.11784180637051e-05	9119	24
61171	genus.Haemophilus.id.3698	11	130271209	rs1021205	T	C	-0.084724811466359	0.0196843564477411	-4.25127798370305	2.12554149328197e-05	8526	22
61172	genus.Haemophilus.id.3698	6	129217305	rs4260765	C	T	0.0878692493688932	0.020214417912224	4.26296354723839	2.01733437820724e-05	9117	24
61173	genus.Haemophilus.id.3698	13	85088681	rs11838449	G	A	0.0715205343199219	0.016529362030204	4.28947618369863	1.79095016359585e-05	9118	24
61174	genus.Haemophilus.id.3698	13	85088696	rs67557663	A	G	0.0717503280544665	0.0165805873102604	4.28241516374377	1.84875627749367e-05	9116	24
61175	genus.Haemophilus.id.3698	2	228737247	rs4145724	T	C	0.0628281017046493	0.0148254163634156	4.23628702773564	2.27246256049758e-05	9118	24
61176	genus.Haemophilus.id.3698	10	10098119	rs11256467	A	G	-0.138494211917928	0.0305970680291952	-4.317177166544	1.58037307498096e-05	8496	22
61177	genus.Haemophilus.id.3698	2	228736313	rs12478068	G	T	0.0624942009761475	0.0148253853730236	4.21389711981283	2.51001653767811e-05	9119	24
61178	genus.Haemophilus.id.3698	2	228738732	rs10933221	G	T	0.0624956305048395	0.0148258707427031	4.21362637464712	2.5130287141079e-05	9118	24
61179	genus.Haemophilus.id.3698	2	228738683	rs10933220	C	T	0.0624956305048395	0.0148258707427031	4.21362637464712	2.5130287141079e-05	9118	24
61180	genus.Haemophilus.id.3698	2	228746876	rs4973006	T	G	0.0622890744434158	0.0148259154302787	4.2001289801148	2.66762971822099e-05	9118	24
61181	genus.Haemophilus.id.3698	13	85115272	rs12583177	T	C	0.0698861612741267	0.0160675880969904	4.30785828656471	1.64842939947759e-05	9110	24
61182	genus.Haemophilus.id.3698	2	228736038	rs12466065	T	C	0.0623662849278023	0.0148248910952695	4.20628937440779	2.59597796972376e-05	9119	24
61183	genus.Haemophilus.id.3698	2	228736527	rs12470042	A	G	0.0623221332747905	0.0148250366680672	4.20302476102524	2.63371766001406e-05	9119	24
61184	genus.Haemophilus.id.3698	2	228693582	rs6436740	A	T	0.0615819440376689	0.0148952182103059	4.14170202667989	3.44738027595195e-05	9116	24
61185	genus.Haemophilus.id.3698	2	228740111	rs57315890	T	C	0.0623166685227701	0.0148273491350969	4.20133023977222	2.65351185054796e-05	9118	24
61186	genus.Haemophilus.id.3698	7	21322710	rs12531225	G	A	0.077902386088892	0.0181026557758952	4.25386093502177	2.10115820416774e-05	9119	24
61187	genus.Haemophilus.id.3698	7	21320824	rs2158894	C	T	0.0779593112136457	0.0181093764332879	4.25982669067076	2.04585473692028e-05	9119	24
61188	genus.Haemophilus.id.3698	3	97972214	rs73139353	C	A	-0.217525995832129	0.0493095650908034	-4.25511622251569	2.08940456008957e-05	3917	10
61189	genus.Haemophilus.id.3698	2	228740927	rs4972994	G	A	0.0622439955580198	0.0148318748059926	4.19522531157985	2.72600471494028e-05	9116	24
61190	genus.Haemophilus.id.3698	2	228747052	rs7579859	G	A	0.0619924552095921	0.0148255062814992	4.18039119779327	2.9100802632483e-05	9119	24
61191	genus.Haemophilus.id.3698	2	228738922	rs10933223	C	T	0.0621778987283747	0.01482598208201	4.19247020685233	2.75933329538719e-05	9118	24
61192	genus.Haemophilus.id.3698	2	228738872	rs10933222	T	C	0.0621778987283747	0.01482598208201	4.19247020685233	2.75933329538719e-05	9118	24
61193	genus.Haemophilus.id.3698	13	36100541	rs936496	A	G	-0.0654140389672758	0.0153845932475042	-4.22336505359815	2.40681503394892e-05	9119	24
61194	genus.Haemophilus.id.3698	2	228738388	rs34019379	A	T	0.0621177843076383	0.0148258766677554	4.1882860515389	2.81069108419994e-05	9118	24
61195	genus.Haemophilus.id.3698	2	228738334	rs12468430	T	C	0.0621177843076383	0.0148258766677554	4.1882860515389	2.81069108419994e-05	9118	24
61196	genus.Haemophilus.id.3698	2	228739000	rs10933224	A	G	0.0620768043093944	0.0148262133759443	4.18543992973625	2.84614331350223e-05	9118	24
61197	genus.Haemophilus.id.3698	2	228739154	rs12465328	G	A	0.0620724931302756	0.0148263350785817	4.18529326395669	2.8479817003298e-05	9118	24
61198	genus.Haemophilus.id.3698	3	110001747	rs35150510	C	T	0.0643866054642274	0.0151699800376713	4.18560612045513	2.84406155411932e-05	8888	23
61199	genus.Haemophilus.id.3698	17	32862601	rs16970009	G	A	0.181440758863185	0.0435166568992553	4.26901704620156	1.9633626578506e-05	4597	11
61200	genus.Haemophilus.id.3698	2	228749768	rs6756685	T	C	0.0619554696173983	0.0148418034048823	4.16933026535786	3.05496030445355e-05	9119	24
61201	genus.Haemophilus.id.3698	20	57286061	rs7270573	G	C	-0.0655480639105829	0.0153019681489182	-4.30607338929781	1.66177944690482e-05	9078	23
61202	genus.Haemophilus.id.3698	2	228736608	rs10933219	C	T	0.0619949402665695	0.014825325446384	4.18092932364695	2.90320100119864e-05	9119	24
61203	genus.Haemophilus.id.3698	2	228739794	rs57413909	G	A	0.0620041435058449	0.0148264400415074	4.18075040523836	2.9054865307606e-05	9118	24
61204	genus.Haemophilus.id.3698	2	228739785	rs58099453	A	G	0.0620041435058449	0.0148264400415074	4.18075040523836	2.9054865307606e-05	9118	24
61205	genus.Haemophilus.id.3698	9	78752440	rs1339243	G	C	0.0912811649060284	0.0203657363765719	4.39843411690501	1.09034714889075e-05	9037	23
61206	genus.Haemophilus.id.3698	13	36108184	rs4143549	T	C	-0.0647174352469315	0.0153775141867523	-4.18629222061812	2.8354825524128e-05	9119	24
61207	genus.Haemophilus.id.3698	13	36095732	rs4941813	G	C	-0.0700296896491254	0.0164227072621807	-4.27347347711587	1.92451186281844e-05	9113	24
61208	genus.Haemophilus.id.3698	2	228744060	rs12469164	T	C	0.061786153907345	0.0148268858800573	4.16614400210096	3.09795055964039e-05	9117	24
61209	genus.Haemophilus.id.3698	7	24385517	rs17149299	C	T	-0.107572760001112	0.0251471155026306	-4.29475463703071	1.74886647945884e-05	9119	24
61210	genus.Haemophilus.id.3698	2	228743348	rs4972998	G	T	0.061683289964564	0.0148263687595155	4.15914633522159	3.19439207978744e-05	9118	24
61211	genus.Haemophilus.id.3698	7	21319584	rs11764982	A	G	0.0768928922946478	0.0181042978348458	4.21055490986489	2.54744195773359e-05	9119	24
61212	genus.Haemophilus.id.3698	22	19404701	rs113889104	C	T	0.146621010530478	0.0340382264565195	4.24007517387009	2.23444943585059e-05	7564	19
61213	genus.Haemophilus.id.3698	2	228694693	rs955028	A	G	0.0607986662708052	0.0148680970143967	4.09515937104479	4.21878078980111e-05	9116	24
61214	genus.Haemophilus.id.3698	2	228742393	rs7561481	G	A	0.061548587601756	0.0148269240276407	4.14957207292371	3.33097398865338e-05	9118	24
61215	genus.Haemophilus.id.3698	7	21319412	rs11771781	C	T	0.0767997168380891	0.0181040818533785	4.20223452099695	2.64293114388994e-05	9119	24
61216	genus.Haemophilus.id.3698	2	228746532	rs12475401	A	G	0.0614371863482072	0.0148479708509307	4.13614085006485	3.53195447710154e-05	9118	24
61217	genus.Haemophilus.id.3698	2	228745740	rs7575770	G	A	0.0612958274991786	0.0148266646029017	4.13319234907158	3.5775907519441e-05	9118	24
61218	genus.Haemophilus.id.3698	6	99745689	rs62423989	A	G	0.0742472429638504	0.0175567908270218	4.27307773555089	1.92793205973258e-05	9119	24
61219	genus.Haemophilus.id.3698	7	116918060	rs6972479	G	A	-0.075926408305075	0.0177923257897989	-4.26196323955452	2.0263878234461e-05	8370	22
61220	genus.Haemophilus.id.3698	2	228745446	rs12151451	C	T	0.0612141082289031	0.0148265874645366	4.12775796995154	3.66317374895897e-05	9118	24
61221	genus.Haemophilus.id.3698	15	101696900	rs882706	A	G	0.0630497488236912	0.0149637342740421	4.31854833102031	1.57058831083075e-05	9110	24
61222	genus.Haemophilus.id.3698	16	16955792	rs12920905	G	A	-0.150769644011594	0.0353507018433425	-4.17993389342614	2.91593850023877e-05	6951	18
61223	genus.Haemophilus.id.3698	2	228744144	rs12469193	T	G	0.061338624161364	0.0148264412303823	4.13604853974823	3.53337481540398e-05	9118	24
61224	genus.Haemophilus.id.3698	6	151111205	rs13205966	G	A	0.129668615697786	0.0321611212457232	4.04533787588687	5.22477136033817e-05	7708	19
61225	genus.Haemophilus.id.3698	2	228743395	rs4972999	G	T	0.0613726994497565	0.0148267809269012	4.13801971322504	3.50316278875983e-05	9118	24
61226	genus.Haemophilus.id.3698	6	99882964	rs12525613	G	A	0.0683860499750118	0.0159926504843092	4.13800134038068	3.50344325189114e-05	9118	24
61227	genus.Haemophilus.id.3698	2	228741250	rs7571353	T	A	0.0613468037304043	0.0148445688598129	4.13288153657401	3.58243393200023e-05	9116	24
61228	genus.Haemophilus.id.3698	7	21318924	rs9639372	T	C	0.0764782331766767	0.0181070509007825	4.18415939488467	2.86223236447976e-05	9119	24
61229	genus.Haemophilus.id.3698	2	228743661	rs4973000	T	C	0.0612711041508643	0.0148267256196426	4.13137907687741	3.60593365775837e-05	9118	24
61230	genus.Haemophilus.id.3698	2	228743918	rs12472908	A	G	0.0611904814738917	0.0148266421885158	4.12598447102471	3.6915217797785e-05	9118	24
61231	genus.Haemophilus.id.3698	2	228743767	rs4973424	A	G	0.0611904814738917	0.0148266421885158	4.12598447102471	3.6915217797785e-05	9118	24
61232	genus.Haemophilus.id.3698	2	228740902	rs7583414	A	T	0.0613845196073333	0.0148434653846399	4.12952449868133	3.63514268200431e-05	9117	24
61233	genus.Haemophilus.id.3698	6	99743833	rs62423986	T	C	0.073972891059897	0.017557638646916	4.25423362978581	2.09766199408085e-05	9119	24
61234	genus.Haemophilus.id.3698	2	228738054	rs12468327	T	C	0.0611663222805032	0.0148498468777063	4.12533381940186	3.70197407697977e-05	9118	24
61235	genus.Haemophilus.id.3698	3	110088756	rs35114823	G	T	-0.0628812877265167	0.0150859000144888	-4.15916291486903	3.1941602446742e-05	9117	24
61236	genus.Haemophilus.id.3698	2	36364291	rs305176	T	C	0.0699358661049415	0.0162846432458858	4.22138524246503	2.42805558984606e-05	9116	24
61237	genus.Haemophilus.id.3698	2	228745387	rs16824084	A	G	0.06089931473357	0.0148266709956069	4.10651552103633	4.01672483393869e-05	9118	24
61238	genus.Haemophilus.id.3698	22	21302227	rs5752304	C	T	0.0811026664638011	0.0196807925553957	4.11207474423374	3.92119298282752e-05	8888	23
61239	genus.Haemophilus.id.3698	2	228745083	rs12474081	A	G	0.0608766069621597	0.0148267256713811	4.10503675120467	4.0425060782923e-05	9118	24
61240	genus.Haemophilus.id.3698	13	85087374	rs1947117	G	A	0.069489537038824	0.016580996046121	4.16114662637576	3.16653686464453e-05	9116	24
61241	genus.Haemophilus.id.3698	2	228749735	rs6741345	C	A	0.0609547727599688	0.0148464754343341	4.0978739662407	4.16962191515298e-05	9119	24
61242	genus.Haemophilus.id.3698	6	99883226	rs17180915	T	C	0.0679169080679583	0.0159924953851491	4.10766739699576	3.99675092746138e-05	9118	24
61243	genus.Haemophilus.id.3698	13	33408610	rs61945235	A	G	0.0989739194118351	0.0233128098187411	4.17002203369607	3.04570190959421e-05	8521	22
61244	genus.Haemophilus.id.3698	3	139891073	rs60168822	A	G	-0.0807999704259995	0.0190118206154327	-4.1902100723931	2.78696312196396e-05	8888	23
61245	genus.Haemophilus.id.3698	2	228738268	rs12464238	C	A	0.0607536690251087	0.0148501432549252	4.09748477912355	4.17663621612693e-05	9118	24
61246	genus.Haemophilus.id.3698	7	24388324	rs12155090	C	T	-0.104533425460029	0.0252171683475215	-4.1903152012929	2.78567212395137e-05	9116	24
61247	genus.Haemophilus.id.3698	3	78902286	rs329810	A	G	0.113444537156725	0.0271439734150726	4.18653609536821	2.83243907150035e-05	8251	21
61248	genus.Haemophilus.id.3698	2	228744762	rs1016418	G	A	0.0606305757533078	0.0148267895950494	4.088472629756	4.34222767752219e-05	9118	24
61249	genus.Haemophilus.id.3698	20	57283897	rs8125536	C	T	-0.0642345272466635	0.0153052530094398	-4.21910121617751	2.45278148571486e-05	9079	23
61250	genus.Haemophilus.id.3698	15	61682453	rs12439928	A	C	0.0660357522362744	0.015615281371606	4.23210308799558	2.31516243110044e-05	9119	24
61251	genus.Haemophilus.id.3698	8	130474437	rs7814175	A	T	0.0607665929411111	0.0149058775131224	4.07786812775088	4.54505317742988e-05	9118	24
61252	genus.Haemophilus.id.3698	7	24385995	rs4722346	C	A	-0.105942157881654	0.025147889614462	-4.22341429356675	2.4062890190116e-05	9119	24
61253	genus.Haemophilus.id.3698	9	78753324	rs1339246	T	C	0.0873784453810804	0.0201566826104176	4.28401201323724	1.83552995126751e-05	9037	23
61254	genus.Haemophilus.id.3698	9	6818307	rs62568866	A	T	-0.113991869902454	0.0263269770856414	-4.27455614806259	1.91518438420344e-05	7785	20
61255	genus.Haemophilus.id.3698	6	99860731	rs4339472	A	G	0.0674664325437528	0.0160084789627082	4.07137873393997	4.67356906826165e-05	9117	24
61256	genus.Haemophilus.id.3698	6	99865941	rs10457644	T	C	0.0671915516683379	0.0160050000461566	4.06864070273916	4.72882018446097e-05	9118	24
61257	genus.Haemophilus.id.3698	6	99881639	rs10457648	T	C	0.0675074094785897	0.0159931444530993	4.07886262208001	4.52565688748242e-05	9118	24
61258	genus.Haemophilus.id.3698	3	78901127	rs329809	C	T	0.113651234033252	0.0272045994113707	4.16984496579619	3.0480691844242e-05	8250	21
61259	genus.Haemophilus.id.3698	7	21323638	rs960916	T	C	0.0761677594941646	0.0181717224199277	4.12860489685585	3.64970930095366e-05	9119	24
61260	genus.Haemophilus.id.3698	22	19460468	rs73160301	G	A	0.148714853710189	0.0349160995579795	4.16116409360486	3.16629464288936e-05	7470	17
61261	genus.Haemophilus.id.3698	3	26548343	rs9820211	C	G	-0.082705645859938	0.0191358167534493	-4.20333870896549	2.63006579598599e-05	8888	23
61262	genus.Haemophilus.id.3698	21	27052625	rs2829859	T	C	-0.0616665145219622	0.0148265887994886	-4.15954420605262	3.18883301545749e-05	9119	24
61263	genus.Haemophilus.id.3698	11	130281735	rs10894194	T	C	-0.0818280364067143	0.019450516063802	-4.12217428807968	3.75313063637477e-05	8370	22
61264	genus.Haemophilus.id.3698	22	19437324	rs73160286	G	C	0.149027045389922	0.0349435374760124	4.14752435313766	3.36089729583687e-05	7470	17
61265	genus.Haemophilus.id.3698	6	99881061	rs4840043	G	A	0.0674506571255941	0.0159929703551501	4.06268957676848	4.85105219381716e-05	9118	24
61266	genus.Haemophilus.id.3698	13	85096335	rs9602492	A	C	0.0692595522952834	0.0168070365449667	4.10267884078794	4.08393955571407e-05	9116	24
61267	genus.Haemophilus.id.3698	6	99868788	rs6902260	A	C	0.0668058924106031	0.0160045575714031	4.04051374229224	5.33342395595171e-05	9118	24
61268	genus.Haemophilus.id.3698	2	36366492	rs305179	C	G	0.0695842983616301	0.0164579117258455	4.13979711262599	3.4761312010977e-05	8888	23
61269	genus.Haemophilus.id.3698	7	21346895	rs12537151	C	T	0.0811432574683454	0.019079893478654	4.08943408716081	4.32426924257114e-05	9119	24
61270	genus.Haemophilus.id.3698	2	6581650	rs77290063	C	T	-0.113739777355785	0.026539590937497	-4.25567705773207	2.08417354208858e-05	7785	20
61271	genus.Haemophilus.id.3698	6	99876885	rs55661539	C	T	0.0669990003659234	0.0159911562575473	4.04845561330938	5.15567090894126e-05	9118	24
61272	genus.Haemophilus.id.3698	4	106505353	rs75397109	G	A	-0.141060976543899	0.0392155147928906	-3.90370540220913	9.47310808754209e-05	4711	14
61273	genus.Haemophilus.id.3698	6	129215569	rs4418211	T	C	0.0679488110737431	0.0164509621101759	4.00303276373539	6.25356378363434e-05	9116	24
61274	genus.Haemophilus.id.3698	9	1183870	rs12342237	C	T	0.0923209848623538	0.023928157711228	3.96092507370106	7.46599590124099e-05	9119	24
61275	genus.Haemophilus.id.3698	5	34561502	rs11954148	C	T	-0.102558209491866	0.0254307472658381	-4.00943365767153	6.08645496758257e-05	8323	22
61276	genus.Haemophilus.id.3698	6	99742495	rs12195216	A	G	0.0724050980148043	0.0175592642024281	4.16565085682818	3.10465541607121e-05	9118	24
61277	genus.Haemophilus.id.3698	7	24386575	rs73091112	C	T	-0.104584286303392	0.0251603504488191	-4.16810800241254	3.0713840721754e-05	9119	24
61278	genus.Haemophilus.id.3698	7	24388111	rs12155085	C	G	-0.103497891753993	0.0251920417121748	-4.12912747310243	3.64142483715813e-05	9119	24
61279	genus.Haemophilus.id.3698	5	34549704	rs62355065	T	C	-0.0986966461079259	0.0243617245644941	-4.08371521804401	4.43213423666795e-05	8601	23
61280	genus.Haemophilus.id.3698	6	99819556	rs4574651	C	T	0.0622131536969341	0.0155652895670529	4.00527133213373	6.19463338912152e-05	9116	24
61281	genus.Haemophilus.id.3698	2	32986777	rs4952291	A	G	0.0720957009325216	0.0172113029376166	4.21208152639499	2.53028182140447e-05	9119	24
61282	genus.Haemophilus.id.3698	7	24374271	rs4719765	G	A	-0.104820414246147	0.0251579206025535	-4.18735081482151	2.8222941283724e-05	9119	24
61283	genus.Haemophilus.id.3698	7	24384118	rs2078965	G	C	-0.104941981194099	0.0251542626791958	-4.18798281624987	2.81444820498019e-05	9119	24
61284	genus.Haemophilus.id.3698	6	99771197	rs9389250	T	C	0.0714958626102109	0.0170225959165919	4.08124615101951	4.47948837328927e-05	9119	24
61285	genus.Haemophilus.id.3698	22	19441224	rs73160289	C	T	0.147960681794072	0.0349437592223004	4.11443701175928	3.8812551994202e-05	7470	17
61286	genus.Haemophilus.id.3698	17	7754993	rs12939056	A	G	-0.0631011164353152	0.0151431531527491	-4.15392836229483	3.26815529807729e-05	9107	24
61287	genus.Haemophilus.id.3698	7	21300198	rs1990177	G	A	0.072298134418391	0.0178009575754228	3.99596463681853	6.44313521723337e-05	9118	24
61288	genus.Haemophilus.id.3698	9	139973614	rs118178799	T	C	-0.102643055627163	0.0254214143097774	-3.89509646813719	9.81596550282337e-05	8001	19
61289	genus.Haemophilus.id.3698	3	62586099	rs879020	C	T	-0.0619307952279037	0.0151594340217182	-4.0609558792591	4.88722076465511e-05	8888	23
61290	genus.Haemophilus.id.3698	16	9702688	rs79441742	C	T	-0.213867253915767	0.0526190566765239	-4.10226124360854	4.09131949939323e-05	3043	10
61291	genus.Haemophilus.id.3698	3	14713121	rs11717411	C	G	-0.063565788072059	0.0157035544918212	-4.03596343713023	5.43786849083396e-05	9119	24
61292	genus.Haemophilus.id.3698	8	77492915	rs11997355	C	T	0.112042200025019	0.0274242407011321	4.01166903773738	6.02909839383025e-05	9095	23
61293	genus.Haemophilus.id.3698	5	34549735	rs62355066	G	A	-0.0986374551273539	0.0243936536198284	-4.07812053968585	4.54012276620467e-05	8601	23
61294	genus.Haemophilus.id.3698	6	8360220	rs9328469	T	C	0.0648247625420632	0.0149805129473102	4.23897287368952	2.24544786070347e-05	9116	24
61295	genus.Haemophilus.id.3698	1	22636103	rs10917208	T	C	0.0889966258195682	0.022935568334236	4.10925396078926	3.96939367285876e-05	8888	23
61296	genus.Haemophilus.id.3698	15	101696782	rs882707	T	G	0.0609781072615091	0.0149642139733993	4.16190527970156	3.15603266632116e-05	9117	24
61297	genus.Haemophilus.id.3698	3	14712473	rs1901	G	A	-0.0634825237826236	0.0157029864096843	-4.03049854132554	5.56586744065633e-05	9119	24
61298	genus.Haemophilus.id.3698	6	99821577	rs9389293	G	A	0.0618649932245813	0.0155651600345177	3.98342150099693	6.79301166249123e-05	9117	24
61299	genus.Haemophilus.id.3698	13	85123450	rs10219923	C	T	0.0695263108281033	0.0169771616500541	4.03504117798105	5.45927224200071e-05	8888	23
61300	genus.Haemophilus.id.3698	8	58165366	rs62513479	T	C	-0.169228304222047	0.0436337327129835	-3.91448297901981	9.05981281306713e-05	4819	12
61301	genus.Haemophilus.id.3698	22	19445101	rs113396478	C	G	0.146720109538731	0.0349353869063359	4.09212153975416	4.27444503102956e-05	7470	17
61302	genus.Haemophilus.id.3698	11	57915085	rs2514196	C	A	-0.0631697425693615	0.0152537262355701	-4.146160802154	3.38096428228595e-05	8817	22
61303	genus.Haemophilus.id.3698	12	115057073	rs16944538	T	G	-0.0747813961992415	0.0186880919752413	-3.97144659308214	7.14375169913605e-05	9117	24
61304	genus.Haemophilus.id.3698	2	36365806	rs959734	A	G	0.0693298052341441	0.0164927405945477	4.10330501154314	4.0728972836262e-05	8888	23
61305	genus.Haemophilus.id.3698	2	46297914	rs6742737	G	A	0.0633930780626091	0.0151930830666275	4.16699242828978	3.0864474538367e-05	9119	24
61306	genus.Haemophilus.id.3698	15	73477482	rs12050685	G	A	-0.0626893594635906	0.015479115240183	-4.09058489839545	4.30286662416791e-05	9119	24
61307	genus.Haemophilus.id.3698	16	16916650	rs34737892	G	T	-0.140383268174006	0.0336622907015292	-4.10772593344111	3.9957384072855e-05	7507	19
61308	genus.Haemophilus.id.3698	6	99829452	rs7748842	T	A	0.0617708422201007	0.0155711538144978	3.97250982056722	7.11193031725766e-05	9113	24
61309	genus.Haemophilus.id.3698	22	21311531	rs81027	T	C	0.0744310962687343	0.0187304616096671	3.9808728842199	6.86626624261455e-05	9119	24
61310	genus.Haemophilus.id.3698	22	19467462	rs13447182	G	T	0.145579977506541	0.0348925151858291	4.08220892115011	4.46096664989518e-05	7468	17
61311	genus.Haemophilus.id.3698	1	215436615	rs34496038	C	T	-0.107280427852824	0.026529437644544	-4.07072266612354	4.68675191340272e-05	8299	21
61312	genus.Haemophilus.id.3698	3	14713058	rs11717438	G	T	-0.0632427655178797	0.0157037764214948	-4.01503629977161	5.94366462955399e-05	9119	24
61313	genus.Haemophilus.id.3698	15	101696765	rs882708	T	C	0.0611020412697602	0.0149638540122327	4.16231228290773	3.15041101609533e-05	9119	24
61314	genus.Haemophilus.id.3698	6	99820155	rs7742736	C	T	0.0615875204583835	0.0155651830848181	3.96574007506217	7.31685640256146e-05	9117	24
61315	genus.Haemophilus.id.3698	6	99824405	rs7755791	A	T	0.0615823758087459	0.0155785248768586	3.96258119641338	7.41437787304927e-05	9108	24
61316	genus.Haemophilus.id.3698	1	235810838	rs7520676	G	A	0.0588526448080933	0.015115175929807	3.90307342425421	9.49788739991842e-05	8888	23
61317	genus.Haemophilus.id.3698	6	99889915	rs4839748	C	T	0.0662128364129573	0.01598520827161	3.99476177193574	6.47593354596348e-05	9119	24
61318	genus.Haemophilus.id.3698	6	99821257	rs12212417	T	C	0.0615729520758725	0.015564915088899	3.96549427464729	7.32440105455239e-05	9117	24
61319	genus.Haemophilus.id.3698	9	22718481	rs10965428	A	C	-0.11108061442811	0.0262363145564565	-4.17203490994117	3.01891368818914e-05	8601	23
61320	genus.Haemophilus.id.3698	7	135189924	rs78788784	C	T	-0.0982013343427423	0.0257066868334236	-3.92295143495781	8.74707883141011e-05	8817	22
61321	genus.Haemophilus.id.3698	6	99827489	rs12201682	G	T	0.0614789188694685	0.0155671317409435	3.96437983011638	7.35870046142456e-05	9117	24
61322	genus.Haemophilus.id.3698	2	36365804	rs1397444	A	G	0.0691397016653284	0.0165340177703616	4.08839523981898	4.34367626593975e-05	8888	23
61323	genus.Haemophilus.id.3698	21	29813721	rs9977191	C	T	-0.104466752744273	0.0259288651487997	-4.04670303259276	5.19440717582943e-05	8601	23
61324	genus.Haemophilus.id.3698	9	6839948	rs77434087	T	C	-0.111322944708641	0.0263685889994294	-4.16975937468037	3.04921410498964e-05	7785	20
61325	genus.Haemophilus.id.3698	10	29436884	rs11592218	G	C	-0.0870881522001781	0.0217827260874607	-4.0812465470825	4.47948073887498e-05	9044	23
61326	genus.Haemophilus.id.3698	11	10277058	rs10770105	G	C	-0.0596334630583857	0.0150433048738088	-3.98178012875678	6.84010416373032e-05	9117	24
61327	genus.Haemophilus.id.3698	7	21300265	rs1990178	C	T	0.0715275181800838	0.0177561798847096	3.95900930736462	7.52613041811254e-05	9119	24
61328	genus.Haemophilus.id.3698	9	6823112	rs62568869	A	G	-0.111738143120851	0.0263020443994574	-4.18899237728466	2.8019581058847e-05	7785	20
61329	genus.Haemophilus.id.3698	6	99816760	rs4512227	C	T	0.0616492411577004	0.0155650830246628	3.96960412205898	7.19921424875101e-05	9117	24
61330	genus.Haemophilus.id.3698	2	36364164	rs305175	T	C	0.0670736827848094	0.0162374661694232	4.06320329720764	4.84038373777789e-05	9119	24
61331	genus.Haemophilus.id.3698	6	151096419	rs742636	C	T	0.111191710728474	0.0291776906536512	3.8907642959374	9.99289667170332e-05	8841	23
61332	genus.Haemophilus.id.3698	22	21193604	rs178058	T	C	0.0766595759752807	0.0190314606293917	3.97954850589814	6.90462718308583e-05	9119	24
61333	genus.Haemophilus.id.3698	17	32854703	rs740633	T	G	0.180341462103066	0.0452713958276877	4.06923528276435	4.71676968408125e-05	4594	11
61334	genus.Haemophilus.id.3698	6	103103025	rs117591744	C	T	-0.147364480760633	0.0355167109127465	-4.06780300406184	4.74584757449542e-05	7629	18
61335	genus.Haemophilus.id.3698	11	10287497	rs2920147	C	T	-0.0597583789156456	0.015089849039878	-3.98928734719644	6.6272101417115e-05	9117	24
61336	genus.Haemophilus.id.3698	15	36181107	rs12437631	C	T	0.0794523895578697	0.0197164546816142	4.08338266235937	4.43848452520463e-05	9119	24
61337	genus.Haemophilus.id.3698	22	21118820	rs165766	C	T	0.0763835694789831	0.0188333949110737	4.03789954172411	5.39319382462437e-05	9119	24
61338	genus.Haemophilus.id.3698	16	9699086	rs8062382	G	A	-0.214142258826805	0.0532299918310867	-4.06595073145587	4.78370419677968e-05	3038	10
61339	genus.Haemophilus.id.3698	7	24388519	rs12155163	C	T	-0.10266156838645	0.0254996655501346	-4.07406936234347	4.61987121621903e-05	8888	23
61340	genus.Haemophilus.id.3698	7	136645949	rs6952264	T	C	0.0626192413394317	0.0155117448028853	4.07349534391478	4.63127778295081e-05	9110	24
61341	genus.Haemophilus.id.3698	6	99823117	rs4588697	T	C	0.0613151275097521	0.0155667774373453	3.94724526229931	7.90555606075935e-05	9117	24
61342	genus.Haemophilus.id.3698	7	24385049	rs12673094	C	T	-0.103669810583426	0.0251490264640041	-4.13232625746911	3.59110196970996e-05	9119	24
61343	genus.Haemophilus.id.3698	7	24383768	rs873155	G	A	-0.105478851371954	0.0254104270678822	-4.13050402966445	3.61968749875317e-05	9119	24
61344	genus.Haemophilus.id.3698	2	36365019	rs305178	C	T	0.0673118132012315	0.0162427829266658	4.05764138141107	4.95708086289214e-05	9117	24
61345	genus.Haemophilus.id.3698	1	235806794	rs10926341	A	G	0.0606202971898247	0.0153708072077072	3.89108519765567	9.97968809849783e-05	8888	23
61346	genus.Haemophilus.id.3698	6	99817928	rs9483838	G	A	0.061208962950519	0.0155524418257247	3.94828652291396	7.87125627498919e-05	9117	24
61347	genus.Haemophilus.id.3698	6	99822990	rs4382271	C	T	0.0612901002529073	0.0155680573161057	3.94532426198612	7.96920614751144e-05	9116	24
61348	genus.Haemophilus.id.3698	18	58164299	rs505289	A	G	0.0634565000778501	0.0159512771852186	4.00741208079361	6.13877019941334e-05	9119	24
61349	genus.Haemophilus.id.3698	7	24387094	rs17527852	A	G	-0.102881145383858	0.0251622980327806	-4.10648213264375	4.01730520990871e-05	9119	24
61350	genus.Haemophilus.id.3698	17	32861653	rs74929650	G	A	0.172946598947684	0.0435422949321941	4.06021866974309	4.90267783940556e-05	4597	11
61351	genus.Haemophilus.id.3698	22	19441569	rs73160290	G	A	0.145934480971514	0.0349390713808698	4.05776510955307	4.95445610729824e-05	7470	17
61352	genus.Haemophilus.id.3698	22	19450951	rs73160294	A	G	0.145292240941886	0.034925511524051	4.05546904329794	5.00337989772179e-05	7470	17
61353	genus.Haemophilus.id.3698	11	130280513	rs7103349	A	C	-0.0792085400735581	0.0193499919503726	-4.01585615683644	5.92303754359338e-05	8523	22
61354	genus.Haemophilus.id.3698	6	99826762	rs7751297	C	T	0.0611693432641526	0.0155670940634895	3.9423426246475	8.06895953163055e-05	9117	24
61355	genus.Haemophilus.id.3698	13	36097234	rs9544538	C	T	-0.0659996524748211	0.0163004189854609	-4.03329018011982	5.50012913443305e-05	9119	24
61356	genus.Haemophilus.id.3698	6	99774396	rs9494131	T	C	0.0701942711245338	0.0170130795203435	4.01582230812091	5.92388781261482e-05	9119	24
61357	genus.Haemophilus.id.3698	20	57272722	rs6026450	G	A	-0.0627047627555588	0.0154019701948096	-4.08409661060762	4.42486199662751e-05	9077	23
61358	genus.Haemophilus.id.3698	20	8107397	rs6039040	C	T	-0.0712933197005966	0.0178116761784556	-3.99748765456171	6.4018328696025e-05	9083	23
61359	genus.Haemophilus.id.3698	2	228753988	rs6736692	G	A	0.0586203446102078	0.014825670874441	3.95442652748085	7.67184421078269e-05	9119	24
61360	genus.Haemophilus.id.3698	14	95392723	rs11622149	G	A	-0.0715037251004148	0.0174535958192071	-4.06393636953223	4.82519850160105e-05	8817	22
61361	genus.Haemophilus.id.3698	7	24379665	rs28673835	C	T	-0.10304230297779	0.0251956674873397	-4.11766693649441	3.82727280574863e-05	9119	24
61362	genus.Haemophilus.id.3698	8	79758694	rs55823433	A	T	-0.104159102592645	0.0252552720655591	-3.92816870714182	8.55951593905605e-05	8591	23
61363	genus.Haemophilus.id.3698	20	57274077	rs6092684	T	A	0.0607134704398774	0.0149101955731761	4.05204927157945	5.07709692291203e-05	9077	23
61364	genus.Haemophilus.id.3698	17	32868297	rs79138608	C	G	0.179027020701392	0.0450542563669114	4.04404207718186	5.25374840489217e-05	4594	11
61365	genus.Haemophilus.id.3698	11	65809875	rs1125078	A	C	0.0799655914256021	0.0197512031534189	3.98561293702697	6.73061539827856e-05	9119	24
61366	genus.Haemophilus.id.3698	9	93192586	rs1365368	C	T	0.0799368884657873	0.0196757113098314	4.03879971363988	5.37254143041347e-05	8534	22
61367	genus.Haemophilus.id.3698	7	24386896	rs80103103	T	C	-0.10252344153153	0.0251646876154311	-4.0855379511161	4.39748117164329e-05	9119	24
61368	genus.Haemophilus.id.3698	6	99821481	rs9402705	C	A	0.0609771447868537	0.0155653445848107	3.92540143628092	8.65852187420154e-05	9117	24
61369	genus.Haemophilus.id.3698	16	9704048	rs76699476	C	T	-0.210977334018266	0.0525540665788796	-4.03880384061178	5.37244691923135e-05	3043	10
61370	genus.Haemophilus.id.3698	6	99820572	rs7449468	A	G	0.0609270625937252	0.0155650740545444	3.92484552035432	8.67854121668766e-05	9117	24
61371	genus.Haemophilus.id.3698	6	99821680	rs62433962	C	A	0.0609344921027076	0.0155656044644064	3.92439969844583	8.6946275042271e-05	9117	24
61372	genus.Haemophilus.id.3698	18	26515668	rs529924	C	G	-0.0992380876209848	0.0237713293368907	-4.12457658873224	3.7141738753028e-05	9117	24
61373	genus.Haemophilus.id.3698	22	21311721	rs178251	G	T	0.0735222056209443	0.0187312844330379	3.93481732398714	8.32599986531362e-05	9118	24
61374	genus.Haemophilus.id.3698	7	24384535	rs1468175	T	A	-0.103374360095826	0.025152019189753	-4.10597605140736	4.02611195157955e-05	9119	24
61375	genus.Haemophilus.id.3698	7	45497263	rs35353752	C	T	0.160242710166389	0.040246100267184	4.03622257246661	5.43186881185695e-05	5568	15
61376	genus.Haemophilus.id.3698	17	148226	rs9902691	A	C	-0.0620150214806506	0.0151354101400304	-4.07120894669114	4.67697734995065e-05	8817	22
61377	genus.Haemophilus.id.3698	2	228748349	rs10933225	C	T	-0.0592414679377992	0.0148978929446807	-3.97314743703348	7.09291143327528e-05	9119	24
61378	genus.Haemophilus.id.3698	3	110019056	rs35765451	C	T	-0.0601783988608417	0.0153327612784835	-3.92809062537071	8.56229478058486e-05	8888	23
61379	genus.Haemophilus.id.3698	1	204337261	rs3014628	C	T	0.0931564777137782	0.0228341525744084	4.07901071469469	4.52277526202989e-05	9113	24
61380	genus.Haemophilus.id.3698	5	34551704	rs62355077	C	T	-0.0970051023043839	0.0243675606334777	-4.00424224769255	6.22165848246783e-05	8601	23
61381	genus.Haemophilus.id.3698	7	24379689	rs28414026	A	T	-0.10264314067398	0.0251958068969702	-4.09844460739055	4.15935748196943e-05	9119	24
61382	genus.Haemophilus.id.3698	7	24387000	rs73091113	G	A	-0.1020411839543	0.0251632556486031	-4.07539583851172	4.5936140670217e-05	9119	24
61383	genus.Haemophilus.id.3698	22	26896891	rs3788401	C	G	0.0600149828216552	0.0148174527527929	4.02939735331644	5.59200267185872e-05	9118	24
61384	genus.Haemophilus.id.3698	3	110009467	rs2085919	T	A	0.0601434692953855	0.0151077505306164	3.95714768342625	7.58500401584092e-05	8888	23
61385	genus.Haemophilus.id.3698	15	73477039	rs7497992	T	C	-0.0619445497785585	0.0154751036321425	-4.03062841109461	5.56279279380946e-05	9119	24
61386	genus.Haemophilus.id.3698	7	24378605	rs6957661	G	A	-0.102571420541653	0.0251886380547248	-4.09347082033132	4.24963578106546e-05	9119	24
61387	genus.Haemophilus.id.3698	13	85098388	rs9602494	G	A	0.0671857873341441	0.0166579092467216	3.98228593874337	6.82555917482776e-05	9119	24
61388	genus.Haemophilus.id.3698	17	7737331	rs12945870	T	C	-0.0620356174813393	0.0151365949053173	-4.06028646835067	4.90125437299411e-05	9109	24
61389	genus.Haemophilus.id.3698	20	5412480	rs731534	G	C	-0.0945654105046533	0.0219419662757746	-4.12561185673287	3.69750415387926e-05	8852	22
61390	genus.Haemophilus.id.3698	10	12354829	rs3814642	C	A	-0.133581571827932	0.0308574508871551	-4.31740560943731	1.57873885981789e-05	8156	19
61391	genus.Haemophilus.id.3698	5	34547227	rs11949228	G	A	-0.096917476321756	0.0243766579624713	-3.9991008532692	6.3583582961133e-05	8601	23
61392	genus.Haemophilus.id.3698	11	130275749	rs11222085	T	C	-0.0801696755387241	0.0198206526759982	-3.94860065486637	7.86093622468739e-05	8526	22
61393	genus.Haemophilus.id.3698	15	61684042	rs7162913	A	G	0.0639405864101656	0.0156574770060235	4.07817868365781	4.53898774774142e-05	9118	24
61394	genus.Haemophilus.id.3698	2	228754056	rs6736707	G	A	0.058013646595053	0.0148472784832969	3.90833460565311	9.29345359549095e-05	9119	24
61395	genus.Haemophilus.id.3698	5	27844717	rs6450568	A	G	0.0629524173202051	0.0156894350040183	4.01561023959746	5.92921753798686e-05	9116	24
61396	genus.Haemophilus.id.3698	3	26549385	rs56870492	G	A	-0.0967876170556497	0.0250086995759521	-4.04001310153466	5.34482156416219e-05	8610	22
61397	genus.Haemophilus.id.3698	10	60583584	rs61861308	C	T	-0.112341119885551	0.0274011185758975	-4.03356891254942	5.49360600511142e-05	8817	22
61398	genus.Haemophilus.id.3698	16	16956636	rs71378301	C	T	-0.208876146036897	0.0530787333821404	-3.92655900450058	8.61697609161954e-05	3282	10
61399	genus.Haemophilus.id.3698	3	110087264	rs6800418	A	G	0.060259590187873	0.0149351067911849	3.97598529177405	7.00884573808121e-05	9119	24
61400	genus.Haemophilus.id.3698	7	24386873	rs76729073	A	G	-0.101932257126641	0.0251623137542047	-4.05353169131262	5.04501618166249e-05	9119	24
61401	genus.Haemophilus.id.3698	5	27851009	rs7445309	A	G	0.0630844567405518	0.015804256324337	3.97968983094253	6.90052402476445e-05	8888	23
61402	genus.Haemophilus.id.3698	2	228696516	rs6708036	C	A	0.0578213378953594	0.0148527243829965	3.90029840046189	9.60741992278705e-05	9119	24
61403	genus.Haemophilus.id.3698	7	24387001	rs73091115	T	C	-0.10142711323099	0.0251635076014264	-4.0487449595785	5.14930204644711e-05	9119	24
61404	genus.Haemophilus.id.3698	2	32989812	rs73925403	A	G	0.0711701842716741	0.0174544237217649	4.09583874672576	4.20642657695263e-05	9119	24
61405	genus.Haemophilus.id.3698	7	24379775	rs10487607	G	A	-0.101836339489959	0.0251973497458476	-4.07063127678638	4.68859106089743e-05	9119	24
61406	genus.Haemophilus.id.3698	13	85097564	rs67969872	A	T	0.0671387347247114	0.0167130835674624	3.9578820822294	7.56172693204433e-05	9116	24
61407	genus.Haemophilus.id.3698	13	36095039	rs9544535	G	A	-0.0603042147058926	0.0151634003122652	-3.9499594293825	7.81644410836855e-05	9119	24
61408	genus.Haemophilus.id.3698	9	93309082	rs690211	C	A	0.0868139944336106	0.02122697831077	3.94297882185456	8.04757643188377e-05	9048	23
61409	genus.Haemophilus.id.3698	7	24387206	rs17149302	T	G	-0.101221475374837	0.0251632888583317	-4.04459985751115	5.24125653281831e-05	9119	24
61410	genus.Haemophilus.id.3698	6	99715132	rs6918734	C	T	0.0695794308351188	0.0175098058714438	4.02360604650862	5.73137589156633e-05	9119	24
61411	genus.Haemophilus.id.3698	12	96592088	rs7955113	C	A	0.0646026366339745	0.0166689021966293	3.89456659282497	9.83744640764352e-05	8888	23
61412	genus.Haemophilus.id.3698	15	73507321	rs1116880	G	A	-0.0602993480873508	0.0152642065710429	-4.00080464122847	6.31274592755327e-05	9119	24
61413	genus.Haemophilus.id.3698	5	159934161	rs4921296	A	G	0.0628036627603079	0.0159442052969371	3.9706963087406	7.16628799597774e-05	9119	24
61414	genus.Haemophilus.id.3698	7	21343385	rs12700273	C	G	0.0709001626940695	0.0180807728115187	3.90829050425544	9.29514984017107e-05	9119	24
61415	genus.Haemophilus.id.3698	5	34551546	rs62355076	C	G	-0.0961166135920682	0.0243678948802479	-3.96887928786912	7.22114483347287e-05	8601	23
61416	genus.Haemophilus.id.3698	20	57272617	rs6026449	C	T	-0.0618024770228071	0.0154020936053723	-4.02549770763923	5.68549343561586e-05	9077	23
61417	genus.Haemophilus.id.3698	18	26526436	rs503773	A	T	-0.0971933668738088	0.0236491806853658	-4.05370943515765	5.04118258875538e-05	9119	24
61418	genus.Haemophilus.id.3698	3	135261283	rs62295003	C	G	0.127213901547512	0.0308179709133218	4.08000411532327	4.50349034792985e-05	8133	20
61419	genus.Haemophilus.id.3698	8	140584101	rs6578035	A	C	-0.060162716205512	0.0149759154191126	-4.0210021910204	5.79510659297622e-05	9118	24
61420	genus.Haemophilus.id.3698	7	136646097	rs12155015	C	T	0.0620092465494421	0.015525498180902	4.03793119576528	5.39246632049584e-05	9109	24
61421	genus.Haemophilus.id.3698	15	73498363	rs55868723	C	T	-0.0606023076404673	0.0152632749502452	-3.99189396709627	6.55476817619936e-05	9119	24
61422	genus.Haemophilus.id.3698	13	85098615	rs9602495	A	G	0.0665995001754644	0.0166589279891174	3.94666682833218	7.92467104265285e-05	9118	24
61423	genus.Haemophilus.id.3698	3	14702272	rs2053017	G	A	-0.0616846305590516	0.0156980934854764	-3.91842524255685	8.91293631909196e-05	9119	24
61424	genus.Haemophilus.id.3698	12	19763322	rs7974205	T	C	0.0942379317123629	0.0227401127584378	4.17866333476687	2.93227371937276e-05	9119	24
61425	genus.Haemophilus.id.3698	8	142015119	rs74404023	A	G	0.0677128452626657	0.0173028901447107	3.90669249536883	9.35681068528351e-05	8888	23
61426	genus.Haemophilus.id.3698	7	24379367	rs28566482	G	A	-0.101377286923232	0.0251967957256552	-4.05389926397429	5.03709139538446e-05	9119	24
61427	genus.Haemophilus.id.3698	7	21350480	rs66921200	A	G	0.0789137654515337	0.0191322625992854	3.93907144506939	8.17975714898914e-05	9119	24
61428	genus.Haemophilus.id.3698	17	64536982	rs80075063	C	T	-0.171822662556164	0.0435325209021481	-3.98397611580446	6.77716871008635e-05	4314	11
61429	genus.Haemophilus.id.3698	14	101669224	rs11626163	G	A	0.0901161303497753	0.0227585229479707	3.96604327980071	7.30755989523553e-05	8530	22
61430	genus.Haemophilus.id.3698	22	21337325	rs13054014	G	A	-0.067051388183036	0.0174663931734308	-3.98344393479189	6.7923701462321e-05	9048	23
61431	genus.Haemophilus.id.3698	13	85098964	rs11149304	G	A	0.0665223720048911	0.01665833590107	3.94140513966382	8.10056705756226e-05	9118	24
61432	genus.Haemophilus.id.3698	14	79651600	rs17595443	C	T	-0.10585631983647	0.0276113178512679	-3.96803819598015	7.24667211618424e-05	7912	19
61433	genus.Haemophilus.id.3698	20	57274766	rs6128408	C	A	-0.0614315260095711	0.0152297409296803	-4.0248380737542	5.70145327927616e-05	8852	22
61434	genus.Haemophilus.id.3698	7	24383782	rs739611	T	C	-0.103217103086531	0.0255452260308702	-4.04976952403476	5.12681003313821e-05	9119	24
61435	genus.Haemophilus.id.3698	12	19767600	rs10743329	A	G	0.0938793100738931	0.0228037757628527	4.1512496871398	3.30664780095383e-05	9119	24
61436	genus.Haemophilus.id.3698	3	132490527	rs6803391	T	C	-0.0760077319546259	0.0195616181818173	-3.93839871677175	8.20272059431874e-05	9119	24
61437	genus.Haemophilus.id.3698	11	10294594	rs7107040	T	G	0.0592131055838713	0.014852612813109	3.9901571500622	6.60295316954936e-05	9119	24
61438	genus.Haemophilus.id.3698	20	8108714	rs6118078	C	A	-0.0633331594839225	0.0160788486059885	-3.94055097896005	8.12946714431392e-05	9083	23
61439	genus.Haemophilus.id.3698	12	19750764	rs6416207	G	A	0.0982984706681484	0.0236937877813184	4.08676753064659	4.37425022594811e-05	9116	24
61440	genus.Haemophilus.id.3698	7	21315247	rs9639371	T	C	0.07241681106693	0.0180839895608987	3.92975338143707	8.50330299377954e-05	9119	24
61441	genus.Haemophilus.id.3698	7	24383775	rs739610	T	C	-0.103555533876111	0.0255808794818327	-4.04043232123721	5.3352760215914e-05	9119	24
61442	genus.Haemophilus.id.3698	5	27851283	rs13155723	G	T	0.0627655659642576	0.0157930808451391	3.95714182806206	7.5851898760821e-05	8888	23
61443	genus.Haemophilus.id.3698	7	24388624	rs55842023	G	A	-0.100229712433303	0.0255136284387983	-3.9803302487827	6.88195936117389e-05	8888	23
61444	genus.Haemophilus.id.3698	11	10165514	rs11603118	C	T	0.0598901284188442	0.0148485572882401	4.03371137894168	5.49027471862497e-05	9118	24
61445	genus.Haemophilus.id.3698	17	32870351	rs11871515	C	T	0.176693180301198	0.0452144426535128	3.97061020089858	7.16887871561811e-05	4595	11
61446	genus.Haemophilus.id.3698	17	32870888	rs4435304	G	T	0.176855068205894	0.0452357242960904	3.96988077194103	7.19086055275094e-05	4595	11
61447	genus.Haemophilus.id.3698	8	92834524	rs116899837	C	T	-0.129095214119771	0.0327258986820633	-3.96842892963439	7.23480268532861e-05	8267	20
61448	genus.Haemophilus.id.3698	20	57280575	rs6100174	C	T	-0.0610782398649924	0.0153103544232288	-4.01176517097063	6.02664327085428e-05	9079	23
61449	genus.Haemophilus.id.3698	15	73469918	rs62016857	C	T	-0.0615137896616801	0.0154794588027311	-3.97100774027352	7.15692537276666e-05	9119	24
61450	genus.Haemophilus.id.3698	7	21349704	rs11771850	C	T	0.0787298008921408	0.0191294371152708	3.9207364213029	8.82787792294605e-05	9119	24
61451	genus.Haemophilus.id.3698	11	10284762	rs7118500	A	C	0.0591358677410556	0.0148527260159168	3.98647215547249	6.70629939042543e-05	9118	24
61452	genus.Haemophilus.id.3698	6	99890228	rs17181201	C	T	0.0643846027092642	0.0158877069916049	3.89136132887054	9.96833550971035e-05	9118	24
61453	genus.Haemophilus.id.3698	8	140587072	rs1592828	C	A	-0.0632126103414047	0.0155390296600373	-4.06837083217365	4.73429934414941e-05	8888	23
61454	genus.Haemophilus.id.3698	15	22298590	rs1816289	G	C	-0.13568028877882	0.0346808158372441	-3.96453778261075	7.35382991392221e-05	5571	14
61455	genus.Haemophilus.id.3698	9	6828056	rs72701420	G	A	-0.109270424504226	0.0265330872014118	-4.05974377847865	4.91265941616354e-05	7856	21
61456	genus.Haemophilus.id.3698	18	26533810	rs2945665	C	T	-0.0944375910713749	0.0235860411076291	-3.96105347763698	7.46198168601874e-05	9119	24
61457	genus.Haemophilus.id.3698	7	21329972	rs2529148	C	G	0.0629448475652116	0.0154019425664728	4.08905057715045	4.33142411245336e-05	9119	24
61458	genus.Haemophilus.id.3698	5	27835537	rs12518634	T	C	0.0631573190744009	0.0158568222693016	3.97469803242806	7.04686070275931e-05	8888	23
61459	genus.Haemophilus.id.3698	7	21349631	rs11761724	T	G	0.078570668875081	0.0191296422042398	3.91293633919807	9.11805783405616e-05	9119	24
61460	genus.Haemophilus.id.3698	1	230277627	rs872237	C	T	0.081863753131372	0.0203310818534844	4.07482484051139	4.6048993852981e-05	8888	23
61461	genus.Haemophilus.id.3698	5	27851817	rs12153040	A	G	0.0625556765345727	0.0158045560294608	3.94505421890006	7.97819244872511e-05	8888	23
61462	genus.Haemophilus.id.3698	3	132490688	rs6791099	G	A	-0.07575360657382	0.0195850129436085	-3.91651963530046	8.98365019764823e-05	9119	24
61463	genus.Haemophilus.id.3698	10	27903592	rs1687728	C	T	-0.0634860583366335	0.0155645667317933	-4.05063079584998	5.10797480801651e-05	9111	24
61464	genus.Haemophilus.id.3698	9	6840096	rs62533759	C	G	-0.108085923075267	0.0263822802611467	-4.04810094120267	5.16348785640556e-05	7785	20
61465	genus.Haemophilus.id.3698	7	21350887	rs12540155	G	C	0.0782754860178728	0.0191311674723925	3.90491687116738	9.42577801409678e-05	9119	24
61466	genus.Haemophilus.id.3698	18	26533922	rs537991	G	A	-0.0944573002160746	0.0235435646254113	-3.95087853532527	7.78648373335919e-05	9119	24
61467	genus.Haemophilus.id.3698	5	27846167	rs13163323	G	A	0.0619044920654417	0.0156937053068513	3.93297610982405	8.39005791461797e-05	9048	23
61468	genus.Haemophilus.id.3698	18	26530897	rs557333	G	A	-0.0950064168100315	0.0235378760800327	-3.97517448144471	7.03276766961762e-05	9116	24
61469	genus.Haemophilus.id.3698	7	21357330	rs12700275	A	T	0.0850565077257017	0.0204346467252631	3.96635495199093	7.29801541365416e-05	9119	24
61470	genus.Haemophilus.id.3698	9	93174941	rs7865399	G	A	0.0756145756477016	0.0190395162919738	3.93986463464286	8.15275983856532e-05	9119	24
61471	genus.Haemophilus.id.3698	9	93172813	rs7851238	T	C	0.0707984691509281	0.0176445619930064	3.97692988696886	6.9810737365389e-05	9119	24
61472	genus.Haemophilus.id.3698	9	6824973	rs112372057	A	G	-0.108122000171141	0.0263114141505667	-4.05552443463894	5.00219426660914e-05	7785	20
61473	genus.Haemophilus.id.3698	7	24388597	rs55966275	A	C	-0.0997567883875795	0.0255091233356498	-3.94936577129451	7.83585365935234e-05	8888	23
61474	genus.Haemophilus.id.3698	20	17880600	rs73102749	A	C	-0.132271640685667	0.033483834366514	-3.97183181438427	7.13220686677453e-05	7182	16
61475	genus.Haemophilus.id.3698	13	85099825	rs67748444	G	C	0.0660701924324887	0.0167115300722661	3.89882584703049	9.66602614895193e-05	9116	24
61476	genus.Haemophilus.id.3698	7	24383815	rs873156	C	T	-0.0998473670456852	0.025163480700581	-4.00747086842291	6.13724287615919e-05	9119	24
61477	genus.Haemophilus.id.3698	11	10294573	rs7107951	T	C	0.0586831772107666	0.0148529813118211	3.95432624873081	7.67506229538505e-05	9119	24
61478	genus.Haemophilus.id.3698	14	101668854	rs12385897	T	A	0.0871538869968406	0.0223422674513101	3.91990456868745	8.85840390330707e-05	8601	23
61479	genus.Haemophilus.id.3698	8	140585654	rs11787004	G	A	-0.0594927344215698	0.0149888405202256	-3.97246151493647	7.11337314626823e-05	9119	24
61480	genus.Haemophilus.id.3698	18	26529773	rs505200	A	T	-0.0946480960175478	0.0235358879502388	-3.96566013924388	7.31930916326699e-05	9119	24
61481	genus.Haemophilus.id.3698	12	30592453	rs1506394	G	A	0.063105940111043	0.015657796698172	4.01399991329057	5.96983681180265e-05	9116	24
61482	genus.Haemophilus.id.3698	17	7759477	rs55809496	A	C	-0.0606902582687372	0.0151235495408996	-3.98021910152586	6.88517794531911e-05	9110	24
61483	genus.Haemophilus.id.3698	18	26533822	rs1785647	T	C	-0.0941051711534533	0.0235438087777959	-3.93605933654901	8.28305012013097e-05	9119	24
61484	genus.Haemophilus.id.3698	18	26518666	rs2460089	A	G	-0.0965413823363498	0.0236272593011001	-4.02227032679067	5.76398493563933e-05	9119	24
61485	genus.Haemophilus.id.3698	3	175017645	rs7632857	A	T	0.0804264025063258	0.0201088214970468	3.96263630441524	7.41266608287109e-05	8888	23
61486	genus.Haemophilus.id.3698	6	99727159	rs12197403	T	C	0.14168712661428	0.0347011145035193	4.02833749597256	5.61726673054364e-05	7626	18
61487	genus.Haemophilus.id.3698	11	10295467	rs7952105	C	T	0.058670707561542	0.0148512593854556	3.95517181925051	7.6479667082213e-05	9119	24
61488	genus.Haemophilus.id.3698	9	6821229	rs62568868	T	A	-0.108340692997529	0.0263065129883876	-4.06373991103196	4.82926360775806e-05	7785	20
61489	genus.Haemophilus.id.3698	18	26533633	rs2264596	G	A	-0.0940852941252767	0.023543464192799	-3.9350809512545	8.31686587406263e-05	9119	24
61490	genus.Haemophilus.id.3698	4	112142830	rs79020397	T	C	0.120307032055962	0.0299123246221294	4.01946590156271	5.83302227407812e-05	7735	20
61491	genus.Haemophilus.id.3698	22	19515778	rs113850893	A	G	0.142743325053796	0.0355765076950778	3.93057877292088	8.47416233680618e-05	7257	16
61492	genus.Haemophilus.id.3698	8	140585332	rs10875443	A	G	-0.0593758144192028	0.0150005118909515	-3.96370217598734	7.37963092325207e-05	9119	24
61493	genus.Haemophilus.id.3698	20	45996585	rs6018442	T	G	0.077404709961879	0.0197795481152023	3.98669446462947	6.70002155883851e-05	9073	23
61494	genus.Haemophilus.id.3698	15	36179895	rs76764569	A	G	0.0889404787605978	0.022540582842297	3.92039179219153	8.84051248711338e-05	9047	23
61495	genus.Haemophilus.id.3698	3	175018097	rs58645341	C	T	0.0798716074612929	0.0201017591617784	3.93835019969264	8.20437906853111e-05	8888	23
61496	genus.Haemophilus.id.3698	9	93257245	rs10821469	G	A	0.0616584676647481	0.0157488819525821	3.92971242145543	8.50475155967389e-05	9119	24
61497	genus.Haemophilus.id.3698	6	99740492	rs12207550	G	A	0.148555972810265	0.0365662191106619	4.0280419809512	5.62433024180365e-05	6757	16
61498	genus.Haemophilus.id.3698	20	57273885	rs2296526	C	T	-0.0605935673571928	0.0154021145564426	-3.9493297178256	7.83703388791214e-05	9077	23
61499	genus.Haemophilus.id.3698	10	97969369	rs1807342	G	C	0.0666063943809447	0.016711534573712	3.98014793270725	6.88723958824772e-05	8817	22
61500	genus.Haemophilus.id.3698	11	9995399	rs11042575	C	T	0.059217651848216	0.0148568764683882	3.99395351541222	6.49806084806721e-05	9119	24
61501	genus.Haemophilus.id.3698	11	10289130	rs35737881	A	C	0.0584569449754574	0.0148529023607166	3.9410695360314	8.11191043199586e-05	9118	24
61502	genus.Haemophilus.id.3698	17	32853633	rs79573034	C	A	0.173978080316949	0.0454637369224546	3.92004724296101	8.85316119865974e-05	4592	11
61503	genus.Haemophilus.id.3698	6	1042357	rs240671	G	T	-0.0764595349813032	0.0190430558674032	-4.00701038172343	6.14921611694503e-05	8528	22
61504	genus.Haemophilus.id.3698	18	26532091	rs478954	T	C	-0.0935852290499293	0.023584121148043	-3.92388214754837	8.71333727474809e-05	9119	24
61505	genus.Haemophilus.id.3698	7	24388428	rs12155164	G	C	-0.0954846757981727	0.025113508872655	-3.92431007426216	8.69786475159767e-05	9107	24
61506	genus.Haemophilus.id.3698	18	26519213	rs2155768	T	A	-0.096361149409762	0.0237099445190498	-4.00207057611207	6.27905614731582e-05	9119	24
61507	genus.Haemophilus.id.3698	18	26526341	rs504648	G	A	-0.0950601968973337	0.0235231979763566	-3.97454222435821	7.05147519202778e-05	9119	24
61508	genus.Haemophilus.id.3698	11	10295144	rs6484148	C	T	0.0583610416254113	0.0148513217448561	3.93448787502293	8.33742773193156e-05	9119	24
61509	genus.Haemophilus.id.3698	18	26533701	rs2945666	A	T	-0.0936347610447485	0.0235439539844217	-3.91467247985212	9.0527006041611e-05	9119	24
61510	genus.Haemophilus.id.3698	8	14444701	rs7013654	G	T	0.184033791743886	0.048519221069112	3.91347992283402	9.09754678642211e-05	3590	12
61511	genus.Haemophilus.id.3698	20	57274151	rs2296528	C	G	-0.0604746651726684	0.015400802208186	-3.93786216558137	8.22107932585679e-05	9076	23
61512	genus.Haemophilus.id.3698	6	99708763	rs6912574	G	A	0.0687899276196712	0.0175106013192384	3.96679556818892	7.28454233524173e-05	9119	24
61513	genus.Haemophilus.id.3698	18	26529681	rs504296	T	C	-0.0940173567304819	0.0235358293755694	-3.93824566440717	8.20795350743392e-05	9119	24
61514	genus.Haemophilus.id.3698	18	26520124	rs475790	A	T	-0.0956037272137707	0.0235282761140357	-3.99673447313685	6.42222679116503e-05	9119	24
61515	genus.Haemophilus.id.3698	18	26535557	rs574464	A	G	-0.093671703482534	0.0235495505658202	-3.91000217323999	9.22952907318638e-05	9119	24
61516	genus.Haemophilus.id.3698	18	26526830	rs478725	T	C	-0.0949722365091146	0.0235230720058023	-3.96868593348295	7.22700563195379e-05	9119	24
61517	genus.Haemophilus.id.3698	6	129719243	rs17057251	T	C	-0.0975794247539672	0.0259257048763042	-3.97353949247421	7.08124106452635e-05	8888	23
61518	genus.Haemophilus.id.3698	18	26519518	rs2155767	C	T	-0.0957029102576183	0.023571012710688	-3.99421912124609	6.49078158594399e-05	9119	24
61519	genus.Haemophilus.id.3698	18	26518750	rs2509567	A	G	-0.0957572808962164	0.0235825497924807	-3.99421912124609	6.49078158594399e-05	9119	24
61520	genus.Haemophilus.id.3698	4	106003227	rs79685370	T	A	-0.0624319315939928	0.0153871586628643	-3.97452713983306	7.05192209456655e-05	8888	23
61521	genus.Haemophilus.id.3698	5	79783116	rs71636230	A	T	0.0853921956862424	0.0219672785274625	3.97603720962089	7.00731659316175e-05	8601	23
61522	genus.Haemophilus.id.3698	11	10239486	rs1115454	G	A	0.0579718312826478	0.0148334286729656	3.91703458143635	8.96448933417153e-05	9115	24
61523	genus.Haemophilus.id.3698	18	26526228	rs505576	T	A	-0.0945973828031032	0.0235222139426287	-3.96113158007077	7.45954101491303e-05	9119	24
61524	genus.Haemophilus.id.3698	7	136643030	rs2350783	T	A	0.0603505963811342	0.0154856204598178	3.92291342765975	8.74845934776518e-05	9119	24
61525	genus.Haemophilus.id.3698	13	36108345	rs4943305	T	C	-0.0606233897287266	0.0156065761574342	-3.92019733456753	8.84764910081251e-05	9117	24
61526	genus.Haemophilus.id.3698	18	26530414	rs531835	C	T	-0.0938226886508286	0.0235388342362404	-3.92682047309833	8.60761794824639e-05	9119	24
61527	genus.Haemophilus.id.3698	10	29435424	rs11599828	C	G	-0.0850674174103254	0.022049658774387	-3.90416641302324	9.45507077241439e-05	9044	23
61528	genus.Haemophilus.id.3698	7	136655323	rs324594	T	C	0.0651914100472159	0.0167798597009717	3.96965951140451	7.19754098223862e-05	9119	24
61529	genus.Haemophilus.id.3698	9	93194746	rs4237225	G	A	0.0700720030636018	0.0176488442816908	3.93664822542154	8.26275914945764e-05	9119	24
61530	genus.Haemophilus.id.3698	8	140583772	rs7010465	G	T	-0.0587616117259355	0.0149811494393723	-3.92918179926445	8.52353831221621e-05	9119	24
61531	genus.Haemophilus.id.3698	9	93163574	rs2114347	C	T	0.0697929135950449	0.0176243384756074	3.92503628060086	8.67166673874603e-05	9119	24
61532	genus.Haemophilus.id.3698	18	26520055	rs477193	G	A	-0.0952521641737961	0.0235326792067728	-3.9795282339551	6.90521593747929e-05	9119	24
61533	genus.Haemophilus.id.3698	16	9702437	rs79509082	G	T	-0.202728054119069	0.0526039619381695	-3.89126738933221	9.97219627908685e-05	3043	10
61534	genus.Haemophilus.id.3698	11	10294393	rs34087225	G	A	0.0579407188241815	0.0148526911865964	3.91019547215854	9.22214607181773e-05	9118	24
61535	genus.Haemophilus.id.3698	6	99714727	rs9402595	A	C	0.0678307107747444	0.017510385975263	3.91873236790112	8.90158873444167e-05	9119	24
61536	genus.Haemophilus.id.3698	6	99756036	rs12190711	G	A	0.153320171495901	0.0380915222548689	3.95448855263044	7.66985437610466e-05	6189	15
61537	genus.Haemophilus.id.3698	20	57282659	rs6026461	G	A	-0.0598005798730391	0.0153586527278042	-3.91351680928524	9.09615652971479e-05	9077	23
61538	genus.Haemophilus.id.3698	18	26518228	rs1954843	G	A	-0.0953346996935232	0.0236198274955096	-3.96754754927913	7.26160272158649e-05	9119	24
61539	genus.Haemophilus.id.3698	5	9809756	rs3094366	C	A	0.0685262141790861	0.0174228730536159	3.99914096669273	6.35728083673989e-05	9116	24
61540	genus.Haemophilus.id.3698	5	9813417	rs3094362	T	C	0.0689348905118266	0.0176111578073664	3.96775629152762	7.25524704598379e-05	9117	24
61541	genus.Haemophilus.id.3698	15	36178892	rs62004021	C	T	0.0773685580709559	0.0200195373038656	3.90567321315087	9.3963423170558e-05	9118	24
61542	genus.Haemophilus.id.3698	6	1051759	rs240681	G	A	-0.072477879087317	0.0184409010044426	-3.96976187671827	7.19444957852226e-05	8601	23
61543	genus.Haemophilus.id.3698	11	61606683	rs174581	G	A	0.0637985192096991	0.0155291031982083	4.09903822199151	4.14870525727406e-05	9118	24
61544	genus.Haemophilus.id.3698	8	140584188	rs4736081	C	T	-0.0584603542521937	0.0149851173752847	-3.90759278265998	9.32202480939595e-05	9119	24
61545	genus.Haemophilus.id.3698	8	140583857	rs6993337	A	C	-0.0584500335639276	0.0149848325062334	-3.90726521551485	9.33466739927292e-05	9119	24
61546	genus.Haemophilus.id.3698	20	45996578	rs6012170	T	C	0.0763361379511524	0.0197760650464512	3.92961660800998	8.50814095068976e-05	9073	23
61547	genus.Haemophilus.id.3698	12	30236779	rs1040276	T	A	-0.0767296033928176	0.0181811450057505	-4.24550083459817	2.18105697111014e-05	9111	24
61548	genus.Haemophilus.id.3698	18	26529360	rs523381	A	G	-0.0935426262546391	0.0235768984257579	-3.92954930015373	8.51052272258436e-05	9119	24
61549	genus.Haemophilus.id.3698	18	26518429	rs2460090	G	A	-0.0949265566947492	0.0235846037540079	-3.95593103824883	7.62371527049096e-05	9119	24
61550	genus.Haemophilus.id.3698	12	19767596	rs10743328	G	C	0.0913263521295939	0.0228008625511908	4.04380353029458	5.25909943417569e-05	9119	24
61551	genus.Haemophilus.id.3698	6	99714211	rs9389171	G	A	0.0674125361098867	0.0175107328855606	3.89610036302793	9.77538943115316e-05	9119	24
61552	genus.Haemophilus.id.3698	5	9809757	rs3094365	C	A	0.0682382604813463	0.0174222723313454	3.98359820222225	6.7879602707504e-05	9116	24
61553	genus.Haemophilus.id.3698	8	140584461	rs4736082	C	G	-0.0584055294647731	0.0149852738306927	-3.90390189318866	9.4654162945067e-05	9119	24
61554	genus.Haemophilus.id.3698	12	19711066	rs10841264	C	T	0.101306781324169	0.0261297012484621	4.04734500904527	5.18018604408299e-05	9116	24
61555	genus.Haemophilus.id.3698	6	99740769	rs221583	A	G	0.145360658036155	0.0363094765476872	3.96552735823992	7.32338515113311e-05	6828	17
61556	genus.Haemophilus.id.3698	3	39197731	rs784503	G	A	0.0702368683962116	0.0178747646895749	3.96767667731242	7.25767047732799e-05	8600	23
61557	genus.Haemophilus.id.3698	2	36303983	rs2666139	T	A	0.0718670837032747	0.0178453349267155	3.99134113045473	6.57006945259489e-05	9110	24
61558	genus.Haemophilus.id.3698	18	26521197	rs555217	G	A	-0.094007833879705	0.0235236850024654	-3.93002664719633	8.49364480711467e-05	9119	24
61559	genus.Haemophilus.id.3698	5	135174627	rs115815959	A	G	0.110635483671854	0.0286944085021745	3.92025049433136	8.84569759193527e-05	7912	19
61560	genus.Haemophilus.id.3698	21	42586130	rs9983496	T	C	0.0601208994746834	0.0152388638078029	3.94592743615954	7.94916869027871e-05	9119	24
61561	genus.Haemophilus.id.3698	7	24383739	rs739609	T	C	-0.097790216376121	0.0251616086835731	-3.92407921280485	8.70620876933851e-05	9119	24
61562	genus.Haemophilus.id.3698	3	184340804	rs11710304	T	A	-0.0753406226905838	0.0192370992454767	-3.90216571230252	9.53358511448467e-05	9117	24
61563	genus.Haemophilus.id.3698	18	26527338	rs474091	C	T	-0.0934030772401053	0.0235257455062419	-3.91254482458183	9.13285791045456e-05	9119	24
61564	genus.Haemophilus.id.3698	18	26518728	rs2440186	A	T	-0.0944415332625114	0.0235850925773626	-3.93781043615992	8.22285136008589e-05	9119	24
61565	genus.Haemophilus.id.3698	6	1042590	rs240673	T	A	-0.0750039311616271	0.0190432409770763	-3.93563514421369	8.29769541574785e-05	8528	22
61566	genus.Haemophilus.id.3698	7	24381201	rs995660	C	T	-0.0976463056113979	0.0252225659724634	-3.91436611881293	9.06420135691413e-05	9119	24
61567	genus.Haemophilus.id.3698	18	26520963	rs558265	A	G	-0.0940909761126746	0.0235266123267839	-3.93192497289332	8.4268367854326e-05	9118	24
61568	genus.Haemophilus.id.3698	9	6828005	rs72701419	G	C	-0.106489458197233	0.0266494440914605	-3.94122724554421	8.10657799506678e-05	7785	20
61569	genus.Haemophilus.id.3698	1	157457954	rs11264740	T	A	0.124042360787416	0.0312912917056217	3.89963015158997	9.6339738880554e-05	7836	19
61570	genus.Haemophilus.id.3698	6	99728044	rs12203990	G	C	0.138527675617019	0.0347141452467159	3.93609224123187	8.28191510326584e-05	7626	18
61571	genus.Haemophilus.id.3698	18	26521076	rs556767	G	A	-0.0939862720793758	0.0235258264245816	-3.92887868142181	8.53428783351618e-05	9119	24
61572	genus.Haemophilus.id.3698	3	39196552	rs811970	G	A	0.0699246466298079	0.0177169774917943	3.94427256138956	8.00425791356019e-05	8601	23
61573	genus.Haemophilus.id.3698	6	1040727	rs240668	T	G	-0.0748626498930616	0.0190469258329599	-3.92422632500744	8.70089082435183e-05	8528	22
61574	genus.Haemophilus.id.3698	4	1621122	rs11248067	C	T	0.0620053452966737	0.0152754469312844	4.06421168616509	4.81950712667512e-05	8888	23
61575	genus.Haemophilus.id.3698	5	9817636	rs3094361	T	G	0.0685849167860966	0.017716151822903	3.92125429244827	8.80892414725002e-05	9117	24
61576	genus.Haemophilus.id.3698	6	99726606	rs78892109	T	C	0.137672277910249	0.034707431608917	3.91964860711504	8.86781681139792e-05	7626	18
61577	genus.Haemophilus.id.3698	11	61606642	rs174580	A	G	0.0630828960835813	0.0155294709775952	4.05233355172929	5.07092992928904e-05	9118	24
61578	genus.Haemophilus.id.3698	5	79786921	rs36153861	C	G	0.0842048438399355	0.0221255390855832	3.89596864045345	9.78070443867301e-05	8600	23
61579	genus.Haemophilus.id.3698	18	26521032	rs557437	A	G	-0.0935046703371446	0.0235243795644799	-3.90829607974926	9.29493537726862e-05	9119	24
61580	genus.Haemophilus.id.3698	3	39196452	rs2063634	G	A	0.0693375115576839	0.0178146046123765	3.92679123580507	8.60866389429472e-05	8601	23
61581	genus.Haemophilus.id.3698	6	1050312	rs1883629	G	T	-0.0724275499737256	0.018629784153403	-3.90541706449104	9.40630150398855e-05	8530	22
61582	genus.Haemophilus.id.3698	6	1041510	rs240669	G	A	-0.0745572505907142	0.0190461019780998	-3.9070244544682	9.34396999452815e-05	8528	22
61583	genus.Haemophilus.id.3698	6	1041551	rs240670	G	A	-0.0745572505907142	0.0190461019780998	-3.9070244544682	9.34396999452815e-05	8528	22
61584	genus.Haemophilus.id.3698	6	1040455	rs240667	C	A	-0.0743764032467003	0.0190458895448463	-3.8981115474762	9.69457602120579e-05	8528	22
61585	genus.Haemophilus.id.3698	5	9809917	rs3094364	G	A	0.0673126785639714	0.0174128342443057	3.92520751935645	8.66550014449491e-05	9116	24
61586	genus.Haemophilus.id.3698	11	76467523	rs56228827	T	C	-0.0703608268885774	0.0177061573965727	-3.90192968476326	9.5428881359447e-05	9119	24
61587	genus.Haemophilus.id.3698	6	99740944	rs12193059	A	C	0.144392775257838	0.0366733869752197	3.91183635166108	9.15969737525423e-05	6757	16
61588	genus.Haemophilus.id.3698	6	99725697	rs12195299	T	C	0.137489586187745	0.0347361761929104	3.90107933135077	9.57647592537502e-05	7626	18
61589	genus.Haemophilus.id.3698	11	76465929	rs10899278	G	A	-0.0700579885865027	0.0176873192637734	-3.89214966105928	9.93599183925032e-05	9119	24
61590	genus.Haemophilus.id.3698	9	6817422	rs62568865	C	T	-0.0981293057630994	0.0244436570923508	-3.93033268282378	8.48284072199043e-05	8370	22
61591	genus.Haemophilus.id.3698	2	32986435	rs55782356	T	C	0.0666741358297524	0.0171391001090699	3.89399734487169	9.86057290675231e-05	9118	24
61592	genus.Haemophilus.id.3698	9	6831806	rs62533754	A	G	-0.0988527934766151	0.0245864737244607	-3.91060797216007	9.20640939124073e-05	8370	22
61593	genus.Haemophilus.id.3698	9	6815484	rs62568864	G	A	-0.0999862899016055	0.0247539970073201	-3.91776518374955	8.93737025488543e-05	8299	21
61594	genus.Haemophilus.id.3698	16	84977389	rs9938097	C	T	-0.0637919306905694	0.0160579656785539	-3.94650937105523	7.92988195105539e-05	9110	24
61595	genus.Haemophilus.id.3698	6	1046089	rs240678	T	C	-0.0758322482324119	0.0195035652320185	-3.89595610919691	9.78121021713205e-05	8528	22
61596	genus.Haemophilus.id.3698	10	10108492	rs2209292	G	A	-0.13031173547756	0.0305523885518705	-4.02795275301404	5.62646465472717e-05	8425	21
61597	genus.Haemophilus.id.3698	9	6814821	rs62568862	A	G	-0.0994589047331364	0.0247468746148393	-3.90065552411495	9.59325737881571e-05	8299	21
61598	genus.Haemophilus.id.3698	11	28683234	rs1344299	C	A	-0.068954068893899	0.0178984162844509	-3.89247541893349	9.9226556034117e-05	9119	24
61599	genus.Haemophilus.id.3698	7	67145473	rs9638508	C	G	0.0709974687996511	0.0180793383604102	3.95466256419915	7.66427449922232e-05	8595	23
61600	genus.Haemophilus.id.3698	12	74159524	rs111233831	A	C	-0.114597534885208	0.0285798488327594	-3.95671896727534	7.59862366201536e-05	8014	21
61601	genus.Haemophilus.id.3698	12	74776309	rs61935075	C	A	-0.0612718212211007	0.0160357227035371	-3.90150674684732	9.55957967285303e-05	9119	24
61602	genus.Haemophilus.id.3698	12	30244706	rs7485817	G	T	-0.0755712306088804	0.0182258883933211	-4.1729216484069	3.00718377851644e-05	9116	24
61603	genus.Haemophilus.id.3698	12	19775312	rs77019514	T	C	0.0889080369663708	0.0228356383322629	3.89781441585225	9.70647552143008e-05	9118	24
61604	genus.Haemophilus.id.3698	11	61551356	rs174535	T	C	0.061312400122879	0.0155930479527518	3.93988653595166	8.15201559325683e-05	9119	24
61605	genus.Haemophilus.id.3698	11	61557803	rs102275	T	C	0.0613447465506762	0.0155243305910006	3.93212070718806	8.41997659535435e-05	9119	24
61606	genus.Haemophilus.id.3698	11	61605499	rs174578	T	A	0.0609881954244527	0.015558919967827	3.90903068509982	9.26671941508127e-05	9118	24
61607	genus.Haemophilus.id.3698	11	39698786	rs11035405	T	C	0.0645683805181505	0.0165453779646609	3.8973705639786	9.72427654981351e-05	9119	24
61608	genus.Haemophilus.id.3698	11	61600342	rs174574	C	A	0.0608136547781756	0.0155348485666437	3.89524530859091	9.8099395496284e-05	9117	24
61609	genus.Haemophilus.id.3698	12	30233450	rs7973806	T	C	-0.072345940772444	0.0180723181405301	-4.01994047092118	5.82128487904156e-05	9119	24
61610	genus.Haemophilus.id.3698	12	30223524	rs7968417	G	A	-0.0707447382608949	0.0180621683757273	-3.9210043789237	8.8180660285288e-05	9117	24
61611	genus.Haemophilus.id.3698	12	30228243	rs2351205	C	T	-0.0708872910264493	0.0181278335721637	-3.92684284593265	8.60681765506207e-05	9113	24
