# Supplementary material for: The causal relationship between gut microbiota and type 2 diabetes: a two-sample Mendelian randomized study
Source: Front Public Health. 2023 Sep 22;11:1255059. doi: 10.3389/fpubh.2023.1255059 (PMC10556527; doi:10.3389/fpubh.2023.1255059)
Supplement: Supplementary file 2 [file Data_Sheet_1.zip › Additional documents 1/exposure genus.Lactobacillus.id.1837.csv]

	bac	chr	bp	rsID	ref.allele	eff.allele	beta	SE	Z.weightedSumZ	P.weightedSumZ	N	Ncohorts
70056	genus.Lactobacillus.id.1837	19	6928017	rs921925	C	A	0.0985077448654546	0.0203228965198258	4.89729171294697	9.71665395279823e-07	6952	24
70057	genus.Lactobacillus.id.1837	1	18501459	rs16861661	A	G	-0.183146976557721	0.0381480132493847	-4.84313010505755	1.2780953865166e-06	5325	15
70058	genus.Lactobacillus.id.1837	8	69010103	rs768253	G	T	-0.0791950145559097	0.0171791013220907	-4.59887935046186	4.24769676643286e-06	6958	24
70059	genus.Lactobacillus.id.1837	2	28903275	rs11674854	T	C	-0.0852686133024556	0.0176503640529812	-4.79932651910994	1.59200065573363e-06	6655	23
70060	genus.Lactobacillus.id.1837	8	69010226	rs768252	G	T	-0.0785469608796642	0.0171793265105064	-4.56108159671866	5.08907986649315e-06	6958	24
70061	genus.Lactobacillus.id.1837	8	69008587	rs12542112	T	C	-0.0780346063246365	0.0171794888955439	-4.53961496025572	5.63570471894677e-06	6958	24
70062	genus.Lactobacillus.id.1837	8	69014078	rs1434764	G	T	-0.0779875088556047	0.0171812899767087	-4.52710227159376	5.97980041300123e-06	6957	24
70063	genus.Lactobacillus.id.1837	8	69012841	rs12547259	A	G	-0.0777301248775109	0.0171613623887313	-4.51704199665648	6.27094718827727e-06	6957	24
70064	genus.Lactobacillus.id.1837	8	69009748	rs1978760	T	C	-0.0770500836271172	0.0171606682158185	-4.47823736341822	7.52618907651713e-06	6958	24
70065	genus.Lactobacillus.id.1837	8	69007628	rs1434765	C	A	-0.0768039144659086	0.0171635949560416	-4.46245430082708	8.10262125245804e-06	6957	24
70066	genus.Lactobacillus.id.1837	8	69010578	rs7832262	G	A	-0.0765604268820367	0.0171612320614986	-4.45026276138169	8.57652893577563e-06	6958	24
70067	genus.Lactobacillus.id.1837	8	69012364	rs1529819	G	A	-0.0765686593967187	0.0171621825128518	-4.44929563070813	8.61523633714252e-06	6957	24
70068	genus.Lactobacillus.id.1837	16	73890910	rs328312	A	T	0.0815092055509462	0.0169441205134495	4.82412645688459	1.40618184431542e-06	6950	24
70069	genus.Lactobacillus.id.1837	8	69007098	rs7839245	G	A	-0.0758464745362945	0.0171671928663139	-4.40514989454845	1.05710755196375e-05	6956	24
70070	genus.Lactobacillus.id.1837	20	54192992	rs6092149	T	A	-0.0801344264698067	0.0171489601068434	-4.65180502887898	3.29042108781417e-06	6906	23
70071	genus.Lactobacillus.id.1837	8	69014353	rs1159656	C	A	-0.0754864491721411	0.0171636080592844	-4.38513804541675	1.15912246753133e-05	6957	24
70072	genus.Lactobacillus.id.1837	6	151027636	rs75127669	A	C	0.139784190179182	0.0310414459754763	4.4987836214633	6.83433741478026e-06	6840	22
70073	genus.Lactobacillus.id.1837	8	69006214	rs3763526	A	G	-0.0754512820155359	0.0171786555786233	-4.37599919577664	1.20877459341353e-05	6956	24
70074	genus.Lactobacillus.id.1837	6	151042271	rs9478791	T	C	0.132917396572986	0.0300314243063654	4.43031279746721	9.40965011868743e-06	6841	22
70075	genus.Lactobacillus.id.1837	6	151023800	rs9986520	T	C	0.132970633037438	0.0301909182932351	4.46962655719658	7.83562848852888e-06	6883	23
70076	genus.Lactobacillus.id.1837	3	173151665	rs77478751	G	A	-0.219885754520653	0.0475759108964646	-4.48395958232515	7.32705464618556e-06	3669	11
70077	genus.Lactobacillus.id.1837	8	69005363	rs11987691	T	C	-0.0756217143696585	0.0171812026095689	-4.38620241558216	1.15346788367668e-05	6955	24
70078	genus.Lactobacillus.id.1837	8	69005564	rs11988445	T	G	-0.0752557548626277	0.0171805884804837	-4.36430878854758	1.27525337488267e-05	6955	24
70079	genus.Lactobacillus.id.1837	8	69006161	rs3763525	G	A	-0.0752192878110683	0.0171788594503308	-4.36253438884782	1.28564369554183e-05	6956	24
70080	genus.Lactobacillus.id.1837	8	69008239	rs13254622	G	A	-0.0749719272744511	0.0171616488183782	-4.34990700888595	1.36195275165175e-05	6957	24
70081	genus.Lactobacillus.id.1837	8	69005507	rs11984669	G	A	-0.0748899813952421	0.0171810233165649	-4.34293465548927	1.40591961046632e-05	6955	24
70082	genus.Lactobacillus.id.1837	8	69004374	rs12549798	G	T	-0.075577628762152	0.017342544600562	-4.34581968477556	1.38756521897897e-05	6956	24
70083	genus.Lactobacillus.id.1837	7	67205472	rs12698621	C	A	-0.13033323851442	0.0301903334604377	-4.28344287095144	1.84023364986194e-05	6916	23
70084	genus.Lactobacillus.id.1837	1	18500331	rs78414635	T	G	-0.171819644778093	0.0382813624368708	-4.53188300668267	5.84602259813696e-06	5325	15
70085	genus.Lactobacillus.id.1837	6	151023785	rs9986597	A	G	0.130418692349958	0.0301967339723215	4.40202484991491	1.0724526992977e-05	6883	23
70086	genus.Lactobacillus.id.1837	2	135755629	rs1530559	A	G	0.0804000574844493	0.0178207393844271	4.56769821073313	4.93109305644596e-06	6655	23
70087	genus.Lactobacillus.id.1837	7	67207033	rs34143657	G	A	-0.128376820475132	0.0302364759900453	-4.21394744177175	2.50945705914407e-05	6916	23
70088	genus.Lactobacillus.id.1837	7	67205867	rs4718614	C	G	-0.129292716150224	0.0301938275599316	-4.24819699338823	2.15497864602585e-05	6916	23
70089	genus.Lactobacillus.id.1837	11	7794545	rs1482784	A	C	0.0896193908711265	0.020346476666381	4.30800318773108	1.64735011626419e-05	6958	24
70090	genus.Lactobacillus.id.1837	14	98545234	rs71416606	T	C	-0.210760148566491	0.0488418646191503	-4.24118631495408	2.22341470199028e-05	3899	14
70091	genus.Lactobacillus.id.1837	6	151030107	rs7772795	C	T	0.134577716562029	0.030363935070986	4.40048877747833	1.08007313800546e-05	6882	23
70092	genus.Lactobacillus.id.1837	7	67203121	rs34262762	G	A	-0.128690593114325	0.030199531402302	-4.23805668388095	2.25462852182391e-05	6916	23
70093	genus.Lactobacillus.id.1837	6	150935144	rs4870535	T	C	0.127791605626291	0.0287693096654835	4.3913572255533	1.12645293337261e-05	6507	23
70094	genus.Lactobacillus.id.1837	4	109896462	rs62314653	A	C	0.187691889218631	0.0394584560487661	4.7301235002276	2.24383294706922e-06	5944	20
70095	genus.Lactobacillus.id.1837	6	150941453	rs11968779	C	T	0.126900996920367	0.0287689153540815	4.35262672727222	1.34516068920507e-05	6507	23
70096	genus.Lactobacillus.id.1837	8	69004625	rs9298128	T	G	-0.0737119566684189	0.0171827756489094	-4.2747401889637	1.91360311408428e-05	6955	24
70097	genus.Lactobacillus.id.1837	7	67211623	rs35244166	A	C	-0.126848612901909	0.0302488238695187	-4.16368635479534	3.13150212490031e-05	6916	23
70098	genus.Lactobacillus.id.1837	13	23834968	rs7399658	A	G	-0.107133700567271	0.022188262578718	-4.66269228868718	3.12099239734719e-06	6613	22
70099	genus.Lactobacillus.id.1837	8	69003881	rs1434763	T	C	-0.0738766161518758	0.0173186692981389	-4.24977144914114	2.13988744174181e-05	6956	24
70100	genus.Lactobacillus.id.1837	6	151024694	rs6902743	G	A	0.129893584940421	0.0300969183219433	4.36623384804545	1.26407146890308e-05	6883	23
70101	genus.Lactobacillus.id.1837	8	69003621	rs1434762	A	G	-0.0737473843312745	0.0173182461104382	-4.24261157217217	2.20933640306697e-05	6956	24
70102	genus.Lactobacillus.id.1837	7	67212015	rs12672916	C	G	-0.12641191427032	0.0302451581053754	-4.15044406460136	3.31830856489638e-05	6916	23
70103	genus.Lactobacillus.id.1837	8	69020496	rs4260880	T	C	-0.0727731701996811	0.0170939406238833	-4.23895867352193	2.24558988135277e-05	6958	24
70104	genus.Lactobacillus.id.1837	6	151025628	rs9480551	T	C	0.131041089494054	0.0301006581616008	4.35665484847117	1.32065272524459e-05	6883	23
70105	genus.Lactobacillus.id.1837	8	69015242	rs1014663	T	C	-0.0726420111242857	0.0171722079129487	-4.21763172062671	2.46881605499794e-05	6953	24
70106	genus.Lactobacillus.id.1837	8	69016987	rs7017171	T	C	-0.0723617332490865	0.0170801358436488	-4.21932959309953	2.4502984373488e-05	6957	24
70107	genus.Lactobacillus.id.1837	11	7794976	rs980145	A	T	0.0881427911972311	0.0203466492614195	4.2325885601146	2.31016899000204e-05	6958	24
70108	genus.Lactobacillus.id.1837	2	199312684	rs12693845	T	C	-0.0805447180164138	0.0177428762827017	-4.44078333685345	8.96320042779981e-06	6958	24
70109	genus.Lactobacillus.id.1837	6	151024867	rs9480548	T	C	0.128925554252593	0.0300974133265645	4.33047445954332	1.48788403715601e-05	6883	23
70110	genus.Lactobacillus.id.1837	1	105711790	rs72685545	C	T	0.13325988688038	0.0306555089488874	4.37787127744235	1.19844093129679e-05	6037	20
70111	genus.Lactobacillus.id.1837	13	79542841	rs9544939	A	T	0.0693199304327714	0.0170391878864609	4.0627753770224	4.849268826703e-05	6954	24
70112	genus.Lactobacillus.id.1837	7	67269945	rs9638250	G	A	-0.13458850303488	0.0319104635104582	-4.2654081649247	1.99537077620815e-05	6748	23
70113	genus.Lactobacillus.id.1837	8	69004255	rs12549743	C	T	-0.072906743662805	0.0173191174837044	-4.19689790907941	2.70595836004856e-05	6955	24
70114	genus.Lactobacillus.id.1837	13	23836941	rs1590596	G	C	-0.104805088615403	0.0221727629383142	-4.61098500051697	4.00765457686924e-06	6655	23
70115	genus.Lactobacillus.id.1837	13	23835094	rs7399816	G	A	-0.10652529661752	0.0221857713247274	-4.62911674993747	3.67228694301612e-06	6613	22
70116	genus.Lactobacillus.id.1837	19	22205523	rs2359817	T	A	0.0716578764233398	0.0172519249400731	4.16477717675551	3.11656793323194e-05	6957	24
70117	genus.Lactobacillus.id.1837	10	20091586	rs12360257	C	G	-0.205093537126816	0.0487313611610017	-4.23519699236351	2.28351432291923e-05	4070	12
70118	genus.Lactobacillus.id.1837	10	64507295	rs10995301	C	G	0.0769070415104679	0.0179212165064269	4.26625092727446	1.98785192401655e-05	6954	24
70119	genus.Lactobacillus.id.1837	10	20066021	rs11011463	A	G	-0.216174650806047	0.0509689257079869	-4.30245555718391	1.68915560044736e-05	3663	12
70120	genus.Lactobacillus.id.1837	6	150933393	rs9480492	T	C	0.124554943799357	0.0287706819679992	4.28401302033563	1.83552163822392e-05	6508	23
70121	genus.Lactobacillus.id.1837	1	179720669	rs74599091	G	A	0.186437104665805	0.0427380678047127	4.31651168176772	1.58514295918892e-05	4897	13
70122	genus.Lactobacillus.id.1837	13	23834351	rs57326358	A	G	-0.121570778599854	0.0269794794716208	-4.45886539003828	8.23946434695737e-06	6613	22
70123	genus.Lactobacillus.id.1837	8	69027387	rs2890421	T	C	-0.0713871508763017	0.0171018631870776	-4.15246087927212	3.2891899568513e-05	6945	24
70124	genus.Lactobacillus.id.1837	13	23839967	rs59849860	A	G	-0.103558119638924	0.022217555396937	-4.5811517551652	4.62422124636441e-06	6613	22
70125	genus.Lactobacillus.id.1837	10	64467176	rs10995281	T	C	0.0747755900007024	0.0176791848723774	4.23551361296413	2.2802988776427e-05	6958	24
70126	genus.Lactobacillus.id.1837	6	151021309	rs9478786	C	G	0.144869612291848	0.0336669512690976	4.29767302086331	1.72600522216574e-05	6088	20
70127	genus.Lactobacillus.id.1837	6	150939042	rs9478771	C	G	0.123877252339793	0.0287692703365903	4.26114425711467	2.03382894646329e-05	6507	23
70128	genus.Lactobacillus.id.1837	3	61500076	rs7427976	C	T	-0.0987956717959121	0.0234277106737923	-4.14119862133173	3.45495615444625e-05	6954	24
70129	genus.Lactobacillus.id.1837	8	69016055	rs13262734	A	G	-0.071120872596084	0.0170848252237844	-4.14545866552197	3.39134176161335e-05	6957	24
70130	genus.Lactobacillus.id.1837	7	67191413	rs12698618	G	A	-0.125628564281277	0.0301919993791938	-4.12797888194413	3.6596571497331e-05	6916	23
70131	genus.Lactobacillus.id.1837	6	151036041	rs1968999	T	A	0.129958156117436	0.0304141689105054	4.25001782337383	2.13753506000967e-05	6840	22
70132	genus.Lactobacillus.id.1837	1	211879486	rs61828235	C	T	0.132659319453795	0.031560410392054	4.29007409818352	1.78613513755021e-05	5957	20
70133	genus.Lactobacillus.id.1837	8	69004440	rs9298127	A	G	-0.0718454145784047	0.0173203268210754	-4.13378777517092	3.56832999020306e-05	6956	24
70134	genus.Lactobacillus.id.1837	6	151021074	rs9480540	A	G	0.144016024973869	0.0337776926326472	4.26516611411253	1.99753527613869e-05	6088	20
70135	genus.Lactobacillus.id.1837	7	67221544	rs35764316	G	A	-0.120398235169662	0.0299580430828671	-4.04180574831788	5.30411640471331e-05	6914	23
70136	genus.Lactobacillus.id.1837	3	196517566	rs6806591	G	A	-0.143990003716122	0.0338896824168179	-4.14698456593654	3.36882762262451e-05	6294	22
70137	genus.Lactobacillus.id.1837	7	67219129	rs1962014	C	T	-0.11964372956627	0.0299428661012427	-4.03203138613215	5.52967999110658e-05	6914	23
70138	genus.Lactobacillus.id.1837	3	61496456	rs4688252	T	C	-0.0979663126082872	0.0234533350930019	-4.09966284695664	4.13752451227957e-05	6950	24
70139	genus.Lactobacillus.id.1837	4	109550641	rs62314862	G	T	-0.0780128731062821	0.0179063212082372	-4.32303351031492	1.53898346987083e-05	6957	24
70140	genus.Lactobacillus.id.1837	7	67188954	rs12673925	C	G	-0.124025491803011	0.0302276931783498	-4.0696576522059	4.70822711272465e-05	6916	23
70141	genus.Lactobacillus.id.1837	7	67188990	rs12669579	G	C	-0.124025491803011	0.0302276931783498	-4.0696576522059	4.70822711272465e-05	6916	23
70142	genus.Lactobacillus.id.1837	2	28900770	rs899153	C	G	-0.0744037217256414	0.0170344338951556	-4.3443238829698	1.39705270589516e-05	6953	24
70143	genus.Lactobacillus.id.1837	11	7784767	rs6578901	C	T	0.084898841546691	0.0203695105375212	4.07417018288093	4.6178705205418e-05	6952	24
70144	genus.Lactobacillus.id.1837	11	7793352	rs2361051	G	T	0.0847529803358073	0.020269343679405	4.10020583551599	4.12782828880961e-05	6957	24
70145	genus.Lactobacillus.id.1837	10	64454497	rs10995278	C	T	0.0732711797921443	0.0176789927290436	4.16757727546266	3.07854164236454e-05	6958	24
70146	genus.Lactobacillus.id.1837	6	151035340	rs9478790	A	G	0.128533038214934	0.0303171904173019	4.21944718050195	2.44902089068334e-05	6840	22
70147	genus.Lactobacillus.id.1837	8	69029051	rs1434759	A	G	-0.0708059480711051	0.0171064259065513	-4.11873693736102	3.80954736859191e-05	6945	24
70148	genus.Lactobacillus.id.1837	20	54192974	rs6092148	T	G	-0.0746713119304552	0.0171775673609875	-4.32488771446001	1.52609575489211e-05	6904	23
70149	genus.Lactobacillus.id.1837	6	151032614	rs7748886	G	T	0.124039711883016	0.0293347815468546	4.20906814556795	2.56426048763434e-05	6883	23
70150	genus.Lactobacillus.id.1837	7	67270629	rs13231352	T	G	-0.132958613502611	0.0321122723923968	-4.16707668872734	3.08530725486726e-05	6704	22
70151	genus.Lactobacillus.id.1837	2	142597789	rs352987	T	C	-0.0704781630111244	0.0171184445996414	-4.09630430945794	4.19798030761947e-05	6952	24
70152	genus.Lactobacillus.id.1837	10	64454881	rs7073430	C	A	0.0731673374917451	0.0176725620029903	4.15807560783141	3.20939808556059e-05	6958	24
70153	genus.Lactobacillus.id.1837	7	67191648	rs10247448	A	G	-0.121866571179394	0.0297244843811425	-4.04919037326406	5.13951252220027e-05	6957	24
70154	genus.Lactobacillus.id.1837	7	67199592	rs4718612	G	A	-0.124320380587055	0.0302017807654026	-4.08839121937795	4.34375153326537e-05	6916	23
70155	genus.Lactobacillus.id.1837	8	68998604	rs7004032	A	T	-0.0708699493535503	0.0172404929006165	-4.10366068588038	4.06663773109987e-05	6958	24
70156	genus.Lactobacillus.id.1837	10	47682811	rs2999446	G	A	0.109790262045016	0.0256982005237328	4.30063510291379	1.7030930089582e-05	6613	22
70157	genus.Lactobacillus.id.1837	5	147360521	rs11168014	G	A	-0.0709942544591862	0.0172905149858858	-4.11255009209034	3.91312527717138e-05	6958	24
70158	genus.Lactobacillus.id.1837	8	69003160	rs10957418	C	T	-0.0708481949810184	0.0172301301934563	-4.10282909069141	4.08128737098206e-05	6956	24
70159	genus.Lactobacillus.id.1837	6	151023995	rs4869934	C	T	0.12294606365062	0.0298604030924999	4.22129376720879	2.42904128686341e-05	6883	23
70160	genus.Lactobacillus.id.1837	8	5051106	rs7006433	A	C	-0.135436868321797	0.0331665557505292	-4.09406431114151	4.23876656745772e-05	6507	23
70161	genus.Lactobacillus.id.1837	10	64481290	rs7088592	A	G	0.0736630262906397	0.017689744847049	4.17294293244131	3.0069027631379e-05	6958	24
70162	genus.Lactobacillus.id.1837	7	67229613	rs12698622	C	T	-0.117798515825815	0.0299351658096813	-3.98824590483628	6.65636471605579e-05	6914	23
70163	genus.Lactobacillus.id.1837	6	151024028	rs4869935	T	C	0.122308101886745	0.029860783160147	4.21293905418338	2.52069095280436e-05	6883	23
70164	genus.Lactobacillus.id.1837	6	151023741	rs9986516	T	G	0.121316751429521	0.0299167961933155	4.17060290624574	3.03794830856606e-05	6883	23
70165	genus.Lactobacillus.id.1837	7	67236147	rs62456984	C	T	-0.119464257862851	0.0303072848556279	-4.01839132775067	5.85968230209154e-05	6912	23
70166	genus.Lactobacillus.id.1837	3	192629447	rs1948721	C	T	-0.0731654120873419	0.0171781728646839	-4.24415748550449	2.1941622342045e-05	6958	24
70167	genus.Lactobacillus.id.1837	2	142606217	rs10185119	C	T	-0.0700619691442569	0.017112912654411	-4.06847584082308	4.7321666472256e-05	6957	24
70168	genus.Lactobacillus.id.1837	3	61499249	rs7649868	T	C	-0.0964225668709681	0.0234509298317575	-4.05511838809866	5.01089172504326e-05	6954	24
70169	genus.Lactobacillus.id.1837	7	67200320	rs12671574	A	G	-0.123765244421779	0.0302056378521817	-4.06903506527694	4.72082428611185e-05	6916	23
70170	genus.Lactobacillus.id.1837	15	33685816	rs2596196	A	C	0.100192269910158	0.0253368791286341	4.03749239740315	5.40255950783882e-05	6958	24
70171	genus.Lactobacillus.id.1837	10	64449879	rs77029323	G	T	0.0746285309936578	0.0180905420196081	4.13857559836148	3.49468722661575e-05	6655	23
70172	genus.Lactobacillus.id.1837	20	54189465	rs6024243	T	A	-0.0750110406077156	0.0171852419990376	-4.34361161883427	1.40159212984239e-05	6903	23
70173	genus.Lactobacillus.id.1837	10	64504203	rs10995299	C	T	0.0728374732222022	0.0176884554312838	4.10282616941443	4.0813389212637e-05	6957	24
70174	genus.Lactobacillus.id.1837	1	64451323	rs35534992	C	A	-0.192491200218249	0.0492750333967621	-4.12043469213041	3.78158249963934e-05	3817	10
70175	genus.Lactobacillus.id.1837	11	7784715	rs7934893	G	A	0.0838620233361401	0.0203237695089365	4.02336514303429	5.7372441449282e-05	6952	24
70176	genus.Lactobacillus.id.1837	6	67559323	rs9345899	G	A	-0.121095168219286	0.0281067148892108	-4.27866195206577	1.88020162464681e-05	6506	23
70177	genus.Lactobacillus.id.1837	10	64454061	rs10995276	G	A	0.0725305336546076	0.0176771852472687	4.12519347199377	3.70423234827822e-05	6958	24
70178	genus.Lactobacillus.id.1837	6	151024456	rs4869938	T	C	0.121424164828098	0.0298374341628065	4.18488950668123	2.85304844172367e-05	6883	23
70179	genus.Lactobacillus.id.1837	7	67253651	rs34752925	G	T	-0.129743882506079	0.0321014526701427	-4.05525395093826	5.007986395848e-05	6706	22
70180	genus.Lactobacillus.id.1837	7	67226973	rs12674341	G	A	-0.115286455122489	0.0294966588580942	-3.95770190755023	7.56743138412057e-05	6955	24
70181	genus.Lactobacillus.id.1837	2	142602912	rs1541976	C	A	-0.0695610674725063	0.017122817221888	-4.04202322659104	5.29919821040002e-05	6958	24
70182	genus.Lactobacillus.id.1837	6	151024062	rs4869936	G	A	0.121558304902798	0.0298556052748978	4.18153970272064	2.89541678391582e-05	6883	23
70183	genus.Lactobacillus.id.1837	8	69033699	rs1434758	G	A	-0.0695361549479449	0.0171030561126448	-4.05246526358601	5.06807506302898e-05	6945	24
70184	genus.Lactobacillus.id.1837	7	67269051	rs62458279	C	T	-0.130786145741023	0.0321346921437191	-4.10624332774844	4.02145857269484e-05	6704	22
70185	genus.Lactobacillus.id.1837	8	69019294	rs7018104	G	A	-0.0691532357076681	0.017080369896435	-4.03457752400032	5.47006282990307e-05	6958	24
70186	genus.Lactobacillus.id.1837	6	151024499	rs4869939	G	A	0.140138921199918	0.0335297265742461	4.16851314172046	3.06593086771183e-05	6130	21
70187	genus.Lactobacillus.id.1837	10	64516306	rs10761660	T	C	0.0719618622479394	0.0176340565822337	4.07166194051938	4.66788926524996e-05	6958	24
70188	genus.Lactobacillus.id.1837	13	79547790	rs1832759	A	C	0.0673296610794622	0.0170406132560265	3.94465687806471	7.99143229208544e-05	6950	24
70189	genus.Lactobacillus.id.1837	1	16773387	rs820999	G	T	-0.0684071861657089	0.0171430167046392	-3.97638619288976	6.99704611951059e-05	6957	24
70190	genus.Lactobacillus.id.1837	6	169709819	rs10945424	T	C	0.0797582075467062	0.0191550182350842	4.15071344641911	3.31440513100923e-05	6655	23
70191	genus.Lactobacillus.id.1837	2	50973250	rs3861565	A	T	-0.0920754654457427	0.0222672413365892	-4.10453949588287	4.05121057580174e-05	6955	24
70192	genus.Lactobacillus.id.1837	3	61499123	rs6414550	A	T	-0.0952074572380941	0.0234859382999601	-4.00892861200903	6.09948505569704e-05	6953	24
70193	genus.Lactobacillus.id.1837	5	147360532	rs11168015	T	A	-0.0698839003686782	0.0172927795954905	-4.04894145053003	5.144981293888e-05	6958	24
70194	genus.Lactobacillus.id.1837	22	35815063	rs4645805	C	A	0.0761630529957465	0.0192621442782391	3.98212424653074	6.83020558425769e-05	6957	24
70195	genus.Lactobacillus.id.1837	8	69019228	rs6472383	T	C	-0.0688498389892527	0.0170805366869953	-4.01576582381745	5.92530693782126e-05	6958	24
70196	genus.Lactobacillus.id.1837	1	211878098	rs61828234	C	T	0.131879151975865	0.0320958124890628	4.17449631093747	2.98646058633666e-05	5957	20
70197	genus.Lactobacillus.id.1837	6	151025504	rs9480550	T	C	0.120537083830667	0.0298436432683984	4.13102028920196	3.61156700774345e-05	6883	23
70198	genus.Lactobacillus.id.1837	8	69001697	rs4425737	A	G	-0.0695528436070372	0.0172183632164123	-4.02677871109217	5.65462036106635e-05	6958	24
70199	genus.Lactobacillus.id.1837	7	67255930	rs7806983	C	T	-0.105517135345076	0.0250631017893104	-4.17052004113396	3.03905326008708e-05	6954	24
70200	genus.Lactobacillus.id.1837	10	28672541	rs11007075	G	A	0.119172730428861	0.0289814816767391	4.17594123178769	2.96756432305461e-05	6958	24
70201	genus.Lactobacillus.id.1837	6	150953942	rs17080012	G	A	0.118994108731842	0.0280974471177879	4.12011640221914	3.78681038175359e-05	6506	23
70202	genus.Lactobacillus.id.1837	13	23841798	rs11619768	G	A	-0.0997519019363363	0.02215701123635	-4.42199323448503	9.77945195576111e-06	6655	23
70203	genus.Lactobacillus.id.1837	7	67230848	rs80032824	A	G	-0.115326444170593	0.0298379898379083	-3.91376959881598	9.08663424743475e-05	6914	23
70204	genus.Lactobacillus.id.1837	2	123289737	rs62166977	T	C	-0.104829405197428	0.0260625692644336	-4.11226998341643	3.91787743300612e-05	6957	24
70205	genus.Lactobacillus.id.1837	8	69001868	rs4625019	T	A	-0.0693285087703852	0.0172099919682321	-4.01703205363114	5.89357103121566e-05	6958	24
70206	genus.Lactobacillus.id.1837	6	151031950	rs2279628	C	T	0.120665773655165	0.0293637228510264	4.110695198146	3.94469642077091e-05	6883	23
70207	genus.Lactobacillus.id.1837	1	16772641	rs821171	C	T	-0.06788267499882	0.0171442330739274	-3.94565015186001	7.95837415784758e-05	6957	24
70208	genus.Lactobacillus.id.1837	1	16778265	rs279782	T	G	-0.0676562819044089	0.0171417774433833	-3.92910419391382	8.52628922525132e-05	6958	24
70209	genus.Lactobacillus.id.1837	8	68999500	rs1865427	T	C	-0.0692759315391996	0.0172104646528867	-4.01347821214951	5.98305274642779e-05	6958	24
70210	genus.Lactobacillus.id.1837	3	192628899	rs9682383	G	A	-0.0716795337239624	0.0171870771532544	-4.15549800954325	3.24579770798909e-05	6952	24
70211	genus.Lactobacillus.id.1837	6	151025050	rs9480549	A	C	0.119119541058441	0.029840098706027	4.11435050529117	3.88271088943504e-05	6883	23
70212	genus.Lactobacillus.id.1837	7	8197479	rs1811256	G	A	-0.132502868104149	0.0334988042414961	-4.12689399438302	3.67695782397896e-05	5999	21
70213	genus.Lactobacillus.id.1837	8	69000445	rs12547031	G	A	-0.0692402373011583	0.0172199688524008	-4.00702430926002	6.14885365915046e-05	6958	24
70214	genus.Lactobacillus.id.1837	13	50196597	rs9535275	T	C	0.0683562281295388	0.0172715862544607	3.96637717030853	7.2973354622625e-05	6948	24
70215	genus.Lactobacillus.id.1837	4	62126373	rs67253259	G	A	0.111151783779475	0.0272219218039882	4.03301644380658	5.50654248179967e-05	6954	24
70216	genus.Lactobacillus.id.1837	6	7261881	rs2714346	G	T	0.0737281094493059	0.0174223891803436	4.21297015366685	2.52034377672791e-05	6655	23
70217	genus.Lactobacillus.id.1837	2	135954797	rs1375131	T	C	0.0720716621142667	0.0183419852308513	4.09678529433118	4.18927114932463e-05	6955	24
70218	genus.Lactobacillus.id.1837	4	62130404	rs67710116	C	A	0.110993944184192	0.0273593025304797	4.02090781484305	5.79742905526426e-05	6953	24
70219	genus.Lactobacillus.id.1837	8	5053822	rs11990769	A	G	-0.137272296887653	0.0336486324454343	-4.08014330573613	4.50079447791798e-05	6508	23
70220	genus.Lactobacillus.id.1837	17	39037691	rs35984077	G	T	-0.119405895186158	0.0316388478207339	-3.90712293929558	9.34016365146522e-05	6828	23
70221	genus.Lactobacillus.id.1837	7	67260815	rs6971761	G	A	-0.103066524389321	0.0254049036623742	-4.02608906016752	5.67122164072743e-05	6954	24
70222	genus.Lactobacillus.id.1837	2	28902004	rs4666115	C	T	-0.0738838460682865	0.0173118917870654	-4.23223982324107	2.31375496953585e-05	6958	24
70223	genus.Lactobacillus.id.1837	13	50198398	rs4942860	G	A	0.0675763075293425	0.0172820377668743	3.91899572290542	8.89186923499495e-05	6958	24
70224	genus.Lactobacillus.id.1837	16	73874362	rs328318	A	G	0.0741448594937698	0.0169778623386019	4.35317341401951	1.34180926460681e-05	6952	24
70225	genus.Lactobacillus.id.1837	8	68998773	rs7004495	C	A	-0.0688588257683031	0.0172206142229667	-3.98552355343255	6.73314975254481e-05	6958	24
70226	genus.Lactobacillus.id.1837	8	69002965	rs12544121	A	G	-0.0687899293827383	0.0172094361241983	-3.98548085409276	6.73436075487038e-05	6958	24
70227	genus.Lactobacillus.id.1837	2	135907088	rs6730157	A	G	0.0734020033715875	0.018340912400113	4.12346817464669	3.73210046146426e-05	6958	24
70228	genus.Lactobacillus.id.1837	4	84141765	rs6811885	A	G	-0.144451356615979	0.0363833623103343	-3.90769632014405	9.31803210185822e-05	6301	22
70229	genus.Lactobacillus.id.1837	8	69000872	rs6472382	T	C	-0.0687881245146907	0.0172111968103289	-3.98463684792301	6.75834008121261e-05	6958	24
70230	genus.Lactobacillus.id.1837	17	55777375	rs17736913	C	T	0.120349692064064	0.0297244212659317	4.13249227351639	3.58850833530538e-05	6296	22
70231	genus.Lactobacillus.id.1837	1	211880281	rs61828236	C	T	0.127251129679738	0.0315459671193842	4.12316791334172	3.73697076449722e-05	5957	20
70232	genus.Lactobacillus.id.1837	9	1493906	rs10961754	C	G	0.0860668249984401	0.0206980154095482	4.0847907684631	4.41165510991974e-05	6952	24
70233	genus.Lactobacillus.id.1837	13	60879484	rs9538638	A	C	-0.06993714216141	0.0174708698163532	-3.99055169010651	6.59197800038113e-05	6955	24
70234	genus.Lactobacillus.id.1837	3	61502597	rs12634771	T	C	-0.0946120767679363	0.0234288233698667	-3.96654408516844	7.29222925067845e-05	6954	24
70235	genus.Lactobacillus.id.1837	1	105207590	rs12144895	G	T	-0.0912419996699563	0.0217814591460474	-4.13894049845906	3.48913419818551e-05	6613	22
70236	genus.Lactobacillus.id.1837	6	151023855	rs5029652	T	A	0.118560665399441	0.0298524644367438	4.09455639833071	4.22977446878436e-05	6883	23
70237	genus.Lactobacillus.id.1837	3	192628237	rs998845	G	A	-0.0710529652979468	0.0171869899429673	-4.11915992217771	3.80256179467976e-05	6952	24
70238	genus.Lactobacillus.id.1837	7	67315960	rs62458311	G	A	-0.127473817222119	0.0319971200325434	-4.02585998084774	5.67674624580066e-05	6749	23
70239	genus.Lactobacillus.id.1837	12	106407877	rs12297444	A	G	-0.163183659309491	0.0393071558350524	-4.10268671950366	4.08380044139624e-05	4812	16
70240	genus.Lactobacillus.id.1837	4	109522893	rs729573	T	C	-0.0758038602761643	0.0179193574596676	-4.192964339078	2.75332739081211e-05	6955	24
70241	genus.Lactobacillus.id.1837	7	67353786	rs12538231	T	G	-0.135795754385071	0.0320076224738988	-4.11359637090089	3.89542307560831e-05	6958	24
70242	genus.Lactobacillus.id.1837	8	5053343	rs7815268	T	A	-0.135720894225443	0.0337081037755607	-4.04266299489974	5.28475511785604e-05	6507	23
70243	genus.Lactobacillus.id.1837	10	20095759	rs112218194	G	A	-0.171347112956832	0.0439041514368402	-4.0044961740621	6.21497969251355e-05	4673	17
70244	genus.Lactobacillus.id.1837	16	73868230	rs1492559	T	G	0.073294740692178	0.016958608808114	4.31579835898761	1.59027096140686e-05	6955	24
70245	genus.Lactobacillus.id.1837	8	5053877	rs11991556	T	G	-0.136064889982236	0.0337201538005576	-4.0329173955902	5.50886481998716e-05	6508	23
70246	genus.Lactobacillus.id.1837	10	28669441	rs9888127	C	A	0.116064424719674	0.0280561540589333	4.2067636273191	2.59053846977141e-05	6954	24
70247	genus.Lactobacillus.id.1837	15	71690008	rs717028	T	G	0.0815755147630856	0.0198555558355955	4.01471405128455	5.95179080597575e-05	6955	24
70248	genus.Lactobacillus.id.1837	13	50198158	rs4942859	A	G	0.0670586334377228	0.0172829416624847	3.89196922825997	9.94338587649464e-05	6958	24
70249	genus.Lactobacillus.id.1837	13	60887982	rs7990643	G	A	-0.0703494169968454	0.017481232664665	-4.01258786899834	6.00567126985852e-05	6950	24
70250	genus.Lactobacillus.id.1837	3	61494823	rs4688614	G	A	-0.0931627923977466	0.0234836395325479	-3.91399305535594	9.07822474520022e-05	6950	24
70251	genus.Lactobacillus.id.1837	7	67354076	rs10268018	A	G	-0.135077750200115	0.0320028009605757	-4.08745013177974	4.36140386552497e-05	6957	24
70252	genus.Lactobacillus.id.1837	4	109517946	rs12646462	A	C	-0.0755543924829551	0.0179124849835497	-4.18450345896843	2.85790095891734e-05	6958	24
70253	genus.Lactobacillus.id.1837	5	147382111	rs6882483	C	T	-0.0675040171879377	0.0172941741252934	-3.90654512223685	9.362516645446e-05	6958	24
70254	genus.Lactobacillus.id.1837	8	116685489	rs2205256	C	T	-0.137750636228483	0.033535527652845	-4.16897873942678	3.05967525188322e-05	5962	19
70255	genus.Lactobacillus.id.1837	3	169324116	rs6444866	G	A	-0.13373882389124	0.0351773669856823	-3.93535756043933	8.30729227503613e-05	6382	22
70256	genus.Lactobacillus.id.1837	11	7796890	rs16931668	A	G	0.0837235967404007	0.0211595662623754	3.92211184178245	8.77762286871567e-05	6955	24
70257	genus.Lactobacillus.id.1837	20	54201852	rs6069347	A	G	-0.0721851560535749	0.0171144936461041	-4.2023269548938	2.64185186740053e-05	6912	23
70258	genus.Lactobacillus.id.1837	6	150940696	rs62434064	T	G	0.11770538520842	0.0289689409500571	4.00791718340841	6.12565918465686e-05	6466	22
70259	genus.Lactobacillus.id.1837	7	67268093	rs62458278	G	C	-0.165657093434379	0.0407118990857206	-4.05850029911603	4.93888702515988e-05	5775	15
70260	genus.Lactobacillus.id.1837	3	61503138	rs11923764	C	G	-0.0931213144827952	0.0234226280746035	-3.91003344969417	9.22833409880991e-05	6955	24
70261	genus.Lactobacillus.id.1837	10	28671644	rs10508738	T	C	0.11414345180942	0.0279085945268518	4.15870223403715	3.20060795037733e-05	6958	24
70262	genus.Lactobacillus.id.1837	2	50983186	rs17041014	C	T	-0.0972799100217107	0.0237522621217206	-4.03638503800889	5.42811049738624e-05	6958	24
70263	genus.Lactobacillus.id.1837	5	147377763	rs60451891	A	G	-0.0673609393861433	0.0172914767703456	-3.89920229485803	9.65101184985935e-05	6958	24
70264	genus.Lactobacillus.id.1837	20	5720709	rs6053643	T	G	-0.0698658126654426	0.0173578299041499	-4.00246180911504	6.26867890791295e-05	6905	23
70265	genus.Lactobacillus.id.1837	2	136381348	rs12465802	G	A	0.0737644477861165	0.0184632479744589	4.09465622411266	4.22795252325186e-05	6958	24
70266	genus.Lactobacillus.id.1837	7	67355252	rs2128297	T	C	-0.134086436283309	0.0320099217030736	-4.061430313747	4.87729773941928e-05	6957	24
70267	genus.Lactobacillus.id.1837	13	60885647	rs1539203	A	G	-0.0699085708942497	0.0174376030945578	-3.99938583120591	6.35070744429e-05	6951	24
70268	genus.Lactobacillus.id.1837	11	701201	rs7116304	A	T	-0.134619026436191	0.0334820155737947	-4.02430851158383	5.71429673614272e-05	6163	21
70269	genus.Lactobacillus.id.1837	8	69038959	rs967258	A	G	0.0670584762384693	0.0169589466298859	3.95079707895808	7.78913460008581e-05	6958	24
70270	genus.Lactobacillus.id.1837	7	12053230	rs10248034	A	G	-0.0943261926294248	0.0236176269278956	-4.06400141025844	4.82385339818717e-05	6958	24
70271	genus.Lactobacillus.id.1837	7	83383665	rs6975832	T	C	-0.0758763018498324	0.0183682550853606	-4.11990166351001	3.79034132001217e-05	6955	24
70272	genus.Lactobacillus.id.1837	20	5720848	rs6116930	T	C	-0.0693222424273622	0.0173595792681838	-3.969739263653	7.19513237864206e-05	6905	23
70273	genus.Lactobacillus.id.1837	13	60885718	rs7337386	A	G	-0.0696815027039257	0.0174362948275516	-3.98667576217888	6.70054948666316e-05	6951	24
70274	genus.Lactobacillus.id.1837	1	96084768	rs12047025	A	G	-0.131199563418934	0.0335540618833189	-3.96066960009348	7.47398869382409e-05	6752	23
70275	genus.Lactobacillus.id.1837	5	2099667	rs13180333	G	A	-0.0705814633125508	0.0170656354308554	-4.11849592291153	3.81353315689711e-05	6958	24
70276	genus.Lactobacillus.id.1837	11	102415755	rs72982164	A	G	0.149226968412693	0.0366739939650647	4.0644526755703	4.81453059198513e-05	6337	21
70277	genus.Lactobacillus.id.1837	1	106340561	rs12744249	A	G	-0.0822775784472922	0.0204129244063231	-4.03755611917443	5.40109267719254e-05	6954	24
70278	genus.Lactobacillus.id.1837	1	16785564	rs11543230	C	T	0.111135052415594	0.0282248014057763	3.91950419474549	8.87313170051292e-05	6790	22
70279	genus.Lactobacillus.id.1837	11	102415303	rs72982160	C	T	0.148813445565365	0.0366489259567523	4.05456451959285	5.02277862235488e-05	6338	21
70280	genus.Lactobacillus.id.1837	7	67317750	rs4718634	G	A	-0.144713480844358	0.0348345351208498	-4.10256229015079	4.08599801322741e-05	6663	21
70281	genus.Lactobacillus.id.1837	7	67353175	rs13221407	T	A	-0.164669143731148	0.0410452763413063	-4.02194890757458	5.77185795979682e-05	5499	13
70282	genus.Lactobacillus.id.1837	8	5054185	rs11991654	T	G	-0.136466269293574	0.0338705029420113	-3.9701739694493	7.1820171945124e-05	6447	22
70283	genus.Lactobacillus.id.1837	19	6933907	rs4527134	A	G	0.085833531707321	0.0206375603909014	4.18831837382836	2.81029088858338e-05	6958	24
70284	genus.Lactobacillus.id.1837	8	5054153	rs11994125	A	G	0.167855084465879	0.042354559334935	4.01842738967096	5.85878574256015e-05	4036	15
70285	genus.Lactobacillus.id.1837	11	102415215	rs72982159	A	G	0.148741783210228	0.0367039287933484	4.0485013376304	5.1546639647448e-05	6337	21
70286	genus.Lactobacillus.id.1837	6	150936392	rs9478769	C	T	0.117167561558462	0.0289707231318162	3.99492944398447	6.4713521987063e-05	6466	22
70287	genus.Lactobacillus.id.1837	20	35429818	rs71351044	C	A	0.130550118951385	0.0306281319557792	4.24948644544038	2.14261173206284e-05	6117	20
70288	genus.Lactobacillus.id.1837	13	60881011	rs6562097	T	C	-0.0681350588395388	0.0174284953005182	-3.89665156098632	9.75317815244043e-05	6955	24
70289	genus.Lactobacillus.id.1837	6	150943049	rs62434093	T	C	0.116503539352271	0.028912872490859	3.95602097437772	7.62084729752562e-05	6507	23
70290	genus.Lactobacillus.id.1837	8	5054340	rs73513501	G	C	-0.135115918012522	0.0337213209900485	-3.9763756291735	6.99735679740699e-05	6508	23
70291	genus.Lactobacillus.id.1837	6	150950915	rs62434103	A	G	0.115757509758139	0.0286882761614595	3.9634689249551	7.38684828100622e-05	6466	22
70292	genus.Lactobacillus.id.1837	7	67349514	rs900279	T	C	-0.13225043931516	0.0320453454391804	-4.01874123511807	5.85098850419168e-05	6958	24
70293	genus.Lactobacillus.id.1837	7	67360562	rs6969759	C	G	-0.132881795245404	0.0319992012061235	-4.01572669282175	5.92629026311954e-05	6957	24
70294	genus.Lactobacillus.id.1837	12	106408869	rs12367009	A	C	-0.166003275281735	0.0427614074545768	-3.99964331902701	6.34380211911249e-05	4675	15
70295	genus.Lactobacillus.id.1837	16	73875983	rs62044574	C	T	0.076731757179756	0.017514289822518	4.28996300156644	1.78702886850899e-05	6958	24
70296	genus.Lactobacillus.id.1837	6	150940020	rs62434062	G	T	0.116044001416418	0.0289776355997441	3.95506658621794	7.65133387655818e-05	6466	22
70297	genus.Lactobacillus.id.1837	8	5052934	rs12544775	A	G	-0.132931777807193	0.0336850432853023	-3.94521707780731	7.97277180035522e-05	6507	23
70298	genus.Lactobacillus.id.1837	5	2101128	rs7737855	C	T	-0.0701681227605059	0.0171032727123575	-4.08494013851077	4.40881812247616e-05	6947	24
70299	genus.Lactobacillus.id.1837	16	73888597	rs2729613	C	A	0.0709090954980337	0.0169592222019503	4.17250287632187	3.01271795052562e-05	6958	24
70300	genus.Lactobacillus.id.1837	17	55773129	rs76719218	C	T	0.113035071255013	0.0290541348652051	3.94564092253376	7.958680732353e-05	6298	22
70301	genus.Lactobacillus.id.1837	7	67249891	rs12154619	T	C	-0.124054405747823	0.0320738716420257	-3.90727871552723	9.33414604092735e-05	6706	22
70302	genus.Lactobacillus.id.1837	7	67166018	rs35760069	G	A	-0.110422302543683	0.0278351544158356	-3.9105671229416	9.20796663749572e-05	6916	23
70303	genus.Lactobacillus.id.1837	17	55778693	rs74474645	T	A	0.120433884062874	0.0300092088976245	4.0201028057155	5.81727503359724e-05	6131	20
70304	genus.Lactobacillus.id.1837	5	2096196	rs28600018	G	A	-0.0701644443973568	0.0171041942783039	-4.08628707113263	4.3833138519469e-05	6945	24
70305	genus.Lactobacillus.id.1837	7	12051710	rs2966620	C	T	-0.0897624759227956	0.0216232258450243	-4.12342305648674	3.73283190283394e-05	6957	24
70306	genus.Lactobacillus.id.1837	20	18291225	rs7262053	C	T	-0.076906753712216	0.0197562693405631	-3.91617698637399	8.99642140539667e-05	6910	23
70307	genus.Lactobacillus.id.1837	1	106345625	rs17426062	A	G	-0.0816986796473423	0.0204428124773981	-3.97309550275206	7.09445873227223e-05	6912	23
70308	genus.Lactobacillus.id.1837	11	102415909	rs72982167	T	C	0.147488878141101	0.0366825758854715	4.01718102934356	5.88984780835615e-05	6337	21
70309	genus.Lactobacillus.id.1837	4	109538252	rs2082964	C	T	-0.0734926474629965	0.0179315473089699	-4.08098377509452	4.4845485808937e-05	6957	24
70310	genus.Lactobacillus.id.1837	20	5720398	rs35099639	T	G	-0.0686672725478587	0.0173599548133989	-3.93263779511162	8.40187882706041e-05	6906	23
70311	genus.Lactobacillus.id.1837	1	211887011	rs61828239	G	A	0.124510227589482	0.0316964795135721	3.98778611607637	6.66927482032201e-05	5957	20
70312	genus.Lactobacillus.id.1837	3	192618320	rs6771586	C	G	-0.069036266148819	0.0172943370637228	-3.97630290245642	6.99949603750764e-05	6952	24
70313	genus.Lactobacillus.id.1837	2	205000176	rs6747746	G	A	0.109028630062977	0.0274113066093248	3.98687682661812	6.69487595553658e-05	6710	22
70314	genus.Lactobacillus.id.1837	6	150932536	rs62432656	G	C	0.115675689662421	0.0289542609185267	3.95483190661426	7.65884802942605e-05	6466	22
70315	genus.Lactobacillus.id.1837	7	67361875	rs6460407	C	G	-0.155378896391686	0.0393544827234045	-3.97911414677638	6.91725259635757e-05	5706	16
70316	genus.Lactobacillus.id.1837	7	67351422	rs6950781	G	C	-0.131474784134192	0.0320378319865125	-3.99309290199763	6.52170015544087e-05	6958	24
70317	genus.Lactobacillus.id.1837	8	5052962	rs12545255	T	C	-0.132029073948523	0.0337009912460487	-3.92702749684341	8.60021523665425e-05	6507	23
70318	genus.Lactobacillus.id.1837	7	67351051	rs10227086	G	C	-0.131438668057468	0.0320463423576245	-3.99126132020892	6.57228121129604e-05	6957	24
70319	genus.Lactobacillus.id.1837	7	67317423	rs4718632	A	C	-0.144685575654791	0.034839567395019	-4.09364346803068	4.24647118030731e-05	6663	21
70320	genus.Lactobacillus.id.1837	6	150941475	rs73016045	C	T	0.115507987409762	0.0290126720220579	3.92987278639373	8.49908152078577e-05	6466	22
70321	genus.Lactobacillus.id.1837	5	169761661	rs2279949	G	A	-0.0742619627939485	0.0186304672690975	-3.94406028322515	8.01135051356811e-05	6955	24
70322	genus.Lactobacillus.id.1837	6	150939668	rs4869922	C	T	0.115878208056242	0.0289778366509596	3.94885010194057	7.85275035401449e-05	6466	22
70323	genus.Lactobacillus.id.1837	4	109537285	rs72664367	A	G	-0.0732004093049012	0.0179328580696753	-4.06523253838896	4.79845946113303e-05	6957	24
70324	genus.Lactobacillus.id.1837	9	117274559	rs76940714	G	A	0.136187066985711	0.0347109474274647	4.36460294932905	1.27353862389041e-05	6244	22
70325	genus.Lactobacillus.id.1837	22	17101074	rs1807456	G	A	-0.0758858941545598	0.0193472360482843	-3.91212611439139	9.14871114474945e-05	6613	22
70326	genus.Lactobacillus.id.1837	16	73875786	rs328319	C	T	0.0745451384865996	0.0172686921635848	4.24404224260439	2.19528998938433e-05	6958	24
70327	genus.Lactobacillus.id.1837	6	150956246	rs9478774	G	T	0.11512568129228	0.0286628483176727	3.94562644887908	7.9591615324571e-05	6466	22
70328	genus.Lactobacillus.id.1837	6	150953184	rs4323318	C	T	0.108375868635822	0.0267666383071641	3.91811776614349	8.92431056283822e-05	6958	24
70329	genus.Lactobacillus.id.1837	6	150947647	rs62434101	G	A	0.114840023657506	0.028987468380715	3.90205124883282	9.53809562017758e-05	6466	22
70330	genus.Lactobacillus.id.1837	17	55779110	rs111587989	G	A	0.117203636327968	0.02969562826161	3.96216555611898	7.42730073209138e-05	6299	22
70331	genus.Lactobacillus.id.1837	1	106343311	rs35353158	G	C	-0.0811239630518128	0.0204397183151233	-3.94847357568926	7.86510956396705e-05	6913	23
70332	genus.Lactobacillus.id.1837	6	150953291	rs4530869	G	A	0.108306292690924	0.026759799326621	3.91126861866065	9.18125886501138e-05	6958	24
70333	genus.Lactobacillus.id.1837	2	28894467	rs4666113	G	A	-0.0699033957175372	0.0170341412866393	-4.07378145990594	4.62558891505848e-05	6955	24
70334	genus.Lactobacillus.id.1837	6	150936130	rs62434061	C	T	0.115132373809941	0.028941508262014	3.92882149474245	8.53631729062061e-05	6465	22
70335	genus.Lactobacillus.id.1837	7	67352370	rs2086604	G	A	-0.130758120089659	0.0320372487452122	-3.96437825950974	7.35874890721466e-05	6958	24
70336	genus.Lactobacillus.id.1837	3	192626528	rs66969365	G	C	-0.0682689483544217	0.0171914443306391	-3.95747331627164	7.57467459508539e-05	6951	24
70337	genus.Lactobacillus.id.1837	16	73875376	rs228023	A	G	0.0712992658059111	0.0169462397261108	4.18404748958301	2.86364247914948e-05	6953	24
70338	genus.Lactobacillus.id.1837	7	67360924	rs4718651	T	C	-0.153479957946753	0.0386547093885387	-3.9472086268041	7.9067654266239e-05	5787	17
70339	genus.Lactobacillus.id.1837	7	67360971	rs4718652	A	C	-0.153479957946753	0.0386547093885387	-3.9472086268041	7.9067654266239e-05	5787	17
70340	genus.Lactobacillus.id.1837	12	47266806	rs73106714	G	T	0.171035001371629	0.0439745182859608	3.94679427109749	7.92045580829237e-05	4747	16
70341	genus.Lactobacillus.id.1837	7	67352771	rs1600879	C	T	-0.130121718978856	0.0320328016007502	-3.95836180827045	7.54655830172685e-05	6958	24
70342	genus.Lactobacillus.id.1837	3	192616700	rs2886870	G	T	-0.0679973409958108	0.0171721108808564	-3.94395052416701	8.01502009319089e-05	6957	24
70343	genus.Lactobacillus.id.1837	6	150937065	rs9480497	T	G	0.114857405415928	0.0289793970105339	3.92040737466677	8.83994084417283e-05	6466	22
70344	genus.Lactobacillus.id.1837	6	150954107	rs9480505	C	T	0.11423032139708	0.028675589675131	3.90684914422533	9.35074919042256e-05	6466	22
70345	genus.Lactobacillus.id.1837	3	67549923	rs61236246	T	C	-0.115303883012386	0.0290425248644414	-4.05570793859791	4.99826833462812e-05	6947	24
70346	genus.Lactobacillus.id.1837	15	85695591	rs8042888	A	G	-0.0690970663295588	0.018310955892046	-3.90003599216124	9.6178388959294e-05	6903	23
70347	genus.Lactobacillus.id.1837	20	54050836	rs212601	A	T	-0.0770680847898607	0.0196923563816092	-3.93956488794036	8.16295221956702e-05	6609	22
70348	genus.Lactobacillus.id.1837	7	67360170	rs6966581	T	C	-0.152840877857755	0.0386550213580878	-3.9313780123784	8.4460349350217e-05	5787	17
70349	genus.Lactobacillus.id.1837	2	77940273	rs729756	G	A	-0.0717487099482295	0.0185180926282215	-3.95713721474146	7.58533631456356e-05	6958	24
70350	genus.Lactobacillus.id.1837	7	67363640	rs9638524	T	G	-0.131561342226616	0.0323012120107729	-3.94247243931881	8.06459199959738e-05	6931	23
70351	genus.Lactobacillus.id.1837	6	150936975	rs9480496	T	C	0.114359627448471	0.0289798319091268	3.89818792843009	9.69151934989331e-05	6466	22
70352	genus.Lactobacillus.id.1837	5	163479750	rs28421475	A	G	0.0748795805654338	0.0193302134616975	3.91943784820534	8.87557449802998e-05	6957	24
70353	genus.Lactobacillus.id.1837	12	95053135	rs2651980	C	T	-0.0821822443123109	0.020169031307427	-3.9977339591024	6.39517698390642e-05	6958	24
70354	genus.Lactobacillus.id.1837	7	67355923	rs6971801	T	G	-0.129667238210568	0.0320071363126929	-3.93232414682213	8.41285193843768e-05	6957	24
70355	genus.Lactobacillus.id.1837	4	163774044	rs1551592	C	T	0.0884997467484378	0.0224631547960096	4.00757207409127	6.13461436014142e-05	6507	23
70356	genus.Lactobacillus.id.1837	11	90830821	rs16915585	T	C	0.103615673932726	0.0260333695832022	3.92492728463521	8.67559402518029e-05	6957	24
70357	genus.Lactobacillus.id.1837	11	119794509	rs471814	A	G	-0.06871344027239	0.0174272206443833	-3.92080504744111	8.82536403447506e-05	6945	24
70358	genus.Lactobacillus.id.1837	8	128669025	rs55748506	C	T	-0.181993684154112	0.045559282888698	-3.9088529605228	9.2735383330041e-05	4378	15
70359	genus.Lactobacillus.id.1837	19	6935863	rs252559	G	A	0.0869763375575962	0.0212446349633705	4.08144831473418	4.47559311854463e-05	6655	23
70360	genus.Lactobacillus.id.1837	1	232509586	rs605812	G	A	-0.0975834801832577	0.0240543385119098	-3.91255581237565	9.13244223943952e-05	6613	22
70361	genus.Lactobacillus.id.1837	7	67319114	rs6973904	T	C	-0.139284605940802	0.0344002231943015	-3.98275434330098	6.81211591309365e-05	6665	21
70362	genus.Lactobacillus.id.1837	20	35422936	rs35707272	G	T	0.129512342264884	0.030964665928368	4.15463713184486	3.25804173865206e-05	6117	20
70363	genus.Lactobacillus.id.1837	11	90853014	rs61910874	C	G	0.101696289744847	0.0256236864288744	3.90776321536588	9.31545328577991e-05	6956	24
70364	genus.Lactobacillus.id.1837	15	99496859	rs12437963	A	G	-0.0836444246329501	0.0218750158983822	-3.95615515089304	7.61657043931836e-05	6957	24
70365	genus.Lactobacillus.id.1837	3	192617279	rs6786283	T	C	-0.0674542275525241	0.0171729785831465	-3.91172899264531	9.16377100938854e-05	6957	24
70366	genus.Lactobacillus.id.1837	7	67363278	rs6948543	T	C	-0.151436625749331	0.0386548359720613	-3.89657148004348	9.75640216291941e-05	5787	17
70367	genus.Lactobacillus.id.1837	19	6922418	rs12975999	A	C	0.0815730629470186	0.0211638402454328	3.91589403670778	9.00698042930682e-05	6958	24
70368	genus.Lactobacillus.id.1837	16	73851691	rs328347	T	C	0.0709477361288906	0.0171112408557712	4.13093554724406	3.61289876645395e-05	6955	24
70369	genus.Lactobacillus.id.1837	19	6935706	rs252556	G	A	0.0867204195361215	0.0212518858320485	4.06072264816532	4.89210591902817e-05	6655	23
70370	genus.Lactobacillus.id.1837	19	6935986	rs252560	A	G	0.0865955047177225	0.0212560037667679	4.05813251302278	4.94666981134434e-05	6655	23
70371	genus.Lactobacillus.id.1837	19	6936202	rs252561	C	G	0.0866467880730344	0.0212564575097611	4.05701283822423	4.97043507955195e-05	6655	23
70372	genus.Lactobacillus.id.1837	19	6935798	rs252557	A	G	0.0865960214849912	0.0212532158817685	4.05636479359576	4.98423933063629e-05	6655	23
70373	genus.Lactobacillus.id.1837	11	90834085	rs35436179	C	T	0.102841352207221	0.0258575804623589	3.8963783279405	9.76418249089485e-05	6957	24
70374	genus.Lactobacillus.id.1837	16	73872154	rs2966028	T	A	0.074359971779365	0.0175510481327722	4.15411347699301	3.26551098961747e-05	6955	24
70375	genus.Lactobacillus.id.1837	19	6935541	rs252555	A	C	0.0864483849314609	0.0212481134334997	4.04988518059479	5.12427690955166e-05	6655	23
70376	genus.Lactobacillus.id.1837	2	181665491	rs6747266	A	G	-0.091131495760269	0.0226272086273613	-3.93834629829359	8.20451244501941e-05	6463	22
70377	genus.Lactobacillus.id.1837	7	67365818	rs10499791	G	A	-0.130569224238991	0.0327964290272705	-3.89176884370364	9.95160361345673e-05	6931	23
70378	genus.Lactobacillus.id.1837	3	170490868	rs9831063	G	T	-0.125631495798047	0.0324080613772887	-3.92463067655146	8.68628976534698e-05	6958	24
70379	genus.Lactobacillus.id.1837	7	67318690	rs4718636	G	A	-0.14059021919421	0.0349505037762372	-3.99148877981148	6.56597954479713e-05	6621	20
70380	genus.Lactobacillus.id.1837	16	29689845	rs12932680	G	A	-0.111612651901789	0.0295980366592119	-3.96590551162458	7.31178259543336e-05	6326	21
70381	genus.Lactobacillus.id.1837	4	189395694	rs907440	G	A	-0.096425420332941	0.0244636264806396	-4.03180917881175	5.5349120198316e-05	6948	24
70382	genus.Lactobacillus.id.1837	3	170491219	rs9831327	C	A	-0.125579157112535	0.0325116165068243	-3.91363822351053	9.09158182386082e-05	6883	23
70383	genus.Lactobacillus.id.1837	5	2077318	rs11741532	A	G	-0.0690079817663512	0.0173441277916121	-3.91737958560797	8.95167352185804e-05	6955	24
70384	genus.Lactobacillus.id.1837	7	67318992	rs6955469	C	A	-0.140674571619089	0.0348412438239552	-3.97892553771443	6.92274164977043e-05	6665	21
70385	genus.Lactobacillus.id.1837	19	6272952	rs7258848	G	A	0.0817922875184019	0.0207478347973306	3.89648853367006	9.75974259473852e-05	6954	24
70386	genus.Lactobacillus.id.1837	19	6938113	rs8103399	C	T	0.0791743286928845	0.0198455170282656	3.95736820844259	7.57800727267379e-05	6655	23
70387	genus.Lactobacillus.id.1837	1	226739447	rs708743	T	C	0.10250547560375	0.026478148649124	3.91794038336584	8.93087858614051e-05	6958	24
70388	genus.Lactobacillus.id.1837	19	6935445	rs252554	C	T	0.0860786069071695	0.0212504277755317	4.03091448663463	5.55602567407658e-05	6655	23
70389	genus.Lactobacillus.id.1837	4	109536868	rs35200854	C	A	-0.0712735746166806	0.017935076560484	-3.95719751483151	7.5834224478436e-05	6957	24
70390	genus.Lactobacillus.id.1837	4	56259163	rs7662552	T	A	-0.0681586227233969	0.0181055855041272	-3.91564032334042	9.01645837622092e-05	6655	23
70391	genus.Lactobacillus.id.1837	4	163754207	rs1458142	G	A	0.0864287421221976	0.0224402068046924	3.90852451282688	9.28615265306911e-05	6505	23
70392	genus.Lactobacillus.id.1837	1	7794289	rs11121012	G	A	0.0708492656075258	0.0174655402415588	3.99374257904519	6.50384732862757e-05	6949	24
70393	genus.Lactobacillus.id.1837	2	181662826	rs11893397	A	G	-0.0908162886345628	0.0226218164989656	-3.93998073955976	8.14881511969419e-05	6462	22
70394	genus.Lactobacillus.id.1837	6	7261985	rs2764082	T	C	0.0677122076573557	0.017202888705226	3.89878128086765	9.66780509149285e-05	6958	24
70395	genus.Lactobacillus.id.1837	19	6935408	rs252553	T	C	0.0854834485591881	0.0212490014464421	4.00340511114108	6.24372506685121e-05	6655	23
70396	genus.Lactobacillus.id.1837	16	73884655	rs328380	T	C	0.0694125915128144	0.0170115425141824	4.03974778411406	5.35087114390057e-05	6955	24
70397	genus.Lactobacillus.id.1837	19	6938076	rs8113124	A	G	0.0782341181568187	0.0198511103302915	3.9034814977762	9.48188019669488e-05	6655	23
70398	genus.Lactobacillus.id.1837	19	17530522	rs2015988	T	C	0.0697888685088942	0.0176086809751435	3.94978401628704	7.8221744736424e-05	6655	23
70399	genus.Lactobacillus.id.1837	16	73890070	rs62041461	G	C	0.0697958364400675	0.017116569138854	4.00279532361229	6.25984544143443e-05	6952	24
70400	genus.Lactobacillus.id.1837	7	12049086	rs2215987	C	T	-0.0842252506173461	0.0214207196533923	-3.92792501139822	8.56819161550384e-05	6958	24
70401	genus.Lactobacillus.id.1837	4	109523925	rs1369963	C	T	-0.0703664658393884	0.0179309011028798	-3.89975545628616	9.62898942741573e-05	6957	24
70402	genus.Lactobacillus.id.1837	7	19642100	rs2390151	G	T	-0.0858499002092982	0.0218165324848851	-3.95968318773186	7.50492577111746e-05	6958	24
70403	genus.Lactobacillus.id.1837	7	12052059	rs2966619	T	A	-0.0852755784819852	0.0215755041733312	-3.93106625961747	8.45699584813539e-05	6955	24
70404	genus.Lactobacillus.id.1837	11	32623048	rs10767950	A	T	0.0985945486477112	0.0253940703614082	3.92646081706771	8.62049277045547e-05	6163	21
70405	genus.Lactobacillus.id.1837	2	53847151	rs17518440	A	G	-0.0800068843607338	0.019846162382747	-3.9781762175515	6.9445897065571e-05	6958	24
70406	genus.Lactobacillus.id.1837	16	73867229	rs437468	T	C	0.0687653519221038	0.0170741183965913	4.0119266020469	6.02252265174861e-05	6952	24
70407	genus.Lactobacillus.id.1837	16	73867924	rs2663152	T	C	0.0685322135887714	0.0170576567683699	4.00722993739743	6.14350463390108e-05	6955	24
70408	genus.Lactobacillus.id.1837	7	51093448	rs2329673	G	A	0.122252522635928	0.0324329915039226	3.91263287862904	9.12952730576556e-05	6449	22
70409	genus.Lactobacillus.id.1837	10	15530870	rs11259703	C	T	0.0753312131183563	0.0189853525749744	3.93433789299632	8.34263519051206e-05	6955	24
70410	genus.Lactobacillus.id.1837	19	6934709	rs252549	A	G	0.0842003298968021	0.0213490691496747	3.93697152583506	8.25163937660328e-05	6655	23
70411	genus.Lactobacillus.id.1837	14	74666800	rs62006794	A	G	0.196773112726509	0.0460215901860121	4.29129540980092	1.77633817158099e-05	4569	13
70412	genus.Lactobacillus.id.1837	19	6934743	rs252550	G	T	0.0841172189592267	0.0213496767757929	3.93086738833443	8.46399498312252e-05	6655	23
70413	genus.Lactobacillus.id.1837	2	53846837	rs12472420	A	G	-0.079417245200188	0.0201167195363632	-3.92069905430259	8.82924702215883e-05	6957	24
70414	genus.Lactobacillus.id.1837	11	125177631	rs67134762	T	C	-0.0893898817227222	0.0221546170887655	-3.89700980133398	9.73876792269011e-05	6954	24
70415	genus.Lactobacillus.id.1837	7	152425965	rs142359899	G	C	0.136987069009133	0.0350820431079719	3.95998526424665	7.49543883519638e-05	6477	20
70416	genus.Lactobacillus.id.1837	1	76777586	rs12137229	T	C	0.071420902325001	0.0184278452743598	3.89760466406551	9.71488394403144e-05	6949	24
70417	genus.Lactobacillus.id.1837	2	53847735	rs17518475	C	G	-0.080665011832287	0.0201226679721125	-3.92902520673256	8.52908998215735e-05	6957	24
70418	genus.Lactobacillus.id.1837	14	74502001	rs56171007	A	G	0.106808459370985	0.0276060844845043	3.96130597034564	7.45409411019346e-05	6957	24
70419	genus.Lactobacillus.id.1837	10	131540271	rs11016908	T	C	0.0796133340264205	0.0197093779306046	4.03453721866306	5.47100180731217e-05	6954	24
70420	genus.Lactobacillus.id.1837	16	73885149	rs1877354	A	C	0.0679821428220104	0.0170977856664906	3.91762953798073	8.94239939684702e-05	6958	24
70421	genus.Lactobacillus.id.1837	14	74521914	rs62005113	C	T	0.107755965249689	0.0276030545220268	3.94215288990112	8.07534705868044e-05	6957	24
70422	genus.Lactobacillus.id.1837	16	86244517	rs276949	A	G	-0.0885724831612577	0.0228598710573931	-3.89498272137019	9.82057300901358e-05	6958	24
70423	genus.Lactobacillus.id.1837	9	117274587	rs1010519	G	A	0.114840248685954	0.0317990715991252	4.06889691159477	4.72362396140187e-05	6744	23
70424	genus.Lactobacillus.id.1837	14	74508858	rs72725916	A	G	0.106255247106556	0.0276097657403978	3.91264410802396	9.12910264145069e-05	6957	24
70425	genus.Lactobacillus.id.1837	11	102413123	rs10791578	C	A	-0.0771388791279373	0.0196526475008108	-3.90401057132472	9.46116453736608e-05	6958	24
70426	genus.Lactobacillus.id.1837	14	74535995	rs62005117	C	A	0.106879809413633	0.0275951107826864	3.90852998983705	9.2859421709218e-05	6957	24
70427	genus.Lactobacillus.id.1837	14	74509023	rs55878372	G	A	0.105919147129236	0.0276099694495166	3.8947021269973	9.83194769363456e-05	6957	24
70428	genus.Lactobacillus.id.1837	1	175404089	rs10912978	C	A	0.128757399687288	0.0324035887024167	3.92368617259193	8.72043180902046e-05	6466	22
70429	genus.Lactobacillus.id.1837	7	144091959	rs1208209	G	A	0.11849412257992	0.0295230827440158	3.92663154394805	8.61437889113124e-05	6613	22
70430	genus.Lactobacillus.id.1837	3	81340066	rs78812033	C	T	0.111348348640699	0.0280329972407581	3.90043297693936	9.60208067256923e-05	6613	22
70431	genus.Lactobacillus.id.1837	5	49542751	rs76364789	G	A	0.209326305300854	0.0531549837219427	3.92051906825828	8.83584438805912e-05	3168	9
70432	genus.Lactobacillus.id.1837	5	49543088	rs114181312	T	C	0.208155415670328	0.0531834799024014	3.89834464014495	9.68525078939554e-05	3168	9
