# Supplementary material for: The causal relationship between gut microbiota and type 2 diabetes: a two-sample Mendelian randomized study
Source: Front Public Health. 2023 Sep 22;11:1255059. doi: 10.3389/fpubh.2023.1255059 (PMC10556527; doi:10.3389/fpubh.2023.1255059)
Supplement: Supplementary file 2 [file Data_Sheet_1.zip › Additional documents 1/exposure genus.Peptococcus.id.2037.csv]

	bac	chr	bp	rsID	ref.allele	eff.allele	beta	SE	Z.weightedSumZ	P.weightedSumZ	N	Ncohorts
77384	genus.Peptococcus.id.2037	3	17793504	rs75754569	G	C	0.181434144097494	0.0319428738917599	5.71472162614007	1.09883753645594e-08	5481	22
77385	genus.Peptococcus.id.2037	3	17702616	rs57905414	A	T	0.184817590849925	0.0322855020428819	5.68643695383177	1.29717242684394e-08	5483	22
77386	genus.Peptococcus.id.2037	3	17815487	rs139136610	C	T	0.172162693246207	0.0319740864859373	5.43005362618897	5.63371206997894e-08	5480	22
77387	genus.Peptococcus.id.2037	3	17704277	rs77922631	A	T	0.179489202976897	0.03287718317716	5.38986034269683	7.05124589006577e-08	5329	20
77388	genus.Peptococcus.id.2037	3	17509263	rs56249239	T	C	0.17515505661194	0.03231963242318	5.41682479092809	6.06667368648053e-08	5483	22
77389	genus.Peptococcus.id.2037	13	91182556	rs77681628	T	C	0.200307213729622	0.0387327561326838	5.14407912350919	2.68836219182382e-07	4842	16
77390	genus.Peptococcus.id.2037	4	35358594	rs10031059	C	T	-0.121166530755335	0.0225844025894845	-5.28803583838794	1.23636758676019e-07	5526	22
77391	genus.Peptococcus.id.2037	3	17655995	rs114500003	T	C	0.171810133463092	0.0322717834264922	5.27648458261822	1.31685586403627e-07	5483	22
77392	genus.Peptococcus.id.2037	4	35351449	rs4280753	C	T	-0.118881066306208	0.022466858228881	-5.23365801412577	1.66187807399219e-07	5526	22
77393	genus.Peptococcus.id.2037	4	35354084	rs1372155	A	C	-0.11879417855408	0.0224724089306584	-5.22881657334768	1.7059851663718e-07	5526	22
77394	genus.Peptococcus.id.2037	4	35358215	rs13105343	T	C	-0.119299197859958	0.0225137280217859	-5.22018478734485	1.78744692472771e-07	5526	22
77395	genus.Peptococcus.id.2037	4	35354596	rs6531356	G	A	-0.118739310118595	0.0224721792652463	-5.22107743188928	1.77885138222931e-07	5526	22
77396	genus.Peptococcus.id.2037	4	35358338	rs9991605	T	G	-0.118501864169115	0.022467824813709	-5.2081297000207	1.90753575691267e-07	5526	22
77397	genus.Peptococcus.id.2037	4	35353969	rs10015798	C	T	-0.118498086921098	0.0224682332996099	-5.21472342629996	1.84091695107185e-07	5526	22
77398	genus.Peptococcus.id.2037	3	17775445	rs77534638	G	A	0.170756323004542	0.0329439345839445	5.14818192160328	2.63023336518402e-07	5329	20
77399	genus.Peptococcus.id.2037	4	35358704	rs12650638	G	T	-0.120894884148298	0.0227277159475469	-5.23642681089434	1.63715119058456e-07	5526	22
77400	genus.Peptococcus.id.2037	4	35351000	rs28778129	C	A	-0.118302195392776	0.0224674756234705	-5.20513352581245	1.93857163518292e-07	5526	22
77401	genus.Peptococcus.id.2037	4	35351186	rs6856177	T	G	-0.118086266187582	0.0224688807376834	-5.20009358835258	1.99188204658835e-07	5526	22
77402	genus.Peptococcus.id.2037	4	35353047	rs2375445	C	G	-0.11814958002746	0.0224710657219164	-5.19921710752053	2.00129660086784e-07	5526	22
77403	genus.Peptococcus.id.2037	4	35350062	rs1899284	G	C	-0.118041663701658	0.0224675452961626	-5.19555455238642	2.04110468986622e-07	5526	22
77404	genus.Peptococcus.id.2037	4	35350115	rs7441225	T	C	-0.118103050241515	0.0224665127692741	-5.19536153548706	2.04322366948951e-07	5526	22
77405	genus.Peptococcus.id.2037	4	35351440	rs4467591	G	A	-0.117844175654442	0.0224600433180939	-5.18834248198462	2.12174123141336e-07	5526	22
77406	genus.Peptococcus.id.2037	4	35343232	rs2165453	A	G	-0.117853586394307	0.0225435000922355	-5.16438241518441	2.41234062979609e-07	5526	22
77407	genus.Peptococcus.id.2037	4	35353470	rs4277795	T	A	-0.117838768586218	0.0224739022916777	-5.1830935507926	2.18235504545685e-07	5526	22
77408	genus.Peptococcus.id.2037	4	35348509	rs7662185	C	A	-0.114250356576557	0.0218952415891019	-5.17596572190422	2.26735086127877e-07	5657	23
77409	genus.Peptococcus.id.2037	4	35353733	rs9684906	C	T	-0.117761111870721	0.0224709309317407	-5.17980654715719	2.22116124554777e-07	5526	22
77410	genus.Peptococcus.id.2037	4	35353658	rs988769	C	G	-0.117608856889216	0.0224720619540728	-5.17460941091101	2.28388246765156e-07	5526	22
77411	genus.Peptococcus.id.2037	4	35344017	rs1583888	T	C	-0.117846183407187	0.0225481405744198	-5.15984916558073	2.47148879536029e-07	5526	22
77412	genus.Peptococcus.id.2037	4	35344009	.	C	T	-0.117846183407187	0.0225481405744198	-5.15984916558073	2.47148879536029e-07	5526	22
77413	genus.Peptococcus.id.2037	4	35357945	rs11939412	T	C	-0.117539720716604	0.0224691545035008	-5.16651275726638	2.38501931005347e-07	5526	22
77414	genus.Peptococcus.id.2037	4	35354744	rs6838889	G	A	-0.117344849334464	0.0224725678849881	-5.1605385305966	2.46240474508338e-07	5526	22
77415	genus.Peptococcus.id.2037	3	17653702	rs56057697	G	T	0.167383702393823	0.0322717395974818	5.1444190509797	2.6834993058718e-07	5483	22
77416	genus.Peptococcus.id.2037	3	17627877	rs9681332	G	A	0.16728835739458	0.0322364768061597	5.14317986892619	2.70126769546104e-07	5483	22
77417	genus.Peptococcus.id.2037	4	35352034	rs10006991	C	A	-0.117035559571551	0.0224720056457112	-5.15304412337234	2.56291631398456e-07	5526	22
77418	genus.Peptococcus.id.2037	4	35350241	rs13120223	T	G	-0.117145297272332	0.0224681766562009	-5.15182079467216	2.57969486516105e-07	5526	22
77419	genus.Peptococcus.id.2037	4	35351166	rs6834090	C	A	-0.11701257141563	0.0224709256495866	-5.14696072759304	2.64740724628142e-07	5526	22
77420	genus.Peptococcus.id.2037	4	35356057	rs6531357	C	T	-0.118542701303367	0.0225911593121184	-5.17727923687719	2.25145112162442e-07	5526	22
77421	genus.Peptococcus.id.2037	4	35353963	rs10015792	C	T	-0.117031027086994	0.02246849500068	-5.1472076846784	2.6439255286312e-07	5526	22
77422	genus.Peptococcus.id.2037	4	35350323	rs6827461	G	A	-0.11696032872889	0.0224692877264613	-5.14558967162856	2.66681772963605e-07	5526	22
77423	genus.Peptococcus.id.2037	4	35345081	rs7658271	C	G	-0.114255954459957	0.0219543564033471	-5.14547683294156	2.6684213311691e-07	5657	23
77424	genus.Peptococcus.id.2037	4	35349795	rs1899283	C	G	-0.116842403069658	0.0224686433772379	-5.1408525052244	2.73494691359188e-07	5526	22
77425	genus.Peptococcus.id.2037	4	35351786	rs4634245	C	T	-0.11686824360124	0.0224701434861087	-5.14381040961408	2.69221234310692e-07	5526	22
77426	genus.Peptococcus.id.2037	4	35356110	rs7664779	T	C	-0.116930513122532	0.022473993891777	-5.14274948358086	2.70746545179206e-07	5526	22
77427	genus.Peptococcus.id.2037	4	35347968	rs10026737	T	A	-0.116957177647764	0.0224670133041263	-5.13612260584306	2.80464722109592e-07	5526	22
77428	genus.Peptococcus.id.2037	4	35342426	rs10010382	G	A	-0.116759193030533	0.022544662396007	-5.11452166869672	3.14536983718142e-07	5526	22
77429	genus.Peptococcus.id.2037	4	35349774	rs1899282	G	C	-0.116630948996643	0.022468899333375	-5.13137846541399	2.87627916065598e-07	5526	22
77430	genus.Peptococcus.id.2037	4	35352697	rs1114490	C	A	-0.116655219954879	0.0224723397234041	-5.13340629053159	2.84544735748994e-07	5526	22
77431	genus.Peptococcus.id.2037	4	35343695	rs2375441	T	A	-0.116816692932095	0.0225421190800818	-5.11610259109661	3.11913452490641e-07	5526	22
77432	genus.Peptococcus.id.2037	4	35343394	rs12646431	G	T	-0.116703165053277	0.0225422751681618	-5.11048981483802	3.21324635429858e-07	5526	22
77433	genus.Peptococcus.id.2037	4	35343445	rs12646436	C	T	-0.116704341665419	0.0225430491158539	-5.11048981483802	3.21324635429858e-07	5526	22
77434	genus.Peptococcus.id.2037	4	35343982	rs1583890	T	C	-0.116791211620468	0.0225420964376821	-5.11504432311689	3.13667293197234e-07	5526	22
77435	genus.Peptococcus.id.2037	4	35343876	rs1583891	G	A	-0.116719679205459	0.0225399570534982	-5.11147575958471	3.19651845693551e-07	5526	22
77436	genus.Peptococcus.id.2037	4	35342601	rs10013010	G	T	-0.116559589823856	0.0225446266790611	-5.1052766917761	3.30310844387945e-07	5526	22
77437	genus.Peptococcus.id.2037	4	35347334	rs11944235	C	T	-0.113712252136158	0.0218891154324481	-5.13698343554036	2.79183553123703e-07	5657	23
77438	genus.Peptococcus.id.2037	4	35352234	rs7683780	A	G	-0.116409394022258	0.022473479044628	-5.12337699821593	3.00111448758177e-07	5526	22
77439	genus.Peptococcus.id.2037	4	35347781	rs10026574	G	A	-0.116563097662648	0.0224685328829924	-5.11859101205606	3.07826682533352e-07	5526	22
77440	genus.Peptococcus.id.2037	4	35344088	rs2375442	A	G	-0.116597586448134	0.0225494403357927	-5.10361605260877	3.33224004000996e-07	5526	22
77441	genus.Peptococcus.id.2037	4	35354898	rs6839264	G	A	-0.116302455557599	0.0224741924789855	-5.11494851083989	3.13826549659225e-07	5526	22
77442	genus.Peptococcus.id.2037	4	35352282	rs7685367	A	C	-0.116185595871702	0.0224759490110588	-5.11402973684029	3.15357678831774e-07	5526	22
77443	genus.Peptococcus.id.2037	4	35352440	rs4627887	C	T	-0.1161618923538	0.0224749256218483	-5.11281534278832	3.17392526468998e-07	5526	22
77444	genus.Peptococcus.id.2037	4	35347705	rs10026473	G	A	-0.116374708825321	0.0224684835619012	-5.10962568313414	3.22797699747525e-07	5526	22
77445	genus.Peptococcus.id.2037	4	35358523	rs10028591	G	A	-0.118405862709377	0.0226545047853623	-5.14002452589842	2.74702610030153e-07	5526	22
77446	genus.Peptococcus.id.2037	4	35344630	rs1837735	A	G	-0.11672756044828	0.0225418661415601	-5.11114967743304	3.20204155875371e-07	5526	22
77447	genus.Peptococcus.id.2037	4	35342742	rs2165455	C	A	-0.116176851906375	0.0225448130903221	-5.08840293702177	3.6109151457912e-07	5526	22
77448	genus.Peptococcus.id.2037	4	35344822	rs7659069	G	C	-0.116661681100744	0.022541811293874	-5.10828461210245	3.25096709087112e-07	5526	22
77449	genus.Peptococcus.id.2037	4	35352604	rs2375444	T	C	-0.115988460675302	0.0224735584221759	-5.10550761741325	3.29907697703685e-07	5526	22
77450	genus.Peptococcus.id.2037	4	35348262	rs7678395	A	G	-0.115907216349481	0.0224698851316663	-5.09295140370537	3.5253208252083e-07	5526	22
77451	genus.Peptococcus.id.2037	4	35357743	rs11929973	A	G	-0.117385869510917	0.0226094787632575	-5.12244607194049	3.01597368039422e-07	5526	22
77452	genus.Peptococcus.id.2037	4	35345893	rs2119531	C	G	-0.116633822771287	0.0225418021322173	-5.10378012036514	3.32935089255717e-07	5526	22
77453	genus.Peptococcus.id.2037	4	35346837	rs1899277	G	A	-0.116627050991615	0.0225407261312447	-5.10276698788476	3.34723034029667e-07	5526	22
77454	genus.Peptococcus.id.2037	4	35349052	rs2028446	C	T	-0.115691299672336	0.0224713721733354	-5.08689450331747	3.63974160644843e-07	5526	22
77455	genus.Peptococcus.id.2037	4	35344352	rs1837737	A	G	-0.116245450124828	0.0225423537332166	-5.08955197758847	3.58910473986784e-07	5526	22
77456	genus.Peptococcus.id.2037	4	35341433	rs10009627	C	T	-0.115734654931289	0.0225433774783066	-5.06573489511888	4.06827769170674e-07	5526	22
77457	genus.Peptococcus.id.2037	4	35349151	rs1899279	A	C	-0.115576342964076	0.0224713252597792	-5.08180562525106	3.73863878517065e-07	5526	22
77458	genus.Peptococcus.id.2037	4	35346410	rs10023010	T	A	-0.116466879885319	0.0225418248391471	-5.09546831225793	3.47880208581405e-07	5526	22
77459	genus.Peptococcus.id.2037	4	35344623	rs1837736	T	G	-0.116174188725714	0.0225424361740201	-5.08601657369225	3.65662113032517e-07	5526	22
77460	genus.Peptococcus.id.2037	4	35347624	rs10014912	T	C	-0.11608338452735	0.0224687804477455	-5.0966830881288	3.45656254874476e-07	5526	22
77461	genus.Peptococcus.id.2037	4	35345094	rs7683635	G	A	-0.116153562436776	0.0225421930828354	-5.08494678310206	3.67729160736838e-07	5526	22
77462	genus.Peptococcus.id.2037	4	35354915	rs6839270	G	A	-0.115538412712711	0.0224757988914201	-5.07998409230109	3.77466474816625e-07	5526	22
77463	genus.Peptococcus.id.2037	4	35343183	rs2165454	T	C	-0.115502379091342	0.0225452014311151	-5.0582832413411	4.2304775642911e-07	5526	22
77464	genus.Peptococcus.id.2037	4	35345240	rs13117468	C	T	-0.116000854309745	0.0225420378654508	-5.07747425693527	3.82485309931632e-07	5526	22
77465	genus.Peptococcus.id.2037	4	35348030	rs10015291	A	C	-0.115438766949714	0.0224695651312796	-5.06953339804106	3.98792157334138e-07	5526	22
77466	genus.Peptococcus.id.2037	4	35353767	rs4859297	A	G	-0.118552485186625	0.0231054528025067	-5.06746798767271	4.03142274978174e-07	5526	22
77467	genus.Peptococcus.id.2037	4	35348356	rs7679824	T	C	-0.115318179694985	0.0224691876125251	-5.06554455146524	4.07234518656208e-07	5526	22
77468	genus.Peptococcus.id.2037	4	35341128	rs7696990	C	T	-0.115328948086419	0.0225444847893146	-5.04796317531692	4.46545188803531e-07	5526	22
77469	genus.Peptococcus.id.2037	4	35344159	rs2375443	C	T	-0.115783246388057	0.0225439355945563	-5.06913750270061	3.99622458343511e-07	5526	22
77470	genus.Peptococcus.id.2037	4	35347370	rs11945212	C	T	-0.115662127649418	0.0224687778695302	-5.07821303236377	3.81001355497789e-07	5526	22
77471	genus.Peptococcus.id.2037	4	35355230	rs13115721	C	T	-0.114961946170388	0.0224670590570821	-5.06398649959437	4.1057873712482e-07	5526	22
77472	genus.Peptococcus.id.2037	4	35347488	rs28414959	G	A	-0.115597533433706	0.0224696005204568	-5.07508799478655	3.87316719372109e-07	5526	22
77473	genus.Peptococcus.id.2037	4	35356793	rs6858045	G	T	-0.116658979833125	0.0226103759517535	-5.09038660278557	3.57334215929278e-07	5526	22
77474	genus.Peptococcus.id.2037	4	35349435	rs2028447	G	T	-0.114962868844223	0.0224710255040846	-5.05501911224125	4.30347670228987e-07	5526	22
77475	genus.Peptococcus.id.2037	4	35348057	rs10026840	G	A	-0.115038261140274	0.0224700035429613	-5.05140425339141	4.3857376357338e-07	5526	22
77476	genus.Peptococcus.id.2037	4	35340547	rs6531354	A	G	-0.115024556588628	0.0225474231781529	-5.03388948005935	4.80626835022434e-07	5526	22
77477	genus.Peptococcus.id.2037	3	17645585	rs74429934	A	G	0.163951933178266	0.0322298146502484	5.03998852161303	4.65559768071953e-07	5483	22
77478	genus.Peptococcus.id.2037	4	35355329	rs12649458	T	G	-0.114868783756688	0.0224714508573622	-5.04977699856623	4.42326118084047e-07	5526	22
77479	genus.Peptococcus.id.2037	4	35357053	rs6826721	T	G	-0.116402405947646	0.0226103570770053	-5.07908030626975	3.79266379536386e-07	5526	22
77480	genus.Peptococcus.id.2037	4	35354993	rs6814618	T	C	-0.114548593983438	0.0224648898877529	-5.03899998134132	4.67970530713844e-07	5526	22
77481	genus.Peptococcus.id.2037	4	35340518	rs6531353	G	C	-0.114706795331044	0.022547080541598	-5.01839118263315	5.21059939614623e-07	5526	22
77482	genus.Peptococcus.id.2037	4	35340211	rs7685819	C	A	-0.11477658575823	0.0225496968547816	-5.01825804497677	5.21421096287746e-07	5526	22
77483	genus.Peptococcus.id.2037	4	35340206	rs7690774	C	T	-0.114770280425123	0.0225484138089928	-5.01825804497677	5.21421096287746e-07	5526	22
77484	genus.Peptococcus.id.2037	4	35349636	rs1899281	T	G	-0.114405727285542	0.0224715404379941	-5.03004212271033	4.90372092964852e-07	5526	22
77485	genus.Peptococcus.id.2037	4	35355238	rs12649442	A	G	-0.114190233685776	0.022465620371617	-5.02905243750822	4.92909591866138e-07	5526	22
77486	genus.Peptococcus.id.2037	4	35365700	rs425330	C	T	-0.122368179596769	0.0234625905683019	-5.09582098918802	3.47233125590153e-07	5526	22
77487	genus.Peptococcus.id.2037	4	35356516	rs6531359	C	T	-0.115821638454932	0.0226124208397893	-5.0531515539805	4.34578784289493e-07	5526	22
77488	genus.Peptococcus.id.2037	4	35340101	rs7660143	A	G	-0.114328056260565	0.0225479970882195	-4.99876006503315	5.77001466189182e-07	5526	22
77489	genus.Peptococcus.id.2037	4	35340693	rs6854595	C	T	-0.114174264733714	0.0225487407604795	-4.99531783748403	5.87389460068258e-07	5526	22
77490	genus.Peptococcus.id.2037	4	35366127	rs317065	C	T	-0.116750186262249	0.0227338921151631	-5.04968765787395	4.42533026856803e-07	5526	22
77491	genus.Peptococcus.id.2037	4	35355923	rs6851451	C	T	-0.115316690016966	0.0226120945456023	-5.03158033589362	4.86453188029102e-07	5526	22
77492	genus.Peptococcus.id.2037	4	35353920	rs9684110	T	C	-0.110385743849751	0.0218988439049461	-4.99658165212928	5.83554732028102e-07	5657	23
77493	genus.Peptococcus.id.2037	4	35356329	rs6531358	T	C	-0.114853196122616	0.0226142641119084	-5.01155117042336	5.39930213032006e-07	5526	22
77494	genus.Peptococcus.id.2037	4	35338050	rs1348141	C	T	-0.110651851705084	0.0219635872004523	-4.97299576747751	6.59261009787891e-07	5656	23
77495	genus.Peptococcus.id.2037	4	35339828	rs10020396	C	T	-0.112794584560473	0.0225521627386825	-4.93377119548665	8.06569193989898e-07	5526	22
77496	genus.Peptococcus.id.2037	4	35367388	rs317066	A	G	-0.112123221824665	0.0224735290332686	-4.93198434251142	8.13984429420562e-07	5526	22
77497	genus.Peptococcus.id.2037	4	35338327	rs1348138	T	C	-0.112684533853044	0.0225561878405497	-4.92887661952505	8.27037801802552e-07	5526	22
77498	genus.Peptococcus.id.2037	4	35337459	rs6531352	A	G	-0.112531572522566	0.0225847315925912	-4.91370959313195	8.93690970169874e-07	5526	22
77499	genus.Peptococcus.id.2037	4	35339525	rs1978931	T	A	-0.112474838568964	0.0225513472142032	-4.91759667635561	8.76131911504777e-07	5526	22
77500	genus.Peptococcus.id.2037	4	35340100	rs7690572	C	T	-0.112703571472534	0.022548455842677	-4.92484559720823	8.4426991677951e-07	5526	22
77501	genus.Peptococcus.id.2037	4	35368807	rs403094	A	G	-0.112056933432952	0.0224683251095576	-4.92178319156325	8.57591915912052e-07	5526	22
77502	genus.Peptococcus.id.2037	4	35337554	rs2889085	T	C	-0.112169329726679	0.0225627199055146	-4.90383094769265	9.39853837259256e-07	5526	22
77503	genus.Peptococcus.id.2037	4	35367415	rs317067	T	A	-0.111646984469079	0.0224731360114232	-4.91072108447099	9.07420823436658e-07	5526	22
77504	genus.Peptococcus.id.2037	4	35338292	rs1348139	T	C	-0.111894855505764	0.0225580858928363	-4.8933127301226	9.91526606584012e-07	5526	22
77505	genus.Peptococcus.id.2037	3	17871158	rs56272717	C	G	0.154627527461845	0.0323596542700295	4.80033748086322	1.58398474315426e-06	5476	22
77506	genus.Peptococcus.id.2037	4	35339540	rs1978930	G	T	-0.11153750477169	0.0225533054532148	-4.8774685054252	1.07455998669418e-06	5526	22
77507	genus.Peptococcus.id.2037	4	35338952	rs1441209	T	C	-0.111521003958574	0.022558153934597	-4.87612197183212	1.08191725425281e-06	5526	22
77508	genus.Peptococcus.id.2037	6	99020289	rs6918730	A	G	0.13531056846091	0.0289742007459231	4.86452577884972	1.14731553887456e-06	5656	23
77509	genus.Peptococcus.id.2037	6	99020209	rs62424012	A	G	0.137163821701615	0.029213555218336	4.86327539296417	1.15459028153031e-06	5656	23
77510	genus.Peptococcus.id.2037	4	35371324	rs430940	G	T	-0.113222885454898	0.0227115172008889	-4.90204015083722	9.48464441329576e-07	5526	22
77511	genus.Peptococcus.id.2037	4	35338990	rs1441208	C	A	-0.11116982514572	0.0225563334948181	-4.86077487599713	1.1692716376339e-06	5526	22
77512	genus.Peptococcus.id.2037	4	35338061	rs1348140	A	G	-0.110995763819656	0.022559379749797	-4.85248138556327	1.21926231112748e-06	5526	22
77513	genus.Peptococcus.id.2037	4	35339332	rs1978933	C	T	-0.111038488563792	0.0225546599382795	-4.85472953765768	1.20551161356514e-06	5526	22
77514	genus.Peptococcus.id.2037	3	17403545	rs75330476	C	A	0.158094787316244	0.0322893752715923	4.89371735662224	9.89489187684357e-07	5482	22
77515	genus.Peptococcus.id.2037	14	57985112	rs413827	A	G	0.110229469617108	0.023752348026347	4.65115257829214	3.30084989782533e-06	5482	22
77516	genus.Peptococcus.id.2037	4	35339408	rs1978932	G	T	-0.110862809675469	0.0225544561056488	-4.84721570074139	1.25206272016329e-06	5526	22
77517	genus.Peptococcus.id.2037	4	35332872	rs1530246	G	C	-0.112674306948843	0.0227889695727565	-4.90195400735845	9.48880549725967e-07	5503	21
77518	genus.Peptococcus.id.2037	2	33691809	rs2054133	A	G	0.0895432565632236	0.0188331533608468	4.73957563594517	2.14166280947144e-06	5657	23
77519	genus.Peptococcus.id.2037	4	35337381	rs13121056	C	G	-0.10955788319034	0.0226180638386874	-4.79904954386012	1.59420358788127e-06	5526	22
77520	genus.Peptococcus.id.2037	6	99026037	rs1481445	C	G	0.131634392289566	0.0286376418056193	4.80752998731846	1.52806503680184e-06	5655	23
77521	genus.Peptococcus.id.2037	10	78716030	rs11001941	A	G	-0.195611126737104	0.0392216811768057	-4.83543008780811	1.32858063737064e-06	5607	21
77522	genus.Peptococcus.id.2037	6	99021575	rs55962838	G	A	0.134842808483405	0.0292169683363096	4.7809795012591	1.74443151257142e-06	5655	23
77523	genus.Peptococcus.id.2037	4	35333439	rs13143446	T	G	-0.110834254363596	0.0226745815557741	-4.84779266876833	1.24842774353924e-06	5526	22
77524	genus.Peptococcus.id.2037	6	99020150	rs17829375	G	A	0.134283302494731	0.0292093689546445	4.77493133983351	1.79768577276277e-06	5656	23
77525	genus.Peptococcus.id.2037	9	104595848	rs7033353	G	T	0.0901520007267528	0.0189950093020213	4.73232992328635	2.21957260210433e-06	5657	23
77526	genus.Peptococcus.id.2037	22	50973113	rs5770862	C	T	0.162017845028033	0.0356813390558139	4.65629078497774	3.21957125316799e-06	5431	20
77527	genus.Peptococcus.id.2037	14	57963805	rs6573150	G	A	0.107607392572388	0.0237207876151147	4.55333810687408	5.28013083573671e-06	5483	22
77528	genus.Peptococcus.id.2037	6	99020586	rs10499019	A	C	0.134262790177158	0.0292195280880732	4.76603998765309	1.87881986768336e-06	5655	23
77529	genus.Peptococcus.id.2037	6	99026809	rs9398847	A	G	0.132760562894881	0.029096468666592	4.77105717677401	1.83261505070079e-06	5526	22
77530	genus.Peptococcus.id.2037	4	35332846	rs6531351	A	G	-0.110465794210881	0.022672664528461	-4.82493272177246	1.40050534920608e-06	5526	22
77531	genus.Peptococcus.id.2037	9	104586122	rs2756907	C	T	0.0896821332567718	0.0190081304625407	4.70607321391346	2.52533855723082e-06	5656	23
77532	genus.Peptococcus.id.2037	14	57963635	rs8019363	T	C	0.107179024330525	0.0237214713143017	4.53427614174427	5.78013680047747e-06	5483	22
77533	genus.Peptococcus.id.2037	14	57963480	rs8019181	T	C	0.107162875160916	0.0237196699364647	4.53427614174427	5.78013680047747e-06	5483	22
77534	genus.Peptococcus.id.2037	9	104597673	rs9299351	C	T	0.089532397662071	0.0190052198584058	4.69843643398045	2.62160755471456e-06	5656	23
77535	genus.Peptococcus.id.2037	9	104583820	rs1964138	G	A	0.089404801738453	0.0190085884301046	4.69208813508149	2.70430572453871e-06	5656	23
77536	genus.Peptococcus.id.2037	9	104578064	rs9409341	G	A	0.0893397615261094	0.0190084754036644	4.68911377135123	2.74390807373801e-06	5657	23
77537	genus.Peptococcus.id.2037	6	99027074	rs9401968	C	T	0.129392516037922	0.02861466143805	4.72065740322412	2.35083607400253e-06	5655	23
77538	genus.Peptococcus.id.2037	3	17380210	rs56981635	C	T	0.154936395404861	0.0323054767355717	4.76366340368858	1.90109526076192e-06	5482	22
77539	genus.Peptococcus.id.2037	14	57963841	rs6573151	A	C	0.106474675082388	0.02372146018567	4.50379913811293	6.67492991931847e-06	5483	22
77540	genus.Peptococcus.id.2037	9	104578210	rs9409014	C	G	0.0889724747896329	0.0190026141715067	4.67171987985653	2.98688123398066e-06	5656	23
77541	genus.Peptococcus.id.2037	14	57962940	rs2346470	G	A	0.106597866329902	0.0237382573885924	4.50077101627278	6.77074151156596e-06	5483	22
77542	genus.Peptococcus.id.2037	14	57986297	rs113946406	A	G	0.108541208489945	0.0238851047018424	4.51928792138383	6.20479663008554e-06	5482	22
77543	genus.Peptococcus.id.2037	15	75073172	rs34282744	C	G	0.191797389866681	0.0399832402937513	4.77075724516976	1.83534624958054e-06	5257	19
77544	genus.Peptococcus.id.2037	14	57988669	rs61995091	T	G	0.108335799948773	0.0238812331287599	4.5175794999832	6.25505463089105e-06	5482	22
77545	genus.Peptococcus.id.2037	3	17458688	rs4035124	T	A	0.152580709267049	0.0322729940683618	4.75507244506517	1.98375268060476e-06	5483	22
77546	genus.Peptococcus.id.2037	6	99020017	rs62424011	C	T	0.13200759187226	0.029204251418774	4.70297129457614	2.56402479479269e-06	5657	23
77547	genus.Peptococcus.id.2037	14	57963992	rs6573152	G	A	0.106089387395656	0.0237206116354526	4.48864598414373	7.16772975440494e-06	5483	22
77548	genus.Peptococcus.id.2037	14	57998867	rs17795775	C	T	0.108027315621112	0.0238980177973067	4.5020980878612	6.72859133779905e-06	5483	22
77549	genus.Peptococcus.id.2037	14	57963520	rs6573149	A	G	0.105936055203221	0.0237227911046398	4.48219499598748	7.3879189577627e-06	5483	22
77550	genus.Peptococcus.id.2037	9	104574784	rs9409013	G	C	0.0888586945147913	0.0190074174854336	4.66055151833224	3.15363210330759e-06	5656	23
77551	genus.Peptococcus.id.2037	10	78724969	rs11001948	A	C	-0.191012804149743	0.0381020254570546	-4.7576381311537	1.95871221234644e-06	5607	21
77552	genus.Peptococcus.id.2037	6	99026808	rs12110494	C	T	0.130072604752859	0.0288536949132971	4.69726856579917	2.63663670048065e-06	5655	23
77553	genus.Peptococcus.id.2037	9	104597048	rs2786718	A	T	0.0882809341855675	0.0190068664089565	4.63289030524109	3.60595629131633e-06	5656	23
77554	genus.Peptococcus.id.2037	9	104589180	rs9409346	A	T	0.0882574245315686	0.0190076390157798	4.63202874270347	3.6209986718082e-06	5655	23
77555	genus.Peptococcus.id.2037	9	104586732	rs10117790	A	G	0.0878562866283915	0.0190099432770623	4.61087758072556	4.00972626686093e-06	5656	23
77556	genus.Peptococcus.id.2037	14	58015285	rs62003651	A	G	0.104999523323871	0.0233848487496258	4.44218655219334	8.90493011436516e-06	5482	22
77557	genus.Peptococcus.id.2037	9	104576030	rs2013563	C	T	0.0880728768975507	0.0190104728861175	4.62222555940195	3.79644887418546e-06	5657	23
77558	genus.Peptococcus.id.2037	4	35337280	rs2889084	A	G	-0.106634328845027	0.0226268235211759	-4.66336879160052	3.11074550814715e-06	5526	22
77559	genus.Peptococcus.id.2037	4	35337288	rs12331409	C	A	-0.106597149425723	0.022622361381397	-4.66222682130436	3.12806155682918e-06	5526	22
77560	genus.Peptococcus.id.2037	4	35335278	rs6814734	C	T	-0.1082410274582	0.0226710545281275	-4.73241092537408	2.21868676841508e-06	5526	22
77561	genus.Peptococcus.id.2037	9	104576119	rs2013601	A	C	0.0879955087711313	0.0190116519795136	4.61818460651625	3.8711179532297e-06	5656	23
77562	genus.Peptococcus.id.2037	9	104583528	rs2417299	C	T	0.0879715248387957	0.0190093023923173	4.61639717648235	3.90459343136522e-06	5656	23
77563	genus.Peptococcus.id.2037	14	57962977	rs2346471	A	G	0.105222307750278	0.0237361593126651	4.4448215167961	8.79648650330358e-06	5483	22
77564	genus.Peptococcus.id.2037	10	78712323	rs3781148	C	T	-0.198439651869379	0.0404794191829429	-4.68852824869223	2.75176934142399e-06	5329	20
77565	genus.Peptococcus.id.2037	14	57964994	rs61995063	G	A	0.104959350808959	0.0237250297795148	4.43867773698013	9.0513221833172e-06	5483	22
77566	genus.Peptococcus.id.2037	11	968356	rs72850165	C	T	-0.134304017729659	0.0300423184839078	-4.53569097979566	5.7415195931713e-06	5627	22
77567	genus.Peptococcus.id.2037	14	57963283	rs3759673	A	T	0.105090020044308	0.023725930841066	4.44521730595647	8.78030697252413e-06	5483	22
77568	genus.Peptococcus.id.2037	14	57965409	rs28384149	T	C	0.104957058213938	0.0237252085000355	4.43313742323011	9.28716279338885e-06	5483	22
77569	genus.Peptococcus.id.2037	14	57971905	rs450933	G	A	0.104785011337233	0.0236565232934581	4.44698076220851	8.70856334830544e-06	5483	22
77570	genus.Peptococcus.id.2037	4	35334513	rs6813111	G	T	-0.107713362124619	0.0226781582629297	-4.7110316453006	2.46465957755161e-06	5526	22
77571	genus.Peptococcus.id.2037	4	35334050	rs1530245	A	G	-0.107684891635041	0.0226713697090319	-4.7107063309625	2.46859733984907e-06	5526	22
77572	genus.Peptococcus.id.2037	9	104577603	rs7856024	G	A	0.0875719143775603	0.0190104337276025	4.59575534666302	4.31184390209673e-06	5657	23
77573	genus.Peptococcus.id.2037	6	99026982	rs12110504	C	T	0.128853912122289	0.0288098341834578	4.63719207906987	3.5317418299236e-06	5655	23
77574	genus.Peptococcus.id.2037	9	104579769	rs9409342	C	T	0.0875660498085144	0.0190114302824547	4.59405953042314	4.34705279230166e-06	5656	23
77575	genus.Peptococcus.id.2037	4	35336118	rs6839387	T	C	-0.106181525547662	0.0226803032745422	-4.64398283025917	3.41755976142072e-06	5526	22
77576	genus.Peptococcus.id.2037	4	35335357	rs6814531	T	A	-0.107565688647756	0.0226730970558213	-4.70428044888742	2.54762852416757e-06	5526	22
77577	genus.Peptococcus.id.2037	4	35333044	rs9995986	G	A	-0.0935631729710391	0.0200135866322616	-4.63452806500714	3.57752698860778e-06	5526	22
77578	genus.Peptococcus.id.2037	4	35334785	rs13133889	A	T	-0.107505977242468	0.0226753612725161	-4.7011242474065	2.58733016523373e-06	5526	22
77579	genus.Peptococcus.id.2037	14	57963189	rs12147893	A	G	0.10444019658554	0.0237210359376676	4.41793616480827	9.96478397280385e-06	5483	22
77580	genus.Peptococcus.id.2037	4	35348239	rs13139304	A	T	-0.0910521107413863	0.0197217605047655	-4.59131787926567	4.40455889520151e-06	5657	23
77581	genus.Peptococcus.id.2037	4	35374176	rs317069	G	A	-0.103713156639169	0.0219633680435547	-4.6595481212021	3.16904306856786e-06	5656	23
77582	genus.Peptococcus.id.2037	4	35336151	rs6837958	C	G	-0.106004922118356	0.0226876164502724	-4.63281673790905	3.60723839101532e-06	5526	22
77583	genus.Peptococcus.id.2037	4	35332987	rs7660438	C	G	-0.107370073125502	0.0226753047521751	-4.69120463947962	2.716011449227e-06	5526	22
77584	genus.Peptococcus.id.2037	4	35335401	rs6836511	A	G	-0.106820742030474	0.02267143945087	-4.67144623627597	2.99086387955583e-06	5526	22
77585	genus.Peptococcus.id.2037	6	99024574	rs62424017	T	G	0.128042261736899	0.0288145736878152	4.62008599134368	3.83581031605731e-06	5655	23
77586	genus.Peptococcus.id.2037	13	89245906	rs77614201	C	T	-0.175863842856494	0.0387523200196629	-4.53784442832543	5.68321604726454e-06	5329	20
77587	genus.Peptococcus.id.2037	9	104586800	rs10115097	G	A	0.0870162556744987	0.0190064229196516	4.56817067395454	4.91999342969227e-06	5656	23
77588	genus.Peptococcus.id.2037	6	99025167	rs991582	C	T	0.128530227417511	0.0288207192767329	4.64039025004887	3.47751828116949e-06	5655	23
77589	genus.Peptococcus.id.2037	6	99024788	rs991583	T	C	0.128098776695086	0.0288121704958612	4.62696785318406	3.71058081695412e-06	5655	23
77590	genus.Peptococcus.id.2037	11	970847	rs72850167	C	T	-0.133401671352677	0.0300644827746501	-4.49330511714249	7.01261964873196e-06	5627	22
77591	genus.Peptococcus.id.2037	4	92660598	rs6821675	A	C	0.143777298723032	0.0314731243952791	4.40679236268387	1.04912669767055e-05	5503	21
77592	genus.Peptococcus.id.2037	14	57971908	rs400931	G	C	0.103921883913263	0.0236579929385738	4.40990622218297	1.03415393436728e-05	5482	22
77593	genus.Peptococcus.id.2037	6	99027776	rs4839724	T	C	0.126608236095503	0.028614302198176	4.60331233565084	4.15823892607687e-06	5656	23
77594	genus.Peptococcus.id.2037	14	57963271	rs12147902	G	A	0.104068315482662	0.0237274844148106	4.4025449279476	1.06988425140923e-05	5483	22
77595	genus.Peptococcus.id.2037	4	35334523	rs6856308	G	A	-0.106739233039851	0.0226776598783612	-4.66786252576744	3.04349423423079e-06	5526	22
77596	genus.Peptococcus.id.2037	4	35334996	rs6857366	G	A	-0.10662517352767	0.0226762714548553	-4.66333975782651	3.11118461484625e-06	5526	22
77597	genus.Peptococcus.id.2037	4	35335213	rs6857791	C	A	-0.106609534473572	0.0226736108724674	-4.66186023652947	3.13363977228044e-06	5526	22
77598	genus.Peptococcus.id.2037	11	4019788	rs11030569	T	A	-0.174020125509049	0.0374133361568195	-4.66210528103491	3.12990994396148e-06	5329	20
77599	genus.Peptococcus.id.2037	4	35379492	rs406155	G	A	-0.108626827007061	0.0226176315849227	-4.71932714668146	2.36626014050175e-06	5526	22
77600	genus.Peptococcus.id.2037	6	162239191	rs7766680	C	G	0.0976831697636252	0.0214154924104113	4.63860540190472	3.50768035281892e-06	5655	23
77601	genus.Peptococcus.id.2037	6	99028910	rs17762161	G	C	0.128588348756088	0.0287971432374181	4.61573311235643	3.91710075433953e-06	5656	23
77602	genus.Peptococcus.id.2037	4	35333799	rs1441210	T	C	-0.106264250532003	0.0226733369855864	-4.64553597343428	3.3919465816142e-06	5526	22
77603	genus.Peptococcus.id.2037	11	956075	rs117854205	C	G	-0.132297768333671	0.030078807988605	-4.45952402631112	8.21418653561034e-06	5627	22
77604	genus.Peptococcus.id.2037	10	78722657	rs10824475	T	G	-0.190214891757525	0.0391519276459583	-4.63981328451529	3.48724108985984e-06	5607	21
77605	genus.Peptococcus.id.2037	1	75971700	rs74592222	A	G	0.137957010985345	0.0302964878934641	4.45084216499973	8.55341917886647e-06	5329	20
77606	genus.Peptococcus.id.2037	6	99023065	rs56252928	T	C	0.12645756408663	0.0288091270065174	4.57860336036466	4.68090848172466e-06	5655	23
77607	genus.Peptococcus.id.2037	14	57990443	rs2132260	G	A	0.104790614920109	0.023941753126985	4.36967638138379	1.24430800978784e-05	5482	22
77608	genus.Peptococcus.id.2037	6	99028023	rs17829549	T	C	0.127959066720014	0.0288095777332527	4.59905477828468	4.2441218470883e-06	5655	23
77609	genus.Peptococcus.id.2037	14	57989770	rs4369570	A	G	0.10465352019955	0.0239334832419619	4.36550161723418	1.26831363702295e-05	5482	22
77610	genus.Peptococcus.id.2037	14	57989816	rs4427722	T	G	0.10465352019955	0.0239334832419619	4.36550161723418	1.26831363702295e-05	5482	22
77611	genus.Peptococcus.id.2037	4	35336238	rs6816211	G	A	-0.104406208722843	0.0227006720036642	-4.56212891566612	5.06375384538927e-06	5526	22
77612	genus.Peptococcus.id.2037	14	57975646	rs268822	G	A	0.10316543671897	0.0238326322049526	4.33672012901543	1.4462458129887e-05	5482	22
77613	genus.Peptococcus.id.2037	20	43118017	rs36121075	G	A	-0.140670081786174	0.0306279930144309	-4.49407813419394	6.98719718205134e-06	5301	19
77614	genus.Peptococcus.id.2037	14	57991801	rs61075958	G	T	0.104444195641113	0.0239427735175875	4.35384682253657	1.33769192943108e-05	5482	22
77615	genus.Peptococcus.id.2037	4	35334169	rs1530244	C	T	-0.105520520231064	0.0226744095589654	-4.6143131897105	3.94397326790529e-06	5526	22
77616	genus.Peptococcus.id.2037	14	57991597	rs60078436	T	C	0.104293855828968	0.0239397991361289	4.34819753097138	1.37260953348256e-05	5482	22
77617	genus.Peptococcus.id.2037	3	9302402	rs2600158	G	A	-0.08959546329975	0.0209316972828528	-4.32870831258603	1.49986424506291e-05	5653	23
77618	genus.Peptococcus.id.2037	4	35348585	rs12640791	A	G	-0.0892362182725732	0.0197253629887446	-4.49944550522653	6.81309418370897e-06	5657	23
77619	genus.Peptococcus.id.2037	4	35349248	rs13112950	C	G	-0.0892943549452334	0.0197232597987874	-4.50257345613514	6.71355394092924e-06	5657	23
77620	genus.Peptococcus.id.2037	14	57991208	rs61995118	T	C	0.104092360037154	0.0239336136893154	4.34098062830382	1.41848230080157e-05	5482	22
77621	genus.Peptococcus.id.2037	14	57993877	rs62003619	G	C	0.104073154779917	0.0239369772109287	4.33977431166914	1.4262912352189e-05	5482	22
77622	genus.Peptococcus.id.2037	4	35335880	rs1596026	A	G	-0.10385818120376	0.0226488236535908	-4.54165082177933	5.58154333668421e-06	5526	22
77623	genus.Peptococcus.id.2037	4	35334194	rs1530243	A	C	-0.105203907815851	0.0226742134661171	-4.60098149828671	4.20504782053638e-06	5526	22
77624	genus.Peptococcus.id.2037	14	57994080	rs62003620	G	C	0.103965400258575	0.0239381341689429	4.3351724575887	1.45645892366838e-05	5482	22
77625	genus.Peptococcus.id.2037	9	104594194	rs9299350	A	G	0.0865214575493897	0.0191231542332293	4.4904530728318	7.10718326934484e-06	5657	23
77626	genus.Peptococcus.id.2037	6	99019102	rs1383810	T	C	0.126792067633808	0.029215362144575	4.52033136155724	6.1742912335848e-06	5657	23
77627	genus.Peptococcus.id.2037	14	57988807	rs61995092	C	A	0.10390725390816	0.0239400989830372	4.32588526939653	1.51920484844083e-05	5482	22
77628	genus.Peptococcus.id.2037	14	57989483	rs61995093	A	G	0.103893620551181	0.0239365278176202	4.3250260140491	1.52513863328447e-05	5482	22
77629	genus.Peptococcus.id.2037	14	57973083	rs73299886	T	C	0.103592299419881	0.0239613040691959	4.29336092034356	1.75988572649916e-05	5483	22
77630	genus.Peptococcus.id.2037	3	17250814	rs76697713	A	C	0.146302407378306	0.032234477573313	4.46387864500571	8.04891632241552e-06	5481	22
77631	genus.Peptococcus.id.2037	4	35372098	rs437943	T	C	-0.088553858172041	0.019768432351909	-4.45970686584433	8.2071824902578e-06	5657	23
77632	genus.Peptococcus.id.2037	14	57982201	rs61995089	C	T	0.103682935426691	0.0239396095047026	4.30659838832946	1.6578420844977e-05	5482	22
77633	genus.Peptococcus.id.2037	4	35370306	rs401957	T	G	-0.0888473927311502	0.0197414366494219	-4.47735142890932	7.55747869148563e-06	5656	23
77634	genus.Peptococcus.id.2037	14	57980882	rs61995088	G	T	0.103191006667031	0.0239361138344154	4.28819624843451	1.80129913110602e-05	5482	22
77635	genus.Peptococcus.id.2037	9	104614092	rs12351718	G	A	0.0846012896954038	0.0190695024065966	4.43035575092242	9.40777597823372e-06	5656	23
77636	genus.Peptococcus.id.2037	14	58028185	rs10483684	A	G	0.101923951558009	0.023545738673617	4.27284647983877	1.92993336652229e-05	5482	22
77637	genus.Peptococcus.id.2037	1	216223782	rs12069354	T	C	0.167629781799909	0.0379500492097319	4.43322492851631	9.28339264082515e-06	5352	21
77638	genus.Peptococcus.id.2037	6	99018120	rs4458693	G	A	0.123955605793059	0.0290810921105782	4.4639408525829	8.04657855677483e-06	5657	23
77639	genus.Peptococcus.id.2037	14	57964833	rs61995062	C	G	0.10242386837415	0.0239749293197771	4.24302880937895	2.20523112995475e-05	5483	22
77640	genus.Peptococcus.id.2037	4	35378907	rs428521	A	C	-0.19450808874114	0.0438306338687193	-4.43880016591128	9.04617580665539e-06	4556	15
77641	genus.Peptococcus.id.2037	14	57972877	rs73299884	T	C	0.102240908903724	0.0239622094386466	4.23676589272146	2.26762350545717e-05	5483	22
77642	genus.Peptococcus.id.2037	14	57968712	rs58881355	T	G	0.102330516573556	0.023981470848276	4.23643857629777	2.2709300609861e-05	5483	22
77643	genus.Peptococcus.id.2037	10	78714453	rs12358717	G	A	-0.226040856253406	0.0476311440460154	-4.50849586412032	6.52888416324561e-06	3930	16
77644	genus.Peptococcus.id.2037	15	75077580	rs34419559	C	T	0.181843571643044	0.0403452246562784	4.49132444657161	7.07816299838687e-06	5230	18
77645	genus.Peptococcus.id.2037	14	57971335	rs61995087	C	T	0.101902063343939	0.0239724377931878	4.21744597791755	2.47084989232369e-05	5483	22
77646	genus.Peptococcus.id.2037	14	57979715	rs8019169	G	A	0.102096256780152	0.0239537101596148	4.23676341523963	2.26764851579868e-05	5483	22
77647	genus.Peptococcus.id.2037	15	98896997	rs12917459	C	T	0.0862113916694068	0.0196297831542709	4.37818846451173	1.19669847138375e-05	5657	23
77648	genus.Peptococcus.id.2037	2	56004396	rs17369434	A	G	-0.170985159192674	0.0388846701984034	-4.40498219724241	1.05792565746592e-05	4958	19
77649	genus.Peptococcus.id.2037	19	45382717	rs406456	A	G	0.0835309557789979	0.0194444488978147	4.24283960414529	2.20709185428261e-05	5503	21
77650	genus.Peptococcus.id.2037	14	57963748	rs8018692	G	A	0.102379847351135	0.0240222790610558	4.20138425291694	2.65287873040945e-05	5483	22
77651	genus.Peptococcus.id.2037	14	57968679	rs59570986	C	T	0.101376664692115	0.0239877220847085	4.19546013578475	2.7231818120284e-05	5483	22
77652	genus.Peptococcus.id.2037	14	57999277	rs17722748	T	C	0.103446175833139	0.0243654259185066	4.22862333088718	2.35125614391246e-05	5482	22
77653	genus.Peptococcus.id.2037	4	35370360	rs167589	T	C	-0.0863859046563114	0.0197536780521067	-4.35346152614458	1.34004622014006e-05	5656	23
77654	genus.Peptococcus.id.2037	9	6991487	rs2792242	T	G	-0.0865088987919343	0.0203324313596971	-4.2368098966217	2.26717932693736e-05	5657	23
77655	genus.Peptococcus.id.2037	14	57980644	rs113280413	G	A	0.101709803841416	0.0239831932659515	4.20004797269528	2.66858432858517e-05	5483	22
77656	genus.Peptococcus.id.2037	6	52830873	rs2397133	T	A	0.132298048216552	0.0302514889682165	4.40479492726122	1.05883996212563e-05	5460	21
77657	genus.Peptococcus.id.2037	14	57970750	rs61995086	G	A	0.100996739920596	0.0239720245744174	4.17974513819335	2.91835979102317e-05	5483	22
77658	genus.Peptococcus.id.2037	4	35360452	rs1372156	A	C	-0.0861392693314931	0.0197265658919854	-4.34857025270824	1.37027925022711e-05	5657	23
77659	genus.Peptococcus.id.2037	14	52077921	rs17124283	G	A	0.0915048918635223	0.0216113095922188	4.21654112520865	2.48078062517223e-05	5657	23
77660	genus.Peptococcus.id.2037	9	104589113	rs7865096	G	C	0.0836345182018687	0.0191319355145294	4.34901829087729	1.36748307749284e-05	5656	23
77661	genus.Peptococcus.id.2037	6	162238041	rs9458385	C	A	0.0935145232842051	0.0214294366277815	4.447561114253	8.68507534757535e-06	5657	23
77662	genus.Peptococcus.id.2037	1	3742103	rs9424309	C	T	0.153994672247717	0.035864998744641	4.2692736000123	1.96110592885727e-05	5657	23
77663	genus.Peptococcus.id.2037	1	75988164	rs77646906	T	C	0.132260761319664	0.0303079805555468	4.27563971454232	1.90589231100013e-05	5329	20
77664	genus.Peptococcus.id.2037	14	52076009	rs1956580	T	C	0.0853266209285251	0.0202500436368551	4.19837371723573	2.68838703784232e-05	5526	22
77665	genus.Peptococcus.id.2037	9	104619833	rs10820002	C	T	0.0827501922397535	0.0190675854650119	4.33193671440852	1.47803430316588e-05	5657	23
77666	genus.Peptococcus.id.2037	4	35376082	rs317070	A	C	-0.0986616850194734	0.0219118691939499	-4.45032300576579	8.5741232863167e-06	5656	23
77667	genus.Peptococcus.id.2037	14	58026144	rs8005896	C	T	0.0997867288894375	0.0235747815970493	4.17537127911793	2.97500438962051e-05	5483	22
77668	genus.Peptococcus.id.2037	9	104588300	rs9299349	C	G	0.0832881838709165	0.0191257551583917	4.33515401249993	1.45658105685211e-05	5657	23
77669	genus.Peptococcus.id.2037	14	57956009	rs61997495	A	G	0.100638165365529	0.023966870839108	4.17287350338273	3.00781953450069e-05	5481	22
77670	genus.Peptococcus.id.2037	14	58018176	rs62003652	T	C	0.0977308885708233	0.0234078030433399	4.13867013210498	3.49324781263362e-05	5482	22
77671	genus.Peptococcus.id.2037	14	57899213	rs61997468	A	C	0.10670864263282	0.0255546022127913	4.14163591531582	3.44837430242296e-05	5459	21
77672	genus.Peptococcus.id.2037	4	35377801	rs441637	T	C	-0.0984192273377612	0.0219112795137342	-4.44242527125657	8.8950530982152e-06	5656	23
77673	genus.Peptococcus.id.2037	4	35344276	rs1837738	C	A	-0.0860401777066053	0.0197539002160526	-4.32295218158757	1.53955111692847e-05	5657	23
77674	genus.Peptococcus.id.2037	14	57959435	rs61995060	G	A	0.100373888980981	0.0239994030928919	4.15170539958246	3.30006896331108e-05	5481	22
77675	genus.Peptococcus.id.2037	14	58014195	rs17796038	G	T	0.0990549655366797	0.0236134714132448	4.14288469743754	3.42964398032699e-05	5482	22
77676	genus.Peptococcus.id.2037	4	35336851	rs2889083	A	G	-0.10088701197495	0.0227473846826008	-4.39889047030131	1.08805719540094e-05	5526	22
77677	genus.Peptococcus.id.2037	14	58002869	rs62003642	C	T	0.101520709437579	0.0242169381037782	4.17211740258762	3.0178206312889e-05	5482	22
77678	genus.Peptococcus.id.2037	14	58012715	rs17722963	A	G	0.101358197847921	0.0242111188219185	4.16519406644267	3.11087828749664e-05	5483	22
77679	genus.Peptococcus.id.2037	14	57959505	rs61995061	T	A	0.100079938709669	0.023999915644153	4.13977225897842	3.47650781857217e-05	5481	22
77680	genus.Peptococcus.id.2037	7	55349141	rs12668346	T	C	0.101099736526978	0.0239858119471379	4.26265194150918	2.02015047742237e-05	5631	22
77681	genus.Peptococcus.id.2037	13	23513149	rs2182613	C	T	-0.090063626009151	0.0212688723381998	-4.22594787725136	2.37937066771418e-05	5526	22
77682	genus.Peptococcus.id.2037	14	57960044	rs268814	C	T	0.0981790867963954	0.0237936422295071	4.13353274679855	3.5722936988083e-05	5482	22
77683	genus.Peptococcus.id.2037	9	104597349	rs2181040	A	G	0.0826702197205241	0.0191203800932957	4.30201825112497	1.69249366477644e-05	5657	23
77684	genus.Peptococcus.id.2037	4	35356691	rs6825976	T	G	-0.0857242012916358	0.0197843112440244	-4.31560393535678	1.59167139249264e-05	5656	23
77685	genus.Peptococcus.id.2037	14	58021653	rs1958534	C	T	0.0988101347387004	0.0235693682014587	4.13554723451684	3.54109765469512e-05	5483	22
77686	genus.Peptococcus.id.2037	17	29536990	rs2905798	A	G	0.0844456253417087	0.0197911059039643	4.18485770398835	2.85344789689008e-05	5526	22
77687	genus.Peptococcus.id.2037	9	104584464	rs2786714	C	T	0.082771680805833	0.0191326132781476	4.29619938786096	1.73751314916642e-05	5656	23
77688	genus.Peptococcus.id.2037	4	35364311	rs317064	T	C	-0.0851628329568686	0.0197266775000922	-4.29654417389635	1.73481410494732e-05	5657	23
77689	genus.Peptococcus.id.2037	14	58003755	rs62003643	G	A	0.101311227660331	0.0242186305402541	4.16106725467885	3.16763775051777e-05	5482	22
77690	genus.Peptococcus.id.2037	14	58000816	rs7158175	A	G	0.100688540210173	0.0242149636864047	4.1372907886436	3.51430626208235e-05	5482	22
77691	genus.Peptococcus.id.2037	9	6993212	rs1417289	G	A	-0.084847336600782	0.0203200818725301	-4.15366038924639	3.27198681747387e-05	5657	23
77692	genus.Peptococcus.id.2037	14	58029636	rs62004507	G	A	0.098379351123468	0.0234603456748518	4.11155834160001	3.92997536885583e-05	5656	23
77693	genus.Peptococcus.id.2037	14	57942180	rs113349569	G	A	0.101747165343863	0.0250052103748441	4.04998734297588	5.12204032377408e-05	5458	21
77694	genus.Peptococcus.id.2037	9	66532875	rs4262408	G	T	0.123948020333404	0.0305869796195624	4.2374034212704	2.26119633117096e-05	4692	19
77695	genus.Peptococcus.id.2037	20	43167661	rs11907483	C	T	-0.133620581578906	0.0302803893160568	-4.29184614453313	1.77193712465997e-05	5301	19
77696	genus.Peptococcus.id.2037	3	9305149	rs2668364	A	T	-0.0842799995355556	0.0209626413937419	-4.09058191440117	4.30292198988499e-05	5653	23
77697	genus.Peptococcus.id.2037	13	60855564	rs12100175	G	A	0.0919359327785018	0.0222627314710773	4.15220870270073	3.29281753877794e-05	5526	22
77698	genus.Peptococcus.id.2037	6	99017732	rs17829357	G	T	0.12090863596939	0.0292380910455296	4.30046407266005	1.70440803430355e-05	5657	23
77699	genus.Peptococcus.id.2037	9	6990364	rs2760657	G	T	-0.0846266645695374	0.0203319200639014	-4.14821650879655	3.35075438043634e-05	5656	23
77700	genus.Peptococcus.id.2037	9	6994399	rs818889	C	T	-0.0840768384328096	0.0203056167743914	-4.13486711410295	3.55160085307257e-05	5656	23
77701	genus.Peptococcus.id.2037	14	58042679	rs11628493	T	C	0.0971825291937054	0.0231499690700035	4.08592955237817	4.39006981932279e-05	5657	23
77702	genus.Peptococcus.id.2037	14	58046022	rs7157113	A	G	0.178883294425299	0.0423920647174385	4.23414430481212	2.29423595735385e-05	4998	19
77703	genus.Peptococcus.id.2037	2	121650510	rs77718071	A	G	-0.134421867252116	0.0309301778393385	-4.34059363201069	1.42098301808611e-05	5456	21
77704	genus.Peptococcus.id.2037	14	58002554	rs62003641	T	C	0.100059736090714	0.0242248982086515	4.11032498463186	3.95102649664719e-05	5482	22
77705	genus.Peptococcus.id.2037	7	55342649	rs12538798	A	G	0.100660259397496	0.0240055897119214	4.23557399501712	2.27968615622094e-05	5634	22
77706	genus.Peptococcus.id.2037	4	6763115	rs4689050	C	T	0.138921380964742	0.0324341910199209	4.32161109958329	1.54894024940678e-05	5562	21
77707	genus.Peptococcus.id.2037	9	6993433	rs10815503	T	C	-0.0839858986922741	0.0202923746303014	-4.12482983441856	3.71008957391802e-05	5657	23
77708	genus.Peptococcus.id.2037	6	99017775	rs1481447	C	T	0.117870350846594	0.0290502837477529	4.27785092235558	1.88706325396705e-05	5656	23
77709	genus.Peptococcus.id.2037	4	35363697	rs6839282	T	C	-0.0840688117992228	0.0197285697899865	-4.2434213922053	2.20137506642537e-05	5657	23
77710	genus.Peptococcus.id.2037	3	9301868	rs2600156	A	G	-0.0845798942246054	0.0209147646956	-4.08947044828556	4.32359146146016e-05	5653	23
77711	genus.Peptococcus.id.2037	1	69680062	rs11209403	T	C	0.095362283058748	0.0226058730559325	4.24498395844705	2.18609059818686e-05	5657	23
77712	genus.Peptococcus.id.2037	4	62739541	rs6551665	A	G	0.0834594258489294	0.0192870528122186	4.31481177235511	1.59738949524614e-05	5657	23
77713	genus.Peptococcus.id.2037	10	72393100	rs915159	C	T	-0.141121364606779	0.0326548506700593	-4.19925693709782	2.67792316689002e-05	5656	23
77714	genus.Peptococcus.id.2037	3	9305686	rs111262481	C	T	-0.0834029726404461	0.0209624947455833	-4.04885711505809	5.14683537403507e-05	5653	23
77715	genus.Peptococcus.id.2037	2	8882421	rs6735272	T	C	-0.0860640769555428	0.0208614951295168	-4.15094580870625	3.31104162694273e-05	5656	23
77716	genus.Peptococcus.id.2037	4	35332439	rs1963908	T	C	-0.0863313387386424	0.0200984748245542	-4.27683446614729	1.89569655438243e-05	5526	22
77717	genus.Peptococcus.id.2037	2	8884932	rs12995407	A	C	-0.086455451714973	0.0209640966808978	-4.15047335277673	3.31788395781351e-05	5657	23
77718	genus.Peptococcus.id.2037	9	6993189	rs2760659	G	A	-0.0838790553144528	0.020305861054954	-4.11643090580149	3.84784611172892e-05	5657	23
77719	genus.Peptococcus.id.2037	9	6992842	rs752644	A	T	-0.0834761659348387	0.0202937778284892	-4.09601189491442	4.20328342989441e-05	5657	23
77720	genus.Peptococcus.id.2037	14	58039896	rs73303807	G	A	0.193721223242066	0.0463940595945578	4.19367315266924	2.74473385129187e-05	4297	18
77721	genus.Peptococcus.id.2037	16	70692574	rs1973090	A	G	0.0855150848268172	0.0201387419171825	4.24003165556773	2.23488267471565e-05	5526	22
77722	genus.Peptococcus.id.2037	6	151710081	rs56134963	T	C	0.131785380971101	0.0320834591222811	4.11870847611017	3.81001784192907e-05	5483	22
77723	genus.Peptococcus.id.2037	9	6992221	rs912206	A	G	-0.0833370337925951	0.0203074182090572	-4.08962261348504	4.32075615450787e-05	5657	23
77724	genus.Peptococcus.id.2037	4	35363059	rs2165456	T	G	-0.0835097773768995	0.0197284454687893	-4.21423187996185	2.50629691062283e-05	5657	23
77725	genus.Peptococcus.id.2037	6	167010782	rs3799594	A	G	0.135087912457061	0.0328851223250692	4.19133882823661	2.77313152309713e-05	5633	22
77726	genus.Peptococcus.id.2037	6	90644249	rs3887833	G	A	0.0857496884347063	0.020259326641693	4.19066107225661	2.78142878998998e-05	5653	23
77727	genus.Peptococcus.id.2037	1	69668436	rs11209400	G	T	0.0950372841767104	0.0227383404511581	4.21926012843017	2.45105344495479e-05	5657	23
77728	genus.Peptococcus.id.2037	14	58000350	rs73301818	A	T	0.0990551369259918	0.0242279064652474	4.06823230238317	4.73711424044459e-05	5482	22
77729	genus.Peptococcus.id.2037	2	8891179	rs12469338	G	A	-0.0861756090496854	0.0209955438950503	-4.13658554369583	3.52511976537518e-05	5653	23
77730	genus.Peptococcus.id.2037	2	140975131	rs66635459	G	C	0.150387590865368	0.0365925062835633	4.13789224897667	3.50510898128728e-05	5467	22
77731	genus.Peptococcus.id.2037	14	58009329	rs2221679	C	T	0.0988791919580255	0.0242273384947031	4.06229866420948	4.85918522418639e-05	5482	22
77732	genus.Peptococcus.id.2037	9	6992278	rs754494	A	G	-0.0833457846044152	0.0203215277827079	-4.08003248094027	4.50294083230999e-05	5657	23
77733	genus.Peptococcus.id.2037	4	35362034	rs13127808	A	T	-0.0832749238926292	0.0197286888841237	-4.20408051368702	2.62145619480093e-05	5657	23
77734	genus.Peptococcus.id.2037	6	99016484	rs2170366	G	A	0.116892534541375	0.0290975105660099	4.22403250153273	2.39969419996795e-05	5653	23
77735	genus.Peptococcus.id.2037	6	50788566	rs72890671	G	A	0.171543566994318	0.042294261009231	4.09553064229174	4.21202509055477e-05	4725	16
77736	genus.Peptococcus.id.2037	14	58009194	rs2202820	C	T	0.0987589785574262	0.0242251189112677	4.05765766215858	4.95673540955765e-05	5482	22
77737	genus.Peptococcus.id.2037	14	57957654	rs1203339	C	T	0.0948991871469686	0.0236067172956552	4.03851292792408	5.37911292799654e-05	5481	22
77738	genus.Peptococcus.id.2037	16	81833135	rs12446501	T	G	0.096101763338531	0.0234214546657284	4.14030592017527	3.46842954350435e-05	5526	22
77739	genus.Peptococcus.id.2037	4	35363499	rs1816757	G	A	-0.083750396130726	0.0197848512631811	-4.21164710470767	2.53515377083532e-05	5656	23
77740	genus.Peptococcus.id.2037	2	2829349	rs6548066	T	C	-0.101965819628154	0.0242159667042074	-4.210899026599	2.54356423111625e-05	5526	22
77741	genus.Peptococcus.id.2037	14	58044238	rs73303819	G	A	0.190619149343782	0.0461031885315906	4.16333567359515	3.13631764705912e-05	4296	18
77742	genus.Peptococcus.id.2037	5	30188299	rs115355888	T	G	-0.150029592078961	0.0375026794996701	-4.07022390003438	4.69679756483173e-05	5329	20
77743	genus.Peptococcus.id.2037	10	78715858	rs11001940	G	A	-0.215443242704948	0.0475574489778397	-4.29042501093621	1.78331497104614e-05	3930	16
77744	genus.Peptococcus.id.2037	6	167000932	rs9348149	T	A	0.132693763323199	0.0325217450754009	4.1676345718779	3.07776816020309e-05	5654	23
77745	genus.Peptococcus.id.2037	19	20683498	rs9783976	A	G	-0.0983827704406203	0.0243469872095818	-4.10843824727289	3.98343681721921e-05	5503	21
77746	genus.Peptococcus.id.2037	4	35337104	rs2197031	G	A	-0.100641106902294	0.0236653494711489	-4.21569244170684	2.49012939998205e-05	5526	22
77747	genus.Peptococcus.id.2037	4	138301915	rs79933255	A	G	0.123366675951305	0.0303411902654312	4.14437445480493	3.40742568992682e-05	5503	21
77748	genus.Peptococcus.id.2037	2	8883535	rs13005254	G	C	-0.0855790606532104	0.0209666465511622	-4.10744740785848	4.00055831446245e-05	5657	23
77749	genus.Peptococcus.id.2037	4	35374166	rs317068	A	C	-0.0836142304541623	0.0197710926467277	-4.20683649805575	2.58970363162199e-05	5657	23
77750	genus.Peptococcus.id.2037	14	58044794	rs74451411	G	A	0.190827412822332	0.0464406520347375	4.15433845131108	3.26230003448866e-05	4297	18
77751	genus.Peptococcus.id.2037	3	187889723	rs1007308	A	G	0.0962020236826073	0.0233834554323388	4.16534247567731	3.10885520462871e-05	5657	23
77752	genus.Peptococcus.id.2037	1	195673187	rs72734140	C	T	0.0866425735341724	0.0207903654229965	4.0675048089322	4.75192282248126e-05	5526	22
77753	genus.Peptococcus.id.2037	14	58029454	rs75639178	G	A	0.0963690864196666	0.0236468838280419	4.00870551703905	6.1052492725036e-05	5459	21
77754	genus.Peptococcus.id.2037	2	141008621	rs11887229	T	C	0.150879416757926	0.0365035834885477	4.15630470288739	3.23436401142524e-05	5287	21
77755	genus.Peptococcus.id.2037	4	62744240	rs1947274	A	C	0.0816164939526067	0.0192389724112221	4.22803389060565	2.35742288843553e-05	5657	23
77756	genus.Peptococcus.id.2037	4	67099413	rs35289226	G	A	0.165432642608115	0.0399077935054699	4.17011311440813	3.04448490436349e-05	4793	16
77757	genus.Peptococcus.id.2037	4	62739357	rs4860437	T	G	0.0822605639925255	0.0192878126285526	4.25223096878899	2.11651403664808e-05	5657	23
77758	genus.Peptococcus.id.2037	13	109086051	rs61973475	C	A	-0.102035808889206	0.0249919366918287	-4.1137026412851	3.89362932390128e-05	5656	23
77759	genus.Peptococcus.id.2037	7	154614391	rs35829939	G	A	-0.100953815756603	0.0248536329460922	-4.05181904010943	5.08209662765854e-05	5503	21
77760	genus.Peptococcus.id.2037	9	6992425	rs752646	A	G	-0.0827197072646332	0.020320816637503	-4.04512067070034	5.22961797955713e-05	5657	23
77761	genus.Peptococcus.id.2037	20	43168032	rs62207803	G	A	-0.130664598220533	0.0303017636265012	-4.18797936243132	2.81449102568557e-05	5301	19
77762	genus.Peptococcus.id.2037	4	35378886	rs372840	G	A	-0.090086434288704	0.0205789148302126	-4.34077509696472	1.41980989320608e-05	5526	22
77763	genus.Peptococcus.id.2037	4	6755033	rs12650244	C	T	0.119872746886883	0.0285383438854756	4.19048756060485	2.78355675697667e-05	5633	22
77764	genus.Peptococcus.id.2037	9	6992673	rs752645	T	A	-0.0824299508821307	0.0203053822943741	-4.04000354081366	5.34503944834218e-05	5657	23
77765	genus.Peptococcus.id.2037	19	20683430	rs2545902	A	G	-0.0979454657789365	0.024344129358036	-4.09142741669093	4.28726134935811e-05	5503	21
77766	genus.Peptococcus.id.2037	14	58028892	rs11628459	C	A	0.0956731926128767	0.0236138083892855	3.99590345372169	6.44479968488662e-05	5483	22
77767	genus.Peptococcus.id.2037	10	78725982	rs3781149	C	T	-0.215103439655251	0.0471507639999949	-4.32103307103888	1.55300393380416e-05	3979	17
77768	genus.Peptococcus.id.2037	14	58012395	rs17795966	G	A	0.0976890726772553	0.0242331175511215	4.01279553678557	6.00038839127536e-05	5483	22
77769	genus.Peptococcus.id.2037	2	140966549	rs4954670	G	A	0.152452541482954	0.0374436105729665	4.08232458734484	4.45874636320613e-05	5294	21
77770	genus.Peptococcus.id.2037	3	17336746	rs1375819	T	C	0.137771190621728	0.0322184224731849	4.24586724867857	2.17749531192706e-05	5482	22
77771	genus.Peptococcus.id.2037	4	15739276	rs12646913	A	G	-0.144815400147756	0.0370801851059877	-3.95090891037584	7.78549544444836e-05	5467	22
77772	genus.Peptococcus.id.2037	2	8859812	rs67179442	G	A	-0.0845343669320505	0.0209330175167078	-4.06811619847718	4.73947466974071e-05	5655	23
77773	genus.Peptococcus.id.2037	19	20684670	rs2545904	C	A	-0.097613532921693	0.0243449462651495	-4.07566182759222	4.58836596494506e-05	5503	21
77774	genus.Peptococcus.id.2037	17	29480217	rs2905789	T	C	0.0819946242748061	0.020055602792384	4.04263420961292	5.28540415804196e-05	5653	23
77775	genus.Peptococcus.id.2037	14	58028768	rs11628483	G	A	0.0953708383105146	0.0236128494237784	3.98384057297641	6.78103735255042e-05	5483	22
77776	genus.Peptococcus.id.2037	3	142898767	rs76700461	T	C	0.16038157763435	0.0390229740678746	4.04417291649288	5.25081563873638e-05	5411	20
77777	genus.Peptococcus.id.2037	2	241446016	rs7421564	C	T	-0.0916133018912166	0.0226345376716954	-4.01568755184133	5.92727399391515e-05	5483	22
77778	genus.Peptococcus.id.2037	2	241446343	rs6437348	G	C	-0.0910801000669438	0.0226536950447852	-3.99257936475919	6.53584473313951e-05	5482	22
77779	genus.Peptococcus.id.2037	2	140975792	rs34591794	G	A	0.148143841564544	0.0365927629897784	4.07663648486195	4.56918402189297e-05	5467	22
77780	genus.Peptococcus.id.2037	2	166815403	rs2009426	G	A	0.0798232038614827	0.0194060429287457	4.12827520947686	3.65494507733263e-05	5656	23
77781	genus.Peptococcus.id.2037	4	35334473	rs1530242	C	T	-0.0852858518038217	0.0201625091281991	-4.1847136012921	2.85525855356291e-05	5526	22
77782	genus.Peptococcus.id.2037	6	167005700	rs6907098	A	G	0.12908140603953	0.0322864047153117	4.12494388252325	3.70825161922253e-05	5654	23
77783	genus.Peptococcus.id.2037	2	8906410	rs13005344	G	A	-0.0845952893460419	0.0209384413381738	-4.06477820072326	4.80781609239926e-05	5654	23
77784	genus.Peptococcus.id.2037	1	234483804	rs17517406	A	G	0.0756251547131655	0.0191423804249186	3.93725234480774	8.24199221322427e-05	5526	22
77785	genus.Peptococcus.id.2037	14	58008054	rs7140943	C	A	0.0970628310020293	0.0242175685757582	3.98839125454557	6.65228846002803e-05	5482	22
77786	genus.Peptococcus.id.2037	10	78719661	rs10824474	A	T	-0.21576215618956	0.0473175255168334	-4.31106070575806	1.6247328944903e-05	3980	17
77787	genus.Peptococcus.id.2037	16	49038839	rs8052710	G	C	-0.118388409587976	0.0307538108707104	-4.07918779665103	4.51933183866574e-05	5657	23
77788	genus.Peptococcus.id.2037	16	47763821	rs72800692	C	T	-0.103958763977405	0.0262058732653696	-3.99495715611573	6.47059530835518e-05	5352	21
77789	genus.Peptococcus.id.2037	10	121052158	rs4752279	T	C	0.0851849220143232	0.0208875574210457	4.09758305850639	4.1748638756087e-05	5653	23
77790	genus.Peptococcus.id.2037	4	35332661	rs6531350	T	C	-0.0970600725755226	0.0226897181555455	-4.22077822539573	2.43460366083458e-05	5526	22
77791	genus.Peptococcus.id.2037	2	154250339	rs67971584	G	A	0.0965029467551452	0.0239017336052357	4.04823554345205	5.16051991104834e-05	5651	23
77792	genus.Peptococcus.id.2037	16	49038220	rs1075875	T	C	-0.118190394018875	0.0307877633401654	-4.07172895198946	4.66654628564301e-05	5654	23
77793	genus.Peptococcus.id.2037	6	146514111	rs2143323	A	T	-0.0914675331621094	0.0225102458739189	-4.0466166300703	5.19632399630953e-05	5656	23
77794	genus.Peptococcus.id.2037	10	129175962	rs150600492	C	A	0.155729955933405	0.0393396051865393	3.92496074111717	8.67438835976041e-05	5261	18
77795	genus.Peptococcus.id.2037	1	69681201	rs7513125	C	T	0.0815445350371836	0.019481343568379	4.15643209455709	3.23256192329403e-05	5657	23
77796	genus.Peptococcus.id.2037	6	34449254	rs35741880	T	C	0.110540322263483	0.0265190075077407	4.09517018163426	4.21858393370218e-05	5503	21
77797	genus.Peptococcus.id.2037	17	31752320	rs905753	G	C	0.0927350488756068	0.02338513830856	3.95949134624629	7.51095658894776e-05	5651	23
77798	genus.Peptococcus.id.2037	2	8879713	rs12477993	G	A	-0.0840416246612578	0.0209775199055641	-4.03225652266239	5.52438377062072e-05	5657	23
77799	genus.Peptococcus.id.2037	2	33692109	rs13408995	C	T	-0.0804679050930591	0.0196017869218605	-4.04436097085871	5.24660311301735e-05	5656	23
77800	genus.Peptococcus.id.2037	12	53323694	rs2638490	T	C	-0.132398197099984	0.0328750524557355	-3.98141797135881	6.85053631322167e-05	5657	23
77801	genus.Peptococcus.id.2037	3	9311661	rs6443229	A	G	-0.081501299783538	0.0211026365042069	-3.89392468861847	9.86352836021765e-05	5655	23
77802	genus.Peptococcus.id.2037	17	29654096	rs17880873	C	G	-0.0780758777092268	0.0192700449074892	-4.04014026630731	5.34192434112256e-05	5655	23
77803	genus.Peptococcus.id.2037	14	58043822	rs78041668	G	A	0.187142295868119	0.0464457192911488	4.07656938865606	4.57050208139747e-05	4297	18
77804	genus.Peptococcus.id.2037	16	70692451	rs1973089	C	G	0.0836240515885814	0.0202869291793886	4.11005537448145	3.95564247691113e-05	5526	22
77805	genus.Peptococcus.id.2037	1	69665956	rs1572421	G	A	0.0915272805376616	0.0227135907623139	4.09985868707885	4.13402487857021e-05	5657	23
77806	genus.Peptococcus.id.2037	6	167001776	rs3799601	C	G	0.129481076874287	0.0325267917231995	4.07468378168702	4.60769134707843e-05	5654	23
77807	genus.Peptococcus.id.2037	2	8871342	rs1044280	C	A	-0.0834795085620368	0.0209515659347404	-4.01627089846662	5.91262874402053e-05	5657	23
77808	genus.Peptococcus.id.2037	14	88515949	rs1372356	A	G	-0.0741086555766634	0.0188387486477981	-3.96353099751395	7.38492695251523e-05	5657	23
77809	genus.Peptococcus.id.2037	4	35380200	rs10019972	T	A	-0.103074588304714	0.0238777736380888	-4.24706377961788	2.1659031759736e-05	5526	22
77810	genus.Peptococcus.id.2037	14	58042922	rs76268018	C	T	0.186929410389321	0.0464643530419953	4.06220271857634	4.86118337110245e-05	4297	18
77811	genus.Peptococcus.id.2037	11	960566	rs149307778	C	T	-0.110855608847731	0.0282410806551293	-3.9443889676881	8.00037108752003e-05	5632	22
77812	genus.Peptococcus.id.2037	6	167005872	rs6907443	A	G	0.127362560891182	0.0322889158708752	4.0673621728567	4.75483141037911e-05	5654	23
77813	genus.Peptococcus.id.2037	6	36643466	rs9368953	C	T	-0.11078430478419	0.0270283188848327	-4.05510507707059	5.01117708785676e-05	5652	23
77814	genus.Peptococcus.id.2037	1	216222843	rs12081975	C	T	0.155577079328258	0.0379735735209955	4.0787665463298	4.52752728611043e-05	5352	21
77815	genus.Peptococcus.id.2037	3	71282134	rs11715940	C	A	0.142197184352391	0.0344441576193716	4.0494295115162	5.1342639020645e-05	5526	22
77816	genus.Peptococcus.id.2037	7	55335688	rs11772593	G	A	0.0989305761803143	0.0244962002856494	4.09021135002835	4.30980278211043e-05	5503	21
77817	genus.Peptococcus.id.2037	14	58041981	rs112637049	A	C	0.183339515670424	0.0456575719646078	4.05100407159503	5.0998319975097e-05	4433	19
77818	genus.Peptococcus.id.2037	6	99054847	rs143616524	A	G	0.168220118201969	0.041027009556825	4.06914582085692	4.71858096789716e-05	5085	17
77819	genus.Peptococcus.id.2037	10	78717728	rs79537439	C	T	-0.210970963877694	0.0475995172214078	-4.2075369209314	2.58169232852858e-05	3930	16
77820	genus.Peptococcus.id.2037	12	53324169	rs7308146	C	T	-0.131697592660751	0.0328520821550047	-3.95365565312651	7.69661547101408e-05	5657	23
77821	genus.Peptococcus.id.2037	9	110650694	rs13288938	C	T	0.0896147870288199	0.0223381444733514	4.03522118132377	5.4550884732437e-05	5654	23
77822	genus.Peptococcus.id.2037	14	88526195	rs4904417	G	A	-0.0739050098919287	0.0188387980655374	-3.94304049638481	8.04550635179746e-05	5657	23
77823	genus.Peptococcus.id.2037	14	58038536	rs45451394	A	G	0.186273679807464	0.0464420177886556	4.04113000238384	5.31942577379893e-05	4297	18
77824	genus.Peptococcus.id.2037	6	36644386	rs3829963	C	A	-0.110131920456699	0.0270495158856812	-4.03693922809653	5.41530894828375e-05	5652	23
77825	genus.Peptococcus.id.2037	16	49049809	rs78983737	A	G	-0.119221216875428	0.0307823286195194	-4.02050488362732	5.80735453368838e-05	5657	23
77826	genus.Peptococcus.id.2037	6	151703965	rs116776334	T	C	0.127861589370909	0.0320007953466078	3.98340032604463	6.79361723351092e-05	5483	22
77827	genus.Peptococcus.id.2037	2	8898036	rs6750682	A	G	-0.0831982345676556	0.0209242654637419	-4.01324745618625	5.98890717832401e-05	5655	23
77828	genus.Peptococcus.id.2037	10	78717768	rs76356462	C	G	-0.210291835122489	0.0476232831641812	-4.19391763519571	2.74177570502332e-05	3929	16
77829	genus.Peptococcus.id.2037	5	67256744	rs62370685	C	T	0.0944092213012234	0.0232255587202978	4.05068768593544	5.10673298587051e-05	5503	21
77830	genus.Peptococcus.id.2037	4	14724079	rs55986733	T	C	-0.0771764510289474	0.0189412626309753	-4.04254206761064	5.28748225032171e-05	5655	23
77831	genus.Peptococcus.id.2037	10	5523208	rs9423431	G	C	-0.141245354172025	0.0350261607437512	-3.89471072652325	9.83159890290404e-05	5441	21
77832	genus.Peptococcus.id.2037	6	30955359	rs2844677	G	A	-0.192138282172314	0.0448435825295836	-4.13512017741191	3.5476893084444e-05	4422	16
77833	genus.Peptococcus.id.2037	14	58011237	rs8012629	T	C	0.0965092157782392	0.0244881819831062	3.90821382467024	9.29809981564107e-05	5483	22
77834	genus.Peptococcus.id.2037	14	58012553	rs17722951	T	C	0.0945343984836275	0.0239183276118775	3.94511013074271	7.97633106832315e-05	5483	22
77835	genus.Peptococcus.id.2037	2	241450418	rs6712454	G	C	-0.0891258991090733	0.0226036456079066	-3.91231202487223	9.14166898362066e-05	5481	22
77836	genus.Peptococcus.id.2037	17	29651229	rs35888506	T	C	-0.0766986978976055	0.019279274407932	-3.94415063280192	8.00833104381053e-05	5657	23
77837	genus.Peptococcus.id.2037	6	167001998	rs3799599	C	T	0.128547774114922	0.0326184008878449	4.02594031325096	5.67480832449432e-05	5631	22
77838	genus.Peptococcus.id.2037	14	88523482	rs4259983	G	C	-0.0733459006660514	0.0188388286297066	-3.91574114187593	9.0126909799993e-05	5657	23
77839	genus.Peptococcus.id.2037	3	17208484	rs41285047	A	G	0.128497905428551	0.0320246007746115	3.99761303720946	6.39844383635634e-05	5479	22
77840	genus.Peptococcus.id.2037	8	8711606	rs1251003	T	A	-0.136767478124538	0.0351320986477168	-3.96713834249823	7.27407732082697e-05	5654	23
77841	genus.Peptococcus.id.2037	14	58038850	rs45500698	T	G	0.181757791593769	0.0457334645708588	4.01358674719228	5.98030101464216e-05	4433	19
77842	genus.Peptococcus.id.2037	2	55992212	rs17369379	C	T	-0.158857978592379	0.0390455311945598	-4.07536637075146	4.59419583129205e-05	4958	19
77843	genus.Peptococcus.id.2037	2	166830189	rs4392277	A	G	0.0777914172604542	0.0194077810468815	4.01745511784572	5.88300356657192e-05	5656	23
77844	genus.Peptococcus.id.2037	9	21799598	rs7033503	C	T	-0.0793270038672552	0.018831209602346	-4.17413752365046	2.99117039722452e-05	5654	23
77845	genus.Peptococcus.id.2037	1	75967778	rs12401888	C	T	0.113158308116401	0.0277773150835094	4.02224322695512	5.7646483415147e-05	5460	21
77846	genus.Peptococcus.id.2037	1	195689688	rs11808237	G	A	0.0897435530720618	0.0225633565118709	3.94709951125467	7.91036845110173e-05	5352	21
77847	genus.Peptococcus.id.2037	4	6755936	rs10516190	C	T	0.115738875147977	0.0285126584770489	4.05314572685236	5.05335020953296e-05	5634	22
77848	genus.Peptococcus.id.2037	16	70472713	rs62049031	C	T	-0.0787917764653663	0.0191873941003343	-4.04250281267821	5.28836780781024e-05	5526	22
77849	genus.Peptococcus.id.2037	14	58041269	rs73303811	G	C	0.184954176262938	0.0464057483739283	4.00367697195113	6.23655081380251e-05	4297	18
77850	genus.Peptococcus.id.2037	4	136659194	rs111721761	A	T	-0.19678987280957	0.0485177403340771	-4.00324471314536	6.24796154319699e-05	3785	13
77851	genus.Peptococcus.id.2037	2	241417047	rs3922420	T	G	-0.0876009207281156	0.0224119177379081	-3.89162071777885	9.95768235364265e-05	5478	22
77852	genus.Peptococcus.id.2037	19	374547	rs648770	T	C	-0.0800194489422362	0.0198907949354901	-3.92249492121791	8.76367412589261e-05	5503	21
77853	genus.Peptococcus.id.2037	6	36643755	rs9394371	C	T	-0.108894909372689	0.0270393083744563	-3.99409267315812	6.49424609186047e-05	5653	23
77854	genus.Peptococcus.id.2037	6	153555572	rs9397596	T	C	0.0935782796020749	0.0232852825181022	4.03465063563062	5.46835996698243e-05	5655	23
77855	genus.Peptococcus.id.2037	3	53486231	rs681320	A	C	-0.0900506586921525	0.0229289935604245	-3.89744225584509	9.72139920543617e-05	5652	23
77856	genus.Peptococcus.id.2037	3	175267563	rs7638295	G	T	0.0914984510722946	0.0231604900644542	3.95190456109788	7.75316632494392e-05	5483	22
77857	genus.Peptococcus.id.2037	1	216223454	rs79632627	T	C	0.154620632683922	0.0383164070644289	4.01733600236317	5.88597706375618e-05	5311	20
77858	genus.Peptococcus.id.2037	1	195691297	rs146122313	T	G	0.0867426924524398	0.021723929869904	3.97266893847631	7.10717962116179e-05	5352	21
77859	genus.Peptococcus.id.2037	13	68173069	rs4539470	G	T	0.178055998441406	0.0440503105492258	4.05802440626145	4.94895968746029e-05	4695	18
77860	genus.Peptococcus.id.2037	16	70391374	rs56036503	A	G	-0.0783433844865701	0.0194133294763882	-4.01777109793301	5.87512260005579e-05	5526	22
77861	genus.Peptococcus.id.2037	1	195730055	rs11804317	G	A	0.080189881202368	0.019963881685705	3.98598085644135	6.72019302890238e-05	5480	22
77862	genus.Peptococcus.id.2037	17	29654974	rs3815154	A	G	-0.0766691579949102	0.019272142532227	-3.96629926481239	7.29971988227431e-05	5655	23
77863	genus.Peptococcus.id.2037	17	29654876	rs2285894	A	T	-0.0766552192938841	0.0192717512828078	-3.96603698280123	7.30775285278207e-05	5655	23
77864	genus.Peptococcus.id.2037	4	68731368	rs6849282	G	C	0.0887949488194636	0.0216556909226835	4.0902256651342	4.30953677960558e-05	5655	23
77865	genus.Peptococcus.id.2037	14	58039241	rs78158506	C	T	0.184896411374944	0.0464964033742143	3.98692117686736	6.69362511552102e-05	4297	18
77866	genus.Peptococcus.id.2037	13	82123822	rs9545775	G	T	-0.135621148897432	0.0340469932573499	-3.93566008854738	8.29683353258238e-05	5294	21
77867	genus.Peptococcus.id.2037	17	15331958	rs2906964	G	A	-0.0846281164425181	0.0207455828557972	-4.04167258732698	5.30712992808152e-05	5653	23
77868	genus.Peptococcus.id.2037	10	85063980	rs4316454	C	A	0.0890888162857156	0.0220851796592733	3.97776059514055	6.95673619123729e-05	5526	22
77869	genus.Peptococcus.id.2037	2	166797646	rs1432273	T	C	0.0781768821639113	0.0194780226751705	3.97469458810482	7.04696268066437e-05	5657	23
77870	genus.Peptococcus.id.2037	6	52832077	rs17608022	C	T	0.121630084301099	0.0302564308616877	4.05245640259502	5.06826707799548e-05	5460	21
77871	genus.Peptococcus.id.2037	16	49051476	rs11862340	T	G	-0.116254204573631	0.0308022974583952	-3.96369740944357	7.37977834500615e-05	5657	23
77872	genus.Peptococcus.id.2037	13	23522836	rs61957176	A	C	-0.0839804702252207	0.0213739347884348	-3.91579852758063	9.01054724987313e-05	5526	22
77873	genus.Peptococcus.id.2037	10	78710275	rs12218921	C	T	-0.0817483147871812	0.0201073744043923	-4.08528706826361	4.40223555637823e-05	5526	22
77874	genus.Peptococcus.id.2037	2	166778533	rs6709397	T	C	0.0777040071044914	0.0194927535165724	3.9721729982979	7.12199654635005e-05	5657	23
77875	genus.Peptococcus.id.2037	2	166796552	rs919683	G	T	0.0780533721977103	0.0194785357893286	3.96854348059497	7.23132642445055e-05	5657	23
77876	genus.Peptococcus.id.2037	6	167004107	rs3778381	A	G	0.127147893402202	0.0326169096842183	3.98279469754168	6.81095891490668e-05	5631	22
77877	genus.Peptococcus.id.2037	2	166777119	rs10206075	G	A	0.0773873087274272	0.0194995096990459	3.96391181999122	7.37314971614979e-05	5657	23
77878	genus.Peptococcus.id.2037	6	167019533	rs3799581	A	G	0.121014492853231	0.0314979781981004	3.9497604826375	7.82294356902293e-05	5657	23
77879	genus.Peptococcus.id.2037	17	29652147	rs2854307	A	G	-0.0758658063528898	0.0192710412679772	-3.91698489487956	8.96633645958451e-05	5657	23
77880	genus.Peptococcus.id.2037	1	237778909	rs596502	T	C	-0.095482908643323	0.0240163013159766	-3.9835827771385	6.78840108893793e-05	5657	23
77881	genus.Peptococcus.id.2037	2	8900869	rs6705257	A	G	-0.0818800466787152	0.0209768265587424	-3.93625423476469	8.27632942771661e-05	5655	23
77882	genus.Peptococcus.id.2037	6	162249918	rs12210267	C	T	0.080235891923304	0.0197531853223647	4.06336353882499	4.83706054644195e-05	5526	22
77883	genus.Peptococcus.id.2037	6	167004008	rs3778383	A	G	0.126673963074301	0.0326159807065968	3.97481874113917	7.04328769760085e-05	5631	22
77884	genus.Peptococcus.id.2037	2	166773971	rs6750044	G	A	0.0773080093234561	0.0194944854381098	3.95732079131205	7.5795111921082e-05	5657	23
77885	genus.Peptococcus.id.2037	1	195728561	rs11802328	T	C	0.0795908763257814	0.0199597122765916	3.96015255955436	7.49018968331362e-05	5480	22
77886	genus.Peptococcus.id.2037	1	3700216	rs12563491	C	T	0.128771067743274	0.0324057405613935	3.94510679757672	7.9764420223912e-05	5656	23
77887	genus.Peptococcus.id.2037	1	234407388	rs11587866	C	G	0.179987364501099	0.0455241559500593	3.98749021382757	6.67759579152936e-05	4074	13
77888	genus.Peptococcus.id.2037	2	166776844	rs6704620	G	C	0.0772163479031589	0.0195002696151242	3.95470797201896	7.66281907796513e-05	5657	23
77889	genus.Peptococcus.id.2037	2	166797450	rs7592392	A	C	0.0777670482191582	0.0194785654580802	3.95346895353222	7.70262623758069e-05	5657	23
77890	genus.Peptococcus.id.2037	4	35308969	rs11731301	C	T	-0.0791684014374746	0.0197848794998762	-3.97947376187289	6.90679819566229e-05	5656	23
77891	genus.Peptococcus.id.2037	9	81265380	rs7870042	T	G	-0.101760577947291	0.0258587026599805	-3.99313989467164	6.52040726383232e-05	5526	22
77892	genus.Peptococcus.id.2037	1	195728730	rs72736145	G	C	0.0795276419889661	0.019958955578049	3.95665620435779	7.60061948187679e-05	5480	22
77893	genus.Peptococcus.id.2037	2	8913405	rs6757123	C	T	-0.0813999861535621	0.0209446246028532	-3.91443508512535	9.06161116762048e-05	5655	23
77894	genus.Peptococcus.id.2037	2	166773132	rs6761195	T	G	0.0771911836860098	0.01948387969601	3.94775032083208	7.88890150313508e-05	5657	23
77895	genus.Peptococcus.id.2037	2	166776352	rs10179129	A	G	0.0771431022853305	0.0194994895901145	3.9466049055395	7.92671993603183e-05	5657	23
77896	genus.Peptococcus.id.2037	2	8934921	rs1370644	A	G	-0.0811179029659148	0.0209151614574281	-3.90522253018999	9.41387175328124e-05	5656	23
77897	genus.Peptococcus.id.2037	2	166882828	rs478389	T	C	0.0768191876982161	0.0194024429757597	3.95760127867826	7.57061913300053e-05	5657	23
77898	genus.Peptococcus.id.2037	15	75052979	rs117825643	T	A	0.159981712645509	0.0391093445432631	4.0423586996946	5.29162007788697e-05	5329	20
77899	genus.Peptococcus.id.2037	2	140978431	rs4954671	A	G	0.146249926885807	0.0375156447324242	3.90214673981705	9.53433259803817e-05	5294	21
77900	genus.Peptococcus.id.2037	22	50964236	rs11479	G	A	0.126487541400335	0.0328012812959871	3.89574580065467	9.78970223993607e-05	5561	21
77901	genus.Peptococcus.id.2037	9	21833338	rs10119971	C	T	-0.0792733181453146	0.0192875332838071	-4.08392011095505	4.42822601302369e-05	5526	22
77902	genus.Peptococcus.id.2037	2	140968907	rs36095075	C	T	0.14463046809642	0.0368737943815838	3.93103325214912	8.4581571440997e-05	5294	21
77903	genus.Peptococcus.id.2037	6	162236682	rs3016538	G	A	0.0822444802090609	0.0208014266673031	4.03912599637358	5.36507413617853e-05	5657	23
77904	genus.Peptococcus.id.2037	9	104598306	rs2786719	G	C	0.0819395053638235	0.0206972053582221	3.94480414567653	7.98652274909e-05	5656	23
77905	genus.Peptococcus.id.2037	9	21842733	rs10113948	G	A	-0.078171387490002	0.019204568562692	-4.04596176511664	5.21087383649174e-05	5526	22
77906	genus.Peptococcus.id.2037	6	167016216	rs9295356	C	G	0.1198290280062	0.0314371206357699	3.91940770378585	8.87668458814847e-05	5657	23
77907	genus.Peptococcus.id.2037	6	52829970	rs34393698	C	T	0.111737302173502	0.0279514259635111	4.04143849281898	5.31243157860063e-05	5329	20
77908	genus.Peptococcus.id.2037	1	69644515	rs2791199	G	A	0.0908751362776479	0.0234033169437597	3.93614636159653	8.28004859061189e-05	5657	23
77909	genus.Peptococcus.id.2037	1	195673838	rs17626633	T	C	0.0786137535130114	0.019977123332373	3.92698686004279	8.60166784415808e-05	5480	22
77910	genus.Peptococcus.id.2037	11	2798804	rs81205	A	C	-0.0745056915693613	0.0190320488964523	-3.9107896711583	9.19948570945437e-05	5526	22
77911	genus.Peptococcus.id.2037	1	3689408	rs2275819	G	A	0.126710832454486	0.0324879572429021	3.89396953971261	9.86170384420317e-05	5657	23
77912	genus.Peptococcus.id.2037	10	5429792	rs7082508	A	T	-0.130414145138116	0.0317895905438919	-3.95483542797477	7.65873522823864e-05	5633	22
77913	genus.Peptococcus.id.2037	6	153560376	rs6913847	T	C	0.0924019013379501	0.0233575475435224	3.96553627129645	7.32311147920317e-05	5656	23
77914	genus.Peptococcus.id.2037	3	71297622	rs11713731	G	A	0.130914265495749	0.0332794533797025	3.93760513818198	8.22988757256253e-05	5652	23
77915	genus.Peptococcus.id.2037	7	137594938	rs273963	C	G	-0.0764562342167107	0.0195128641152632	-3.9569453023995	7.59143046770609e-05	5503	21
77916	genus.Peptococcus.id.2037	8	105890188	rs1460235	C	T	0.079561099079302	0.0199236788069677	4.00025285506061	6.32748385818355e-05	5657	23
77917	genus.Peptococcus.id.2037	1	237774614	rs12121663	C	T	0.0752221095102775	0.0191691600940061	3.89339909955302	9.88493277473528e-05	5526	22
77918	genus.Peptococcus.id.2037	6	167004791	rs35574615	A	G	0.125454022402581	0.0326188207632188	3.93703887621516	8.2493246712408e-05	5631	22
77919	genus.Peptococcus.id.2037	2	166788843	rs62177817	A	G	0.0761943649424767	0.0195146330692456	3.91507014749072	9.03779277079693e-05	5657	23
77920	genus.Peptococcus.id.2037	1	69644108	rs2784830	C	T	0.090183692007331	0.02328992154274	3.92002044645271	8.85414563873926e-05	5657	23
77921	genus.Peptococcus.id.2037	1	209262230	rs12118381	A	G	-0.0812788972182223	0.0196064606028719	-4.09782036862057	4.17058723845847e-05	5656	23
77922	genus.Peptococcus.id.2037	7	73692782	rs10949836	A	G	0.0768694967023693	0.0191033127545015	4.00057917052065	6.31876420604715e-05	5503	21
77923	genus.Peptococcus.id.2037	1	3689889	rs2840327	G	A	0.126600302245549	0.0321540231893146	3.90443814684303	9.4444542265571e-05	5656	23
77924	genus.Peptococcus.id.2037	6	167019378	rs3799582	A	G	0.119431570196808	0.0314970067177733	3.89744400832341	9.72132887999736e-05	5657	23
77925	genus.Peptococcus.id.2037	1	69677691	rs61783691	A	T	0.12571391308896	0.0315538424427677	3.99231064359455	6.54325780272018e-05	5140	19
77926	genus.Peptococcus.id.2037	6	167015116	rs2032544	A	G	0.119343738341417	0.0314435934264333	3.89455603417265	9.83787490126351e-05	5657	23
77927	genus.Peptococcus.id.2037	2	166995691	rs13384709	A	G	0.0864190361203387	0.0215497022688628	3.97386597250026	7.07153655218847e-05	5655	23
77928	genus.Peptococcus.id.2037	6	167013993	rs12528284	C	T	0.119515706798454	0.0314509022637214	3.9122990900664	9.142158779401e-05	5657	23
77929	genus.Peptococcus.id.2037	16	49048885	rs7203844	A	G	-0.114566307259917	0.0306781455117645	-3.89107853837247	9.97996203241869e-05	5657	23
77930	genus.Peptococcus.id.2037	2	166838735	rs10183551	T	C	0.0756859671249285	0.0194103439595619	3.9114928607972	9.17273682583184e-05	5656	23
77931	genus.Peptococcus.id.2037	6	36637325	rs6457934	T	C	-0.106529242315099	0.0270211800928237	-3.90243369307277	9.52303303850124e-05	5657	23
77932	genus.Peptococcus.id.2037	2	166846016	rs1813502	A	G	0.0757452304422016	0.019406348543274	3.91027598401877	9.21907258828885e-05	5656	23
77933	genus.Peptococcus.id.2037	2	166775137	rs62177812	A	C	0.0758561483153985	0.0195263972889286	3.89394582379507	9.86266855401972e-05	5657	23
77934	genus.Peptococcus.id.2037	2	166770120	rs10176588	A	G	0.076124875993233	0.0195004238868018	3.89372441097389	9.87167942585281e-05	5657	23
77935	genus.Peptococcus.id.2037	10	12344440	rs11257693	T	G	-0.0870309839693938	0.0221452063064679	-3.9193024150068	8.8805629530626e-05	5503	21
77936	genus.Peptococcus.id.2037	3	71282240	rs59391743	G	A	0.136300253298363	0.0346385814925452	3.89628307768748	9.76802140689939e-05	5526	22
77937	genus.Peptococcus.id.2037	2	166803092	rs13419316	G	A	0.0761273502896374	0.0194567905480702	3.90185503207008	9.54583235453956e-05	5656	23
77938	genus.Peptococcus.id.2037	4	68730620	rs2319689	T	C	0.0862900936375396	0.0216111442482846	3.98234622377161	6.82382758158369e-05	5657	23
77939	genus.Peptococcus.id.2037	1	195731020	rs17673134	T	C	0.0786092668915667	0.0199637416079619	3.89466587478926	9.83341818615351e-05	5480	22
77940	genus.Peptococcus.id.2037	1	13943185	rs1061610	G	A	0.149928719003094	0.0363562654617261	3.9581064498185	7.5546289871634e-05	5468	22
77941	genus.Peptococcus.id.2037	1	195726956	rs11580036	G	A	0.0783658298908681	0.0199636041710117	3.89372952726186	9.87147111979528e-05	5481	22
77942	genus.Peptococcus.id.2037	6	167007940	rs34324183	A	G	0.124002990908259	0.0326170802574983	3.89967557035644	9.63216690615586e-05	5631	22
77943	genus.Peptococcus.id.2037	6	162247199	rs6931587	T	A	0.0778916600665388	0.0194698719445438	4.00538044758984	6.19177440130786e-05	5652	23
77944	genus.Peptococcus.id.2037	4	68732186	rs2165362	T	C	0.0868606207116398	0.0216587398895961	3.99344616317666	6.51198695531223e-05	5655	23
77945	genus.Peptococcus.id.2037	13	68162534	rs4375548	C	T	0.173913351595153	0.0440644748417551	3.95618431702961	7.61564107301417e-05	4695	18
77946	genus.Peptococcus.id.2037	15	57703685	rs11852307	A	T	-0.123780773020704	0.0307014547872513	-4.04103005592552	5.32169366307476e-05	5482	22
77947	genus.Peptococcus.id.2037	6	167007708	rs35798186	G	A	0.124277751993446	0.0326416766817581	3.89184243980475	9.94858470505339e-05	5631	22
77948	genus.Peptococcus.id.2037	1	89921575	rs10801741	A	G	0.0761097871839646	0.0195889800475017	3.89146074399901	9.96425123888486e-05	5657	23
77949	genus.Peptococcus.id.2037	6	167007297	rs3778379	T	A	0.124308276696538	0.0326416105197976	3.89147088786451	9.9638345873799e-05	5631	22
77950	genus.Peptococcus.id.2037	7	55329335	rs73139071	G	A	0.0937239555998194	0.0243827653668313	3.89887206948926	9.66418141874872e-05	5503	21
77951	genus.Peptococcus.id.2037	15	96565221	rs74496613	A	T	0.0903093829305256	0.0228139210483284	3.9141921925904	9.07073666439836e-05	5656	23
77952	genus.Peptococcus.id.2037	16	80382039	rs820809	G	C	0.0931039099109901	0.0240902179905146	3.89757852677002	9.71593220435136e-05	5526	22
77953	genus.Peptococcus.id.2037	2	166915897	rs10188577	T	C	0.078865355252338	0.0201249194161403	3.91752629266204	8.94622906582108e-05	5657	23
77954	genus.Peptococcus.id.2037	3	37270103	rs79688145	A	G	-0.112822940777069	0.0284796365621246	-3.94002102477305	8.14744683234964e-05	5459	21
77955	genus.Peptococcus.id.2037	8	105889852	rs1460234	A	G	0.0780301048387796	0.0199227323876152	3.92144908269794	8.80180489524685e-05	5657	23
77956	genus.Peptococcus.id.2037	15	57703265	rs75489296	T	A	-0.123051683457097	0.0307036496552957	-4.01578160990353	5.92491029199213e-05	5482	22
77957	genus.Peptococcus.id.2037	13	86092673	rs1156276	G	T	-0.113261996040175	0.0280389014847633	-4.03233356700399	5.52257244621429e-05	5329	20
77958	genus.Peptococcus.id.2037	2	166909069	rs28663047	T	C	0.0783486360596493	0.0201242570395097	3.89621683471263	9.77069206893358e-05	5657	23
77959	genus.Peptococcus.id.2037	18	34005564	rs12605111	C	T	0.0896792062338961	0.0223188891522189	4.01649154410055	5.90709824663334e-05	5657	23
77960	genus.Peptococcus.id.2037	15	81406488	rs1317059	C	A	-0.134211639996617	0.0333262086184094	-3.89769679686776	9.71118972464902e-05	5629	22
77961	genus.Peptococcus.id.2037	1	75969124	rs77984450	C	T	0.0994432042325153	0.0250049000036297	3.89584390321153	9.78574010302025e-05	5656	23
77962	genus.Peptococcus.id.2037	11	3501528	rs147330820	T	C	-0.140573206998289	0.0350476319791688	-3.91447641325676	9.06005932914073e-05	5329	20
77963	genus.Peptococcus.id.2037	19	32115446	rs73030248	G	A	0.147846891889946	0.0373218320506565	3.9524900786404	7.7342136826129e-05	5023	17
77964	genus.Peptococcus.id.2037	6	109876186	rs35721210	C	T	-0.113863001083784	0.029271093789768	-3.90607895336272	9.38058731312408e-05	5329	20
77965	genus.Peptococcus.id.2037	1	69671067	rs10789277	G	A	0.0773884348490012	0.019618443846823	3.90974345788246	9.23941937446323e-05	5657	23
77966	genus.Peptococcus.id.2037	9	21828242	rs3927738	C	T	-0.0776285060630181	0.0191656208940923	-4.00716589899895	6.14516999859981e-05	5526	22
77967	genus.Peptococcus.id.2037	4	68730198	rs12499779	C	T	0.0857507523078495	0.0217361746906921	3.93885651928162	8.18708698417094e-05	5654	23
77968	genus.Peptococcus.id.2037	9	21697689	rs7867994	A	G	-0.0758748573857776	0.0188319395144257	-3.99986510361929	6.33785998353058e-05	5655	23
77969	genus.Peptococcus.id.2037	1	94687675	rs11165098	G	A	-0.0745802151425982	0.0189496066196035	-3.9215258865105	8.79899934111063e-05	5657	23
77970	genus.Peptococcus.id.2037	15	57710244	rs10083703	G	C	-0.122272705087558	0.0306616947513562	-3.97964276492526	6.9018902589044e-05	5483	22
77971	genus.Peptococcus.id.2037	9	21804617	rs869330	G	A	-0.0748485173732252	0.0188161479835155	-3.95102772507512	7.78163080400572e-05	5653	23
77972	genus.Peptococcus.id.2037	15	57704726	rs73417968	G	A	-0.125839425225118	0.0316072368724659	-3.95721046666163	7.58301142881967e-05	5480	22
77973	genus.Peptococcus.id.2037	11	91426110	rs67761453	G	A	0.202294700760383	0.052295358174957	3.90971037494576	9.24068480725987e-05	3416	12
77974	genus.Peptococcus.id.2037	9	21804693	rs869329	G	A	-0.0746161720830112	0.0188133947924701	-3.93868398127884	8.19297571695366e-05	5655	23
77975	genus.Peptococcus.id.2037	7	290629	rs148575535	G	A	0.0843235783589884	0.0219361743448337	3.89110534542792	9.97885935008163e-05	5503	21
77976	genus.Peptococcus.id.2037	1	94691240	rs3789688	C	T	-0.0742169689108558	0.0189470963809024	-3.90150149900883	9.5597869554735e-05	5657	23
77977	genus.Peptococcus.id.2037	4	68728700	rs6854384	C	A	0.0847209747794916	0.0217091969407331	3.90398399932716	9.46220393294452e-05	5654	23
77978	genus.Peptococcus.id.2037	9	21695460	rs1889680	C	T	-0.0748423854385511	0.0188386857175909	-3.94652063761614	7.92950898668271e-05	5655	23
77979	genus.Peptococcus.id.2037	9	21711062	rs1414232	T	G	-0.0744840445271097	0.0188509446117696	-3.93099895371028	8.45936401969986e-05	5655	23
77980	genus.Peptococcus.id.2037	9	21711125	rs1414233	T	C	-0.0744464329167389	0.0188509709260293	-3.92891527291363	8.53298950347506e-05	5655	23
77981	genus.Peptococcus.id.2037	9	21710215	rs2383202	T	C	-0.0742740252299694	0.0188511114775474	-3.91962632925375	8.86863651973444e-05	5655	23
77982	genus.Peptococcus.id.2037	9	21711647	rs1335499	A	C	-0.0741275625248987	0.0188507444213323	-3.91233056601191	9.14096693884661e-05	5655	23
77983	genus.Peptococcus.id.2037	15	57702926	rs73417960	T	C	-0.119799958190987	0.0307078536866958	-3.90967439346374	9.24206129616091e-05	5482	22
77984	genus.Peptococcus.id.2037	9	21711735	rs2891164	G	C	-0.0741239606177903	0.0188500363872201	-3.91161090664393	9.16825364477047e-05	5655	23
77985	genus.Peptococcus.id.2037	9	21709997	rs7039487	T	C	-0.0740388706568097	0.0188514090320073	-3.90712557004317	9.34006199570528e-05	5655	23
77986	genus.Peptococcus.id.2037	9	21711675	rs1335500	A	G	-0.0739067456053602	0.018850177976413	-3.9005827241242	9.59614282599323e-05	5655	23
77987	genus.Peptococcus.id.2037	15	57704518	rs73417967	G	T	-0.120984358344814	0.0310851391469781	-3.89861756976367	9.67434258318164e-05	5482	22
77988	genus.Peptococcus.id.2037	9	21711637	rs1335498	G	A	-0.0742960483508704	0.0188619110873188	-3.89249698291792	9.92177338978288e-05	5655	23
77989	genus.Peptococcus.id.2037	11	91464360	rs12793346	C	T	0.194046991116276	0.0500836856820671	3.89715731287812	9.73284011077823e-05	3719	13
