# Supplementary material for: The causal relationship between gut microbiota and type 2 diabetes: a two-sample Mendelian randomized study
Source: Front Public Health. 2023 Sep 22;11:1255059. doi: 10.3389/fpubh.2023.1255059 (PMC10556527; doi:10.3389/fpubh.2023.1255059)
Supplement: Supplementary file 2 [file Data_Sheet_1.zip › Additional documents 1/exposure genus.Phascolarctobacterium.id.2168.csv]

	bac	chr	bp	rsID	ref.allele	eff.allele	beta	SE	Z.weightedSumZ	P.weightedSumZ	N	Ncohorts
77990	genus.Phascolarctobacterium.id.2168	12	53098742	rs75882962	C	T	0.0968660542953217	0.0190575014292099	5.11186909038318	3.18986855122728e-07	10710	23
77991	genus.Phascolarctobacterium.id.2168	4	183252836	rs56157888	C	A	0.0954863832110275	0.0193976335115683	4.8755493919468	1.08506041751889e-06	10031	21
77992	genus.Phascolarctobacterium.id.2168	3	168339417	rs56069061	A	G	-0.111305825316195	0.0230694295270535	-4.76680099206096	1.87174023902173e-06	11007	23
77993	genus.Phascolarctobacterium.id.2168	12	53098834	rs73094691	C	G	0.119046922895047	0.0242250946719984	4.92589334375548	8.39757965251393e-07	10031	21
77994	genus.Phascolarctobacterium.id.2168	3	186553389	rs74540770	A	G	-0.121014393139253	0.0258620722340479	-4.63307459208596	3.60274653746054e-06	9403	20
77995	genus.Phascolarctobacterium.id.2168	17	73584441	rs76124218	G	C	-0.159360781117811	0.0344531604476423	-4.69472245466086	2.6696894622793e-06	7314	15
77996	genus.Phascolarctobacterium.id.2168	1	203102563	rs6427992	C	G	-0.0652457717308076	0.0137508259858928	-4.74489543726112	2.08614068624576e-06	11113	24
77997	genus.Phascolarctobacterium.id.2168	2	174436533	rs12618201	G	A	0.0641657096072138	0.0138201923628525	4.64644977908388	3.37696296091511e-06	11113	24
77998	genus.Phascolarctobacterium.id.2168	2	174427669	rs12468366	C	T	0.0632675498354363	0.0138273317077684	4.58758916248925	4.48393942840906e-06	11110	24
77999	genus.Phascolarctobacterium.id.2168	1	203102728	rs6701725	G	A	-0.0634718883352352	0.0137434602333786	-4.62155261875608	3.80878697457128e-06	11114	24
78000	genus.Phascolarctobacterium.id.2168	22	47841258	rs74847270	G	A	-0.104889022489101	0.0230997928427194	-4.53607817537306	5.7309944231723e-06	11098	24
78001	genus.Phascolarctobacterium.id.2168	10	33857191	.	A	G	-0.107542903610583	0.0248440283282449	-4.41332400088379	1.01795476464098e-05	10430	22
78002	genus.Phascolarctobacterium.id.2168	2	174434894	rs987268	G	C	0.0621801119911776	0.0137911987628843	4.50028446495053	6.78625843919512e-06	11110	24
78003	genus.Phascolarctobacterium.id.2168	8	102434276	rs1264476	G	T	0.0767335419971047	0.0166041480772935	4.5965387648237	4.29567083773343e-06	11104	24
78004	genus.Phascolarctobacterium.id.2168	22	35888658	rs2179082	C	T	0.084432427119991	0.0191795991159374	4.39670582570172	1.09906139129464e-05	10031	21
78005	genus.Phascolarctobacterium.id.2168	8	102433133	rs1264474	C	T	0.076430989029907	0.0165968821464925	4.57839628152259	4.68554393161087e-06	11105	24
78006	genus.Phascolarctobacterium.id.2168	2	174437538	rs10168874	A	G	0.0615837436487026	0.0138095309259168	4.45499247270143	8.3896138226059e-06	11114	24
78007	genus.Phascolarctobacterium.id.2168	2	174418085	rs1405230	A	C	0.0636825006393797	0.0141169672597862	4.49248920219243	7.03954887395889e-06	11100	24
78008	genus.Phascolarctobacterium.id.2168	14	21358155	rs28525131	A	G	-0.118657157578982	0.0269048311822714	-4.45919592293186	8.22676954016802e-06	10457	20
78009	genus.Phascolarctobacterium.id.2168	11	6258689	rs57528411	G	A	-0.104220727676224	0.0239998778277727	-4.31735519494334	1.5790993721116e-05	10612	22
78010	genus.Phascolarctobacterium.id.2168	12	81829333	rs61934731	T	C	-0.138564061899307	0.0320699912057345	-4.3345975428688	1.46027028645647e-05	8616	17
78011	genus.Phascolarctobacterium.id.2168	8	102447587	rs1148491	A	G	0.0765112194442043	0.0166331389635215	4.5644375281736	5.00835307920081e-06	11106	24
78012	genus.Phascolarctobacterium.id.2168	8	102433440	rs1264475	G	T	0.0759232904665049	0.0165962265613453	4.55191674785957	5.31593721560111e-06	11104	24
78013	genus.Phascolarctobacterium.id.2168	2	36497661	rs10490679	A	G	0.091566646793496	0.0211467572423678	4.41100424747841	1.02892299574623e-05	10531	23
78014	genus.Phascolarctobacterium.id.2168	13	71376322	rs7982713	A	G	0.0726921519418699	0.0163200857662643	4.42327381469757	9.72164031842971e-06	10710	23
78015	genus.Phascolarctobacterium.id.2168	2	174431226	rs493998	A	G	0.0612958320113423	0.013793151161466	4.43566787043853	9.17872715341321e-06	11113	24
78016	genus.Phascolarctobacterium.id.2168	8	102447003	rs1264461	G	T	0.0763667171165211	0.0166684097071216	4.53875545365185	5.65872146099893e-06	11114	24
78017	genus.Phascolarctobacterium.id.2168	8	102440689	rs1264463	T	C	0.0758744584524042	0.0166125306398705	4.54242482906249	5.56108292471047e-06	11104	24
78018	genus.Phascolarctobacterium.id.2168	2	174437962	rs12619702	C	T	0.0605952821733765	0.0138119257296654	4.38132940739055	1.17957379558367e-05	11114	24
78019	genus.Phascolarctobacterium.id.2168	2	174438159	rs10930603	G	C	0.0603693367876827	0.0138121823725996	4.36670183548974	1.26136728610506e-05	11114	24
78020	genus.Phascolarctobacterium.id.2168	2	174432078	rs501548	A	G	0.0614449336262291	0.0140206051617277	4.37427858961042	1.2183470784e-05	10710	23
78021	genus.Phascolarctobacterium.id.2168	11	1322713	rs5743905	G	C	-0.162342499606526	0.0350887413313183	-4.31247964822793	1.61433746317396e-05	6923	15
78022	genus.Phascolarctobacterium.id.2168	2	174343700	rs12474921	C	T	0.11399621071017	0.0254401353045448	4.36700718865858	1.25960583356403e-05	10480	21
78023	genus.Phascolarctobacterium.id.2168	14	21365801	rs8007643	C	T	-0.11833455839772	0.0279262152133455	-4.31938455495187	1.56464931410445e-05	10459	20
78024	genus.Phascolarctobacterium.id.2168	17	48026392	rs12600686	A	G	-0.058602975066239	0.0137265718361093	-4.31898000513511	1.5675198136001e-05	10710	23
78025	genus.Phascolarctobacterium.id.2168	11	1284226	rs55766124	C	T	-0.168412976163155	0.036320783556649	-4.31188936793924	1.61865423975775e-05	6383	14
78026	genus.Phascolarctobacterium.id.2168	8	102428258	rs1264471	G	T	0.0742907016789331	0.0164610003970361	4.4797251825282	7.47392048193362e-06	11114	24
78027	genus.Phascolarctobacterium.id.2168	4	17051156	rs11929846	C	T	-0.0697199181129197	0.0157969221173868	-4.44268884149089	8.88416002331191e-06	11114	24
78028	genus.Phascolarctobacterium.id.2168	6	118781263	rs139811148	G	A	-0.0880319563796345	0.0199152924741985	-4.35949401775032	1.3036351733582e-05	11015	23
78029	genus.Phascolarctobacterium.id.2168	14	21367144	rs77982596	G	T	-0.117297568877472	0.0279724230410131	-4.27756824265595	1.88946043555295e-05	10459	20
78030	genus.Phascolarctobacterium.id.2168	10	33858892	rs61843592	A	G	-0.102333421697902	0.0248209771939879	-4.18310828809472	2.87550338177746e-05	10433	22
78031	genus.Phascolarctobacterium.id.2168	1	38149076	rs34250208	G	A	0.0834765009854901	0.0208678890377311	4.11325002743908	3.90127449727731e-05	10031	21
78032	genus.Phascolarctobacterium.id.2168	11	1320273	rs5743924	C	T	-0.160953565916975	0.0351120713399255	-4.26798911745732	1.97242947643714e-05	6923	15
78033	genus.Phascolarctobacterium.id.2168	3	24478369	rs35947386	T	C	0.06193885272918	0.0141173173670571	4.35281405172152	1.34401141157018e-05	11100	24
78034	genus.Phascolarctobacterium.id.2168	4	3617054	rs66610650	C	G	0.0975141260867706	0.0236692942658163	4.27709085364082	1.89351537871092e-05	9567	20
78035	genus.Phascolarctobacterium.id.2168	22	47942612	rs130483	G	A	0.0655055768362799	0.014359556801938	4.50008306136983	6.79269148277552e-06	11096	24
78036	genus.Phascolarctobacterium.id.2168	3	168341593	rs16852513	C	T	-0.0908822648021734	0.0214868098321351	-4.21405059266396	2.50831060036225e-05	10612	22
78037	genus.Phascolarctobacterium.id.2168	5	20502450	rs10462119	G	A	-0.0710610011159189	0.0165448817367786	-4.30211995317124	1.6917167876002e-05	11107	24
78038	genus.Phascolarctobacterium.id.2168	6	158647999	rs262812	C	T	-0.0643814910776098	0.015126196390027	-4.26985447734072	1.95600547192008e-05	10710	23
78039	genus.Phascolarctobacterium.id.2168	3	193589012	rs581740	T	C	0.0683404090184795	0.0163223872427983	4.22064051986064	2.43609146697241e-05	11096	24
78040	genus.Phascolarctobacterium.id.2168	6	118847551	rs79477297	G	A	-0.0872584340830833	0.0200949780604935	-4.28339868915577	1.84059927191791e-05	11011	23
78041	genus.Phascolarctobacterium.id.2168	3	193593314	rs79773931	T	C	-0.131319020682206	0.0298400508153828	-4.33097864524611	1.48448079877364e-05	9281	17
78042	genus.Phascolarctobacterium.id.2168	11	1318570	rs73397894	A	G	-0.160483587879516	0.0351114431229385	-4.25160574319882	2.12243255883644e-05	6923	15
78043	genus.Phascolarctobacterium.id.2168	2	36480376	rs1919817	T	C	0.0864510312072487	0.0209914477998778	4.21311572845452	2.51871927133536e-05	10531	23
78044	genus.Phascolarctobacterium.id.2168	7	156882523	rs78300185	G	A	-0.131425299467899	0.0319817660462151	-4.16050903894447	3.1753904844935e-05	8625	15
78045	genus.Phascolarctobacterium.id.2168	22	47836819	rs17251638	A	G	-0.0971284548383023	0.0231693617468466	-4.21585650490244	2.48831953302192e-05	11016	23
78046	genus.Phascolarctobacterium.id.2168	19	18166751	rs12461963	G	C	0.110383372458714	0.0256171579155747	4.21503450521089	2.49740002998057e-05	10612	22
78047	genus.Phascolarctobacterium.id.2168	2	36480642	rs41434844	T	C	0.087070304009522	0.0211401858474267	4.1941759434897	2.73865356568131e-05	10531	23
78048	genus.Phascolarctobacterium.id.2168	9	122126478	rs1924681	G	A	-0.057174760469383	0.0139467456274043	-4.27437820696567	1.91671442838165e-05	11107	24
78049	genus.Phascolarctobacterium.id.2168	7	75278052	rs76362633	G	A	0.104758495402743	0.0239697714664031	4.36842747106591	1.25144363124053e-05	10432	22
78050	genus.Phascolarctobacterium.id.2168	11	1331882	rs73399804	A	G	-0.163903430156905	0.0362659126763942	-4.18232380285676	2.88544619750205e-05	6383	14
78051	genus.Phascolarctobacterium.id.2168	2	36479648	rs2699160	G	A	0.0831401669497226	0.0207027001177195	4.21090716545565	2.5434725852949e-05	10533	23
78052	genus.Phascolarctobacterium.id.2168	22	47833323	rs7287734	C	G	-0.0592361030083371	0.014148408350082	-4.14966679970933	3.32959588979076e-05	11109	24
78053	genus.Phascolarctobacterium.id.2168	11	1333034	rs12271796	T	C	-0.163678061442335	0.0362650335636833	-4.17249409179833	3.01283414366454e-05	6383	14
78054	genus.Phascolarctobacterium.id.2168	11	1329570	rs5743857	G	A	-0.163610000877213	0.036209255768066	-4.17013960371666	3.04413104541351e-05	6383	14
78055	genus.Phascolarctobacterium.id.2168	4	189805044	rs62343676	C	A	-0.0678402022297089	0.0162908003612427	-4.3408169822783	1.41953924651722e-05	11111	24
78056	genus.Phascolarctobacterium.id.2168	1	38168804	rs12119598	C	T	0.0813898975614923	0.0208708678176509	4.02959516242555	5.58729938647504e-05	10031	21
78057	genus.Phascolarctobacterium.id.2168	8	102426966	rs1264469	G	T	0.0729855626030373	0.0166070317886287	4.36768998329937	1.25567556999035e-05	11113	24
78058	genus.Phascolarctobacterium.id.2168	13	31471381	rs35955426	A	G	0.0845642236190177	0.0199647386440601	4.22575582137036	2.38140110932088e-05	10432	22
78059	genus.Phascolarctobacterium.id.2168	2	80147171	rs7575675	C	T	0.0888756058086283	0.0223832897304928	4.02466568816436	5.70563113767146e-05	11097	24
78060	genus.Phascolarctobacterium.id.2168	10	33861317	rs17230995	T	C	-0.0997296953524509	0.0247031039012101	-4.06512230638542	4.80072799187407e-05	10433	22
78061	genus.Phascolarctobacterium.id.2168	4	189798780	rs10434319	G	A	-0.0685639162746822	0.0162909765601799	-4.32109803165865	1.55254673806958e-05	11114	24
78062	genus.Phascolarctobacterium.id.2168	2	114469325	rs4849267	A	T	0.0834679366926402	0.0204464261730881	4.03158660223744	5.54015744406097e-05	10529	23
78063	genus.Phascolarctobacterium.id.2168	2	36477100	rs34765784	A	C	0.0872534747094855	0.0211310350809119	4.23041261610713	2.33263046076171e-05	10532	23
78064	genus.Phascolarctobacterium.id.2168	22	47940428	rs135144	C	G	0.0622773233274385	0.0142179202531675	4.33594873910456	1.4513276615197e-05	11101	24
78065	genus.Phascolarctobacterium.id.2168	11	1333277	rs11043169	C	T	-0.162966416720955	0.0362662783794177	-4.15465712921832	3.25775682428718e-05	6383	14
78066	genus.Phascolarctobacterium.id.2168	13	74345584	rs73216719	G	A	-0.162601989705848	0.0386198308541845	-4.16302304728122	3.14061653468824e-05	6430	13
78067	genus.Phascolarctobacterium.id.2168	11	1312117	rs5743951	G	A	-0.158371418333438	0.0351023401710877	-4.18505356892601	2.85098859543498e-05	6923	15
78068	genus.Phascolarctobacterium.id.2168	5	20505433	rs72746843	A	G	-0.0700429632302764	0.0165001003900127	-4.25813309551351	2.06141211307786e-05	11101	24
78069	genus.Phascolarctobacterium.id.2168	13	98755233	rs58816034	C	T	-0.0889675650518574	0.0219030311543027	-4.06282747107451	4.84818634972978e-05	11109	24
78070	genus.Phascolarctobacterium.id.2168	4	189803943	rs60318122	G	A	-0.0675068510040093	0.0162926997536674	-4.31634384705339	1.58634808525804e-05	11111	24
78071	genus.Phascolarctobacterium.id.2168	3	24477355	rs56101205	C	T	0.0623432098700177	0.0144841622660782	4.27043048594156	1.95096024184454e-05	10710	23
78072	genus.Phascolarctobacterium.id.2168	22	47940908	rs130481	A	C	0.0629464956628935	0.0143959865834273	4.32073914401086	1.55507421005396e-05	11114	24
78073	genus.Phascolarctobacterium.id.2168	11	1326826	rs5743879	C	T	-0.164055283125548	0.0362821825372051	-4.19468768754281	2.73247816053771e-05	6383	14
78074	genus.Phascolarctobacterium.id.2168	8	6163301	rs78707488	G	A	-0.0797783910651597	0.0193035794661964	-4.10768386496548	3.99646605207806e-05	10612	22
78075	genus.Phascolarctobacterium.id.2168	4	189805248	rs62343677	A	T	-0.0675120038588404	0.0162903267294647	-4.30952449948189	1.63605934338404e-05	11111	24
78076	genus.Phascolarctobacterium.id.2168	4	189799229	rs62343660	C	A	-0.0685080628770959	0.0163046924212788	-4.30203599294249	1.69235811487376e-05	11114	24
78077	genus.Phascolarctobacterium.id.2168	1	113224914	rs3013433	C	T	0.064141539072143	0.0153581125675938	4.20516257992313	2.60894547144511e-05	11113	24
78078	genus.Phascolarctobacterium.id.2168	2	114468996	rs17682863	C	T	0.0830486602535002	0.0204462261607263	4.01072892221907	6.05315773963644e-05	10529	23
78079	genus.Phascolarctobacterium.id.2168	11	1313415	rs12294518	C	T	-0.157970844342382	0.0351031615310268	-4.16594139259095	3.10070359346851e-05	6923	15
78080	genus.Phascolarctobacterium.id.2168	11	1313628	rs5743949	A	G	-0.157970844342382	0.0351031615310268	-4.16594139259095	3.10070359346851e-05	6923	15
78081	genus.Phascolarctobacterium.id.2168	4	189803649	rs62343668	T	C	-0.0675202658998953	0.0162930138412999	-4.30251846802079	1.68867590313552e-05	11111	24
78082	genus.Phascolarctobacterium.id.2168	2	102726595	rs12989438	C	T	0.0686249500378355	0.0162511930852832	4.1872990623729	2.82293752462503e-05	11112	24
78083	genus.Phascolarctobacterium.id.2168	11	63840688	rs78433487	G	A	-0.132464126417348	0.0324234158837831	-4.04799704173499	5.16577991943068e-05	8282	15
78084	genus.Phascolarctobacterium.id.2168	4	189804586	rs62343674	A	G	-0.0672024235568257	0.0162921405848941	-4.29798547717737	1.72357453149907e-05	11111	24
78085	genus.Phascolarctobacterium.id.2168	2	174407300	rs6433426	C	T	0.0592779562157448	0.0141079040577416	4.18544709140877	2.84605357418717e-05	11110	24
78086	genus.Phascolarctobacterium.id.2168	4	189803668	rs62343669	C	T	-0.0676050488702294	0.0163041928881003	-4.29534363035418	1.74422946648481e-05	11111	24
78087	genus.Phascolarctobacterium.id.2168	4	189804110	rs61296535	A	G	-0.0671285166257233	0.0162926369666275	-4.29327194947251	1.76059140527174e-05	11111	24
78088	genus.Phascolarctobacterium.id.2168	4	189804657	rs62343675	A	C	-0.0671514825834251	0.0162921677140462	-4.29245163386244	1.7671105115807e-05	11111	24
78089	genus.Phascolarctobacterium.id.2168	9	120516273	rs2149355	G	A	0.0671636146461958	0.0160535334693839	4.15199513525436	3.29589269708612e-05	10514	23
78090	genus.Phascolarctobacterium.id.2168	4	189803743	rs62343670	C	G	-0.0673831804401857	0.0162929705960603	-4.29191612283843	1.77137865653025e-05	11111	24
78091	genus.Phascolarctobacterium.id.2168	4	189798603	rs10434318	G	T	-0.067699486810529	0.0163030537145786	-4.28463416600307	1.83040124923565e-05	11114	24
78092	genus.Phascolarctobacterium.id.2168	14	21361384	rs11849372	T	C	-0.113961990125378	0.0279512571951834	-4.15861466537575	3.20183496241372e-05	10459	20
78093	genus.Phascolarctobacterium.id.2168	4	189805383	rs62343678	A	T	-0.0671836068129563	0.0162932752168022	-4.28901843866232	1.79464475540372e-05	11111	24
78094	genus.Phascolarctobacterium.id.2168	5	20485746	rs12652510	A	C	-0.0683111060526508	0.016570140449193	-4.16273644335757	3.14456251022421e-05	11109	24
78095	genus.Phascolarctobacterium.id.2168	8	102426082	rs1264467	G	C	0.0716697786131667	0.0164567025273815	4.32572483338906	1.52031110222354e-05	11114	24
78096	genus.Phascolarctobacterium.id.2168	9	798426	rs113142995	C	T	-0.112317689132371	0.026292664081813	-4.23820001631426	2.25318990871217e-05	9832	21
78097	genus.Phascolarctobacterium.id.2168	2	102727394	rs12994561	G	C	0.0681597334854108	0.0162484469867735	4.14765127636654	3.3590351697166e-05	11112	24
78098	genus.Phascolarctobacterium.id.2168	22	47942885	rs6008253	A	G	0.0639928567606161	0.0144711516133668	4.37159542956784	1.23341918399664e-05	10710	23
78099	genus.Phascolarctobacterium.id.2168	2	231958879	rs79034837	C	A	-0.104441414155053	0.0237622865770501	-4.12831429309089	3.65432401674789e-05	11016	23
78100	genus.Phascolarctobacterium.id.2168	13	31468796	rs34538248	A	C	0.0827387323699862	0.0199233149200753	4.17561672191604	2.9717982496283e-05	10532	23
78101	genus.Phascolarctobacterium.id.2168	11	1310269	rs5743966	G	A	-0.157426393467818	0.0350986474005783	-4.13989061113559	3.47471472702708e-05	6923	15
78102	genus.Phascolarctobacterium.id.2168	7	156882067	rs75633545	C	G	-0.128998555971988	0.0319827401385829	-4.06894871435628	4.72257399741547e-05	8625	15
78103	genus.Phascolarctobacterium.id.2168	10	33872125	rs61843623	C	T	-0.0970584096778518	0.0242307466943152	-4.06753649319248	4.75127695649794e-05	10429	22
78104	genus.Phascolarctobacterium.id.2168	4	189799019	rs10434321	T	C	-0.0678184845381507	0.0163044709335762	-4.26989392764582	1.95565953271839e-05	11114	24
78105	genus.Phascolarctobacterium.id.2168	8	6163897	rs73192687	C	T	-0.0796633288186743	0.01939570890747	-4.10065744502014	4.11978026133631e-05	10612	22
78106	genus.Phascolarctobacterium.id.2168	9	122123291	rs10818302	T	C	-0.0555967157533623	0.0139536465186586	-4.16450073536964	3.12034621323595e-05	11105	24
78107	genus.Phascolarctobacterium.id.2168	9	120517844	rs4837502	A	G	0.0651391016628246	0.0157704369921914	4.10065899326199	4.11975269610629e-05	10532	23
78108	genus.Phascolarctobacterium.id.2168	4	189805623	rs7699581	T	C	-0.0666080799649159	0.0162870781637803	-4.26387660429289	2.00910424311916e-05	11111	24
78109	genus.Phascolarctobacterium.id.2168	8	6164879	rs73192688	A	G	-0.0799388722749608	0.0194918324373814	-4.0738439690122	4.6243469236502e-05	10612	22
78110	genus.Phascolarctobacterium.id.2168	11	1310714	rs5743961	C	T	-0.156111652609792	0.0351053684609718	-4.12570420731372	3.69602059516712e-05	6923	15
78111	genus.Phascolarctobacterium.id.2168	11	1334127	rs112297882	C	T	-0.159998405261732	0.0362734200775715	-4.08885711937281	4.3350375746011e-05	6383	14
78112	genus.Phascolarctobacterium.id.2168	11	1364937	rs1980130	C	T	-0.155958251614344	0.03563317866605	-4.09161723964092	4.28375283330364e-05	6822	14
78113	genus.Phascolarctobacterium.id.2168	11	1333821	rs11021733	T	C	-0.160041848540217	0.0362724836428588	-4.08675471570266	4.37449174246363e-05	6383	14
78114	genus.Phascolarctobacterium.id.2168	11	114701288	rs6589457	G	A	0.153076793233931	0.0368111753430746	4.1411191719911	3.45615325200692e-05	6671	15
78115	genus.Phascolarctobacterium.id.2168	11	1336498	rs12283054	T	C	-0.159707284277351	0.036266718697573	-4.07907932855386	4.52144074528786e-05	6383	14
78116	genus.Phascolarctobacterium.id.2168	2	102724820	rs6726402	G	C	0.0674525763012018	0.0162390142033192	4.11485197194967	3.87427964445587e-05	11114	24
78117	genus.Phascolarctobacterium.id.2168	5	159984492	rs4921301	C	T	-0.0652545979885227	0.016379568236011	-3.93853221179074	8.19815892833693e-05	10710	23
78118	genus.Phascolarctobacterium.id.2168	4	189803507	rs11726189	A	T	-0.0671685903295307	0.0162900284111099	-4.25598830434332	2.08127586747453e-05	11111	24
78119	genus.Phascolarctobacterium.id.2168	1	60573491	rs686923	G	A	-0.0641056176495495	0.0156556321295143	-4.0754945951633	4.59166488318199e-05	11101	24
78120	genus.Phascolarctobacterium.id.2168	3	18462531	rs78702810	C	T	-0.146052871968646	0.0344725220084353	-4.26861940676081	1.96686530877353e-05	7027	13
78121	genus.Phascolarctobacterium.id.2168	4	189799713	rs62343662	C	T	-0.0676899564171555	0.0163047543679828	-4.23697209687958	2.26554278093575e-05	11114	24
78122	genus.Phascolarctobacterium.id.2168	12	98014440	rs7954249	T	G	-0.0715738542951527	0.0179167348160471	-4.08762057417593	4.35820177588629e-05	11109	24
78123	genus.Phascolarctobacterium.id.2168	3	193596982	rs11924205	G	A	-0.111196291469559	0.0275210499599024	-4.12727332154753	3.67089989352118e-05	10139	20
78124	genus.Phascolarctobacterium.id.2168	9	120517126	rs7848124	C	A	0.066152863224738	0.0160374669748005	4.09850383625442	4.15829347456421e-05	10532	23
78125	genus.Phascolarctobacterium.id.2168	1	38104340	rs4653309	G	A	0.0661465145904568	0.016585685841011	4.10168337671023	4.10155266728946e-05	11114	24
78126	genus.Phascolarctobacterium.id.2168	1	113206502	rs12750621	G	C	0.0655754875964981	0.015682413649395	4.19367596669589	2.74469978537484e-05	11110	24
78127	genus.Phascolarctobacterium.id.2168	5	20481264	rs12522218	C	T	-0.0635623093501321	0.0154050322375333	-4.13671248720267	3.52317101474434e-05	11104	24
78128	genus.Phascolarctobacterium.id.2168	4	189797606	rs10434315	C	T	-0.0668325419339933	0.0163031243978058	-4.23969162748678	2.23827051878296e-05	11114	24
78129	genus.Phascolarctobacterium.id.2168	4	17060545	rs828164	G	A	-0.0653622519657999	0.0154253445996093	-4.21649977549626	2.48123534307155e-05	11114	24
78130	genus.Phascolarctobacterium.id.2168	3	193587435	rs2630239	T	C	0.0645905955594394	0.0162214232222803	4.00127829660868	6.30012075595587e-05	11100	24
78131	genus.Phascolarctobacterium.id.2168	3	24477822	rs35317485	C	T	0.0597876578062913	0.0142166341058257	4.17316991193829	3.00390748046432e-05	11098	24
78132	genus.Phascolarctobacterium.id.2168	2	112521897	rs1402939	A	G	-0.0568772436392588	0.0139034796599958	-4.08212106256648	4.46265385241833e-05	10710	23
78133	genus.Phascolarctobacterium.id.2168	1	113215786	rs2932539	G	A	0.0645928552875809	0.0155228914725755	4.16597014513727	3.10031276580284e-05	11114	24
78134	genus.Phascolarctobacterium.id.2168	2	102727102	rs12995470	C	T	0.0671712230623582	0.0162358865105352	4.08910052231339	4.3304916859322e-05	11112	24
78135	genus.Phascolarctobacterium.id.2168	2	102726059	rs11679856	A	G	0.0670928459899707	0.0162372619478381	4.0873021077019	4.36418659431179e-05	11112	24
78136	genus.Phascolarctobacterium.id.2168	9	120516800	rs2149354	T	A	0.0660479444811175	0.0160536379020711	4.0958072522227	4.20699853412564e-05	10533	23
78137	genus.Phascolarctobacterium.id.2168	2	174415933	rs60112996	C	T	0.0576900496851017	0.0139172486269579	4.14870525067278	3.3436098317175e-05	11096	24
78138	genus.Phascolarctobacterium.id.2168	2	219650840	rs6712310	C	T	0.12065646262665	0.0297226082376999	4.10928969709111	3.96877952011734e-05	9389	19
78139	genus.Phascolarctobacterium.id.2168	11	1310539	rs5743965	G	A	-0.154990538951616	0.0352146986030585	-4.07698742380019	4.56229593555764e-05	6923	15
78140	genus.Phascolarctobacterium.id.2168	11	1310542	rs5743964	G	A	-0.154990538951616	0.0352146986030585	-4.07698742380019	4.56229593555764e-05	6923	15
78141	genus.Phascolarctobacterium.id.2168	11	1341465	rs79890848	A	G	-0.158674579229872	0.0364647759519203	-4.02288878014027	5.74886479447117e-05	6383	14
78142	genus.Phascolarctobacterium.id.2168	2	36419258	rs1529265	T	A	0.110633231241466	0.0260365867230384	4.19722546322695	2.70204901877988e-05	10529	23
78143	genus.Phascolarctobacterium.id.2168	1	60569672	rs628215	G	A	-0.0636787467127164	0.0156549434556398	-4.04692827147652	5.1894134517013e-05	11101	24
78144	genus.Phascolarctobacterium.id.2168	8	75872380	rs4521733	G	C	-0.123836088104882	0.0304255136311055	-4.0717156463986	4.66681291437779e-05	8974	18
78145	genus.Phascolarctobacterium.id.2168	18	67193217	rs9961907	C	T	-0.0551461533422242	0.013598526858807	-4.04260912293441	5.28596986494963e-05	11106	24
78146	genus.Phascolarctobacterium.id.2168	2	174406776	rs6433423	A	T	0.058139826514662	0.0140981016603823	4.10657199492345	4.01574335392291e-05	11112	24
78147	genus.Phascolarctobacterium.id.2168	11	1307122	rs5743978	G	A	-0.154392037307486	0.0351099146393724	-4.07744570316377	4.55331584039345e-05	6923	15
78148	genus.Phascolarctobacterium.id.2168	2	102726136	rs13014284	A	G	0.0669752437404958	0.0162372813715439	4.07902104063832	4.52257440198424e-05	11112	24
78149	genus.Phascolarctobacterium.id.2168	8	102374685	rs1264414	G	A	0.0759038327070416	0.0171718341384691	4.30357767736221	1.68061886269016e-05	10612	22
78150	genus.Phascolarctobacterium.id.2168	2	174404860	rs16861848	A	G	0.0581657831780973	0.0140987404222585	4.10929914055	3.96861724289485e-05	11114	24
78151	genus.Phascolarctobacterium.id.2168	1	113216543	rs2932538	G	A	0.0642966749775653	0.0155231916846108	4.14950903611465	3.33189135741881e-05	11114	24
78152	genus.Phascolarctobacterium.id.2168	9	120516843	rs2149353	G	A	0.0658900779161493	0.0160361811735414	4.08469490615038	4.41347673633241e-05	10533	23
78153	genus.Phascolarctobacterium.id.2168	7	48025584	rs2708908	T	C	0.0558587989873276	0.0138656298028697	4.06936484683147	4.71414764360828e-05	11114	24
78154	genus.Phascolarctobacterium.id.2168	21	21026517	rs9305919	T	C	0.0663626207783782	0.0166913660206443	3.93003032036607	8.49351505482753e-05	11013	23
78155	genus.Phascolarctobacterium.id.2168	13	46106071	rs9316144	A	G	0.0586508731913743	0.0145435004296622	4.08208170970385	4.46340976593234e-05	11114	24
78156	genus.Phascolarctobacterium.id.2168	1	113228623	rs12126494	G	A	0.0646878573956492	0.0156748496302038	4.16563586820909	3.10485941872172e-05	11111	24
78157	genus.Phascolarctobacterium.id.2168	2	36504081	rs62132397	G	T	0.0850326046561316	0.021339427080358	4.06934874039692	4.71447352080356e-05	10432	22
78158	genus.Phascolarctobacterium.id.2168	11	1304674	rs5743992	G	A	-0.153321896693758	0.0350954999177435	-4.06609350036643	4.78077614220145e-05	6923	15
78159	genus.Phascolarctobacterium.id.2168	1	113214097	rs1238	A	G	0.0642533782706965	0.0155217843645105	4.14404385323748	3.41234445785215e-05	11114	24
78160	genus.Phascolarctobacterium.id.2168	9	120516971	rs3945581	C	T	0.0657599239292548	0.0160364638004864	4.07661831506569	4.56954091963464e-05	10533	23
78161	genus.Phascolarctobacterium.id.2168	2	36476276	rs62132388	C	T	0.0849683546353103	0.0211639016263756	4.10454577407642	4.05110056470059e-05	10532	23
78162	genus.Phascolarctobacterium.id.2168	11	1293201	rs12285466	C	T	-0.159845882252038	0.0363124681012797	-4.06151973959465	4.87542949550519e-05	6383	14
78163	genus.Phascolarctobacterium.id.2168	11	1334284	rs58144233	A	G	-0.157956441232057	0.0362742013416372	-4.02698689860828	5.64961792257332e-05	6383	14
78164	genus.Phascolarctobacterium.id.2168	9	122123793	rs10818303	G	C	-0.0541642619759225	0.0140071307773582	-4.0875642307276	4.35926004956692e-05	11105	24
78165	genus.Phascolarctobacterium.id.2168	1	113210534	rs12048528	C	A	0.064203291741152	0.015521843263447	4.13434684677603	3.55965538047214e-05	11114	24
78166	genus.Phascolarctobacterium.id.2168	11	1334570	rs57353194	A	G	-0.157865250047948	0.0362742429445141	-4.02440549874491	5.71194246120832e-05	6383	14
78167	genus.Phascolarctobacterium.id.2168	2	102726012	rs11679849	A	G	0.0666861301062209	0.0162369510085469	4.06017277701464	4.90364160310609e-05	11112	24
78168	genus.Phascolarctobacterium.id.2168	11	2546028	rs2283154	G	A	-0.0607936335105213	0.014507765664146	-4.20343719192907	2.62892122797398e-05	10710	23
78169	genus.Phascolarctobacterium.id.2168	5	101490761	rs113124226	C	T	-0.0605652235473379	0.0155486473689316	-3.93831357191154	8.20563133716286e-05	11112	24
78170	genus.Phascolarctobacterium.id.2168	20	15172602	rs117904528	T	C	-0.0823313679610291	0.0196236100335729	-4.0633047164787	4.83828018986598e-05	10961	22
78171	genus.Phascolarctobacterium.id.2168	1	240309891	rs6656098	C	T	-0.0540519799564824	0.0136325816327433	-3.95628604712594	7.61240032677688e-05	11106	24
78172	genus.Phascolarctobacterium.id.2168	2	219654527	rs1579401	C	A	0.119891044249838	0.0298201404359	4.07464574243616	4.60844452854926e-05	9387	19
78173	genus.Phascolarctobacterium.id.2168	13	31469665	rs17534004	C	T	0.0792430092019571	0.0196414822288106	4.01119515257246	6.04121467708893e-05	10531	23
78174	genus.Phascolarctobacterium.id.2168	13	31469604	rs35646895	C	T	0.0810551193966197	0.0199574411278247	4.05302338054274	5.05599472343964e-05	10434	22
78175	genus.Phascolarctobacterium.id.2168	2	174421167	rs6433428	C	A	0.0567652063029002	0.0138561994771192	4.08941669691652	4.32459343701462e-05	11114	24
78176	genus.Phascolarctobacterium.id.2168	15	81335399	rs60448679	G	A	-0.0908135533738567	0.0222483098515576	-4.00423178488674	6.22193382165215e-05	10710	23
78177	genus.Phascolarctobacterium.id.2168	4	189803462	rs11721450	T	G	-0.066278437739552	0.0162918761959065	-4.18053367220474	2.90825740054903e-05	11111	24
78178	genus.Phascolarctobacterium.id.2168	13	31462909	rs12870594	T	C	0.0820592649932267	0.0199724146359918	4.09038555466822	4.30656677939621e-05	10435	22
78179	genus.Phascolarctobacterium.id.2168	2	102726409	rs13019932	T	G	0.0664033370129268	0.0162373807597156	4.04377181371893	5.25981128201523e-05	11112	24
78180	genus.Phascolarctobacterium.id.2168	7	48023085	rs2708904	T	C	0.0556764651185356	0.0138661133537453	4.05438021982131	5.02673991097684e-05	11114	24
78181	genus.Phascolarctobacterium.id.2168	2	102726512	rs12987741	G	A	0.0663880512718925	0.0162373146394136	4.04298304538376	5.27754382204964e-05	11112	24
78182	genus.Phascolarctobacterium.id.2168	2	174432293	rs558124	A	G	0.0562850181097246	0.0138028214097327	4.06744585267369	4.75312483450595e-05	11114	24
78183	genus.Phascolarctobacterium.id.2168	4	189805425	rs72721467	A	G	-0.0660005754833777	0.0162980509741994	-4.1736287944149	2.99786060291143e-05	11110	24
78184	genus.Phascolarctobacterium.id.2168	2	102726351	rs12987338	G	A	0.0663265653919527	0.0162393847603451	4.03909122699681	5.36586939843769e-05	11112	24
78185	genus.Phascolarctobacterium.id.2168	9	120522612	rs7038716	A	T	0.0653006641319415	0.0160370299084941	4.04136816343207	5.31402534200286e-05	10533	23
78186	genus.Phascolarctobacterium.id.2168	9	122129019	rs1408519	C	T	-0.054421516438287	0.0139340425093381	-4.08455141683674	4.41620472946916e-05	11111	24
78187	genus.Phascolarctobacterium.id.2168	6	148016380	rs4432996	G	A	0.0701162457148914	0.0175092923812124	4.01103567208496	6.04529745249246e-05	11102	24
78188	genus.Phascolarctobacterium.id.2168	2	102727189	rs12994127	G	T	0.0666300597782713	0.0162417184140409	4.05919773278649	4.92416037346211e-05	11112	24
78189	genus.Phascolarctobacterium.id.2168	5	107446478	rs456026	A	G	-0.0578624494532082	0.0142340635057488	-4.07012428287278	4.69880639938038e-05	11112	24
78190	genus.Phascolarctobacterium.id.2168	11	1337584	rs73399813	C	A	-0.156771270138444	0.0362982348737151	-3.99591984151141	6.44435382011949e-05	6383	14
78191	genus.Phascolarctobacterium.id.2168	5	71053053	rs6869080	A	G	0.120359514692214	0.0296891025869621	4.05606893104761	4.99055368968972e-05	8764	17
78192	genus.Phascolarctobacterium.id.2168	11	1355581	rs61869688	G	A	-0.157021226284369	0.0363301121652162	-3.99556432512888	6.454032958095e-05	6383	14
78193	genus.Phascolarctobacterium.id.2168	9	122124983	rs10984507	C	A	-0.0551867502971188	0.0140990911510197	-4.06802742150658	4.74128028606809e-05	11104	24
78194	genus.Phascolarctobacterium.id.2168	5	20474634	rs12697585	C	T	-0.0625394923931269	0.0154866332820889	-4.04991957684196	5.12352378777336e-05	11114	24
78195	genus.Phascolarctobacterium.id.2168	19	18160531	rs60358790	G	C	0.101524850244894	0.0250668531301168	4.00926701067506	6.09075151417205e-05	10612	22
78196	genus.Phascolarctobacterium.id.2168	9	122120759	rs10818301	G	A	-0.0552362705568255	0.0143038236665414	-4.03844721222912	5.38061983014035e-05	11111	24
78197	genus.Phascolarctobacterium.id.2168	9	122120197	rs1324623	G	T	-0.0538594572180264	0.0142393781268205	-4.01250745959022	6.00771799422258e-05	11114	24
78198	genus.Phascolarctobacterium.id.2168	21	46149141	rs7278654	G	A	-0.0995152687146991	0.0234027476732515	-4.26485680058441	2.00030451624528e-05	10388	22
78199	genus.Phascolarctobacterium.id.2168	1	31275417	rs61767300	G	A	-0.0835020398106848	0.0207683793131055	-4.00254456895951	6.26648583016403e-05	10612	22
78200	genus.Phascolarctobacterium.id.2168	2	36394922	rs62134082	G	A	0.107644054781807	0.0262169672312116	4.1683619243221	3.06796518777395e-05	10129	22
78201	genus.Phascolarctobacterium.id.2168	7	48023228	rs2686844	C	A	0.0553927795637883	0.0138681910361434	4.03422170643153	5.47835744846567e-05	11114	24
78202	genus.Phascolarctobacterium.id.2168	9	120522004	rs12337267	A	C	0.065000177390505	0.0160381876697019	4.02316718952837	5.74207042365271e-05	10533	23
78203	genus.Phascolarctobacterium.id.2168	8	6161783	rs4407903	A	C	-0.0769020124726043	0.0192756187730965	-3.96094697611008	7.46531103493368e-05	10612	22
78204	genus.Phascolarctobacterium.id.2168	6	114022813	rs9481386	G	A	0.0614936327448121	0.0152684018389155	4.10905742122038	3.97277295192197e-05	11110	24
78205	genus.Phascolarctobacterium.id.2168	2	36509656	rs62132421	G	C	0.0824220710321375	0.0210475970074097	4.01880049854088	5.84951725549287e-05	10530	23
78206	genus.Phascolarctobacterium.id.2168	2	174430738	rs680062	C	T	0.0559490676259979	0.0138056017482089	4.04116613106044	5.31860620185832e-05	11111	24
78207	genus.Phascolarctobacterium.id.2168	2	36503477	rs62132396	G	T	0.0837175994325907	0.0213066688680528	4.01392416423898	5.97175399905012e-05	10432	22
78208	genus.Phascolarctobacterium.id.2168	13	31470937	rs17534109	G	C	0.0811409531341134	0.0199674448402127	4.04284654650733	5.28061823878883e-05	10432	22
78209	genus.Phascolarctobacterium.id.2168	8	102425991	rs1264466	T	C	0.0640929074803547	0.0154886504772741	4.12217120793954	3.75318083336779e-05	11114	24
78210	genus.Phascolarctobacterium.id.2168	2	102727198	rs13026492	T	C	0.0663090118703566	0.0162393345484866	4.0389580517924	5.3689164804444e-05	11112	24
78211	genus.Phascolarctobacterium.id.2168	2	36394920	rs62134081	T	C	0.10538866861017	0.0257149929890573	4.15450240254418	3.25996192349849e-05	10520	23
78212	genus.Phascolarctobacterium.id.2168	2	36399608	rs17332272	T	C	0.110367999831464	0.0262323107264681	4.08475173632665	4.41239673315081e-05	10530	23
78213	genus.Phascolarctobacterium.id.2168	2	174406843	rs6433424	T	C	0.0573335760495833	0.0141015049103751	4.05140444973825	5.09111163844646e-05	11112	24
78214	genus.Phascolarctobacterium.id.2168	7	154177160	rs1873601	C	G	0.0581375461525643	0.0141016004380433	4.0836679550276	4.43303621790853e-05	10710	23
78215	genus.Phascolarctobacterium.id.2168	11	1370673	rs78934513	G	A	-0.151794595443717	0.0355485818119113	-3.97456576510786	7.05077781420698e-05	6822	14
78216	genus.Phascolarctobacterium.id.2168	2	174430825	rs579402	T	G	0.0558595472665509	0.0138045969758602	4.03546390611301	5.44945169654258e-05	11112	24
78217	genus.Phascolarctobacterium.id.2168	1	38177482	rs11264091	G	T	-0.0680111726290297	0.0166429363464898	-4.05830879827491	4.94293795853449e-05	11100	24
78218	genus.Phascolarctobacterium.id.2168	13	31469580	rs17599764	G	A	0.0803068849150436	0.0199578111822403	4.0110400863637	6.04518440973491e-05	10434	22
78219	genus.Phascolarctobacterium.id.2168	2	174403291	rs6433420	A	G	0.0571693757575001	0.014099241919133	4.03904346162649	5.36696209356201e-05	11113	24
78220	genus.Phascolarctobacterium.id.2168	8	6165870	rs60594900	A	G	-0.0775326999308271	0.0194269572544024	-3.93890191609349	8.18553825304331e-05	10612	22
78221	genus.Phascolarctobacterium.id.2168	2	36414225	rs58756120	A	G	0.108125053881382	0.0259904028188847	4.12101126763144	3.77212974295243e-05	10531	23
78222	genus.Phascolarctobacterium.id.2168	6	57205920	rs6459193	A	G	-0.0550656889067852	0.0136989096429949	-4.02406553659491	5.72019876862489e-05	11114	24
78223	genus.Phascolarctobacterium.id.2168	2	36509010	rs62132418	G	C	0.0821689324144413	0.0212140993870992	4.00722180251494	6.14371616368718e-05	10530	23
78224	genus.Phascolarctobacterium.id.2168	9	107135084	rs3000673	C	G	-0.0600384215037632	0.0149049956348909	-4.04485143420912	5.23563151562955e-05	11114	24
78225	genus.Phascolarctobacterium.id.2168	11	1325388	rs5743891	C	T	-0.158140312047845	0.0362478969207633	-4.03008593623419	5.5756464884503e-05	6383	14
78226	genus.Phascolarctobacterium.id.2168	9	120517556	rs1887780	A	G	0.0646867276190029	0.0160388016611116	4.00553497826552	6.18772760421084e-05	10532	23
78227	genus.Phascolarctobacterium.id.2168	9	120518791	rs7036316	C	G	0.0646456287025954	0.0160352401286505	4.00510189662657	6.19907532952602e-05	10532	23
78228	genus.Phascolarctobacterium.id.2168	9	120518059	rs10114960	C	T	0.0646402205899131	0.016036849204783	4.00474329649417	6.20848637774998e-05	10532	23
78229	genus.Phascolarctobacterium.id.2168	12	55053174	rs76893304	C	T	-0.0839315701674212	0.0215747114789258	-4.10523453742597	4.0390487494256e-05	10612	22
78230	genus.Phascolarctobacterium.id.2168	8	18937809	rs10108523	A	C	0.122822618549731	0.0306912950116713	3.98995034111891	6.6087130101533e-05	9167	19
78231	genus.Phascolarctobacterium.id.2168	7	48024578	rs2686845	A	C	0.0547657998329957	0.0138656478846631	3.9908331996087	6.58415762942358e-05	11114	24
78232	genus.Phascolarctobacterium.id.2168	2	36508048	rs2552031	T	C	0.0814797635512665	0.0208948763834759	4.02123743777588	5.78932134298149e-05	10530	23
78233	genus.Phascolarctobacterium.id.2168	9	120518174	rs10123955	T	C	0.0644901312316059	0.0160346323742186	3.9955424919248	6.45462782787603e-05	10532	23
78234	genus.Phascolarctobacterium.id.2168	12	98010911	rs6538812	T	A	-0.0693235435551999	0.0181926987136112	-3.9512823307736	7.77335544823782e-05	11012	23
78235	genus.Phascolarctobacterium.id.2168	11	1344447	rs11022302	C	A	-0.154159982158472	0.0362820506447395	-3.93171453914567	8.4342180607336e-05	6383	14
78236	genus.Phascolarctobacterium.id.2168	9	122126723	rs1324624	T	C	-0.0538822447718445	0.0139191024833394	-4.03739060346076	5.40490351634952e-05	11110	24
78237	genus.Phascolarctobacterium.id.2168	9	120518385	rs10124679	C	G	0.0644657193053316	0.0160346265694271	3.99364239020195	6.50659745220045e-05	10532	23
78238	genus.Phascolarctobacterium.id.2168	11	1389708	rs73403562	C	T	-0.151844353539705	0.0356715091036332	-3.95032624849177	7.8044737491684e-05	6822	14
78239	genus.Phascolarctobacterium.id.2168	17	55157997	rs7212970	T	C	-0.0699740652114988	0.0177298701888561	-4.06161096556099	4.87352434338718e-05	11102	24
78240	genus.Phascolarctobacterium.id.2168	13	31468065	rs71436419	G	A	0.0805653840001191	0.0199561164218731	4.02150798821757	5.78267465828911e-05	10434	22
78241	genus.Phascolarctobacterium.id.2168	9	120518991	rs1927902	C	T	0.0644093700484314	0.0160376008543288	3.98986396103402	6.61112019138872e-05	10532	23
78242	genus.Phascolarctobacterium.id.2168	9	107121855	rs3012351	C	T	-0.0594466359586506	0.0149008101322684	-4.01470673835985	5.95197533884955e-05	11114	24
78243	genus.Phascolarctobacterium.id.2168	9	120518418	rs10124632	T	C	0.0643671475156083	0.0160347550134784	3.9879221758144	6.66545202261091e-05	10532	23
78244	genus.Phascolarctobacterium.id.2168	9	120518397	rs10118506	G	A	0.0643671475156083	0.0160347550134784	3.9879221758144	6.66545202261091e-05	10532	23
78245	genus.Phascolarctobacterium.id.2168	1	195702584	rs2895785	T	G	-0.0564869145300769	0.0142539940362528	-3.945470820648	7.96433307941711e-05	11114	24
78246	genus.Phascolarctobacterium.id.2168	9	120517882	rs4837503	A	G	0.0643435014440118	0.016038477984058	3.9856048694363	6.73084410713627e-05	10532	23
78247	genus.Phascolarctobacterium.id.2168	8	99404351	rs7817169	A	T	-0.116952203545286	0.0287357234662132	-3.96568839043884	7.31844221120634e-05	9682	19
78248	genus.Phascolarctobacterium.id.2168	2	174402186	rs7567696	G	A	0.05682040701561	0.0140991747507286	4.01580923870213	5.92421614320788e-05	11114	24
78249	genus.Phascolarctobacterium.id.2168	9	120519694	rs1927898	T	C	0.064295386203822	0.0160377522191422	3.98270886913364	6.81341992777858e-05	10532	23
78250	genus.Phascolarctobacterium.id.2168	9	120519474	rs7039838	G	A	0.064295386203822	0.0160377522191422	3.98270886913364	6.81341992777858e-05	10532	23
78251	genus.Phascolarctobacterium.id.2168	1	38735619	rs2773155	T	G	-0.0557122502599302	0.0137100552378385	-4.04840827908764	5.1567135028607e-05	10710	23
78252	genus.Phascolarctobacterium.id.2168	9	122130211	rs1324625	A	G	-0.0535766002055122	0.0139282748401594	-4.02681868447934	5.65365953428041e-05	11111	24
78253	genus.Phascolarctobacterium.id.2168	9	120519878	rs1927896	G	A	0.0642805247704507	0.0160366284952288	3.98064171483021	6.87294756051141e-05	10533	23
78254	genus.Phascolarctobacterium.id.2168	2	102723017	rs13029804	A	C	0.0653538006670135	0.0162434000689143	3.97767806292473	6.95915057001527e-05	11114	24
78255	genus.Phascolarctobacterium.id.2168	11	1344041	rs7109877	C	G	-0.154546237866089	0.0362810971508346	-3.93971302129841	8.15791369025583e-05	6383	14
78256	genus.Phascolarctobacterium.id.2168	6	114024304	rs12213809	A	G	0.0615117848670655	0.0152870368358353	4.06808698073231	4.74006885138249e-05	11112	24
78257	genus.Phascolarctobacterium.id.2168	2	36513055	rs62132423	C	T	0.0821992670054642	0.0212590903333118	4.01119542787114	6.0412076315712e-05	10532	23
78258	genus.Phascolarctobacterium.id.2168	7	48023754	rs2708906	A	G	0.0547662705839342	0.0138686498835079	3.98610049478726	6.71680722246499e-05	11114	24
78259	genus.Phascolarctobacterium.id.2168	2	36506303	rs4627542	G	A	0.0826499543756095	0.0212643914231083	3.97282519243877	7.10251735386869e-05	10432	22
78260	genus.Phascolarctobacterium.id.2168	1	113201412	rs2932535	C	G	0.0631265256525128	0.0155234603588138	4.0617036524792	4.8715894037439e-05	11107	24
78261	genus.Phascolarctobacterium.id.2168	1	12193032	rs654712	C	T	-0.0537030544384064	0.0137533232076884	-3.94353460888345	8.02893983096926e-05	10710	23
78262	genus.Phascolarctobacterium.id.2168	2	36507685	rs62132415	A	T	0.0813696971304525	0.0210962234331053	3.97200401988041	7.12705169009631e-05	10530	23
78263	genus.Phascolarctobacterium.id.2168	4	16677331	rs9996120	T	A	-0.126794089317873	0.0320485477057595	-3.94869382690045	7.85787774201217e-05	7868	17
78264	genus.Phascolarctobacterium.id.2168	4	189802713	rs72721461	T	C	-0.0658174554338768	0.0163005826905661	-4.10590967544703	4.02726837315121e-05	11111	24
78265	genus.Phascolarctobacterium.id.2168	4	189797427	rs10434314	C	A	-0.0646332198197462	0.016293508951507	-4.11672917497275	3.84287193628951e-05	11114	24
78266	genus.Phascolarctobacterium.id.2168	2	36507966	rs4670140	G	A	0.0812727622624161	0.0210962076602268	3.96749083354455	7.26333048240614e-05	10530	23
78267	genus.Phascolarctobacterium.id.2168	9	120519204	rs1927899	C	T	0.0641198143095186	0.016037865249671	3.97190687330744	7.12995945497721e-05	10532	23
78268	genus.Phascolarctobacterium.id.2168	5	1042549	rs116822287	G	A	0.142836282485828	0.0351248249435799	4.07103495496678	4.68047247662915e-05	6912	12
78269	genus.Phascolarctobacterium.id.2168	2	36482202	rs2699164	T	C	0.0780569100372975	0.0207011521555275	3.99569433315776	6.45049181995096e-05	10533	23
78270	genus.Phascolarctobacterium.id.2168	2	36513013	rs10490677	G	A	0.0819863916658573	0.0212631823285219	4.00272379969641	6.26173883103821e-05	10532	23
78271	genus.Phascolarctobacterium.id.2168	20	10087754	rs544718	T	G	-0.0620971647519918	0.0151819079663304	-4.05256934182087	5.06582023553549e-05	11061	23
78272	genus.Phascolarctobacterium.id.2168	13	31452511	rs9597626	G	C	0.0808302955196786	0.0200335472364475	4.01191987667561	6.02269426736838e-05	10524	23
78273	genus.Phascolarctobacterium.id.2168	5	107444808	rs158179	T	A	-0.0572853772461482	0.014377785839274	-3.99505334825229	6.46796870116811e-05	11113	24
78274	genus.Phascolarctobacterium.id.2168	2	36509027	rs62132419	C	T	0.0815213274515619	0.021262080269577	3.96834985293739	7.2372033361745e-05	10530	23
78275	genus.Phascolarctobacterium.id.2168	2	102727803	rs57570472	C	T	0.0649833834802907	0.0162449645133209	3.95737879353392	7.57767158602501e-05	11112	24
78276	genus.Phascolarctobacterium.id.2168	2	219654260	rs1816213	C	T	0.117528389326114	0.0298271325698314	3.98530968702998	6.73921731878837e-05	9387	19
78277	genus.Phascolarctobacterium.id.2168	20	15178645	rs55813810	T	C	-0.0798600499381115	0.019521078342859	-4.01580780716936	5.92425210729286e-05	10964	22
78278	genus.Phascolarctobacterium.id.2168	1	38174366	rs7526362	G	T	-0.06651732920079	0.0166140671601632	-3.97726549900245	6.97123151251709e-05	11113	24
78279	genus.Phascolarctobacterium.id.2168	21	46143861	rs74606938	C	G	-0.0962654351982773	0.0251496811263536	-3.95911796161828	7.52270762380795e-05	9984	21
78280	genus.Phascolarctobacterium.id.2168	8	6165685	rs61529404	C	G	-0.0772623729747038	0.0194621310881082	-3.91359256246587	9.09330200849819e-05	10612	22
78281	genus.Phascolarctobacterium.id.2168	9	120517980	rs10983772	C	T	0.0639253156931225	0.0160380166130467	3.95985528419465	7.49951956378092e-05	10532	23
78282	genus.Phascolarctobacterium.id.2168	9	8296037	rs10976927	C	T	0.075156061562918	0.0189462070370741	3.92398740380629	8.70952912017965e-05	10031	21
78283	genus.Phascolarctobacterium.id.2168	4	189802075	rs62343666	T	C	-0.065637007281086	0.0163027220483245	-4.09103495052559	4.29452398621302e-05	11111	24
78284	genus.Phascolarctobacterium.id.2168	4	189802714	rs72721463	G	A	-0.0653465034244316	0.0162888934598801	-4.09045857718074	4.305211008415e-05	11111	24
78285	genus.Phascolarctobacterium.id.2168	20	15172527	rs78673769	C	T	-0.0805820659336783	0.0196151797333629	-3.97565671932958	7.01853056001168e-05	10961	22
78286	genus.Phascolarctobacterium.id.2168	13	31451688	rs9591788	G	A	0.0805022584559363	0.0200611743625162	3.9880898131803	6.66074485648663e-05	10533	23
78287	genus.Phascolarctobacterium.id.2168	11	1377133	rs56763719	T	C	-0.149622696843115	0.0356041776932841	-3.91430046136572	9.06666792393919e-05	6822	14
78288	genus.Phascolarctobacterium.id.2168	11	1391391	rs57506839	G	A	-0.150851782359275	0.0356931998338406	-3.9139931546035	9.07822101177818e-05	6822	14
78289	genus.Phascolarctobacterium.id.2168	9	120519155	rs1927900	A	G	0.0638621843913393	0.0160379746008061	3.95585161090483	7.62624897747909e-05	10532	23
78290	genus.Phascolarctobacterium.id.2168	2	102723868	rs13006101	C	T	0.0651546557725201	0.0163739808391977	3.95162358195449	7.76227693511027e-05	11111	24
78291	genus.Phascolarctobacterium.id.2168	4	189801677	rs56077001	A	G	-0.0651030018350908	0.0162897864303837	-4.07689026632482	4.56420191646079e-05	11114	24
78292	genus.Phascolarctobacterium.id.2168	1	113206920	rs6682678	G	A	0.0628254884117465	0.0155251655549192	4.03582961134786	5.44096937501342e-05	11108	24
78293	genus.Phascolarctobacterium.id.2168	2	36487293	rs17387550	C	G	0.0830973135702884	0.0214667064427228	3.94888791172911	7.85151028920636e-05	10532	23
78294	genus.Phascolarctobacterium.id.2168	2	102726555	rs12989255	C	T	0.0646972399290885	0.0162569974625402	3.94844973764829	7.86589264959615e-05	11113	24
78295	genus.Phascolarctobacterium.id.2168	2	36513203	rs62132425	T	C	0.0817207530751585	0.021254755817874	3.98368170553427	6.785574382487e-05	10532	23
78296	genus.Phascolarctobacterium.id.2168	18	75859486	rs8085695	G	T	0.0533833513435571	0.0134376490628122	3.9530985610196	7.71456411083194e-05	11110	24
78297	genus.Phascolarctobacterium.id.2168	2	102726209	rs12987095	G	A	0.0651598935144759	0.01638282291103	3.94804459415682	7.8792129923341e-05	11111	24
78298	genus.Phascolarctobacterium.id.2168	4	189802756	rs72721464	C	A	-0.0652348262064174	0.0162959838689663	-4.08298775826769	4.44603659094532e-05	11111	24
78299	genus.Phascolarctobacterium.id.2168	7	28726610	rs73083768	G	T	0.0644187965991562	0.0161168070858366	3.97060357490744	7.16907810797966e-05	10710	23
78300	genus.Phascolarctobacterium.id.2168	19	29892995	rs970157	A	G	-0.121019880322664	0.0294976586944909	-3.97098171895851	7.15770721310726e-05	10076	20
78301	genus.Phascolarctobacterium.id.2168	2	102721678	rs12468310	A	T	0.0649036502064655	0.0162411899351696	3.95916137738839	7.52134036465882e-05	11113	24
78302	genus.Phascolarctobacterium.id.2168	3	16437268	rs13062819	T	G	-0.0678196877223744	0.0171837844180424	-3.99671912671744	6.42264296528891e-05	11113	24
78303	genus.Phascolarctobacterium.id.2168	1	113200797	rs2932534	A	G	0.0626089605751585	0.0155186696177008	4.03213650972635	5.5272064145439e-05	11111	24
78304	genus.Phascolarctobacterium.id.2168	4	189800995	rs72721458	A	G	-0.0649402562326822	0.0163019059440518	-4.0619948792526	4.86551446799704e-05	11114	24
78305	genus.Phascolarctobacterium.id.2168	2	36481989	rs17478385	C	T	0.0817203318953816	0.021198663575276	3.94545532066973	7.96484831967575e-05	10532	23
78306	genus.Phascolarctobacterium.id.2168	11	2544871	rs2283152	C	T	-0.0574583902643339	0.0142212471843573	-4.05134510577248	5.09240327554779e-05	11114	24
78307	genus.Phascolarctobacterium.id.2168	4	189801000	rs72721460	G	A	-0.0648747561479819	0.0163025906222438	-4.05818171527201	4.94562796070594e-05	11114	24
78308	genus.Phascolarctobacterium.id.2168	1	195685405	rs17626902	T	C	-0.056310739727867	0.0144945127709007	-3.90001453854596	9.61869118755614e-05	10531	23
78309	genus.Phascolarctobacterium.id.2168	9	120520150	rs7026297	C	T	0.063910492095973	0.0160365342214567	3.9566741924382	7.60004742197722e-05	10533	23
78310	genus.Phascolarctobacterium.id.2168	2	174426152	rs541466	A	G	0.0544617991020117	0.0137024094269772	3.95451080838623	7.66914050607554e-05	11107	24
78311	genus.Phascolarctobacterium.id.2168	9	120520136	rs4595203	A	G	0.0636480327620857	0.0160366138381033	3.94127319583105	8.10502495821261e-05	10533	23
78312	genus.Phascolarctobacterium.id.2168	11	26880931	rs17243741	A	G	0.10573173282028	0.0261837655544689	4.01680122252371	5.89934439872901e-05	9403	20
78313	genus.Phascolarctobacterium.id.2168	2	36508776	rs62132417	A	G	0.0808491386413227	0.0210452776553262	3.95273057122312	7.72644186607154e-05	10530	23
78314	genus.Phascolarctobacterium.id.2168	13	46036627	rs4444232	C	T	0.0539966982847402	0.0137710632886542	3.91216136555359	9.14737546142832e-05	11098	24
78315	genus.Phascolarctobacterium.id.2168	11	2544445	rs4930120	A	G	-0.0574682507387306	0.0142207376122885	-4.05337431450161	5.04841280304231e-05	11113	24
78316	genus.Phascolarctobacterium.id.2168	2	174401638	rs11684559	C	T	0.0564888405564296	0.0141009783178837	3.98940530359029	6.62391565030621e-05	11114	24
78317	genus.Phascolarctobacterium.id.2168	5	91435326	rs57288630	C	T	-0.0787621955313024	0.0204350095130999	-3.96136423954288	7.45227496897259e-05	11096	24
78318	genus.Phascolarctobacterium.id.2168	1	38173694	rs3748679	A	G	-0.066002844532366	0.0166142281685106	-3.94144897823978	8.09908642505937e-05	11113	24
78319	genus.Phascolarctobacterium.id.2168	11	1372980	rs61869716	G	A	-0.149991109652029	0.0356366124794623	-3.89605367394303	9.77727302425461e-05	6822	14
78320	genus.Phascolarctobacterium.id.2168	17	21528062	rs9325911	C	T	-0.0549024203895687	0.0136083518681201	-4.03904517142667	5.36692297601542e-05	11016	23
78321	genus.Phascolarctobacterium.id.2168	2	167432271	rs73029449	G	T	-0.0957938057663602	0.0245138528535585	-3.95253464566887	7.73277288600334e-05	11056	23
78322	genus.Phascolarctobacterium.id.2168	8	60018862	rs76271603	C	G	-0.0973224114878129	0.0250521185198968	-3.91935611775036	8.87858458562771e-05	10031	21
78323	genus.Phascolarctobacterium.id.2168	4	189796616	rs62341859	T	C	-0.0647287152484226	0.0162777686042512	-4.09177297035666	4.28087648146735e-05	11106	24
78324	genus.Phascolarctobacterium.id.2168	9	107125805	rs3012352	T	C	-0.0580580637146264	0.0149004792093291	-3.92624369650145	8.62827397104409e-05	11114	24
78325	genus.Phascolarctobacterium.id.2168	2	174407301	rs6433427	A	G	0.0556026268549438	0.0139035174706276	3.98480490320548	6.75355897659978e-05	11100	24
78326	genus.Phascolarctobacterium.id.2168	8	102422730	rs1264479	G	A	0.0703793336892535	0.0169010365996363	4.09919136004908	4.14596144672552e-05	11009	23
78327	genus.Phascolarctobacterium.id.2168	11	1298965	rs5744013	T	C	-0.15500245107203	0.0362893094721903	-3.92213468530006	8.77679049955171e-05	6383	14
78328	genus.Phascolarctobacterium.id.2168	4	189801822	rs55786425	G	A	-0.0650655674466065	0.0162970281479844	-4.05030611149299	5.11506764255887e-05	11114	24
78329	genus.Phascolarctobacterium.id.2168	6	148015962	rs7741554	G	A	0.0683107564400257	0.017512254285368	3.90029789640204	9.60743992636224e-05	11102	24
78330	genus.Phascolarctobacterium.id.2168	7	48029668	rs28880325	A	G	0.0540020953823852	0.013883658481661	3.93246340614466	8.40797822449477e-05	11101	24
78331	genus.Phascolarctobacterium.id.2168	18	75858285	rs8085830	A	T	0.0528715124430843	0.0134276048381798	3.92629158665411	8.62655710606697e-05	11114	24
78332	genus.Phascolarctobacterium.id.2168	4	168394544	rs7671943	T	G	-0.0926161431332746	0.02312624919657	-4.04913738515644	5.14067619624373e-05	9802	21
78333	genus.Phascolarctobacterium.id.2168	11	131838163	rs528278	A	G	-0.0566763536964621	0.0145072923831518	-3.94146557323489	8.09852600167863e-05	11102	24
78334	genus.Phascolarctobacterium.id.2168	2	36513066	rs62132424	C	A	0.0804179398065201	0.0212808478189883	3.92442135645981	8.69384538228449e-05	10532	23
78335	genus.Phascolarctobacterium.id.2168	19	23645574	rs669703	C	G	-0.0682823948925164	0.0172691560456045	-3.99831935417436	6.3793841319525e-05	10532	23
78336	genus.Phascolarctobacterium.id.2168	2	174404234	rs58635898	A	G	0.0559717931511051	0.0140835582864497	3.95765263901151	7.56899196771846e-05	11113	24
78337	genus.Phascolarctobacterium.id.2168	9	107117653	rs2933324	G	A	-0.059062196089385	0.0148948186602317	-3.98860414429706	6.64632234273943e-05	11111	24
78338	genus.Phascolarctobacterium.id.2168	9	107122545	rs1565606	T	C	-0.0584451550715241	0.0148969709257374	-3.94297092838177	8.04784140937108e-05	11114	24
78339	genus.Phascolarctobacterium.id.2168	2	36485050	rs12233157	G	C	0.081687545469273	0.0213265459889959	3.89971939803244	9.63042352906294e-05	10531	23
78340	genus.Phascolarctobacterium.id.2168	2	102727898	rs61216908	C	T	0.0645038267071856	0.0163892460904736	3.90596917935325	9.38484740458672e-05	11111	24
78341	genus.Phascolarctobacterium.id.2168	2	174436145	rs546613	C	T	0.0544601365164564	0.0137990750946248	3.93692914022123	8.25309640480076e-05	11114	24
78342	genus.Phascolarctobacterium.id.2168	2	36508343	rs4670539	T	C	0.0800643265884025	0.0210872748275369	3.9069753828424	9.34586711203826e-05	10530	23
78343	genus.Phascolarctobacterium.id.2168	7	133643778	rs2971970	G	T	-0.0671035110672805	0.0169150572491054	-3.95466012027443	7.66435283983779e-05	11013	23
78344	genus.Phascolarctobacterium.id.2168	12	12234320	rs114019274	T	C	0.0872703923292885	0.0229628852179088	4.17762254281778	2.94571966418311e-05	11012	23
78345	genus.Phascolarctobacterium.id.2168	4	166449958	rs9684140	C	A	-0.127766236360615	0.0319909568326247	-3.98513974802282	6.74404231725941e-05	7965	20
78346	genus.Phascolarctobacterium.id.2168	3	16434110	rs35975950	T	C	-0.0673237843522887	0.0171981907420706	-3.95895974753965	7.52769212614628e-05	11113	24
78347	genus.Phascolarctobacterium.id.2168	4	17054934	rs16894264	C	G	-0.0646994149296906	0.0163140421699063	-4.00868626573896	6.10574691967426e-05	11109	24
78348	genus.Phascolarctobacterium.id.2168	11	2545560	rs1010173	A	G	-0.0559250392933862	0.014217842296024	-3.96204523345551	7.43104571202597e-05	10710	23
78349	genus.Phascolarctobacterium.id.2168	2	36508544	rs76673491	C	T	0.0811479997965313	0.0212649173346751	3.90534659691718	9.40904306610459e-05	10432	22
78350	genus.Phascolarctobacterium.id.2168	2	235347171	rs28584533	A	G	-0.0553081572055751	0.0137183017034516	-4.02289316100989	5.74875782371607e-05	10710	23
78351	genus.Phascolarctobacterium.id.2168	18	75858318	rs8094816	T	C	0.0525968725120683	0.0134277324053852	3.90588438905382	9.38813918296257e-05	11114	24
78352	genus.Phascolarctobacterium.id.2168	1	113197969	rs7512984	T	C	0.0617516231134697	0.0155169773014282	3.96890112688469	7.22048314990421e-05	11111	24
78353	genus.Phascolarctobacterium.id.2168	3	16434905	rs71310339	A	C	-0.0671115046540967	0.0171845799952104	-3.94974493665988	7.82345166116357e-05	11113	24
78354	genus.Phascolarctobacterium.id.2168	2	59093686	rs6737301	C	G	-0.0627783558400518	0.0152629539746136	-4.09939297771038	4.14235164136116e-05	11113	24
78355	genus.Phascolarctobacterium.id.2168	2	36507227	rs112803987	G	A	0.0812669567737295	0.0213016004036576	3.89634135668421	9.76567239174991e-05	10432	22
78356	genus.Phascolarctobacterium.id.2168	18	4950921	rs6506266	A	T	0.0773116186482152	0.0179947508998363	4.00521048892935	6.1962281145797e-05	11114	24
78357	genus.Phascolarctobacterium.id.2168	4	166444162	rs79314268	C	T	-0.142056492471498	0.0375568913285298	-3.92190461716373	8.78517710046303e-05	5844	15
78358	genus.Phascolarctobacterium.id.2168	1	113198091	rs9662162	T	A	0.0618101842270495	0.0155186978258793	3.97098823687417	7.15751136725028e-05	11111	24
78359	genus.Phascolarctobacterium.id.2168	2	174435080	rs632766	T	A	0.0541894769824738	0.0138070447468337	3.91906302555513	8.88938694175753e-05	11110	24
78360	genus.Phascolarctobacterium.id.2168	9	8316973	rs1051863	A	G	0.0708311947104162	0.0181690917699864	3.89294253306754	9.90356185444399e-05	10031	21
78361	genus.Phascolarctobacterium.id.2168	1	113186778	rs10745331	T	G	0.0631464841546946	0.0157672175197085	4.00011334661783	6.331215213587e-05	10710	23
78362	genus.Phascolarctobacterium.id.2168	20	10089441	rs637625	A	G	-0.060526958958846	0.015139193416775	-3.97725471709694	6.97154750058149e-05	11061	23
78363	genus.Phascolarctobacterium.id.2168	2	36509472	rs62132420	T	C	0.0806013851873455	0.021224239653919	3.90017359927905	9.61237384856624e-05	10432	22
78364	genus.Phascolarctobacterium.id.2168	2	174406836	rs12994428	T	A	0.0550768240240346	0.0139008048134603	3.95180386609675	7.75643014770323e-05	11101	24
78365	genus.Phascolarctobacterium.id.2168	2	36471379	rs62132370	C	T	0.0820144908812926	0.02123105272902	3.95214491231209	7.74538107932587e-05	10525	23
78366	genus.Phascolarctobacterium.id.2168	9	107118315	rs3000667	G	A	-0.0584628599038192	0.0148947375400711	-3.94489087476472	7.98363274698684e-05	11111	24
78367	genus.Phascolarctobacterium.id.2168	7	148393097	rs243552	G	C	-0.0569735657660681	0.0138429707222568	-4.11331460805608	3.90018278491011e-05	10710	23
78368	genus.Phascolarctobacterium.id.2168	8	30000346	rs12334730	G	T	-0.131156899411887	0.0367230814848443	-3.90524413477359	9.41303073288002e-05	4095	9
78369	genus.Phascolarctobacterium.id.2168	18	28246940	rs74821321	T	C	0.0797275377299557	0.019964381348599	3.90965335182149	9.24286634403988e-05	10612	22
78370	genus.Phascolarctobacterium.id.2168	9	122132324	rs1324628	T	G	-0.0520407641441118	0.0139154615582715	-3.91795812135735	8.93022158898244e-05	11113	24
78371	genus.Phascolarctobacterium.id.2168	2	36368167	rs6543995	C	T	0.116867340686867	0.0279422347937505	4.07873010024061	4.52823700881095e-05	9501	21
78372	genus.Phascolarctobacterium.id.2168	8	119570830	rs7830793	C	T	-0.0740628310742568	0.0188772380176764	-4.02259876348123	5.75595052888984e-05	11103	24
78373	genus.Phascolarctobacterium.id.2168	3	13829859	rs6803392	C	T	-0.0589855842642738	0.014734110779653	-3.93182936231765	8.43018971092633e-05	10710	23
78374	genus.Phascolarctobacterium.id.2168	9	107118050	rs1109873	G	A	-0.0583053046124836	0.0148944750929926	-3.9385439319128	8.19775855388498e-05	11111	24
78375	genus.Phascolarctobacterium.id.2168	8	19528793	rs17128814	T	C	-0.190198637552605	0.0472930004124874	-3.99119966851411	6.57399022962012e-05	4250	13
78376	genus.Phascolarctobacterium.id.2168	2	36409024	rs141043576	G	T	0.10924241423812	0.0270836370647218	3.97197465014377	7.12793065876465e-05	9803	21
78377	genus.Phascolarctobacterium.id.2168	3	16437067	rs13082486	C	T	-0.0665226012766517	0.0171966870576717	-3.91764182749215	8.94194364630208e-05	11113	24
78378	genus.Phascolarctobacterium.id.2168	11	2544236	rs2283151	C	A	-0.0564851158641998	0.0142372764405646	-3.97502658529696	7.03713947932759e-05	11111	24
78379	genus.Phascolarctobacterium.id.2168	2	59094190	rs6719683	G	A	-0.0623495113734094	0.0152659890540889	-4.06975666812979	4.70622660434218e-05	11114	24
78380	genus.Phascolarctobacterium.id.2168	5	20484101	rs12152733	A	G	-0.0643006598548756	0.0165901572777775	-3.91608038842489	9.0000249010923e-05	11103	24
78381	genus.Phascolarctobacterium.id.2168	3	16437041	rs13082467	C	T	-0.0664654985252485	0.0171984322047747	-3.91435751223824	9.06452464580149e-05	11113	24
78382	genus.Phascolarctobacterium.id.2168	2	59090390	rs2215964	T	C	-0.0617883985729284	0.0152015116541552	-4.0703654807073	4.69394391421033e-05	11114	24
78383	genus.Phascolarctobacterium.id.2168	2	36420538	rs62134088	T	C	0.108609784510364	0.0269863633893493	3.97943111420886	6.90803722772819e-05	9805	21
78384	genus.Phascolarctobacterium.id.2168	10	105480387	rs35176054	T	A	-0.0839347837944508	0.0207737808076419	-3.95990115765456	7.49807912495586e-05	10531	23
78385	genus.Phascolarctobacterium.id.2168	2	59089261	rs13432205	A	C	-0.0614943185064455	0.015188707984182	-4.05200988668884	5.07795187421698e-05	11114	24
78386	genus.Phascolarctobacterium.id.2168	9	791478	rs11788048	T	A	-0.114323650575497	0.0287456300103755	-3.97713082377768	6.97517944640045e-05	9734	20
78387	genus.Phascolarctobacterium.id.2168	4	6818774	rs11722383	A	G	0.0667655787572526	0.0170466479303254	3.93177573032793	8.43207105963259e-05	10612	22
78388	genus.Phascolarctobacterium.id.2168	4	166449961	rs73861022	C	T	-0.127165046925574	0.0320485793824896	-3.93453404602839	8.33582526768437e-05	7965	20
78389	genus.Phascolarctobacterium.id.2168	18	4958152	rs1604282	G	A	0.0756639318683824	0.0179485053549612	3.9746798862025	7.04739798338159e-05	11114	24
78390	genus.Phascolarctobacterium.id.2168	9	74088264	rs10869026	A	C	-0.0774240531551404	0.0199892077687086	-3.96783799735655	7.25276074242606e-05	10710	23
78391	genus.Phascolarctobacterium.id.2168	4	18064236	rs12499167	A	G	0.0650712891564929	0.0171142488600837	3.91168926027026	9.16527904975416e-05	11105	24
78392	genus.Phascolarctobacterium.id.2168	22	45610864	rs1515082	C	T	0.0615380900612402	0.0153624669996794	3.94491680130608	7.98276901011664e-05	11097	24
78393	genus.Phascolarctobacterium.id.2168	20	52536425	rs6022851	C	T	-0.0527240550516388	0.0134862844004212	-3.90317059049628	9.49407361739881e-05	11062	23
78394	genus.Phascolarctobacterium.id.2168	4	18062455	rs7693997	A	G	0.0645951416687838	0.016924265934551	3.91334991915773	9.10244824779826e-05	11114	24
78395	genus.Phascolarctobacterium.id.2168	17	13083406	rs17562313	T	G	-0.0764759295361543	0.0189709641204925	-3.92515350842529	8.66744472107481e-05	10435	22
78396	genus.Phascolarctobacterium.id.2168	1	38735751	rs6677228	C	G	-0.0537166510537013	0.0136753909479304	-3.91434456897927	9.06501085412806e-05	10710	23
78397	genus.Phascolarctobacterium.id.2168	1	113192605	rs3013441	A	G	0.0613712865619823	0.0155151225508641	3.94493104981029	7.98229436203136e-05	11111	24
78398	genus.Phascolarctobacterium.id.2168	8	119556485	rs7834992	G	A	-0.0646690140096601	0.0158543177952206	-3.97671402976678	6.98741095222252e-05	10710	23
78399	genus.Phascolarctobacterium.id.2168	7	75404551	rs7783747	A	C	-0.0598209393333985	0.0151643841732699	-3.91906300685515	8.8893876313693e-05	10612	22
78400	genus.Phascolarctobacterium.id.2168	18	4956746	rs8094049	T	C	0.0753030601425493	0.0179453805102637	3.95199542994155	7.75022211166523e-05	11114	24
78401	genus.Phascolarctobacterium.id.2168	7	75388031	rs12538253	T	C	-0.0586179218218739	0.0149628937224955	-3.91076512045057	9.20042093233423e-05	11016	23
78402	genus.Phascolarctobacterium.id.2168	2	36395628	rs1406649	A	G	0.100181898098587	0.0254345613922513	3.96812826164203	7.24393453277521e-05	10530	23
78403	genus.Phascolarctobacterium.id.2168	4	16955978	rs10002179	A	G	0.105849266466558	0.0261677006950375	3.98391740878808	6.7788440602264e-05	11114	24
78404	genus.Phascolarctobacterium.id.2168	4	18061705	rs13144048	A	C	0.0642456205676232	0.0169245185723921	3.89171355271918	9.95387221577707e-05	11114	24
78405	genus.Phascolarctobacterium.id.2168	19	23570469	rs34448243	C	T	-0.0673267634531871	0.016964243954524	-3.97737448318478	6.96803824580535e-05	10532	23
78406	genus.Phascolarctobacterium.id.2168	3	25048097	rs62228474	G	A	-0.0606881457503605	0.0150821258054218	-4.01421260459582	5.9644567698278e-05	11102	24
78407	genus.Phascolarctobacterium.id.2168	2	36421823	rs17404343	G	C	0.107919263746609	0.0270269921111239	3.95796924330496	7.5589688130819e-05	9805	21
78408	genus.Phascolarctobacterium.id.2168	12	68897489	rs7300731	T	C	0.0532515223874584	0.0135462124562185	3.91582697648624	9.00948467639836e-05	11114	24
78409	genus.Phascolarctobacterium.id.2168	14	82672108	rs11628246	G	A	0.109161301794134	0.0276157538480351	3.95306055080362	7.7157901819105e-05	9899	20
78410	genus.Phascolarctobacterium.id.2168	12	12234707	rs4763269	G	A	0.0862012241512672	0.0229676111017847	4.09315370051845	4.2554543592269e-05	11013	23
78411	genus.Phascolarctobacterium.id.2168	22	47943536	rs6008254	A	G	0.0562275676314191	0.0136681872500989	4.10891317180145	3.97525489720451e-05	11114	24
78412	genus.Phascolarctobacterium.id.2168	19	23569065	rs8103302	C	T	-0.0670560569376974	0.0169651368506022	-3.96131922078217	7.45368039993485e-05	10532	23
78413	genus.Phascolarctobacterium.id.2168	9	791665	rs11788078	T	G	-0.111154050482895	0.028441442264776	-3.90436828079642	9.44718279310443e-05	9734	20
78414	genus.Phascolarctobacterium.id.2168	6	97120356	rs6915732	G	A	0.0551669018065432	0.0140321239990917	3.93159083204546	8.43856012164113e-05	11114	24
78415	genus.Phascolarctobacterium.id.2168	12	53097263	rs73094689	C	A	0.0693052674958154	0.017788887981276	3.91710842737798	8.96174473428208e-05	10710	23
78416	genus.Phascolarctobacterium.id.2168	19	23644882	rs664809	G	A	-0.0676082380891184	0.0172992289646264	-3.93678530086132	8.25804277284625e-05	10533	23
78417	genus.Phascolarctobacterium.id.2168	14	78793468	rs11626963	C	G	0.14508887856832	0.0371626371606631	3.9235466244573	8.72548694936937e-05	6717	12
78418	genus.Phascolarctobacterium.id.2168	2	235347189	rs28621759	A	G	-0.0536906780028731	0.0137118302334331	-3.90672738371768	9.35546036678744e-05	10710	23
78419	genus.Phascolarctobacterium.id.2168	16	87111545	rs61540698	G	A	0.0676454877088145	0.017419275656276	3.90952822279626	9.24765511688376e-05	10710	23
78420	genus.Phascolarctobacterium.id.2168	19	23567954	rs12985056	C	T	-0.0668216991567547	0.0169655075061859	-3.94643101980488	7.93247612272342e-05	10533	23
78421	genus.Phascolarctobacterium.id.2168	1	113177070	rs6691025	T	G	0.0604744113411254	0.0155148900956954	3.89630845740847	9.76699837675955e-05	11108	24
78422	genus.Phascolarctobacterium.id.2168	12	12233281	rs2160522	G	A	0.0841971699006781	0.0230053804737561	4.02207674559	5.76872540402135e-05	11008	23
78423	genus.Phascolarctobacterium.id.2168	12	53098285	rs56319121	C	T	0.0822136195416774	0.0210910443096486	3.93486434942955	8.32436986303506e-05	10612	22
78424	genus.Phascolarctobacterium.id.2168	19	23573113	rs55738647	C	A	-0.0670103663973802	0.0169521072785111	-3.9536336254	7.69732441966679e-05	10532	23
78425	genus.Phascolarctobacterium.id.2168	15	59508224	rs28657037	G	A	0.0545944286089835	0.0139402904707924	3.90104220946684	9.57794472858466e-05	10710	23
78426	genus.Phascolarctobacterium.id.2168	19	23568467	rs12977305	C	T	-0.0666388848953533	0.0169656030567525	-3.93593622968755	8.28729788248223e-05	10533	23
78427	genus.Phascolarctobacterium.id.2168	2	59089174	rs13420309	T	C	-0.0600846621666572	0.0151906447832284	-3.96014611582239	7.49039180109323e-05	11113	24
78428	genus.Phascolarctobacterium.id.2168	18	4953115	rs9954603	A	C	0.0744053045471453	0.0179485350058926	3.89294887592371	9.90330282282106e-05	11114	24
78429	genus.Phascolarctobacterium.id.2168	19	23645331	rs668716	C	T	-0.0668703871649876	0.01727146962596	-3.91196470615959	9.15482933266156e-05	10533	23
78430	genus.Phascolarctobacterium.id.2168	19	23640664	rs11672754	T	C	-0.0669115610206328	0.0173064597911418	-3.90451224290044	9.44156127324551e-05	10532	23
78431	genus.Phascolarctobacterium.id.2168	19	23571411	rs35662497	C	T	-0.0664141082180866	0.0169637975761878	-3.92277152792367	8.75361530616568e-05	10532	23
78432	genus.Phascolarctobacterium.id.2168	19	23571668	rs35477544	C	T	-0.0664054525341916	0.0169639190957423	-3.9205135451598	8.83604691017173e-05	10532	23
78433	genus.Phascolarctobacterium.id.2168	19	23643523	rs12972120	A	G	-0.0668213765994873	0.0173038840695651	-3.89675903469609	9.74885290647928e-05	10533	23
78434	genus.Phascolarctobacterium.id.2168	2	36373724	rs62134064	G	A	0.107387212316422	0.0270005270761327	3.91144007142331	9.17474234666781e-05	9805	21
78435	genus.Phascolarctobacterium.id.2168	19	23573112	rs56230498	C	A	-0.0662700992784995	0.0169604482670183	-3.91292216265876	9.11859334155203e-05	10532	23
78436	genus.Phascolarctobacterium.id.2168	6	114025253	rs7758596	G	A	0.0598279705024687	0.0153452969130538	3.93841779772231	8.20206843114527e-05	11114	24
78437	genus.Phascolarctobacterium.id.2168	19	23560295	rs12979779	T	C	-0.0662837948258232	0.0169817836780621	-3.91411468774583	9.07365035552365e-05	10533	23
78438	genus.Phascolarctobacterium.id.2168	19	2403954	rs11665932	G	A	-0.071042424587607	0.0182590971837301	-3.89805167665518	9.69697261377701e-05	10215	21
78439	genus.Phascolarctobacterium.id.2168	2	36386132	rs62134067	G	A	0.107611667956902	0.0268272001502932	3.94688887643754	7.91732805935084e-05	9897	22
78440	genus.Phascolarctobacterium.id.2168	3	100220005	rs6763079	G	A	0.067795758191699	0.0168307074226852	3.93129150511621	8.44907509674249e-05	11111	24
78441	genus.Phascolarctobacterium.id.2168	19	23565640	rs11669071	A	C	-0.066162661045632	0.0169642460461849	-3.90853233099357	9.28585220137539e-05	10533	23
78442	genus.Phascolarctobacterium.id.2168	12	12234709	rs4763778	C	T	0.0850724505731506	0.0229647196038343	4.03585464924783	5.44038909316092e-05	11013	23
78443	genus.Phascolarctobacterium.id.2168	19	23566684	rs11085579	C	T	-0.0659808927337761	0.0169640581920663	-3.89860251612888	9.67494393097318e-05	10533	23
78444	genus.Phascolarctobacterium.id.2168	19	23566067	rs11085578	C	A	-0.0659437714943527	0.0169643206314904	-3.89549644475067	9.79977997068826e-05	10533	23
78445	genus.Phascolarctobacterium.id.2168	1	63583859	rs11577120	G	A	-0.107998909284235	0.0270542526749182	-3.96018525502388	7.48916421800594e-05	10135	21
78446	genus.Phascolarctobacterium.id.2168	12	12233103	rs6488497	C	G	0.0827199261404289	0.0229895488818391	3.94503367034585	7.97887664089892e-05	11008	23
78447	genus.Phascolarctobacterium.id.2168	2	36368256	rs62134063	A	T	0.105746146133464	0.0264565127472737	3.94910123084174	7.84451743342707e-05	10531	23
78448	genus.Phascolarctobacterium.id.2168	22	47946234	rs761419	C	T	0.0552177297448169	0.0140180410666282	3.91880648738451	8.89885223273684e-05	10710	23
78449	genus.Phascolarctobacterium.id.2168	15	53781941	rs1203265	C	G	0.0551022075245521	0.0137179211597535	3.93289474102242	8.39289955144649e-05	11108	24
