# Supplementary material for: The causal relationship between gut microbiota and type 2 diabetes: a two-sample Mendelian randomized study
Source: Front Public Health. 2023 Sep 22;11:1255059. doi: 10.3389/fpubh.2023.1255059 (PMC10556527; doi:10.3389/fpubh.2023.1255059)
Supplement: Supplementary file 3 [file Data_Sheet_2.zip]

Archive with 8 entries (8 files):
- Additional documents 2/dat family.Clostridiaceae1.csv
- Additional documents 2/dat family.Coriobacteriaceae.csv
- Additional documents 2/dat genus.Actinomyces.csv
- Additional documents 2/dat genus.Alistipes.csv
- Additional documents 2/dat genus.Allisonella.csv
- Additional documents 2/dat genus.CandidatusSoleaferrea.csv
- Additional documents 2/dat genus.Flavonifractor.csv
- Additional documents 2/dat genus.Haemophilus.csv
