# Supplementary material for: The causal relationship between gut microbiota and type 2 diabetes: a two-sample Mendelian randomized study
Source: Front Public Health. 2023 Sep 22;11:1255059. doi: 10.3389/fpubh.2023.1255059 (PMC10556527; doi:10.3389/fpubh.2023.1255059)
Supplement: Supplementary file 3 [file Data_Sheet_2.zip › Additional documents 2/dat family.Clostridiaceae1.csv]

SNP	effect_allele.exposure	other_allele.exposure	effect_allele.outcome	other_allele.outcome	beta.exposure	beta.outcome	eaf.outcome	id.outcome	chr	pos	se.outcome	samplesize.outcome	pval.outcome	outcome	originalname.outcome	outcome.deprecated	mr_keep.outcome	data_source.outcome	chr.exposure	se.exposure	exposure	mr_keep.exposure	pval.exposure	pval_origin.exposure	id.exposure	data_source.exposure	action	mr_keep	F_value
rs10875374	C	T	C	T	-0.053675937	-8.83E-05	0.448412	ukb-b-13806	1	101804809	0.000166819	462933	0.6	type 2 diabetes	type 2 diabetes	type 2 diabetes	TRUE	igd	1	0.011943586	exposure	TRUE	6.99E-06	inferred	tdwBLz	textfile	2	TRUE	20.19713586
rs12186080	G	A	G	A	0.074823577	0.000442573	0.164304	ukb-b-13806	3	132596627	0.00022403	462933	0.0479999	type 2 diabetes	type 2 diabetes	type 2 diabetes	TRUE	igd	3	0.016245981	exposure	TRUE	4.11E-06	inferred	tdwBLz	textfile	2	TRUE	21.21216762
rs12341505	G	A	G	A	0.081450333	-0.000151347	0.139724	ukb-b-13806	9	136710881	0.00023956	462933	0.53	type 2 diabetes	type 2 diabetes	type 2 diabetes	TRUE	igd	9	0.017933832	exposure	TRUE	5.58E-06	inferred	tdwBLz	textfile	2	TRUE	20.62716461
rs2817172	C	T	C	T	0.056336654	0.000275506	0.371813	ukb-b-13806	1	3041519	0.000172662	462933	0.11	type 2 diabetes	type 2 diabetes	type 2 diabetes	TRUE	igd	1	0.012392023	exposure	TRUE	5.46E-06	inferred	tdwBLz	textfile	2	TRUE	20.66796308
rs550843	T	C	T	C	-0.073478656	-0.000476424	0.124336	ukb-b-13806	6	165722832	0.000255194	462933	0.0619998	type 2 diabetes	type 2 diabetes	type 2 diabetes	TRUE	igd	6	0.016838326	exposure	TRUE	1.28E-05	inferred	tdwBLz	textfile	2	TRUE	19.04252705
rs62397761	A	G	A	G	0.061580452	0.000139377	0.267008	ukb-b-13806	6	48093014	0.000187804	462933	0.46	type 2 diabetes	type 2 diabetes	type 2 diabetes	TRUE	igd	6	0.013619788	exposure	TRUE	6.14E-06	inferred	tdwBLz	textfile	2	TRUE	20.44301981
rs881532	A	G	A	G	-0.053303513	-0.000117718	0.487364	ukb-b-13806	22	47806774	0.000166071	462933	0.48	type 2 diabetes	type 2 diabetes	type 2 diabetes	TRUE	igd	22	0.011901062	exposure	TRUE	7.50E-06	inferred	tdwBLz	textfile	2	TRUE	20.0604296
