# Supplementary material for: The causal relationship between gut microbiota and type 2 diabetes: a two-sample Mendelian randomized study
Source: Front Public Health. 2023 Sep 22;11:1255059. doi: 10.3389/fpubh.2023.1255059 (PMC10556527; doi:10.3389/fpubh.2023.1255059)
Supplement: Supplementary file 3 [file Data_Sheet_2.zip › Additional documents 2/dat family.Coriobacteriaceae.csv]

SNP	effect_allele.exposure	other_allele.exposure	effect_allele.outcome	other_allele.outcome	beta.exposure	beta.outcome	eaf.outcome	id.outcome	chr	pos	se.outcome	samplesize.outcome	pval.outcome	outcome	originalname.outcome	outcome.deprecated	mr_keep.outcome	data_source.outcome	chr.exposure	se.exposure	exposure	mr_keep.exposure	pval.exposure	pval_origin.exposure	id.exposure	data_source.exposure	action	mr_keep	F_value
rs11073596	T	G	T	G	0.051021228	0.000118423	0.321024	ukb-b-13806	15	86433579	0.000181698	462933	0.51	type 2 diabetes	type 2 diabetes	type 2 diabetes	TRUE	igd	15	0.011433922	exposure	TRUE	8.11E-06	inferred	rHpBi7	textfile	2	TRUE	19.91183863
rs11250875	T	C	T	C	0.060749978	0.00017623	0.203265	ukb-b-13806	10	1922731	0.000206442	462933	0.39	type 2 diabetes	type 2 diabetes	type 2 diabetes	TRUE	igd	10	0.013093887	exposure	TRUE	3.49E-06	inferred	rHpBi7	textfile	2	TRUE	21.52559043
rs13307134	C	T	C	T	0.056568602	0.000152608	0.239214	ukb-b-13806	7	105084680	0.00019582	462933	0.44	type 2 diabetes	type 2 diabetes	type 2 diabetes	TRUE	igd	7	0.012626474	exposure	TRUE	7.46E-06	inferred	rHpBi7	textfile	2	TRUE	20.07181819
rs1397793	G	A	G	A	-0.049885455	5.38E-05	0.338933	ukb-b-13806	5	90471451	0.000182159	462933	0.77	type 2 diabetes	type 2 diabetes	type 2 diabetes	TRUE	igd	5	0.011244635	exposure	TRUE	9.15E-06	inferred	rHpBi7	textfile	2	TRUE	19.68145265
rs1816223	A	G	A	G	-0.058626474	-0.000606599	0.207595	ukb-b-13806	12	11494021	0.000206192	462933	0.00329997	type 2 diabetes	type 2 diabetes	type 2 diabetes	TRUE	igd	12	0.012900576	exposure	TRUE	5.51E-06	inferred	rHpBi7	textfile	2	TRUE	20.65234383
rs240104	T	C	T	C	-0.060342897	9.85E-05	0.229394	ukb-b-13806	1	176571431	0.000201078	462933	0.62	type 2 diabetes	type 2 diabetes	type 2 diabetes	TRUE	igd	1	0.012684911	exposure	TRUE	1.96E-06	inferred	rHpBi7	textfile	2	TRUE	22.62963055
rs67561917	A	G	A	G	-0.071436723	-0.000109763	0.135559	ukb-b-13806	20	62072077	0.000244666	462933	0.649999	type 2 diabetes	type 2 diabetes	type 2 diabetes	TRUE	igd	20	0.015411343	exposure	TRUE	3.56E-06	inferred	rHpBi7	textfile	2	TRUE	21.48632178
rs719099	A	G	A	G	0.077840173	0.00028368	0.121231	ukb-b-13806	10	65799217	0.000255067	462933	0.27	type 2 diabetes	type 2 diabetes	type 2 diabetes	TRUE	igd	10	0.01558151	exposure	TRUE	5.86E-07	inferred	rHpBi7	textfile	2	TRUE	24.95677706
