# Supplementary material for: The causal relationship between gut microbiota and type 2 diabetes: a two-sample Mendelian randomized study
Source: Front Public Health. 2023 Sep 22;11:1255059. doi: 10.3389/fpubh.2023.1255059 (PMC10556527; doi:10.3389/fpubh.2023.1255059)
Supplement: Supplementary file 3 [file Data_Sheet_2.zip › Additional documents 2/dat genus.Actinomyces.csv]

SNP	effect_allele.exposure	other_allele.exposure	effect_allele.outcome	other_allele.outcome	beta.exposure	beta.outcome	eaf.outcome	id.outcome	chr	pos	se.outcome	samplesize.outcome	pval.outcome	outcome	originalname.outcome	outcome.deprecated	mr_keep.outcome	data_source.outcome	chr.exposure	se.exposure	exposure	mr_keep.exposure	pval.exposure	pval_origin.exposure	id.exposure	data_source.exposure	action	mr_keep	F_value
rs2715439	C	T	C	T	0.074668399	0.000451141	0.45347	ukb-b-13806	15	99492313	0.000166979	462933	0.00690001	type 2 diabetes	type 2 diabetes	type 2 diabetes	TRUE	igd	15	0.016482184	exposure	TRUE	5.89E-06	inferred	v8ztno	textfile	2	TRUE	20.52315678
rs4073240	G	A	G	A	0.074968682	0.000237636	0.389353	ukb-b-13806	6	169224781	0.00017081	462933	0.16	type 2 diabetes	type 2 diabetes	type 2 diabetes	TRUE	igd	6	0.016736817	exposure	TRUE	7.49E-06	inferred	v8ztno	textfile	2	TRUE	20.06383817
rs4146653	G	A	G	A	0.098522403	7.90E-05	0.181798	ukb-b-13806	10	4782841	0.000217588	462933	0.719999	type 2 diabetes	type 2 diabetes	type 2 diabetes	TRUE	igd	10	0.021418242	exposure	TRUE	4.23E-06	inferred	v8ztno	textfile	2	TRUE	21.15935131
rs71315246	A	G	A	G	-0.09698092	-0.000285755	0.15667	ukb-b-13806	3	101352439	0.000229033	462933	0.21	type 2 diabetes	type 2 diabetes	type 2 diabetes	TRUE	igd	3	0.021925041	exposure	TRUE	9.72E-06	inferred	v8ztno	textfile	2	TRUE	19.56553695
