# Supplementary material for: The causal relationship between gut microbiota and type 2 diabetes: a two-sample Mendelian randomized study
Source: Front Public Health. 2023 Sep 22;11:1255059. doi: 10.3389/fpubh.2023.1255059 (PMC10556527; doi:10.3389/fpubh.2023.1255059)
Supplement: Supplementary file 3 [file Data_Sheet_2.zip › Additional documents 2/dat genus.Alistipes.csv]

SNP	effect_allele.exposure	other_allele.exposure	effect_allele.outcome	other_allele.outcome	beta.exposure	beta.outcome	eaf.outcome	id.outcome	chr	pos	se.outcome	samplesize.outcome	pval.outcome	outcome	originalname.outcome	outcome.deprecated	mr_keep.outcome	data_source.outcome	chr.exposure	se.exposure	exposure	mr_keep.exposure	pval.exposure	pval_origin.exposure	id.exposure	data_source.exposure	action	mr_keep
rs11769002	G	A	G	A	-0.052879265	0.000273489	0.399304	ukb-b-13806	7	62443498	0.000170216	462933	0.11	type 2 diabetes	type 2 diabetes	type 2 diabetes	TRUE	igd	7	0.010938851	exposure	TRUE	1.34E-06	inferred	jAV2BY	textfile	2	TRUE
rs12990744	C	T	C	T	-0.077661791	0.000470072	0.125955	ukb-b-13806	2	178000949	0.000259566	462933	0.0700003	type 2 diabetes	type 2 diabetes	type 2 diabetes	TRUE	igd	2	0.017298561	exposure	TRUE	7.14E-06	inferred	jAV2BY	textfile	2	TRUE
rs2875322	T	C	T	C	-0.058094464	-3.53E-05	0.21012	ukb-b-13806	11	130887552	0.00020563	462933	0.86	type 2 diabetes	type 2 diabetes	type 2 diabetes	TRUE	igd	11	0.013143238	exposure	TRUE	9.87E-06	inferred	jAV2BY	textfile	2	TRUE
rs34417064	A	G	A	G	-0.04820195	-3.81E-05	0.501594	ukb-b-13806	17	52776479	0.000166245	462933	0.82	type 2 diabetes	type 2 diabetes	type 2 diabetes	TRUE	igd	17	0.010686843	exposure	TRUE	6.47E-06	inferred	jAV2BY	textfile	2	TRUE
rs4810359	A	G	A	G	-0.065242793	4.80E-05	0.159572	ukb-b-13806	20	41191335	0.000228141	462933	0.83	type 2 diabetes	type 2 diabetes	type 2 diabetes	TRUE	igd	20	0.014615527	exposure	TRUE	8.05E-06	inferred	jAV2BY	textfile	2	TRUE
rs62576416	T	C	T	C	0.049264678	-0.000137124	0.402127	ukb-b-13806	9	112120264	0.000170497	462933	0.42	type 2 diabetes	type 2 diabetes	type 2 diabetes	TRUE	igd	9	0.010973282	exposure	TRUE	7.14E-06	inferred	jAV2BY	textfile	2	TRUE
rs67705352	T	G	T	G	-0.053240398	6.78E-05	0.372451	ukb-b-13806	1	19790706	0.000172954	462933	0.7	type 2 diabetes	type 2 diabetes	type 2 diabetes	TRUE	igd	1	0.011086401	exposure	TRUE	1.57E-06	inferred	jAV2BY	textfile	2	TRUE
rs7129639	C	A	C	A	-0.052495538	-3.34E-05	0.375947	ukb-b-13806	11	17511427	0.000171795	462933	0.85	type 2 diabetes	type 2 diabetes	type 2 diabetes	TRUE	igd	11	0.010958377	exposure	TRUE	1.66E-06	inferred	jAV2BY	textfile	2	TRUE
