# Supplementary material for: The causal relationship between gut microbiota and type 2 diabetes: a two-sample Mendelian randomized study
Source: Front Public Health. 2023 Sep 22;11:1255059. doi: 10.3389/fpubh.2023.1255059 (PMC10556527; doi:10.3389/fpubh.2023.1255059)
Supplement: Supplementary file 3 [file Data_Sheet_2.zip › Additional documents 2/dat genus.Allisonella.csv]

SNP	effect_allele.exposure	other_allele.exposure	effect_allele.outcome	other_allele.outcome	beta.exposure	beta.outcome	eaf.outcome	chr	pos	se.outcome	samplesize.outcome	pval.outcome	outcome	originalname.outcome	outcome.deprecated	mr_keep.outcome	data_source.outcome	chr.exposure	se.exposure	exposure	mr_keep.exposure	pval.exposure	pval_origin.exposure	id.exposure	data_source.exposure	action	mr_keep	F_value
rs1901739	T	G	T	G	0.115768513	-0.000246095	0.465568	5	114286707	0.000167435	462933	0.14	type 2 diabetes	type 2 diabetes	type 2 diabetes	TRUE	igd	5	0.024862618	exposure	TRUE	3.22E-06	inferred	Ef2oEN	textfile	2	TRUE	21.68139368
rs35110698	T	C	T	C	-0.146321972	0.000122617	0.165845	12	28018998	0.000224436	462933	0.58	type 2 diabetes	type 2 diabetes	type 2 diabetes	TRUE	igd	12	0.032085207	exposure	TRUE	5.11E-06	inferred	Ef2oEN	textfile	2	TRUE	20.79741701
rs35778461	C	T	C	T	0.146678707	-9.57E-05	0.193084	9	100150556	0.000210761	462933	0.649999	type 2 diabetes	type 2 diabetes	type 2 diabetes	TRUE	igd	9	0.029718557	exposure	TRUE	7.99E-07	inferred	Ef2oEN	textfile	2	TRUE	24.36007996
rs594561	C	T	C	T	0.112230607	-5.50E-05	0.43875	11	88632972	0.000167113	462933	0.74	type 2 diabetes	type 2 diabetes	type 2 diabetes	TRUE	igd	11	0.025168069	exposure	TRUE	8.22E-06	inferred	Ef2oEN	textfile	2	TRUE	19.88487347
rs602075	A	G	A	G	0.168974277	-4.90E-05	0.261034	9	79110160	0.000189702	462933	0.8	type 2 diabetes	type 2 diabetes	type 2 diabetes	TRUE	igd	9	0.029697566	exposure	TRUE	1.27E-08	inferred	Ef2oEN	textfile	2	TRUE	32.3742325
rs6742198	G	A	G	A	0.149151971	-0.000286991	0.204676	2	33607071	0.000205547	462933	0.16	type 2 diabetes	type 2 diabetes	type 2 diabetes	TRUE	igd	2	0.031648438	exposure	TRUE	2.44E-06	inferred	Ef2oEN	textfile	2	TRUE	22.21024927
rs76904847	G	A	G	A	0.148523492	-0.000195172	0.189447	7	137968010	0.000217808	462933	0.37	type 2 diabetes	type 2 diabetes	type 2 diabetes	TRUE	igd	7	0.033485691	exposure	TRUE	9.19E-06	inferred	Ef2oEN	textfile	2	TRUE	19.67305348
rs7898615	T	G	T	G	0.167966358	-0.000199193	0.126166	10	122413451	0.000250142	462933	0.43	type 2 diabetes	type 2 diabetes	type 2 diabetes	TRUE	igd	10	0.037358631	exposure	TRUE	6.92E-06	inferred	Ef2oEN	textfile	2	TRUE	20.21448608
