# Supplementary material for: The causal relationship between gut microbiota and type 2 diabetes: a two-sample Mendelian randomized study
Source: Front Public Health. 2023 Sep 22;11:1255059. doi: 10.3389/fpubh.2023.1255059 (PMC10556527; doi:10.3389/fpubh.2023.1255059)
Supplement: Supplementary file 3 [file Data_Sheet_2.zip › Additional documents 2/dat genus.CandidatusSoleaferrea.csv]

SNP	effect_allele.exposure	other_allele.exposure	effect_allele.outcome	other_allele.outcome	beta.exposure	beta.outcome	eaf.outcome	id.outcome	chr	pos	se.outcome	samplesize.outcome	pval.outcome	outcome	originalname.outcome	outcome.deprecated	mr_keep.outcome	data_source.outcome	chr.exposure	se.exposure	exposure	mr_keep.exposure	pval.exposure	pval_origin.exposure	id.exposure	data_source.exposure	action	mr_keep	F_value
rs10090365	A	G	A	G	-0.083441348	4.09E-05	0.544113	ukb-b-13806	8	138638199	0.000166854	462933	0.81	type 2 diabetes	type 2 diabetes	type 2 diabetes	TRUE	igd	8	0.018098882	exposure	TRUE	4.02E-06	inferred	7t5Q6G	textfile	2	TRUE	21.25490293
rs10108780	A	G	A	G	-0.09283404	-0.000156958	0.292402	ukb-b-13806	8	123882833	0.000183343	462933	0.39	type 2 diabetes	type 2 diabetes	type 2 diabetes	TRUE	igd	8	0.01998066	exposure	TRUE	3.38E-06	inferred	7t5Q6G	textfile	2	TRUE	21.58712677
rs10809135	T	C	T	C	0.08348579	4.13E-05	0.515242	ukb-b-13806	9	10611282	0.000166086	462933	0.8	type 2 diabetes	type 2 diabetes	type 2 diabetes	TRUE	igd	9	0.01824263	exposure	TRUE	4.73E-06	inferred	7t5Q6G	textfile	2	TRUE	20.94354637
rs36160691	G	A	G	A	0.103880432	0.000483495	0.357707	ukb-b-13806	7	351270	0.00022511	462933	0.032	type 2 diabetes	type 2 diabetes	type 2 diabetes	TRUE	igd	7	0.02369604	exposure	TRUE	1.17E-05	inferred	7t5Q6G	textfile	2	TRUE	19.21834323
rs4678258	T	C	T	C	0.098613616	0.000249783	0.222865	ukb-b-13806	3	137945192	0.000199326	462933	0.21	type 2 diabetes	type 2 diabetes	type 2 diabetes	TRUE	igd	3	0.021564627	exposure	TRUE	4.81E-06	inferred	7t5Q6G	textfile	2	TRUE	20.91172537
rs61825792	T	C	T	C	0.112199366	0.000180548	0.196384	ukb-b-13806	1	224687852	0.000209357	462933	0.39	type 2 diabetes	type 2 diabetes	type 2 diabetes	TRUE	igd	1	0.023185633	exposure	TRUE	1.30E-06	inferred	7t5Q6G	textfile	2	TRUE	23.41762738
rs6489992	A	G	A	G	-0.084043749	-0.000333219	0.370383	ukb-b-13806	12	115352769	0.000171979	462933	0.0530005	type 2 diabetes	type 2 diabetes	type 2 diabetes	TRUE	igd	12	0.018703073	exposure	TRUE	7.00E-06	inferred	7t5Q6G	textfile	2	TRUE	20.19225844
rs7400877	T	C	T	C	-0.095108487	3.38E-05	0.230973	ukb-b-13806	14	76403542	0.000197103	462933	0.86	type 2 diabetes	type 2 diabetes	type 2 diabetes	TRUE	igd	14	0.021279907	exposure	TRUE	7.84E-06	inferred	7t5Q6G	textfile	2	TRUE	19.97556604
rs9973954	A	G	A	G	0.089207514	0.000280522	0.287349	ukb-b-13806	2	19885907	0.000185025	462933	0.13	type 2 diabetes	type 2 diabetes	type 2 diabetes	TRUE	igd	2	0.019540149	exposure	TRUE	4.99E-06	inferred	7t5Q6G	textfile	2	TRUE	20.84237145
