# Supplementary material for: The causal relationship between gut microbiota and type 2 diabetes: a two-sample Mendelian randomized study
Source: Front Public Health. 2023 Sep 22;11:1255059. doi: 10.3389/fpubh.2023.1255059 (PMC10556527; doi:10.3389/fpubh.2023.1255059)
Supplement: Supplementary file 3 [file Data_Sheet_2.zip › Additional documents 2/dat genus.Flavonifractor.csv]

SNP	effect_allele.exposure	other_allele.exposure	effect_allele.outcome	other_allele.outcome	beta.exposure	beta.outcome	eaf.outcome	id.outcome	chr	pos	se.outcome	samplesize.outcome	pval.outcome	outcome	originalname.outcome	outcome.deprecated	mr_keep.outcome	data_source.outcome	chr.exposure	se.exposure	exposure	mr_keep.exposure	pval.exposure	pval_origin.exposure	id.exposure	data_source.exposure	action	mr_keep	F_value
rs12030302	A	G	A	G	-0.069227582	0.00013576	0.45013	ukb-b-13806	1	77887835	0.000167081	462933	0.42	type 2 diabetes	type 2 diabetes	type 2 diabetes	TRUE	igd	1	0.013746695	exposure	TRUE	4.76E-07	inferred	NtICkJ	textfile	2	TRUE	25.36072889
rs34066017	A	G	A	G	0.076429405	-0.000444663	0.266237	ukb-b-13806	11	44849689	0.000189686	462933	0.0189998	type 2 diabetes	type 2 diabetes	type 2 diabetes	TRUE	igd	11	0.015978927	exposure	TRUE	1.73E-06	inferred	NtICkJ	textfile	2	TRUE	22.87840438
rs806808	T	C	T	C	0.0667272	-0.000312979	0.485749	ukb-b-13806	10	32381186	0.00016617	462933	0.0599998	type 2 diabetes	type 2 diabetes	type 2 diabetes	TRUE	igd	10	0.013655748	exposure	TRUE	1.03E-06	inferred	NtICkJ	textfile	2	TRUE	23.87672817
