# Supplementary material for: The causal relationship between gut microbiota and type 2 diabetes: a two-sample Mendelian randomized study
Source: Front Public Health. 2023 Sep 22;11:1255059. doi: 10.3389/fpubh.2023.1255059 (PMC10556527; doi:10.3389/fpubh.2023.1255059)
Supplement: Supplementary file 3 [file Data_Sheet_2.zip › Additional documents 2/dat genus.Haemophilus.csv]

SNP	effect_allele.exposure	other_allele.exposure	effect_allele.outcome	other_allele.outcome	beta.exposure	beta.outcome	eaf.outcome	id.outcome	chr	pos	se.outcome	samplesize.outcome	pval.outcome	outcome	originalname.outcome	outcome.deprecated	mr_keep.outcome	data_source.outcome	chr.exposure	se.exposure	exposure	mr_keep.exposure	pval.exposure	pval_origin.exposure	id.exposure	data_source.exposure	action	mr_keep	F_value
rs10781340	G	A	G	A	0.094891501	-0.000380956	0.168787	ukb-b-13806	9	78752170	0.000221357	462933	0.0850002	type 2 diabetes	type 2 diabetes	type 2 diabetes	TRUE	igd	9	0.020322072	exposure	TRUE	3.02E-06	inferred	atk488	textfile	2	TRUE	21.80312082
rs4822728	T	C	T	C	0.070586099	-0.000171852	0.383741	ukb-b-13806	22	26891808	0.000171309	462933	0.32	type 2 diabetes	type 2 diabetes	type 2 diabetes	TRUE	igd	22	0.015138761	exposure	TRUE	3.12E-06	inferred	atk488	textfile	2	TRUE	21.73990773
rs9328464	T	C	T	C	0.072309489	-0.000193372	0.49798	ukb-b-13806	6	8350917	0.000165559	462933	0.24	type 2 diabetes	type 2 diabetes	type 2 diabetes	TRUE	igd	6	0.014879949	exposure	TRUE	1.18E-06	inferred	atk488	textfile	2	TRUE	23.61498638
rs9382510	C	T	C	T	-0.093521046	0.000273922	0.233827	ukb-b-13806	6	55448491	0.000196377	462933	0.16	type 2 diabetes	type 2 diabetes	type 2 diabetes	TRUE	igd	6	0.017264852	exposure	TRUE	6.07E-08	inferred	atk488	textfile	2	TRUE	29.34222153
